# Supplementary material for: An integrated proteome and transcriptome of B cell maturation defines poised activation states of transitional and mature B cells
Source: Nat Commun. 2023 Aug 23;14:5116. doi: 10.1038/s41467-023-40621-2 (PMC10447577; doi:10.1038/s41467-023-40621-2)
Supplement: Supplementary file 4 — Supplementary Data 1 [file 41467_2023_40621_MOESM4_ESM.xlsx]

## Sheet: Data S1a
Protein IDs	Protein names	Gene names	Absolute quantification accuracy	Peptides	Razor + Unique peptides	Unique peptides	Sequence coverage	Molecular Weight in kDa	Score	Intensity	MS.MS.count	Number of proteins	Peptides.T1.BR1	Peptides.T1.BR2	Peptides.T1.BR3	Peptides.T1.BR4	Peptides.T2.BR1	Peptides.T2.BR2	Peptides.T2.BR3	Peptides.T2.BR4	Peptides.MZ.BR1	Peptides.MZ.BR2	Peptides.MZ.BR3	Peptides.MZ.BR4	Peptides.FoB.BR1	Peptides.FoB.BR2	Peptides.FoB.BR3	Peptides.FoB.BR4	Razor.plus.Unique.Peptides.T1.BR1	Razor.plus.Unique.Peptides.T1.BR2	Razor.plus.Unique.Peptides.T1.BR3	Razor.plus.Unique.Peptides.T1.BR4	Razor.plus.Unique.Peptides.T2.BR1	Razor.plus.Unique.Peptides.T2.BR2	Razor.plus.Unique.Peptides.T2.BR3	Razor.plus.Unique.Peptides.T2.BR4	Razor.plus.Unique.Peptides.MZ.BR1	Razor.plus.Unique.Peptides.MZ.BR2	Razor.plus.Unique.Peptides.MZ.BR3	Razor.plus.Unique.Peptides.MZ.BR4	Razor.plus.Unique.Peptidess.FoB.BR1	Razor.plus.Unique.Peptides.FoB.BR2	Razor.plus.Unique.Peptides.FoB.BR3	Razor.plus.Unique.Peptides.FoB.BR4	Unique.Peptides.T1.BR1	Unique.Peptides.T1.BR2	Unique.Peptides.T1.BR3	Unique.Peptides.T1.BR4	Unique.Peptides.T2.BR1
Q9CX25		9430038I01Rik	low	1	1	1	12.1	11786	2.3034	46143000	9	1	0	0	0	1	0	0	1	1	0	1	1	1	1	0	1	1	0	0	0	1	0	0	1	1	0	1	1	1	1	0	1	1	0	0	0	1	0
Q61838	Alpha-2-macroglobulin;Alpha-2-macroglobulin 165 kDa subunit;Alpha-2-macroglobulin 35 kDa subunit	A2m	medium	3	2	2	1.7	165850	2.9392	182270000	13	1	1	0	0	1	2	1	2	1	2	1	3	2	1	0	2	2	0	0	0	1	1	0	2	1	1	0	2	1	1	0	2	2	0	0	0	1	1
P58742	Aladin	Aaas	high	16	16	16	45.2	59430	139.07	5666000000	212	1	8	9	6	12	9	9	13	10	9	9	11	12	7	7	9	10	8	9	6	12	9	9	13	10	9	9	11	12	7	7	9	10	8	9	6	12	9
Q9D2R0	Acetoacetyl-CoA synthetase	Aacs	high	27	27	27	45.7	75199	76.393	4225400000	200	1	8	8	9	16	11	10	14	16	17	7	17	17	9	8	16	17	8	8	9	16	11	10	14	16	17	7	17	17	9	8	16	17	8	8	9	16	11
Q9D1A0	Thioredoxin-like protein AAED1	Aaed1	low	1	1	1	8.4	24903	1.4973	0	1	1	0	0	0	0	0	0	0	0	0	0	0	0	0	0	0	1	0	0	0	0	0	0	0	0	0	0	0	0	0	0	0	1	0	0	0	0	0
Q8R2R3	Alpha- and gamma-adaptin-binding protein p34	Aagab	high	9	9	9	44	34510	32.771	547420000	50	1	4	2	3	3	2	3	3	6	2	1	3	5	2	0	3	5	4	2	3	3	2	3	3	6	2	1	3	5	2	0	3	5	4	2	3	3	2
Q3UHJ0;Q3UHJ0-2	AP2-associated protein kinase 1	Aak1	high	31	31	29	46.5	103350	307.72	7510700000	397	2	19	18	18	19	23	19	17	15	24	18	23	22	16	12	18	23	19	18	18	19	23	19	17	15	24	18	23	22	16	12	18	23	17	16	16	18	21
Q8R0P4;Q8R0P4-2	Mth938 domain-containing protein	Aamdc	high	8	8	8	68.9	13244	18.512	1291400000	76	2	4	3	4	3	5	3	4	3	6	4	6	5	4	4	5	6	4	3	4	3	5	3	4	3	6	4	6	5	4	4	5	6	4	3	4	3	5
J3QN89;Q3TJ22;A0A087WNM5		Aamp	high	11	11	11	34.2	46966	74.061	1312900000	80	3	6	4	5	7	5	8	6	6	9	5	8	9	6	3	8	7	6	4	5	7	5	8	6	6	9	5	8	9	6	3	8	7	6	4	5	7	5
Q9D2V5	Protein AAR2 homolog	Aar2	high	9	9	9	35.2	43408	21.75	1099100000	66	1	4	0	2	4	2	2	6	4	4	5	6	6	1	4	5	6	4	0	2	4	2	2	6	4	4	5	6	6	1	4	5	6	4	0	2	4	2
Q8BGQ7	Alanine--tRNA ligase, cytoplasmic	Aars	high	45	45	45	59.6	106910	323.31	20630000000	644	1	34	25	34	37	30	32	32	30	37	27	36	35	31	26	34	29	34	25	34	37	30	32	32	30	37	27	36	35	31	26	34	29	34	25	34	37	30
Q14CH7	Alanine--tRNA ligase, mitochondrial	Aars2	high	18	18	18	28.1	106780	93.924	413860000	76	1	6	4	5	8	3	7	3	6	7	3	8	7	3	4	2	6	6	4	5	8	3	7	3	6	7	3	8	7	3	4	2	6	6	4	5	8	3
Q3THG9	Alanyl-tRNA editing protein Aarsd1	Aarsd1	high	18	18	18	62.9	44970	224.41	4332700000	197	1	7	8	5	8	11	9	9	7	11	12	13	14	12	12	12	9	7	8	5	8	11	9	9	7	11	12	13	14	12	12	12	9	7	8	5	8	11
Q80WC9;Q80WC9-2;Q80WC9-3	Acyl-CoA synthetase family member 4	Aasdh	high	8	8	8	8.7	121570	6.4574	137990000	14	3	0	0	0	0	0	0	0	1	2	0	6	3	1	1	0	4	0	0	0	0	0	0	0	1	2	0	6	3	1	1	0	4	0	0	0	0	0
Q9CQF6;Q9CQF6-2	L-aminoadipate-semialdehyde dehydrogenase-phosphopantetheinyl transferase	Aasdhppt	medium	6	6	6	27.8	35764	23.439	82459000	15	2	0	0	0	1	0	1	1	0	2	0	5	2	1	0	2	0	0	0	0	1	0	1	1	0	2	0	5	2	1	0	2	0	0	0	0	1	0
Q9JKX4;Q9JKX4-2;Q9JKX4-3	Protein AATF	Aatf	high	19	19	19	44.5	59481	165.92	4186100000	193	3	12	7	5	7	9	9	13	10	14	11	15	14	11	7	12	12	12	7	5	7	9	9	13	10	14	11	15	14	11	7	12	12	12	7	5	7	9
Q8R420	ATP-binding cassette sub-family A member 3	Abca3	high	15	15	14	11.6	191970	15.167	2677300000	42	1	3	1	2	3	1	0	1	4	1	2	5	6	0	0	5	11	3	1	2	3	1	0	1	4	1	2	5	6	0	0	5	11	2	0	1	2	0
Q9JI39	ATP-binding cassette sub-family B member 10, mitochondrial	Abcb10	high	17	17	17	25.5	77187	112.43	2176400000	138	1	1	1	1	6	1	4	8	8	13	14	14	15	10	5	15	13	1	1	1	6	1	4	8	8	13	14	14	15	10	5	15	13	1	1	1	6	1
Q9QY30	Bile salt export pump	Abcb11	medium	4	4	4	4.6	146750	11.762	582860000	11	1	0	0	0	2	0	0	0	0	0	0	1	2	0	1	0	1	0	0	0	2	0	0	0	0	0	0	1	2	0	1	0	1	0	0	0	2	0
P21447;P21440	Multidrug resistance protein 1A	Abcb1a	high	24	24	11	23.4	140640	60.382	615540000	48	2	1	0	1	1	0	1	0	0	17	5	16	11	0	0	0	0	1	0	1	1	0	1	0	0	17	5	16	11	0	0	0	0	0	0	0	0	0
Q9DC29	ATP-binding cassette sub-family B member 6, mitochondrial	Abcb6	high	10	9	9	17.3	93769	14.184	204610000	28	1	2	0	2	6	1	2	3	6	1	1	3	2	0	1	2	2	2	0	2	6	1	2	3	6	1	1	2	2	0	1	2	2	2	0	2	6	1
Q61102	ATP-binding cassette sub-family B member 7, mitochondrial	Abcb7	high	22	22	22	35.6	82580	200.47	9368300000	394	1	16	17	15	16	17	18	18	16	21	14	15	17	18	15	16	15	16	17	15	16	17	18	18	16	21	14	15	17	18	15	16	15	16	17	15	16	17
Q9CXJ4	ATP-binding cassette sub-family B member 8, mitochondrial	Abcb8	high	14	14	14	24.4	77999	44.06	878620000	70	1	6	4	4	4	4	1	5	5	10	6	8	8	3	1	4	7	6	4	4	4	4	1	5	5	10	6	8	8	3	1	4	7	6	4	4	4	4
O35379	Multidrug resistance-associated protein 1	Abcc1	high	17	17	15	15.1	171180	23.454	171890000	25	1	0	0	0	0	0	1	1	0	4	1	7	5	1	0	5	6	0	0	0	0	0	1	1	0	4	1	7	5	1	0	5	6	0	0	0	0	0
E9Q467;E9Q236		Abcc4	high	13	13	13	12.2	140210	11.842	428120000	45	2	2	1	2	4	1	2	5	5	2	3	2	5	4	1	3	5	2	1	2	4	1	2	5	5	2	3	2	5	4	1	3	5	2	1	2	4	1
P48410	ATP-binding cassette sub-family D member 1	Abcd1	high	29	29	27	45.1	81858	122.3	4276500000	203	1	15	14	11	21	13	12	17	15	12	8	11	18	12	10	18	14	15	14	11	21	13	12	17	15	12	8	11	18	12	10	18	14	15	14	11	20	13
P55096	ATP-binding cassette sub-family D member 3	Abcd3	high	21	21	21	35.1	75474	68.036	1628900000	130	1	8	8	10	9	7	6	9	6	11	6	11	9	6	2	11	7	8	8	10	9	7	6	9	6	11	6	11	9	6	2	11	7	8	8	10	9	7
O89016	ATP-binding cassette sub-family D member 4	Abcd4	medium	7	7	7	15.2	68582	10.459	95078000	18	1	0	0	1	2	0	0	2	3	2	1	4	3	2	1	0	3	0	0	1	2	0	0	2	3	2	1	4	3	2	1	0	3	0	0	1	2	0
P61222	ATP-binding cassette sub-family E member 1	Abce1	high	35	35	35	60.8	67314	323.31	31789000000	606	1	25	22	22	21	26	24	24	22	28	23	24	22	26	22	24	22	25	22	22	21	26	24	24	22	28	23	24	22	26	22	24	22	25	22	22	21	26
Q6P542	ATP-binding cassette sub-family F member 1	Abcf1	high	33	33	33	46.5	94944	323.31	16996000000	459	1	19	22	21	26	23	24	24	21	28	20	25	24	21	21	22	26	19	22	21	26	23	24	24	21	28	20	25	24	21	21	22	26	19	22	21	26	23
Q99LE6;REV__Q9DAC9	ATP-binding cassette sub-family F member 2	Abcf2	high	29	29	29	48.7	71781	87.66	7632100000	332	2	18	18	16	23	18	19	21	19	22	17	20	21	14	12	19	19	18	18	16	23	18	19	21	19	22	17	20	21	14	12	19	19	18	18	16	23	18
Q8K268	ATP-binding cassette sub-family F member 3	Abcf3	high	27	27	27	50.1	79864	228.84	4940200000	283	1	15	13	19	21	15	14	17	18	16	13	17	21	16	13	19	19	15	13	19	21	15	14	17	18	16	13	17	21	16	13	19	19	15	13	19	21	15
Q64343	ATP-binding cassette sub-family G member 1	Abcg1	high	12	12	12	22.4	74032	31.774	219870000	24	1	1	0	2	3	2	2	1	1	4	2	1	2	1	1	2	4	1	0	2	3	2	2	1	1	4	2	1	2	1	1	2	4	1	0	2	3	2
Q99P81	ATP-binding cassette sub-family G member 3	Abcg3	high	16	16	16	29.8	73612	80.951	832310000	76	1	4	2	2	4	3	4	8	7	9	7	11	12	2	0	2	3	4	2	2	4	3	4	8	7	9	7	11	12	2	0	2	3	4	2	2	4	3
Q6PE15-2;Q6PE15	Mycophenolic acid acyl-glucuronide esterase, mitochondrial	Abhd10	high	8	8	8	40.8	32115	65.02	1067600000	65	2	4	2	4	3	2	4	4	4	5	4	7	4	4	2	6	4	4	2	4	3	2	4	4	4	5	4	7	4	4	2	6	4	4	2	4	3	2
Q8K4F5	Alpha/beta hydrolase domain-containing protein 11	Abhd11	high	12	12	12	58.3	33560	55.023	2252600000	76	1	3	3	1	3	4	2	4	3	7	5	6	9	5	2	5	6	3	3	1	3	4	2	4	3	7	5	6	9	5	2	5	6	3	3	1	3	4
Q99LR1;Q99LR1-2	Monoacylglycerol lipase ABHD12	Abhd12	high	18	18	18	56	45269	113.53	6739600000	247	2	8	7	7	10	6	7	11	11	13	10	14	14	11	7	14	14	8	7	7	10	6	7	11	11	13	10	14	14	11	7	14	14	8	7	7	10	6
Q8VCR7	Alpha/beta hydrolase domain-containing protein 14B	Abhd14b	medium	7	7	7	46.2	22450	40.19	1970400000	86	1	4	3	0	3	3	3	4	3	6	5	6	7	3	2	5	5	4	3	0	3	3	3	4	3	6	5	6	7	3	2	5	5	4	3	0	3	3
Q9Z1Q2	Abhydrolase domain-containing protein 16A	Abhd16a	high	18	18	18	39.6	63085	85.145	812810000	83	1	7	5	5	9	6	6	6	8	10	6	10	7	4	4	6	7	7	5	5	9	6	6	6	8	10	6	10	7	4	4	6	7	7	5	5	9	6
Q99JW1;Q99JW1-2	Alpha/beta hydrolase domain-containing protein 17A	Abhd17a	high	9	8	7	41.9	33949	41.551	449380000	43	2	3	2	4	5	4	3	6	4	3	2	4	3	2	2	6	3	2	1	3	4	3	2	5	3	2	1	3	2	1	1	5	2	2	1	2	4	3
Q7M759	Alpha/beta hydrolase domain-containing protein 17B	Abhd17b	high	12	12	11	57.6	32200	111.78	3558500000	135	1	6	5	3	6	6	7	9	9	8	6	9	10	8	8	12	9	6	5	3	6	6	7	9	9	8	6	9	10	8	8	12	9	5	4	2	5	5
Q8VCV1	Alpha/beta hydrolase domain-containing protein 17C	Abhd17c	medium	3	2	2	15	35098	3.1938	12588000	2	1	0	0	1	0	0	0	1	0	2	0	1	1	0	0	1	0	0	0	0	0	0	0	0	0	1	0	0	1	0	0	0	0	0	0	0	0	0
Q8R2Y0-2;Q8R2Y0	Monoacylglycerol lipase ABHD6	Abhd6	high	17	17	17	54.3	32788	96.224	2607800000	134	2	7	4	7	5	6	6	9	8	13	8	15	13	7	6	11	9	7	4	7	5	6	6	9	8	13	8	15	13	7	6	11	9	7	4	7	5	6
Q8CBW3-5;Q8CBW3-2;Q8CBW3-4;Q8CBW3-3;Q8CBW3;P62484	Abl interactor 1	Abi1	high	18	18	18	47.4	42547	99.24	10703000000	349	6	17	14	15	16	15	16	14	13	16	14	16	13	15	12	15	13	17	14	15	16	15	16	14	13	16	14	16	13	15	12	15	13	17	14	15	16	15
Q8BYZ1;Q8BYZ1-2	ABI gene family member 3	Abi3	high	16	16	16	54	39106	147.77	8492100000	236	2	10	8	10	13	12	10	14	12	14	11	16	13	11	10	13	14	10	8	10	13	12	10	14	12	14	11	16	13	11	10	13	14	10	8	10	13	12
P00520-2;P00520-3;P00520;P00520-4	Tyrosine-protein kinase ABL1	Abl1	medium	7	7	7	8.1	122180	5.6096	38970000	8	4	1	0	1	0	0	1	1	1	2	0	3	0	0	0	0	2	1	0	1	0	0	1	1	1	2	0	3	0	0	0	0	2	1	0	1	0	0
Q4JIM5	Abelson tyrosine-protein kinase 2	Abl2	medium	5	5	5	5.4	128190	3.3873	34857000	10	1	0	0	2	3	0	0	1	1	0	0	0	1	0	0	1	2	0	0	2	3	0	0	1	1	0	0	0	1	0	0	1	2	0	0	2	3	0
Q8K4G5-2;Q8K4G5;Q8K4G5-3;Q8K4G5-4	Actin-binding LIM protein 1	Ablim1	high	27	27	27	41.2	78960	277.25	14821000000	429	4	21	17	18	17	21	19	22	20	21	16	18	20	19	20	21	21	21	17	18	17	21	19	22	20	21	16	18	20	19	20	21	21	21	17	18	17	21
Q5SSL4-4;Q5SSL4;Q5SSL4-2;Q5SSL4-3	Active breakpoint cluster region-related protein	Abr	high	20	19	19	31.9	93772	57.142	1794200000	93	4	4	3	4	7	3	4	4	6	14	11	15	15	3	2	6	8	4	2	3	6	2	3	3	5	13	10	14	14	3	1	5	8	4	2	3	6	2
Q4KML4	Costars family protein ABRACL	Abracl	medium	3	3	3	46.9	9030.3	27.175	8318700000	178	1	3	3	3	3	3	3	3	3	3	3	3	3	3	3	3	3	3	3	3	3	3	3	3	3	3	3	3	3	3	3	3	3	3	3	3	3	3
Q9QYL7	Activator of basal transcription 1	Abt1	high	12	12	12	53.5	30658	27.067	1252200000	83	1	3	2	3	7	2	5	6	4	6	7	10	8	6	5	8	6	3	2	3	7	2	5	6	4	6	7	10	8	6	5	8	6	3	2	3	7	2
Q921H8;Q8VCH0	3-ketoacyl-CoA thiolase A, peroxisomal;3-ketoacyl-CoA thiolase B, peroxisomal	Acaa1a;Acaa1b	high	20	20	20	65.1	43953	323.31	20315000000	468	2	17	18	16	19	18	17	18	20	19	19	19	19	18	18	18	20	17	18	16	19	18	17	18	20	19	19	19	19	18	18	18	20	17	18	16	19	18
Q8BWT1	3-ketoacyl-CoA thiolase, mitochondrial	Acaa2	high	28	28	28	85.4	41829	323.31	55729000000	759	1	19	16	17	22	21	20	20	21	24	22	23	26	21	19	23	23	19	16	17	22	21	20	20	21	24	22	23	26	21	19	23	23	19	16	17	22	21
Q5SWU9-2;Q5SWU9	Acetyl-CoA carboxylase 1;Biotin carboxylase	Acaca	high	68	68	58	39.1	269960	237.03	5206600000	414	2	26	17	28	33	23	25	34	36	31	19	32	31	28	21	33	32	26	17	28	33	23	25	34	36	31	19	32	31	28	21	33	32	23	16	22	27	21
Q8K370	Acyl-CoA dehydrogenase family member 10	Acad10	high	41	41	41	50.6	118980	229.72	4783000000	255	1	3	5	6	11	8	7	8	12	27	27	30	34	13	7	19	20	3	5	6	11	8	7	8	12	27	27	30	34	13	7	19	20	3	5	6	11	8
Q80XL6	Acyl-CoA dehydrogenase family member 11	Acad11	medium	7	7	7	10.9	87365	13.869	183140000	33	1	3	1	1	2	2	1	1	3	5	2	2	5	1	0	1	3	3	1	1	2	2	1	1	3	5	2	2	5	1	0	1	3	3	1	1	2	2
Q9D7B6	Isobutyryl-CoA dehydrogenase, mitochondrial	Acad8	high	14	14	14	40.4	45019	42.832	804620000	78	1	4	4	7	12	5	2	8	9	7	0	8	8	0	0	0	1	4	4	7	12	5	2	8	9	7	0	8	8	0	0	0	1	4	4	7	12	5
Q8JZN5	Acyl-CoA dehydrogenase family member 9, mitochondrial	Acad9	high	29	29	29	51.5	68721	323.31	27420000000	518	1	20	17	18	23	20	21	22	22	25	22	23	25	21	22	25	25	20	17	18	23	20	21	22	22	25	22	23	25	21	22	25	25	20	17	18	23	20
P51174	Long-chain specific acyl-CoA dehydrogenase, mitochondrial	Acadl	high	21	21	21	44.9	47907	323.31	54700000000	849	1	17	17	16	19	17	19	17	19	19	19	19	19	19	18	19	19	17	17	16	19	17	19	17	19	19	19	19	19	19	18	19	19	17	17	16	19	17
P45952	Medium-chain specific acyl-CoA dehydrogenase, mitochondrial	Acadm	high	21	21	21	53.2	46481	247.8	14239000000	302	1	13	14	13	12	10	14	14	12	11	17	13	12	12	16	14	13	13	14	13	12	10	14	14	12	11	17	13	12	12	16	14	13	13	14	13	12	10
Q07417	Short-chain specific acyl-CoA dehydrogenase, mitochondrial	Acads	high	19	19	19	61.7	44889	206.18	21184000000	436	1	17	14	15	16	17	17	16	17	16	16	17	16	15	14	14	15	17	14	15	16	17	17	16	17	16	16	17	16	15	14	14	15	17	14	15	16	17
Q9DBL1	Short/branched chain specific acyl-CoA dehydrogenase, mitochondrial	Acadsb	high	13	13	13	44.2	47874	43.612	923360000	59	1	1	3	1	4	4	3	5	4	8	7	8	11	5	4	7	5	1	3	1	4	4	3	5	4	8	7	8	11	5	4	7	5	1	3	1	4	4
P50544	Very long-chain specific acyl-CoA dehydrogenase, mitochondrial	Acadvl	high	35	35	35	64	70875	323.31	22856000000	597	1	26	23	26	30	27	28	29	29	30	28	32	32	30	25	27	31	26	23	26	30	27	28	29	29	30	28	32	32	30	25	27	31	26	23	26	30	27
Q8K2H4	Arf-GAP with coiled-coil, ANK repeat and PH domain-containing protein 1	Acap1	high	40	40	39	63	81703	323.31	28484000000	686	1	19	18	19	22	27	27	23	25	35	31	28	29	31	29	26	30	19	18	19	22	27	27	23	25	35	31	28	29	31	29	26	30	19	18	19	22	27
Q6ZQK5;Q6ZQK5-2;A2ADA6;Q6NXL5	Arf-GAP with coiled-coil, ANK repeat and PH domain-containing protein 2	Acap2	high	35	34	34	53.5	87210	310.38	6875200000	350	4	18	13	16	23	21	16	17	23	23	14	23	22	13	17	19	23	18	13	16	23	21	16	17	23	22	14	23	22	13	17	19	22	18	13	16	23	21
Q8QZT1	Acetyl-CoA acetyltransferase, mitochondrial	Acat1	high	25	25	25	78.5	44816	323.31	69132000000	640	1	14	17	15	19	16	16	18	17	18	17	18	20	19	14	18	18	14	17	15	19	16	16	18	17	18	17	18	20	19	14	18	18	14	17	15	19	16
Q8CAY6	Acetyl-CoA acetyltransferase, cytosolic	Acat2	high	15	15	15	60.5	41297	249.96	8741700000	264	1	10	10	8	11	12	13	9	11	11	13	12	12	12	10	13	12	10	10	8	11	12	13	9	11	11	13	12	12	12	10	13	12	10	10	8	11	12
Q8BMP6	Golgi resident protein GCP60	Acbd3	high	19	19	19	42.7	60180	187.36	5042800000	205	1	11	12	12	16	11	13	14	11	10	11	11	12	12	11	15	16	11	12	12	16	11	13	14	11	10	11	11	12	12	11	15	16	11	12	12	16	11
Q5XG73-2;Q5XG73-3;Q5XG73	Acyl-CoA-binding domain-containing protein 5	Acbd5	medium	7	7	7	20.3	52369	33.637	217870000	37	3	4	1	2	2	3	2	0	2	5	3	3	3	2	1	3	4	4	1	2	2	3	2	0	2	5	3	3	3	2	1	3	4	4	1	2	2	3
Q9D061;Q9D061-2;Q9D061-3	Acyl-CoA-binding domain-containing protein 6	Acbd6	medium	4	4	4	15.2	30887	2.8393	27227000	7	3	0	0	1	1	1	1	0	0	1	0	1	1	0	0	0	0	0	0	1	1	1	1	0	0	1	0	1	1	0	0	0	0	0	0	1	1	1
A2AIG8-2;A2AIG8	1-aminocyclopropane-1-carboxylate synthase-like protein 1	Accs	high	11	11	11	26.7	54492	15.975	135490000	13	2	0	0	0	0	0	0	0	0	7	0	4	3	0	0	0	0	0	0	0	0	0	0	0	0	7	0	4	3	0	0	0	0	0	0	0	0	0
Q5EE38;Q5EE38-2;Q5EE38-3;Q5EE38-4	Adrenocortical dysplasia protein	Acd	high	9	9	9	38	44713	118.05	1217700000	101	4	7	4	2	6	5	4	6	5	5	5	7	9	6	5	6	5	7	4	2	6	5	4	6	5	5	5	7	9	6	5	6	5	7	4	2	6	5
Q9JIX8-3;Q9JIX8-2	Apoptotic chromatin condensation inducer in the nucleus	Acin1	low	31	1	1	57.2	65356	8.2965	47546000	3	2	23	24	24	25	26	22	24	21	26	24	26	23	22	24	20	21	0	0	1	0	1	0	0	0	1	0	0	0	0	0	0	0	0	0	1	0	1
Q9JIX8-4;Q9JIX8	Apoptotic chromatin condensation inducer in the nucleus	Acin1	high	59	59	29	48.5	146300	323.31	80492000000	1340	2	45	44	42	49	47	44	45	42	47	45	47	46	41	48	41	46	45	44	42	49	47	44	45	42	47	45	47	46	41	48	41	46	22	20	19	24	22
Q91V92	ATP-citrate synthase	Acly	high	58	58	58	56.6	119730	323.31	74432000000	1576	1	49	43	45	47	51	51	49	45	52	42	50	45	52	51	53	44	49	43	45	47	51	51	49	45	52	42	50	45	52	51	53	44	49	43	45	47	51
P28271	Cytoplasmic aconitate hydratase	Aco1	high	44	44	43	54.4	98124	233.84	86370000000	533	1	15	19	18	28	23	24	24	27	33	27	32	34	22	24	32	30	15	19	18	28	23	24	24	27	33	27	32	34	22	24	32	30	15	19	17	27	23
Q99KI0	Aconitate hydratase, mitochondrial	Aco2	high	46	46	46	65.4	85462	323.31	170750000000	1546	1	40	38	38	36	41	39	41	40	40	41	42	40	42	40	40	38	40	38	38	36	41	39	41	40	40	41	42	40	42	40	40	38	40	38	38	36	41
O55137;Q32Q92-2;Q32Q92;Q9QYR7-2;Q8BWN8;Q9QYR7	Acyl-coenzyme A thioesterase 1	Acot1	low	12	2	1	33.7	46135	3.5255	8256400	2	6	6	8	7	9	7	9	8	8	9	9	10	9	8	8	9	9	0	0	0	0	0	0	0	0	1	1	1	0	0	0	0	0	0	0	0	0	0
Q8VHQ9	Acyl-coenzyme A thioesterase 11	Acot11	medium	3	3	3	4.4	67354	2.4778	51362000	14	1	1	0	0	1	1	1	0	1	2	0	2	1	2	1	0	1	1	0	0	1	1	1	0	1	2	0	2	1	2	1	0	1	1	0	0	1	1
Q9CQR4	Acyl-coenzyme A thioesterase 13;Acyl-coenzyme A thioesterase 13, N-terminally processed	Acot13	medium	6	6	6	62.1	15183	24.98	5835700000	77	1	2	4	3	3	3	2	3	4	6	6	5	5	5	4	4	5	2	4	3	3	3	2	3	4	6	6	5	5	5	4	4	5	2	4	3	3	3
Q9QYR9	Acyl-coenzyme A thioesterase 2, mitochondrial	Acot2	high	21	21	11	50.8	49656	290.65	26336000000	469	1	12	14	11	16	14	16	15	15	14	15	15	17	15	17	18	15	12	14	11	16	14	16	15	15	14	15	15	17	15	17	18	15	6	6	4	7	7
Q91V12-2;Q91V12-4;Q91V12;Q91V12-3	Cytosolic acyl coenzyme A thioester hydrolase	Acot7	high	14	14	14	51.2	37555	84.2	2007900000	109	4	7	7	7	9	5	6	6	8	3	3	9	8	3	2	9	6	7	7	7	9	5	6	6	8	3	3	9	8	3	2	9	6	7	7	7	9	5
P58137	Acyl-coenzyme A thioesterase 8	Acot8	high	13	13	13	47.5	35827	41.736	1064800000	74	1	6	4	2	6	3	3	5	5	7	5	7	6	4	4	3	7	6	4	2	6	3	3	5	5	7	5	7	6	4	4	3	7	6	4	2	6	3
Q9R0X4;Q32MW3	Acyl-coenzyme A thioesterase 9, mitochondrial;Acyl-coenzyme A thioesterase 10, mitochondrial	Acot9;Acot10	high	27	27	27	57.4	50560	157.25	17385000000	596	2	19	18	18	22	24	25	23	22	26	24	25	22	23	22	25	23	19	18	18	22	24	25	23	22	26	24	25	22	23	22	25	23	19	18	18	22	24
Q9R0H0-2;Q9R0H0	Peroxisomal acyl-coenzyme A oxidase 1	Acox1	high	12	12	12	26.5	74717	45.118	119200000	32	2	3	1	3	8	1	1	2	3	0	0	3	4	1	0	2	3	3	1	3	8	1	1	2	3	0	0	3	4	1	0	2	3	3	1	3	8	1
Q9EPL9	Peroxisomal acyl-coenzyme A oxidase 3	Acox3	high	33	33	32	53	78403	300.62	8668200000	391	1	16	14	15	19	20	12	20	22	22	21	23	25	18	17	22	20	16	14	15	19	20	12	20	22	22	21	23	25	18	17	22	20	15	13	14	18	19
Q9D358	Low molecular weight phosphotyrosine protein phosphatase	Acp1	high	9	9	2	70.3	18192	142.27	6769400000	130	1	5	4	4	4	5	4	3	4	6	5	9	5	4	4	6	4	5	4	4	4	5	4	3	4	6	5	9	5	4	4	6	4	1	1	1	1	1
Q9D358-2	Low molecular weight phosphotyrosine protein phosphatase	Acp1	low	8	1	1	67.7	17941	4.4634	703940000	19	1	5	4	4	3	5	4	3	4	6	5	8	5	4	4	6	4	1	1	1	0	1	1	1	1	1	1	1	1	1	1	1	1	1	1	1	0	1
Q05117	Tartrate-resistant acid phosphatase type 5	Acp5	medium	5	5	5	24.5	36807	14.811	601500000	30	1	2	0	2	4	2	0	2	1	3	2	3	3	1	1	1	1	2	0	2	4	2	0	2	1	3	2	3	3	1	1	1	1	2	0	2	4	2
Q8BP40;Q8BP40-2	Lysophosphatidic acid phosphatase type 6	Acp6	high	18	18	18	55	47624	81.078	9361500000	221	2	10	11	10	11	11	13	14	11	12	13	12	11	8	7	12	10	10	11	10	11	11	13	14	11	12	13	12	11	8	7	12	10	10	11	10	11	11
Q8VCW8	Acyl-CoA synthetase family member 2, mitochondrial	Acsf2	high	30	30	30	55.6	67950	323.31	122550000000	989	1	21	20	20	24	22	23	21	23	26	26	26	26	26	26	24	25	21	20	20	24	22	23	21	23	26	26	26	26	26	26	24	25	21	20	20	24	22
Q3URE1;Q3URE1-2	Acyl-CoA synthetase family member 3, mitochondrial	Acsf3	high	25	25	25	58.1	65076	146.06	4344000000	244	2	10	8	11	13	13	13	14	14	18	17	17	18	12	8	18	13	10	8	11	13	13	13	14	14	18	17	17	18	12	8	18	13	10	8	11	13	13
P41216	Long-chain-fatty-acid--CoA ligase 1	Acsl1	high	31	31	28	50.9	77951	93.832	6883900000	297	1	20	14	19	17	19	15	18	18	16	12	20	19	12	8	18	16	20	14	19	17	19	15	18	18	16	12	20	19	12	8	18	16	18	12	17	15	17
Q9CZW4	Long-chain-fatty-acid--CoA ligase 3	Acsl3	high	19	18	18	33.9	80491	65.664	933960000	115	1	8	6	6	11	9	6	5	9	5	2	5	7	8	7	11	9	7	5	5	11	9	6	5	8	5	2	5	7	8	7	11	9	7	5	5	11	9
Q9QUJ7-2;Q9QUJ7	Long-chain-fatty-acid--CoA ligase 4	Acsl4	high	24	24	23	50	74338	118.12	3107900000	165	2	14	11	13	13	10	10	12	12	12	10	15	16	6	11	9	12	14	11	13	13	10	10	12	12	12	10	15	16	6	11	9	12	13	10	12	13	10
Q8JZR0	Long-chain-fatty-acid--CoA ligase 5	Acsl5	high	29	26	26	50.4	76205	83.632	7763500000	275	1	19	15	17	22	18	15	19	19	18	16	17	20	13	12	21	19	17	13	15	20	16	13	17	17	16	14	15	18	11	11	18	17	17	13	15	20	16
Q99NB1	Acetyl-coenzyme A synthetase 2-like, mitochondrial	Acss1	high	30	30	30	62.5	74622	323.31	35613000000	768	1	25	22	20	20	22	24	25	19	28	22	27	24	22	19	24	19	25	22	20	20	22	24	25	19	28	22	27	24	22	19	24	19	25	22	20	20	22
Q9QXG4	Acetyl-coenzyme A synthetase, cytoplasmic	Acss2	high	15	15	15	32.7	78861	75.134	872040000	101	1	3	3	6	7	4	5	7	6	3	2	8	5	8	7	12	12	3	3	6	7	4	5	7	6	3	2	8	5	8	7	12	12	3	3	6	7	4
P68134	Actin, alpha skeletal muscle	Acta1	low	26	1	1	56.5	42051	1.4326	63064000	2	1	15	19	14	18	18	20	14	20	23	20	15	17	19	16	17	19	0	0	0	0	0	0	0	0	1	1	0	0	0	0	1	0	0	0	0	0	0
P60710	Actin, cytoplasmic 1;Actin, cytoplasmic 1, N-terminally processed	Actb	high	39	39	3	84.8	41736	323.31	3807100000000	5834	1	28	30	25	30	32	34	26	33	35	32	28	31	31	30	27	32	28	30	25	30	32	34	26	33	35	32	28	31	31	30	27	32	1	1	1	2	2
Q8BFZ3	Beta-actin-like protein 2	Actbl2	low	15	4	4	38	42004	18.708	2639600000	19	1	9	11	10	12	13	12	8	12	11	12	10	12	13	12	10	12	2	3	3	3	4	3	2	3	2	3	3	3	4	3	3	3	2	3	3	3	4
P68033;P62737;P63268	Actin, alpha cardiac muscle 1;Actin, aortic smooth muscle;Actin, gamma-enteric smooth muscle	Actc1;Acta2;Actg2	low	27	7	2	56.8	42019	124.53	92434000	12	3	15	21	16	20	19	21	15	22	24	21	17	19	21	18	18	21	1	4	3	5	3	3	2	5	5	4	3	3	5	3	4	4	0	2	2	2	1
P63260	Actin, cytoplasmic 2;Actin, cytoplasmic 2, N-terminally processed	Actg1	low	37	1	1	84.5	41792	132.23	0	0	1	28	30	25	29	31	33	26	31	35	32	28	31	31	29	27	30	1	1	1	1	1	1	1	1	1	1	1	1	1	1	1	1	1	1	1	1	1
Q9Z2N8;Q99MR0	Actin-like protein 6A	Actl6a	high	21	21	21	55.9	47447	323.31	38678000000	510	2	16	17	16	17	17	17	17	17	18	17	17	17	18	18	18	16	16	17	16	17	17	17	17	17	18	17	17	17	18	18	18	16	16	17	16	17	17
Q7TPR4;O88990	Alpha-actinin-1	Actn1	medium	34	17	16	49.8	103070	149.25	374000000	48	2	17	16	20	23	17	15	23	17	21	19	21	20	18	15	19	14	2	1	4	8	2	1	8	3	5	3	6	5	1	0	2	0	2	1	4	8	2
P57780	Alpha-actinin-4	Actn4	high	63	63	44	77.2	104980	323.31	111160000000	1932	1	56	55	57	56	57	55	55	54	59	55	55	58	58	56	58	55	56	55	57	56	57	55	55	54	59	55	55	58	58	56	58	55	39	38	39	39	40
Q9QZB7	Actin-related protein 10	Actr10	high	17	17	17	49.9	46207	199.37	4438700000	265	1	12	13	12	13	12	12	13	12	13	11	15	12	12	12	15	12	12	13	12	13	12	12	13	12	13	11	15	12	12	12	15	12	12	13	12	13	12
P61164	Alpha-centractin	Actr1a	high	21	21	11	66.2	42613	323.31	23377000000	478	1	15	14	16	15	16	14	18	13	15	14	18	14	15	15	17	15	15	14	16	15	16	14	18	13	15	14	18	14	15	15	17	15	6	8	8	7	7
Q8R5C5	Beta-centractin	Actr1b	low	18	8	8	63.8	42281	181.79	4105100000	157	1	12	10	13	13	14	11	15	12	13	14	14	14	13	13	13	14	3	4	5	5	5	4	6	5	6	6	5	6	6	4	5	6	3	4	5	5	5
P61161	Actin-related protein 2	Actr2	high	19	19	19	49.7	44760	323.31	113230000000	1426	1	18	17	16	18	19	19	18	18	19	18	18	18	19	17	18	19	18	17	16	18	19	19	18	18	19	18	18	18	19	17	18	19	18	17	16	18	19
Q99JY9	Actin-related protein 3	Actr3	high	29	29	24	70.8	47357	323.31	267760000000	2183	1	25	25	23	26	26	24	24	25	25	26	26	26	27	26	25	25	25	25	23	26	26	24	24	25	25	26	26	26	27	26	25	25	20	20	19	21	21
Q80US4;Q80US4-3	Actin-related protein 5	Actr5	high	21	21	21	50.2	67844	191.86	2970900000	209	2	14	12	12	13	14	14	12	13	13	10	12	14	12	11	12	13	14	12	12	13	14	14	12	13	13	10	12	14	12	11	12	13	14	12	12	13	14
Q9D864	Actin-related protein 6	Actr6	high	10	10	10	38.1	45785	36.209	572440000	61	1	5	4	4	10	4	3	6	7	7	3	7	4	3	1	6	7	5	4	4	10	4	3	6	7	7	3	7	4	3	1	6	7	5	4	4	10	4
Q8R2S9	Actin-related protein 8	Actr8	high	21	21	21	40.1	70545	89.275	2773400000	195	1	9	7	10	11	10	10	13	11	11	11	14	12	10	6	13	9	9	7	10	11	10	10	13	11	11	11	14	12	10	6	13	9	9	7	10	11	10
Q99JW2	Aminoacylase-1	Acy1	high	20	20	20	59.6	45780	126.51	5588800000	191	1	8	9	7	12	9	6	10	11	14	14	16	14	10	9	9	12	8	9	7	12	9	6	10	11	14	14	16	14	10	9	9	12	8	9	7	12	9
P56376	Acylphosphatase-1	Acyp1	medium	7	7	7	63.6	11241	26.53	12814000000	196	1	6	7	4	5	7	7	7	7	6	7	7	6	6	7	7	7	6	7	4	5	7	7	7	7	6	7	7	6	6	7	7	7	6	7	4	5	7
P56375	Acylphosphatase-2	Acyp2	medium	3	3	3	35.8	11877	4.2367	54817000	8	1	3	0	1	1	1	1	0	1	0	1	0	0	0	0	0	0	3	0	1	1	1	1	0	1	0	1	0	0	0	0	0	0	3	0	1	1	1
P03958	Adenosine deaminase	Ada	high	22	22	22	72.4	39991	114.91	5187100000	191	1	15	8	12	13	9	12	13	9	13	11	14	10	5	6	11	8	15	8	12	13	9	12	13	9	13	11	14	10	5	6	11	8	15	8	12	13	9
Q80SY6;Q80SY6-2;Q80SY6-4;Q80SY6-3	Adenosine deaminase-like protein	Adal	medium	4	4	4	12.2	41000	2.476	124000000	7	4	1	0	0	2	0	0	0	1	2	0	2	1	0	0	0	1	1	0	0	2	0	0	0	1	2	0	2	1	0	0	0	1	1	0	0	2	0
O35598	Disintegrin and metalloproteinase domain-containing protein 10	Adam10	high	25	25	25	44.9	83967	151.71	1893900000	145	1	8	5	13	10	12	6	12	11	12	9	14	10	9	6	11	7	8	5	13	10	12	6	12	11	12	9	14	10	9	6	11	7	8	5	13	10	12
Q9Z0F8;Q9Z0F8-2	Disintegrin and metalloproteinase domain-containing protein 17	Adam17	high	21	21	21	38	93055	90.849	1053100000	67	2	6	3	8	7	6	6	6	8	9	3	6	9	6	5	6	9	6	3	8	7	6	6	6	8	9	3	6	9	6	5	6	9	6	3	8	7	6
Q61072	Disintegrin and metalloproteinase domain-containing protein 9	Adam9	low	2	2	2	3.1	92079	3.51	8068700	4	1	0	0	0	0	0	0	0	2	0	0	0	1	0	0	0	1	0	0	0	0	0	0	0	2	0	0	0	1	0	0	0	1	0	0	0	0	0
E9PY16;Q8R2V5		Adap1	high	13	13	13	41.7	43370	28.015	574170000	50	2	2	3	0	3	3	4	5	3	1	0	1	1	6	6	8	5	2	3	0	3	3	4	5	3	1	0	1	1	6	6	8	5	2	3	0	3	3
Q99MU3-2;Q99MU3-3	Double-stranded RNA-specific adenosine deaminase	Adar	low	46	1	1	56.1	127660	15.999	340420000	17	2	22	15	24	28	24	24	33	26	27	15	26	24	20	20	26	24	1	1	1	0	1	1	1	0	1	1	1	1	1	1	1	0	1	1	1	0	1
Q99MU3;Q99MU3-5;Q99MU3-4	Double-stranded RNA-specific adenosine deaminase	Adar	high	47	47	2	55.8	130450	285.64	6319800000	375	3	21	14	23	29	23	23	33	26	26	14	26	24	19	19	26	25	21	14	23	29	23	23	33	26	26	14	26	24	19	19	26	25	0	0	0	1	0
Q9JHI2;Q9JHI2-3;Q9JHI2-2	tRNA-specific adenosine deaminase 1	Adat1	high	11	11	11	26.5	55354	43.309	586320000	58	3	4	1	2	4	2	2	5	3	6	4	8	3	2	1	5	8	4	1	2	4	2	2	5	3	6	4	8	3	2	1	5	8	4	1	2	4	2
Q6P6J0	tRNA-specific adenosine deaminase 2	Adat2	medium	5	5	5	48.7	21308	41.149	709740000	54	1	1	1	3	3	3	3	2	3	4	2	4	4	2	1	5	3	1	1	3	3	3	3	2	3	4	2	4	4	2	1	5	3	1	1	3	3	3
Q6PAT0	Probable inactive tRNA-specific adenosine deaminase-like protein 3	Adat3	high	10	10	10	43.6	37516	24.905	660690000	54	1	4	3	4	6	4	3	3	5	4	2	4	4	3	3	3	7	4	3	4	6	4	3	3	5	4	2	4	4	3	3	3	7	4	3	4	6	4
Q9D0L4;Q9D0L4-2	Uncharacterized aarF domain-containing protein kinase 1	Adck1	high	16	16	16	45.9	59735	68.589	1169300000	99	2	4	4	4	6	6	6	10	6	9	8	9	10	5	5	6	5	4	4	4	6	6	6	10	6	9	8	9	10	5	5	6	5	4	4	4	6	6
Q60936;Q60936-2	Atypical kinase ADCK3, mitochondrial	Adck3	high	16	16	16	30.2	71742	94.754	2733800000	115	2	1	0	3	5	3	3	7	8	11	10	14	14	5	5	10	8	1	0	3	5	3	3	7	8	11	10	14	14	5	5	10	8	1	0	3	5	3
Q566J8	AarF domain-containing protein kinase 4	Adck4	high	13	13	13	32.1	59231	43.836	580640000	51	1	1	0	1	4	1	1	1	5	6	5	8	7	1	0	4	4	1	0	1	4	1	1	1	5	6	5	8	7	1	0	4	4	1	0	1	4	1
Q80V03;Q80V03-2	Uncharacterized aarF domain-containing protein kinase 5	Adck5	medium	5	5	5	10.8	66654	3.3993	21587000	7	2	0	1	0	1	0	0	1	0	0	0	2	1	0	0	0	2	0	1	0	1	0	0	1	0	0	0	2	1	0	0	0	2	0	1	0	1	0
P51829	Adenylate cyclase type 7	Adcy7	high	18	18	17	24.5	122710	38.818	784740000	92	1	1	4	1	5	6	4	4	8	5	5	9	11	5	3	11	10	1	4	1	5	6	4	4	8	5	5	9	11	5	3	11	10	1	4	1	5	6
Q9QYC0	Alpha-adducin	Add1	high	34	34	3	52.8	80646	323.31	28141000000	593	1	24	22	19	25	28	27	25	25	22	17	22	20	27	30	28	27	24	22	19	25	28	27	25	25	22	17	22	20	27	30	28	27	2	1	2	2	2
Q9QYC0-2	Alpha-adducin	Add1	low	32	1	1	61.1	69886	2.6004	0	1	1	22	21	17	23	26	24	22	24	20	16	20	18	25	28	26	25	0	0	0	0	0	0	0	1	0	0	0	0	0	0	0	0	0	0	0	0	0
Q9QYB5	Gamma-adducin	Add3	low	31	1	1	47.9	78776	5.7781	431790000	5	1	22	18	22	24	26	28	25	22	23	18	22	22	28	27	29	24	0	0	1	0	1	1	0	0	0	0	0	0	1	1	1	0	0	0	1	0	1
Q9QYB5-2	Gamma-adducin	Add3	high	32	32	2	50.7	75406	323.31	31835000000	640	1	24	20	23	26	27	28	27	24	24	19	23	24	29	28	30	26	24	20	23	26	27	28	27	24	24	19	23	24	29	28	30	26	2	2	2	2	2
P28474;Q64437	Alcohol dehydrogenase class-3	Adh5	high	22	22	22	70.3	39547	323.31	61630000000	549	2	14	17	12	14	15	17	15	14	18	16	17	16	17	19	18	12	14	17	12	14	15	17	15	14	18	16	17	16	17	19	18	12	14	17	12	14	15
Q99JT9	1,2-dihydroxy-3-keto-5-methylthiopentene dioxygenase	Adi1	high	9	9	9	52.5	21523	44.238	2766500000	96	1	5	3	4	6	4	6	3	6	6	3	8	6	4	2	6	6	5	3	4	6	4	6	3	6	6	3	8	6	4	2	6	6	5	3	4	6	4
P55264;P55264-2	Adenosine kinase	Adk	high	20	20	20	49	40148	158.39	18345000000	351	2	13	12	12	16	14	14	14	14	19	12	18	17	16	13	18	16	13	12	12	16	14	14	14	14	19	12	18	17	16	13	18	16	13	12	12	16	14
Q9Z103	Activity-dependent neuroprotector homeobox protein	Adnp	high	54	54	54	59.3	124310	265.9	10826000000	542	1	26	29	27	42	29	23	34	37	30	26	30	31	24	21	32	39	26	29	27	42	29	23	34	37	30	26	30	31	24	21	32	39	26	29	27	42	29
Q8CHC8	ADNP homeobox protein 2	Adnp2	medium	7	7	7	6.4	126770	4.5983	120130000	24	1	0	0	2	3	0	0	2	4	1	1	2	2	1	1	1	4	0	0	2	3	0	0	2	4	1	1	2	2	1	1	1	4	0	0	2	3	0
Q6PDY2	2-aminoethanethiol dioxygenase	Ado	high	11	11	11	58.2	28372	28.824	3021400000	115	1	4	5	6	7	4	6	6	8	5	4	8	7	5	4	7	8	4	5	6	7	4	6	6	8	5	4	8	7	5	4	7	8	4	5	6	7	4
Q8VDL4;Q8VDL4-3;Q8VDL4-2	ADP-dependent glucokinase	Adpgk	high	14	14	14	38.3	53902	299.64	10526000000	303	3	8	10	8	11	13	9	11	10	12	11	11	11	9	9	11	11	8	10	8	11	13	9	11	10	12	11	11	11	9	9	11	11	8	10	8	11	13
P54923	[Protein ADP-ribosylarginine] hydrolase	Adprh	high	21	21	21	70.7	40068	323.31	24511000000	475	1	16	14	15	16	17	14	17	15	16	15	19	17	15	15	17	15	16	14	15	16	17	14	17	15	16	15	19	17	15	15	17	15	16	14	15	16	17
Q8CG72;Q8CG72-2	Poly(ADP-ribose) glycohydrolase ARH3	Adprhl2	high	12	12	12	38.6	39414	159.49	9036000000	248	2	7	7	8	10	9	9	10	11	11	10	12	12	9	10	10	11	7	7	8	10	9	9	10	11	11	10	12	12	9	10	10	11	7	7	8	10	9
Q99KS6-2;Q99KS6	Manganese-dependent ADP-ribose/CDP-alcohol diphosphatase	Adprm	medium	3	3	3	32.2	23787	30.798	258430000	8	2	0	0	0	1	0	0	1	0	2	0	2	1	0	0	2	0	0	0	0	1	0	0	1	0	2	0	2	1	0	0	2	0	0	0	0	1	0
P18762	Beta-2 adrenergic receptor	Adrb2	medium	3	3	3	7.9	46998	5.6108	27573000	7	1	0	0	1	0	1	0	1	1	0	0	0	0	1	0	1	3	0	0	1	0	1	0	1	1	0	0	0	0	1	0	1	3	0	0	1	0	1
Q99MK8	Beta-adrenergic receptor kinase 1	Adrbk1	high	38	38	30	56.2	79638	323.31	28201000000	694	1	28	25	29	28	30	27	31	27	29	25	32	25	28	26	32	28	28	25	29	28	30	27	31	27	29	25	32	25	28	26	32	28	21	19	22	21	22
Q9JKV1	Proteasomal ubiquitin receptor ADRM1	Adrm1	high	12	12	12	26.3	42060	114.72	9741500000	252	1	6	6	9	7	7	6	8	8	7	6	9	8	6	6	7	8	6	6	9	7	7	6	8	8	7	6	9	8	6	6	7	8	6	6	9	7	7
P54822	Adenylosuccinate lyase	Adsl	high	25	25	25	62	54866	323.31	36846000000	545	1	15	17	15	18	16	20	19	16	22	18	19	22	19	19	18	18	15	17	15	18	16	20	19	16	22	18	19	22	19	19	18	18	15	17	15	18	16
P46664	Adenylosuccinate synthetase isozyme 2	Adss	high	21	19	19	51.8	50020	257.28	14055000000	345	1	18	16	18	20	17	15	17	17	14	16	16	20	16	17	14	19	16	14	16	18	15	13	15	15	13	15	14	18	15	15	12	17	16	14	16	18	15
P28650;P28650-2	Adenylosuccinate synthetase isozyme 1	Adssl1	high	24	24	22	58.6	50254	114.41	11264000000	366	2	20	20	18	23	18	18	18	16	13	7	12	10	10	10	10	5	20	20	18	23	18	18	18	16	13	7	12	10	10	10	10	5	18	18	16	21	16
Q9Z248-4;Q9Z248-3;Q9Z248-5;Q9Z248-2;Q9Z248	Zinc finger protein AEBP2	Aebp2	medium	3	3	3	15	30764	3.5012	81063000	8	5	1	1	1	1	0	1	0	1	0	0	2	1	0	0	1	1	1	1	1	1	0	1	0	1	0	0	2	1	0	0	1	1	1	1	1	1	0
Q9CZI9-2;Q9CZI9	Apoptosis-enhancing nuclease	Aen	low	1	1	1	5.7	32835	3.3331	7756700	5	2	0	0	0	1	0	0	0	1	0	0	0	1	0	0	0	1	0	0	0	1	0	0	0	1	0	0	0	1	0	0	0	1	0	0	0	1	0
P63002;P63002-2	Amino-terminal enhancer of split	Aes	medium	5	5	5	38.1	22000	16.375	597030000	48	2	3	2	1	3	3	4	5	3	4	2	4	2	2	2	3	3	3	2	1	3	3	4	5	3	4	2	4	2	2	2	3	3	3	2	1	3	3
O88573	AF4/FMR2 family member 1	Aff1	high	8	8	8	7.8	131560	13.508	273320000	36	1	4	3	3	6	0	0	2	4	3	1	3	5	1	0	1	3	4	3	3	6	0	0	2	4	3	1	3	5	1	0	1	3	4	3	3	6	0
P51827;P51827-2	AF4/FMR2 family member 3	Aff3	high	24	24	24	26.2	136130	90.209	886870000	111	2	13	6	7	13	8	4	12	7	4	0	5	1	4	1	7	10	13	6	7	13	8	4	12	7	4	0	5	1	4	1	7	10	13	6	7	13	8
Q9ESC8	AF4/FMR2 family member 4	Aff4	medium	5	4	4	4.7	126640	2.6977	43704000	11	1	2	0	1	1	0	0	2	1	1	1	1	0	0	1	2	0	1	0	1	1	0	0	2	1	0	1	1	0	0	1	2	0	1	0	1	1	0
Q920A7;Q920A7-2	AFG3-like protein 1	Afg3l1	high	24	20	20	37.9	87046	75.241	796450000	85	2	7	3	6	8	8	6	8	7	12	6	14	15	3	3	8	11	5	2	4	6	7	6	6	6	10	5	10	12	2	2	6	9	5	2	4	6	7
Q8JZQ2;Q8C8R3;Q8C8R3-2;Q8C8R3-4	AFG3-like protein 2	Afg3l2	high	49	49	45	60.1	89518	323.31	15051000000	482	4	21	18	16	24	25	21	28	24	39	34	44	36	26	21	35	27	21	18	16	24	25	21	28	24	39	34	44	36	26	21	35	27	19	17	14	22	24
Q80WT5-2;Q80WT5	Aftiphilin	Aftph	high	31	31	31	49.3	98489	267.74	1549100000	127	2	13	6	10	15	10	7	10	17	12	3	14	12	9	5	17	15	13	6	10	15	10	7	10	17	12	3	14	12	9	5	17	15	13	6	10	15	10
Q64191	N(4)-(beta-N-acetylglucosaminyl)-L-asparaginase;Glycosylasparaginase alpha chain;Glycosylasparaginase beta chain	Aga	medium	3	3	3	16.8	37022	16.849	57744000	7	1	0	0	0	0	0	0	1	0	0	1	1	2	0	0	0	1	0	0	0	0	0	0	1	0	0	1	1	2	0	0	0	1	0	0	0	0	0
Q3UHD9-2;Q3UHD9	Arf-GAP with GTPase, ANK repeat and PH domain-containing protein 2	Agap2	high	22	22	21	22.6	122100	107.82	2511300000	176	2	6	7	7	14	9	9	11	11	11	4	13	10	6	9	12	17	6	7	7	14	9	9	11	11	11	4	13	10	6	9	12	17	5	7	7	14	8
Q8VHH5;Q8VHH5-2	Arf-GAP with GTPase, ANK repeat and PH domain-containing protein 3	Agap3	high	8	8	7	13.7	97964	27.309	172320000	34	2	0	0	0	1	0	0	2	3	4	0	5	3	5	1	6	4	0	0	0	1	0	0	2	3	4	0	5	3	5	1	6	4	0	0	0	1	0
Q8K2K6-3;Q8K2K6-1;Q8K2K6;Q8K2K6-2	Arf-GAP domain and FG repeat-containing protein 1	Agfg1	high	14	14	13	31.7	55067	246.06	5753400000	168	4	9	8	7	11	9	7	10	10	10	9	7	8	10	9	7	10	9	8	7	11	9	7	10	10	10	9	7	8	10	9	7	10	9	8	7	11	8
Q80WC7-2;Q80WC7	Arf-GAP domain and FG repeat-containing protein 2	Agfg2	high	9	8	8	38.8	30735	38.422	744530000	98	2	7	2	5	8	6	5	6	8	5	1	6	3	5	2	6	7	7	2	5	8	5	5	6	8	4	1	6	3	4	2	6	6	7	2	5	8	5
Q7TN31	Angiogenic factor with G patch and FHA domains 1	Aggf1	medium	7	7	7	11	79444	6.5421	98399000	20	1	0	0	1	4	1	1	2	2	1	0	2	3	0	1	2	2	0	0	1	4	1	1	2	2	1	0	2	3	0	1	2	2	0	0	1	4	1
Q9ESW4;Q9ESW4-2	Acylglycerol kinase, mitochondrial	Agk	high	24	24	24	76.2	46975	240.96	16339000000	367	2	16	15	17	18	18	18	17	18	21	17	18	20	17	15	20	17	16	15	17	18	18	18	17	18	21	17	18	20	17	15	20	17	16	15	17	18	18
F8VPN4;A0A0G2JGI9;F6XXE6;E0CYU6;E0CX86		Agl	high	11	11	11	8.6	174290	8.502	76748000	18	5	2	2	0	3	0	0	0	3	3	2	0	4	1	0	0	0	2	2	0	3	0	0	0	3	3	2	0	4	1	0	0	0	2	2	0	3	0
Q8CJG1	Protein argonaute-1	Ago1	high	42	34	25	62.1	97213	214.29	11743000000	496	1	22	25	24	29	26	28	32	28	30	34	31	32	33	31	32	30	16	18	16	22	19	21	24	21	22	26	23	25	25	23	24	23	11	12	13	15	15
Q8CJG0	Protein argonaute-2	Ago2	high	47	47	38	68.4	97303	323.31	27038000000	844	1	34	34	31	33	38	34	38	33	36	31	39	34	38	36	43	36	34	34	31	33	38	34	38	33	36	31	39	34	38	36	43	36	27	26	23	25	30
O35083	1-acyl-sn-glycerol-3-phosphate acyltransferase alpha	Agpat1	medium	7	7	7	33.3	31709	16.959	1362900000	46	1	3	1	4	2	4	2	3	2	1	0	3	4	2	1	3	3	3	1	4	2	4	2	3	2	1	0	3	4	2	1	3	3	3	1	4	2	4
Q8K3K7	1-acyl-sn-glycerol-3-phosphate acyltransferase beta	Agpat2	medium	4	4	4	19.1	31010	13.636	35886000	7	1	0	0	0	0	1	1	0	2	1	1	2	1	1	1	3	4	0	0	0	0	1	1	0	2	1	1	2	1	1	1	3	4	0	0	0	0	1
Q9D517	1-acyl-sn-glycerol-3-phosphate acyltransferase gamma	Agpat3	high	18	18	18	34.6	43295	42.78	4702600000	147	1	8	10	8	5	8	10	11	10	13	12	10	12	9	5	6	7	8	10	8	5	8	10	11	10	13	12	10	12	9	5	6	7	8	10	8	5	8
Q8K4X7	1-acyl-sn-glycerol-3-phosphate acyltransferase delta	Agpat4	high	11	11	11	30.4	43810	12.119	870350000	65	1	3	2	3	4	4	4	5	5	4	5	7	5	5	2	6	3	3	2	3	4	4	4	5	5	4	5	7	5	5	2	6	3	3	2	3	4	4
Q9D1E8	1-acyl-sn-glycerol-3-phosphate acyltransferase epsilon	Agpat5	medium	5	5	5	16.4	42202	17.32	89925000	12	1	0	0	0	3	0	0	1	1	0	0	4	4	0	0	0	1	0	0	0	3	0	0	1	1	0	0	4	4	0	0	0	1	0	0	0	3	0
Q8K2C8	Glycerol-3-phosphate acyltransferase 4	Agpat6	medium	10	7	7	21.1	52181	10.358	107020000	16	1	6	2	3	4	3	2	3	4	4	0	4	4	2	2	3	3	3	0	0	2	0	0	1	3	2	0	2	3	1	2	1	2	3	0	0	2	0
Q8C0N2	Glycerol-3-phosphate acyltransferase 3	Agpat9	high	22	22	19	49.3	49000	82.959	2051300000	157	1	20	13	16	15	15	10	13	12	2	1	3	5	5	1	5	6	20	13	16	15	15	10	13	12	2	1	3	5	5	1	5	6	17	11	13	13	12
Q8C0I1	Alkyldihydroxyacetonephosphate synthase, peroxisomal	Agps	high	29	29	29	59.8	71683	172.59	6579900000	323	1	20	13	14	19	17	16	19	19	21	15	17	17	16	11	18	18	20	13	14	19	17	16	19	19	21	15	17	17	16	11	18	18	20	13	14	19	17
Q641K1-5;Q641K1-4;Q641K1-3;Q641K1-2;Q641K1	Cytosolic carboxypeptidase 1	Agtpbp1	medium	4	4	4	7.6	76296	2.5796	281090000	14	5	0	0	0	3	1	0	1	2	1	0	1	2	0	0	1	2	0	0	0	3	1	0	1	2	1	0	1	2	0	0	1	2	0	0	0	3	1
Q9WVK0	Type-1 angiotensin II receptor-associated protein	Agtrap	low	1	1	1	24.8	17525	96.368	0	0	1	1	1	1	0	1	1	1	1	1	0	1	1	1	1	0	0	1	1	1	0	1	1	1	1	1	0	1	1	1	1	0	0	1	1	1	0	1
Q8CJF7	Protein ELYS	Ahctf1	high	91	91	91	53.9	247640	323.31	16637000000	872	1	54	44	47	58	47	47	60	49	52	39	64	60	41	34	54	47	54	44	47	58	47	47	60	49	52	39	64	60	41	34	54	47	54	44	47	58	47
P50247	Adenosylhomocysteinase	Ahcy	high	33	33	33	78.7	47688	323.31	237680000000	1411	1	26	27	27	25	28	26	28	25	28	28	31	29	30	29	32	27	26	27	27	25	28	26	28	25	28	28	31	29	30	29	32	27	26	27	27	25	28
Q80SW1	Putative adenosylhomocysteinase 2	Ahcyl1	low	26	12	12	53.8	58951	88.165	1776000000	79	1	12	9	11	15	14	10	19	16	20	18	23	18	13	12	20	17	4	2	5	5	7	4	7	7	7	7	9	6	4	5	9	7	4	2	5	5	7
Q68FL4;Q68FL4-2	Putative adenosylhomocysteinase 3	Ahcyl2	high	28	28	14	49.1	66899	323.31	9367300000	238	2	12	9	8	13	10	9	15	16	23	21	25	21	13	10	20	17	12	9	8	13	10	9	15	16	23	21	25	21	13	10	20	17	4	2	2	3	3
Q6PAL7	AT-hook DNA-binding motif-containing protein 1	Ahdc1	high	31	31	31	27.4	168080	59.285	974880000	123	1	14	8	11	15	8	6	11	10	3	1	10	5	9	5	8	13	14	8	11	15	8	6	11	10	3	1	10	5	9	5	8	13	14	8	11	15	8
E9Q616;A0A494BBD5;G5E8K8;A0A494B8Y7		Ahnak	high	132	132	132	54.1	604250	323.31	15034000000	838	4	53	26	50	80	59	38	69	85	3	4	8	3	53	41	86	89	53	26	50	80	59	38	69	85	3	4	8	3	53	41	86	89	53	26	50	80	59
P30561	Aryl hydrocarbon receptor	Ahr	medium	5	4	4	4.6	95016	3.0314	57334000	6	1	0	0	0	0	0	0	1	0	3	0	3	2	0	0	1	0	0	0	0	0	0	0	0	0	3	0	2	2	0	0	0	0	0	0	0	0	0
Q8BK64	Activator of 90 kDa heat shock protein ATPase homolog 1	Ahsa1	high	24	24	24	77.5	38117	323.31	21097000000	305	1	20	15	16	18	18	16	17	16	18	17	20	20	15	18	18	17	20	15	16	18	18	16	17	16	18	17	20	20	15	18	18	17	20	15	16	18	18
Q8N9S3-2;Q8N9S3;Q8N9S3-3	Activator of 90 kDa heat shock protein ATPase homolog 2	Ahsa2	medium	7	7	7	33.6	32015	12.896	161790000	18	3	0	0	0	2	1	2	1	1	3	1	1	1	1	1	3	1	0	0	0	2	1	2	1	1	3	1	1	1	1	1	3	1	0	0	0	2	1
Q8C4Q6;Q8C4Q6-2	Axin interactor, dorsalization-associated protein	Aida	high	15	15	15	61	34888	77.111	1194500000	88	2	5	4	3	8	8	7	7	8	5	0	6	3	9	8	8	8	5	4	3	8	8	7	7	8	5	0	6	3	9	8	8	8	5	4	3	8	8
Q9Z0X1	Apoptosis-inducing factor 1, mitochondrial	Aifm1	high	28	28	28	53.8	66765	323.31	29161000000	686	1	21	20	20	25	23	19	19	22	21	23	22	24	18	19	19	21	21	20	20	25	23	19	19	22	21	23	22	24	18	19	19	21	21	20	20	25	23
Q9D8B1-2;Q9D8B1	Androgen-induced gene 1 protein	Aig1	low	2	2	2	10.1	27397	4.0159	176360000	10	2	0	0	0	2	0	0	0	1	1	0	2	2	0	0	1	1	0	0	0	2	0	0	0	1	1	0	2	2	0	0	1	1	0	0	0	2	0
E9PVP1;A0A0G2JG52		Aim1	high	19	19	19	19.1	184730	96.316	428580000	66	2	5	4	6	8	5	4	12	11	1	0	1	1	3	4	9	10	5	4	6	8	5	4	12	11	1	0	1	1	3	4	9	10	5	4	6	8	5
Q91VJ1	Interferon-inducible protein AIM2	Aim2	high	24	24	24	59.9	40155	116.33	3098100000	192	1	15	9	9	14	14	11	11	12	12	11	15	14	11	6	16	15	15	9	9	14	14	11	11	12	12	11	15	14	11	6	16	15	15	9	9	14	14
P31230	Aminoacyl tRNA synthase complex-interacting multifunctional protein 1;Endothelial monocyte-activating polypeptide 2	Aimp1	high	20	20	20	77.7	33997	323.31	13939000000	269	1	14	15	12	18	14	13	17	16	15	15	18	18	14	12	16	15	14	15	12	18	14	13	17	16	15	15	18	18	14	12	16	15	14	15	12	18	14
Q8R010	Aminoacyl tRNA synthase complex-interacting multifunctional protein 2	Aimp2	high	14	14	14	62.2	35377	163.26	8239600000	354	1	10	8	9	11	9	8	10	10	9	11	11	11	8	9	9	12	10	8	9	11	9	8	10	10	9	11	11	11	8	9	9	12	10	8	9	11	9
O08915	AH receptor-interacting protein	Aip	high	16	16	16	57.3	37605	253	13275000000	351	1	11	11	8	13	12	12	14	13	13	10	13	14	12	13	12	14	11	11	8	13	12	12	14	13	13	10	13	14	12	13	12	14	11	11	8	13	12
Q9WTP6-2;Q9WTP6	Adenylate kinase 2, mitochondrial;Adenylate kinase 2, mitochondrial, N-terminally processed	Ak2	high	19	19	19	67.2	25605	323.31	35848000000	386	2	13	13	12	14	13	14	14	12	14	14	15	15	11	12	12	12	13	13	12	14	13	14	14	12	14	14	15	15	11	12	12	12	13	13	12	14	13
Q9WTP7	GTP:AMP phosphotransferase AK3, mitochondrial	Ak3	high	18	18	18	76.2	25426	169.61	13415000000	304	1	16	9	13	15	12	14	13	15	13	12	13	12	9	7	10	14	16	9	13	15	12	14	13	15	13	12	13	12	9	7	10	14	16	9	13	15	12
Q8VCP8	Adenylate kinase isoenzyme 6	Ak6	low	1	1	1	14	19947	4.235	0	0	1	0	0	1	1	0	0	1	0	0	0	0	0	0	0	0	0	0	0	1	1	0	0	1	0	0	0	0	0	0	0	0	0	0	0	1	1	0
O88845;O88845-2;O88845-3	A-kinase anchor protein 10, mitochondrial	Akap10	high	15	15	15	33.7	73631	53.193	660280000	70	3	6	3	1	7	5	4	5	8	4	1	3	4	5	2	6	10	6	3	1	7	5	4	5	8	4	1	3	4	5	2	6	10	6	3	1	7	5
E9Q777;E9Q774		Akap11	high	29	29	29	21.4	208760	80.74	734310000	109	2	4	1	3	11	4	4	6	10	9	4	9	10	5	8	12	10	4	1	3	11	4	4	6	10	9	4	9	10	5	8	12	10	4	1	3	11	4
Q9WTQ5;Q9WTQ5-2	A-kinase anchor protein 12	Akap12	high	100	100	100	76.2	180690	323.31	59060000000	1457	2	87	81	81	93	73	67	79	70	3	0	2	3	20	17	25	26	87	81	81	93	73	67	79	70	3	0	2	3	20	17	25	26	87	81	81	93	73
E9Q394-2;E9Q394		Akap13	high	117	117	117	61.8	301500	323.31	16728000000	1074	2	53	31	49	72	65	59	60	78	61	43	62	65	61	61	77	92	53	31	49	72	65	59	60	78	61	43	62	65	61	61	77	92	53	31	49	72	65
A2A3V1	A-kinase anchor protein 17B	Akap17b	medium	7	7	7	9.4	111060	9.8692	23283000	6	1	1	1	0	4	0	0	0	0	0	1	0	0	0	0	0	0	1	1	0	4	0	0	0	0	0	1	0	0	0	0	0	0	1	1	0	4	0
O54931-2;O54931;O54931-5;O54931-3;O54931-4	A-kinase anchor protein 2	Akap2	high	28	28	28	37.3	97137	323.31	3028700000	260	5	10	9	11	13	7	8	13	9	24	16	20	19	7	6	18	12	10	9	11	13	7	8	13	9	24	16	20	19	7	6	18	12	10	9	11	13	7
D3YVF0	A-kinase anchor protein 5	Akap5	low	2	2	2	11.4	79396	18.848	37500000	10	1	0	0	0	0	0	0	0	1	1	1	1	2	0	0	0	1	0	0	0	0	0	0	0	1	1	1	1	2	0	0	0	1	0	0	0	0	0
Q7TN79	A-kinase anchor protein 7 isoform gamma	Akap7	low	2	2	2	10.2	35482	3.9341	38060000	4	1	0	0	0	0	0	0	0	0	2	1	1	0	0	0	0	0	0	0	0	0	0	0	0	0	2	1	1	0	0	0	0	0	0	0	0	0	0
Q9DBR0	A-kinase anchor protein 8	Akap8	high	32	32	31	60.6	76293	320.23	18609000000	380	1	20	16	19	20	21	19	19	18	20	20	20	23	18	18	24	19	20	16	19	20	21	19	19	18	20	20	20	23	18	18	24	19	20	16	19	20	20
Q9R0L7	A-kinase anchor protein 8-like	Akap8l	high	26	26	26	51.9	71453	151.05	4462900000	206	1	10	9	8	12	9	9	12	11	12	12	15	10	10	10	17	14	10	9	8	12	9	9	12	11	12	12	15	10	10	10	17	14	10	9	8	12	9
Q70FJ1-3;Q70FJ1-2;Q70FJ1	A-kinase anchor protein 9	Akap9	high	90	90	90	31.2	433630	310.38	2170600000	309	3	18	10	17	40	18	9	25	43	12	7	23	32	8	6	25	35	18	10	17	40	18	9	25	43	12	7	23	32	8	6	25	35	18	10	17	40	18
Q9JJR5	A-kinase-interacting protein 1	Akip1	medium	3	3	3	26.4	23978	19.933	48313000	9	1	1	0	0	1	1	1	0	2	0	0	0	1	0	0	1	1	1	0	0	1	1	1	0	2	0	0	0	1	0	0	1	1	1	0	0	1	1
Q80VW7;Q80VW7-3;Q80VW7-4;Q80VW7-2	AT-hook-containing transcription factor	Akna	high	47	47	47	55.4	153120	323.31	5248600000	359	4	16	11	22	29	25	21	35	32	20	12	26	23	18	20	28	25	16	11	22	29	25	21	35	32	20	12	26	23	18	20	28	25	16	11	22	29	25
Q9JII6	Alcohol dehydrogenase [NADP(+)]	Akr1a1	high	21	21	21	72	36586	323.31	24789000000	370	1	16	16	16	16	14	14	13	15	17	15	18	19	14	16	15	15	16	16	16	16	14	14	13	15	17	15	18	19	14	16	15	15	16	16	16	16	14
P45376	Aldose reductase	Akr1b1	high	26	26	26	66.1	35732	323.31	180820000000	919	1	22	21	23	21	22	21	22	21	22	23	23	23	22	23	23	22	22	21	23	21	22	21	22	21	22	23	23	23	22	23	23	22	22	21	23	21	22
G5E895;D3Z494;S4R2G9;P45377		Akr1b10	high	16	16	11	54.7	35848	72.787	8081900000	186	4	7	8	9	10	7	8	8	9	10	9	10	11	7	11	7	8	7	8	9	10	7	8	8	9	10	9	10	11	7	11	7	8	5	5	6	6	4
P21300	Aldose reductase-related protein 1	Akr1b7	low	6	1	1	12	35988	2.1965	643960000	15	1	3	4	3	5	4	3	3	3	4	3	3	5	3	4	3	3	1	1	0	1	1	0	1	1	1	1	1	1	1	1	1	1	1	1	0	1	1
Q8VC28	Aldo-keto reductase family 1 member C13	Akr1c13	low	1	1	1	6.5	37057	1.7655	8692300	3	1	0	0	1	1	0	0	0	0	0	0	1	0	0	0	0	0	0	0	1	1	0	0	0	0	0	0	1	0	0	0	0	0	0	0	1	1	0
Q9DCT1	1,5-anhydro-D-fructose reductase	Akr1e2	high	11	11	11	45.2	34460	41.013	826580000	46	1	3	2	5	3	0	0	2	2	7	4	7	4	0	1	0	0	3	2	5	3	0	0	2	2	7	4	7	4	0	1	0	0	3	2	5	3	0
Q8CG76	Aflatoxin B1 aldehyde reductase member 2	Akr7a2	high	19	19	19	59.9	40612	215.62	25680000000	310	1	9	10	9	11	9	11	12	12	15	13	18	14	12	11	14	12	9	10	9	11	9	11	12	12	15	13	18	14	12	11	14	12	9	10	9	11	9
P31750	RAC-alpha serine/threonine-protein kinase	Akt1	high	25	25	18	54.4	55707	109.69	4354200000	274	1	16	15	15	19	12	12	13	14	17	13	14	14	8	8	12	16	16	15	15	19	12	12	13	14	17	13	14	14	8	8	12	16	12	10	11	13	8
Q9D1F4	Proline-rich AKT1 substrate 1	Akt1s1	medium	5	5	5	28	27483	84.689	408140000	52	1	3	3	2	3	3	2	2	3	3	3	4	4	3	2	2	4	3	3	2	3	3	2	2	3	3	3	4	4	3	2	2	4	3	3	2	3	3
Q60823	RAC-beta serine/threonine-protein kinase	Akt2	high	21	16	16	48.2	55741	60.774	2559900000	136	1	10	11	12	13	11	12	8	10	16	10	16	13	10	10	15	10	7	7	9	9	8	8	6	8	12	8	13	10	8	7	11	6	7	7	9	9	8
Q9WUA6-2;Q9WUA6	RAC-gamma serine/threonine-protein kinase	Akt3	low	11	5	5	26	54631	6.4642	196720000	24	2	5	6	4	8	5	7	4	2	6	3	4	4	3	5	5	6	2	2	1	3	2	3	2	0	2	0	1	0	1	3	1	1	2	2	1	3	2
Q64362	AKT-interacting protein	Aktip	medium	3	3	3	18.5	32941	5.1512	26431000	5	1	1	0	0	0	0	0	1	0	0	0	1	1	0	0	0	2	1	0	0	0	0	0	1	0	0	0	1	1	0	0	0	2	1	0	0	0	0
P10518	Delta-aminolevulinic acid dehydratase	Alad	high	16	16	16	47.9	36023	323.31	6927300000	215	1	5	6	8	11	8	10	11	9	12	9	10	11	12	11	15	9	5	6	8	11	8	10	11	9	12	9	10	11	12	11	15	9	5	6	8	11	8
Q8VC19	5-aminolevulinate synthase, nonspecific, mitochondrial	Alas1	medium	3	3	3	10.4	71017	13.981	136470000	4	1	0	0	0	0	0	0	0	0	0	0	1	0	0	1	0	1	0	0	0	0	0	0	0	0	0	0	1	0	0	1	0	1	0	0	0	0	0
P07724	Serum albumin	Alb	high	25	24	23	51.8	68692	67.103	2192500000	133	1	8	1	9	13	6	3	10	11	12	8	16	20	4	2	14	11	7	0	8	12	5	2	9	10	11	7	15	19	3	1	13	10	7	0	7	12	5
Q61490	CD166 antigen	Alcam	medium	7	7	7	12.3	65091	8.2646	108770000	15	1	0	0	0	0	0	0	1	1	0	0	0	0	3	2	3	5	0	0	0	0	0	0	1	1	0	0	0	0	3	2	3	5	0	0	0	0	0
Q571I9	Aldehyde dehydrogenase family 16 member A1	Aldh16a1	high	20	20	20	28.8	84755	122.12	9031100000	323	1	13	11	11	16	13	13	14	16	17	10	17	15	14	13	15	15	13	11	11	16	13	13	14	16	17	10	17	15	14	13	15	15	13	11	11	16	13
Q9Z110	Delta-1-pyrroline-5-carboxylate synthase;Glutamate 5-kinase;Gamma-glutamyl phosphate reductase	Aldh18a1	high	42	42	1	55.5	87265	323.31	15424000000	476	1	25	23	25	29	23	24	27	29	30	23	30	30	21	20	30	28	25	23	25	29	23	24	27	29	30	23	30	30	21	20	30	28	1	1	1	1	1
Q9CZS1;Q9JHW9	Aldehyde dehydrogenase X, mitochondrial	Aldh1b1	high	27	25	25	55.5	57552	228.92	7486300000	297	2	17	17	18	19	17	16	18	17	18	13	18	15	11	10	14	13	15	15	16	17	15	14	16	16	16	11	16	13	9	8	12	11	15	15	16	17	15
P47738;P24549;O35945	Aldehyde dehydrogenase, mitochondrial	Aldh2	high	30	30	27	55.9	56537	323.31	217930000000	1549	3	25	26	25	27	27	27	26	27	27	27	28	30	26	27	26	28	25	26	25	27	27	27	26	27	27	27	28	30	26	27	26	28	22	23	23	25	24
P47740	Fatty aldehyde dehydrogenase	Aldh3a2	high	26	26	24	48.6	53970	139.61	15136000000	430	1	17	14	11	15	17	16	15	19	17	16	16	18	15	15	17	20	17	14	11	15	17	16	15	19	17	16	16	18	15	15	17	20	15	13	10	14	15
Q80VQ0;E9Q3E1;J3QMK6	Aldehyde dehydrogenase family 3 member B1	Aldh3b1	high	16	16	15	45.7	52292	108.02	1139600000	102	3	6	6	6	9	9	3	7	8	12	8	12	12	5	2	5	6	6	6	6	9	9	3	7	8	12	8	12	12	5	2	5	6	6	6	6	9	9
Q8CHT0	Delta-1-pyrroline-5-carboxylate dehydrogenase, mitochondrial	Aldh4a1	high	26	26	26	58	61840	240.41	10845000000	314	1	12	8	11	13	14	10	12	14	20	19	23	20	20	16	20	16	12	8	11	13	14	10	12	14	20	19	23	20	20	16	20	16	12	8	11	13	14
Q9EQ20	Methylmalonate-semialdehyde dehydrogenase [acylating], mitochondrial	Aldh6a1	high	21	21	21	55	57915	132.4	1842900000	120	1	5	2	4	7	5	3	5	6	12	7	10	11	13	8	14	16	5	2	4	7	5	3	5	6	12	7	10	11	13	8	14	16	5	2	4	7	5
Q9DBF1-2;Q9DBF1	Alpha-aminoadipic semialdehyde dehydrogenase	Aldh7a1	high	17	17	17	48.9	55644	96.831	1212400000	93	2	4	2	5	8	3	2	7	1	10	9	12	10	2	3	6	5	4	2	5	8	3	2	7	1	10	9	12	10	2	3	6	5	4	2	5	8	3
Q8BH00	Aldehyde dehydrogenase family 8 member A1	Aldh8a1	low	1	1	1	2.9	53663	1.3167	0	0	1	0	0	0	1	0	1	1	0	0	1	0	0	1	0	0	0	0	0	0	1	0	1	1	0	0	1	0	0	1	0	0	0	0	0	0	1	0
Q9JLJ2	4-trimethylaminobutyraldehyde dehydrogenase	Aldh9a1	high	30	30	30	67.8	53514	323.31	45485000000	614	1	22	19	21	21	22	21	23	21	24	21	21	20	21	21	26	24	22	19	21	21	22	21	23	21	24	21	21	20	21	21	26	24	22	19	21	21	22
P05064;Q91Y97	Fructose-bisphosphate aldolase A	Aldoa	high	38	38	30	91.5	39355	323.31	166260000000	858	2	27	26	27	27	28	30	30	28	31	30	29	31	30	31	31	30	27	26	27	27	28	30	30	28	31	30	29	31	30	31	31	30	22	21	20	22	22
P05063	Fructose-bisphosphate aldolase C	Aldoc	medium	22	14	14	63.4	39394	170.14	1968500000	148	1	5	6	7	6	13	11	14	16	14	11	18	16	18	14	20	16	0	1	0	1	7	5	6	10	8	6	10	9	12	8	12	11	0	1	0	1	7
Q921Q3;Q921Q3-2	Chitobiosyldiphosphodolichol beta-mannosyltransferase	Alg1	high	10	10	10	26.8	54417	23.435	1214000000	99	2	5	2	3	4	4	4	5	5	4	5	4	7	5	3	5	6	5	2	3	4	4	4	5	5	4	5	4	7	5	3	5	6	5	2	3	4	4
Q3UGP8	Putative Dol-P-Glc:Glc(2)Man(9)GlcNAc(2)-PP-Dol alpha-1,2-glucosyltransferase	Alg10b	medium	7	7	7	12.2	55464	6.5884	1043200000	66	1	3	3	2	2	3	3	5	2	4	4	3	4	4	4	4	2	3	3	2	2	3	3	5	2	4	4	3	4	4	4	4	2	3	3	2	2	3
Q3TZM9;Q3TZM9-2;Q3TZM9-3	GDP-Man:Man(3)GlcNAc(2)-PP-Dol alpha-1,2-mannosyltransferase	Alg11	high	14	14	14	37.4	55269	27.902	993070000	58	3	3	0	3	7	4	4	4	4	6	1	10	4	3	4	5	6	3	0	3	7	4	4	4	4	6	1	10	4	3	4	5	6	3	0	3	7	4
Q8VDB2	Dol-P-Man:Man(7)GlcNAc(2)-PP-Dol alpha-1,6-mannosyltransferase	Alg12	medium	5	5	5	13.6	54543	12.763	464480000	46	1	1	0	2	2	2	3	4	3	3	3	4	3	1	1	4	3	1	0	2	2	2	3	4	3	3	3	4	3	1	1	4	3	1	0	2	2	2
Q9D8C3-2;Q9D8C3	Putative bifunctional UDP-N-acetylglucosamine transferase and deubiquitinase ALG13	Alg13	medium	3	3	3	38.8	18346	9.3323	17518000	4	2	0	0	0	1	0	0	0	0	0	0	0	1	0	0	1	1	0	0	0	1	0	0	0	0	0	0	0	1	0	0	1	1	0	0	0	1	0
Q9D081	UDP-N-acetylglucosamine transferase subunit ALG14 homolog	Alg14	low	2	2	2	12.9	24429	1.8261	74583000	2	1	0	1	0	1	0	0	0	0	1	1	1	0	0	0	1	1	0	1	0	1	0	0	0	0	1	1	1	0	0	0	1	1	0	1	0	1	0
Q9DBE8	Alpha-1,3/1,6-mannosyltransferase ALG2	Alg2	high	18	18	18	53.3	47404	67.134	3841900000	205	1	14	10	14	12	12	10	14	11	12	10	11	9	12	14	11	10	14	10	14	12	12	10	14	11	12	10	11	9	12	14	11	10	14	10	14	12	12
Q8K2A8	Dol-P-Man:Man(5)GlcNAc(2)-PP-Dol alpha-1,3-mannosyltransferase	Alg3	medium	4	4	4	8.7	50185	8.6312	750500000	35	1	2	3	2	3	2	3	2	3	2	3	2	3	4	3	2	4	2	3	2	3	2	3	2	3	2	3	2	3	4	3	2	4	2	3	2	3	2
Q9DB25	Dolichyl-phosphate beta-glucosyltransferase	Alg5	high	14	14	14	43.8	36790	67.282	3833400000	162	1	7	7	6	9	9	7	11	9	10	7	10	11	9	7	10	8	7	7	6	9	9	7	11	9	10	7	10	11	9	7	10	8	7	7	6	9	9
Q6P8H8	Probable dolichyl pyrophosphate Glc1Man9GlcNAc2 alpha-1,3-glucosyltransferase	Alg8	medium	6	6	6	15.2	59534	8.9856	1026100000	49	1	3	3	3	4	2	3	5	3	3	2	4	3	3	3	2	3	3	3	3	4	2	3	5	3	3	2	4	3	3	3	2	3	3	3	3	4	2
Q8VDI9	Alpha-1,2-mannosyltransferase ALG9	Alg9	high	9	9	9	16	69560	19.253	884400000	57	1	1	0	3	3	2	3	4	3	6	2	6	5	5	3	6	5	1	0	3	3	2	3	4	3	6	2	6	5	5	3	6	5	1	0	3	3	2
P0CB42	Alkylated DNA repair protein alkB homolog 1	Alkbh1	medium	4	4	4	12.6	43746	4.2216	48827000	8	1	1	0	0	1	0	0	1	1	1	0	2	1	0	0	0	0	1	0	0	1	0	0	1	1	1	0	2	1	0	0	0	0	1	0	0	1	0
Q6P6J4	Alpha-ketoglutarate-dependent dioxygenase alkB homolog 2	Alkbh2	low	2	2	2	14.6	27129	6.4441	958610	4	1	0	0	0	0	0	1	0	0	0	0	1	0	1	0	0	1	0	0	0	0	0	1	0	0	0	0	1	0	1	0	0	1	0	0	0	0	0
Q8K1E6	Alpha-ketoglutarate-dependent dioxygenase alkB homolog 3	Alkbh3	high	9	9	9	51	33061	51.885	764010000	60	1	5	3	3	5	3	3	4	4	5	2	6	5	2	4	4	2	5	3	3	5	3	3	4	4	5	2	6	5	2	4	4	2	5	3	3	5	3
Q9D8F1;Q9D8F1-2	Alpha-ketoglutarate-dependent dioxygenase alkB homolog 4	Alkbh4	low	2	2	2	13	33394	7.9873	26076000	4	2	0	0	0	2	0	0	1	2	0	0	1	2	0	0	1	2	0	0	0	2	0	0	1	2	0	0	1	2	0	0	1	2	0	0	0	2	0
Q3TSG4	RNA demethylase ALKBH5	Alkbh5	high	17	17	17	59	44410	127.86	4249900000	211	1	6	6	9	9	7	8	10	7	10	9	11	10	6	8	10	10	6	6	9	9	7	8	10	7	10	9	11	10	6	8	10	10	6	6	9	9	7
Q8K2U2	Alpha-ketoglutarate-dependent dioxygenase alkB homolog 6	Alkbh6	medium	4	4	4	16.4	26776	3.5324	112860000	27	1	1	0	2	0	2	1	2	2	1	3	2	2	1	2	2	2	1	0	2	0	2	1	2	2	1	3	2	2	1	2	2	2	1	0	2	0	2
Q9D6Z0;Q9D6Z0-2	Alpha-ketoglutarate-dependent dioxygenase alkB homolog 7, mitochondrial	Alkbh7	medium	7	7	7	43	24970	18.724	352980000	28	2	1	1	2	3	1	0	0	1	2	2	4	3	1	1	4	3	1	1	2	3	1	0	0	1	2	2	4	3	1	1	4	3	1	1	2	3	1
Q80Y20-2;Q80Y20	Alkylated DNA repair protein alkB homolog 8	Alkbh8	medium	6	6	6	16.1	70806	11.35	3573700000	27	2	0	1	2	5	1	1	2	2	1	1	1	2	0	1	0	3	0	1	2	5	1	1	2	2	1	1	1	2	0	1	0	3	0	1	2	5	1
P09242	Alkaline phosphatase, tissue-nonspecific isozyme	Alpl	high	12	12	12	28.6	57514	25.453	304090000	40	1	3	4	7	5	1	0	2	1	4	2	6	8	0	0	0	0	3	4	7	5	1	0	2	1	4	2	6	8	0	0	0	0	3	4	7	5	1
Q920R0;Q920R0-2	Alsin	Als2	high	10	10	10	6.8	182560	14.339	119300000	23	2	0	0	1	2	0	1	0	2	1	0	4	4	0	2	5	3	0	0	1	2	0	1	0	2	1	0	4	4	0	2	5	3	0	0	1	2	0
O08583;O08583-2	THO complex subunit 4	Alyref	high	13	13	7	47.5	26940	323.31	77235000000	621	2	11	12	11	12	11	11	11	13	13	11	11	12	12	10	11	13	11	12	11	12	11	11	11	13	13	11	11	12	12	10	11	13	7	7	7	7	6
Q9JJW6	Aly/REF export factor 2	Alyref2	low	9	1	1	39.4	23730	92.46	0	0	1	4	4	3	6	6	4	6	7	5	3	4	4	4	3	4	6	1	0	0	1	1	0	1	1	0	0	0	0	0	0	0	1	1	0	0	1	1
Q9JJW6-2	Aly/REF export factor 2	Alyref2	low	9	3	0	39.2	23602	6.0308	84116000	5	1	4	5	4	6	6	5	6	7	6	4	5	5	5	4	5	6	0	0	0	1	1	0	1	1	0	0	0	0	0	0	1	0	0	0	0	0	0
O09174	Alpha-methylacyl-CoA racemase	Amacr	high	16	16	16	53.8	41704	57.298	1551500000	90	1	2	3	0	6	2	2	4	5	7	8	11	7	5	4	11	9	2	3	0	6	2	2	4	5	7	8	11	7	5	4	11	9	2	3	0	6	2
A2AH22-7;A2AH22-2;A2AH22-6;A2AH22;A2AH22-5;A2AH22-4;A2AH22-3	Activating molecule in BECN1-regulated autophagy protein 1	Ambra1	high	11	11	11	13.8	129870	33.658	291430000	37	7	1	1	4	2	4	2	5	4	3	0	6	5	3	1	2	2	1	1	4	2	4	2	5	4	3	0	6	5	3	1	2	2	1	1	4	2	4
Q8JZV7	Putative N-acetylglucosamine-6-phosphate deacetylase	Amdhd2	high	12	12	12	53.8	43500	97.376	2397600000	102	1	3	4	5	6	8	6	8	6	8	5	9	5	8	10	10	7	3	4	5	6	8	6	8	6	8	5	9	5	8	10	10	7	3	4	5	6	8
Q9R049-2;Q9R049	E3 ubiquitin-protein ligase AMFR	Amfr	medium	7	7	7	16.3	72752	51.748	386810000	40	2	3	2	2	5	2	2	3	3	2	0	1	1	2	1	3	5	3	2	2	5	2	2	3	3	2	0	1	1	2	1	3	5	3	2	2	5	2
Q9JHT5	AMME syndrome candidate gene 1 protein homolog	Ammecr1	medium	4	2	2	12.8	36030	2.4462	15522000	3	1	0	1	1	3	0	0	1	1	0	0	0	0	0	0	1	0	0	1	1	1	0	0	0	0	0	0	0	0	0	0	0	0	0	1	1	1	0
Q8JZZ6	AMMECR1-like protein	Ammecr1l	high	9	9	7	34.2	34516	23.992	662160000	67	1	5	2	4	6	4	2	4	5	4	0	6	5	5	1	5	4	5	2	4	6	4	2	4	5	4	0	6	5	5	1	5	4	5	2	4	4	4
Q9DBT5	AMP deaminase 2	Ampd2	high	26	25	25	34.7	92023	66.289	2747400000	207	1	10	8	13	18	14	12	16	15	17	12	19	17	6	7	14	9	10	8	12	18	14	11	16	15	16	11	18	16	6	6	14	9	10	8	12	18	14
O08739	AMP deaminase 3	Ampd3	high	27	27	25	40.7	88651	81.394	1633800000	173	1	2	3	5	10	10	10	12	12	13	8	14	12	9	9	15	16	2	3	5	10	10	10	12	12	13	8	14	12	9	9	15	16	2	3	4	10	10
P00688	Pancreatic alpha-amylase	Amy2	high	13	13	8	40.7	57318	75.864	428010000	23	1	1	0	1	0	0	0	1	0	2	7	10	1	0	0	1	0	1	0	1	0	0	0	1	0	2	7	10	1	0	0	1	0	0	0	1	0	0
P53995	Anaphase-promoting complex subunit 1	Anapc1	high	55	55	55	39.3	215990	261.51	5810700000	456	1	27	20	24	31	27	24	31	25	32	20	35	31	23	17	32	25	27	20	24	31	27	24	31	25	32	20	35	31	23	17	32	25	27	20	24	31	27
Q8K2H6	Anaphase-promoting complex subunit 10	Anapc10	medium	3	3	3	29.7	21266	2.4207	34104000	6	1	1	1	1	1	0	1	0	1	0	0	0	0	1	0	0	0	1	1	1	1	0	1	0	1	0	0	0	0	1	0	0	0	1	1	1	1	0
Q9CPX9	Anaphase-promoting complex subunit 11	Anapc11	low	1	1	1	13.1	9817.5	2.3854	101360000	8	1	1	1	1	1	1	1	1	1	1	1	1	1	1	0	1	1	1	1	1	1	1	1	1	1	1	1	1	1	1	0	1	1	1	1	1	1	1
P60007;P60007-2	Anaphase-promoting complex subunit 15	Anapc15	low	2	2	2	34.1	15378	7.0446	11313000	1	2	0	0	1	0	0	0	1	0	0	0	0	0	0	0	0	0	0	0	1	0	0	0	1	0	0	0	0	0	0	0	0	0	0	0	1	0	0
Q8BZQ7	Anaphase-promoting complex subunit 2	Anapc2	high	24	24	24	34.6	95306	59.871	2232600000	146	1	11	9	8	15	11	8	11	9	11	9	12	8	8	9	14	10	11	9	8	15	11	8	11	9	11	9	12	8	8	9	14	10	11	9	8	15	11
Q91W96	Anaphase-promoting complex subunit 4	Anapc4	high	23	23	23	36.9	91707	163.18	3038700000	212	1	15	12	17	15	13	14	15	15	14	11	17	17	11	11	15	11	15	12	17	15	13	14	15	15	14	11	17	17	11	11	15	11	15	12	17	15	13
Q8BTZ4;Q8BTZ4-2	Anaphase-promoting complex subunit 5	Anapc5	high	28	28	28	48.1	83097	110.17	4530700000	223	2	13	11	14	18	19	11	15	12	18	13	20	14	12	10	13	10	13	11	14	18	19	11	15	12	18	13	20	14	12	10	13	10	13	11	14	18	19
Q9WVM3	Anaphase-promoting complex subunit 7	Anapc7	high	21	21	21	48.8	63020	76.012	2836700000	207	1	12	9	13	14	13	11	14	14	11	8	13	14	10	6	10	13	12	9	13	14	13	11	14	14	11	8	13	14	10	6	10	13	12	9	13	14	13
Q8K1C0-2;Q8K1C0;Q8K1C0-3;Q8K1C0-5;Q8K1C0-4	Protein angel homolog 2	Angel2	high	17	17	17	53.1	59810	319.65	4776800000	198	5	8	9	9	10	10	10	11	9	12	11	13	12	9	11	12	10	8	9	9	10	10	10	11	9	12	11	13	12	9	11	12	10	8	9	9	10	10
Q810B6;Q810B6-2;REV__Q8CIL4	Rabankyrin-5	Ankfy1	high	43	43	43	46.3	128650	323.31	19764000000	676	3	28	27	29	32	38	32	33	34	33	27	35	30	34	30	38	35	28	27	29	32	38	32	33	34	33	27	35	30	34	30	38	35	28	27	29	32	38
E9Q1M6;E9PUR0;F7DE17;F6RRY0;F7C545;F6YYD3;F6SI14;F7DD37		Ankhd1	high	58	58	37	35.8	263400	323.31	6775900000	494	8	18	14	21	40	22	25	32	32	24	20	34	34	22	15	34	37	18	14	21	40	22	25	32	32	24	20	34	34	22	15	34	37	11	6	12	23	16
F6RUI8		Ankhd1	low	8	3	3	22	66266	23.543	195200000	34	1	4	1	2	6	2	3	5	6	3	3	7	6	3	1	8	7	2	0	0	2	1	1	2	2	1	1	3	2	0	0	3	3	2	0	0	2	1
Q6ZPS6	Ankyrin repeat and IBR domain-containing protein 1	Ankib1	high	17	17	17	22.5	121870	42.809	318860000	57	1	5	0	2	6	4	0	7	5	5	1	6	4	3	0	4	5	5	0	2	6	4	0	7	5	5	1	6	4	3	0	4	5	5	0	2	6	4
Q6P1H6;Q6P1H6-2;Q6P1H6-3;Q6P1H6-4	Ankyrin repeat and LEM domain-containing protein 2	Ankle2	high	45	45	45	54.1	106200	300.36	6505500000	392	4	27	21	22	36	22	19	23	24	20	18	29	29	21	16	20	23	27	21	22	36	22	19	23	24	20	18	29	29	21	16	20	23	27	21	22	36	22
Q3TPE9;Q3TPE9-2	Ankyrin repeat and MYND domain-containing protein 2	Ankmy2	high	12	12	12	30.2	48774	36.045	1207900000	94	2	4	1	5	5	4	3	3	6	8	8	6	8	3	1	7	7	4	1	5	5	4	3	3	6	8	8	6	8	3	1	7	7	4	1	5	5	4
Q99LW0	Ankyrin repeat domain-containing protein 10	Ankrd10	high	9	9	9	34	43975	37.683	831480000	69	1	4	3	4	5	4	3	4	4	4	4	6	4	4	3	3	6	4	3	4	5	4	3	4	4	4	4	6	4	4	3	3	6	4	3	4	5	4
E9Q4F7		Ankrd11	high	24	24	23	12.2	296180	33.799	610690000	92	1	3	3	4	6	7	5	9	12	4	3	5	5	7	5	9	11	3	3	4	6	7	5	9	12	4	3	5	5	7	5	9	11	3	3	4	6	7
G5E893;Q3U569		Ankrd12	high	9	8	8	5.7	232910	21.516	865810000	34	2	1	0	1	4	1	1	1	4	3	2	2	1	1	0	3	2	1	0	1	4	1	1	1	3	3	2	2	1	1	0	3	2	1	0	1	4	1
Q80UP5	Ankyrin repeat domain-containing protein 13A	Ankrd13a	high	29	29	28	60	67177	185.91	8321700000	309	1	17	11	16	19	19	15	21	19	23	19	23	18	16	16	21	22	17	11	16	19	19	15	21	19	23	19	23	18	16	16	21	22	16	10	15	18	18
Q3UX43	Ankyrin repeat domain-containing protein 13C	Ankrd13c	low	1	1	1	2.2	60149	1.5586	2538300	1	1	0	0	0	0	0	0	0	1	0	0	0	0	0	0	0	0	0	0	0	0	0	0	0	1	0	0	0	0	0	0	0	0	0	0	0	0	0
A2AS55;A2AS55-2	Ankyrin repeat domain-containing protein 16	Ankrd16	low	2	2	2	8.6	39776	2.3136	5355000	2	2	0	0	0	1	0	0	0	0	0	0	0	1	0	0	0	0	0	0	0	1	0	0	0	0	0	0	0	1	0	0	0	0	0	0	0	1	0
Q99NH0;Q99NH0-2;Q99NH0-3	Ankyrin repeat domain-containing protein 17	Ankrd17	medium	41	25	25	21.4	274210	159.34	784780000	109	3	16	12	14	27	13	12	21	21	15	9	17	16	10	5	16	18	11	5	7	14	8	4	8	11	7	1	6	7	4	0	6	8	11	5	7	14	8
Q811D2	Ankyrin repeat domain-containing protein 26	Ankrd26	medium	5	5	5	3.7	180640	21.959	226830000	13	1	1	2	0	0	1	2	1	2	0	1	0	1	2	1	0	2	1	2	0	0	1	2	1	2	0	1	0	1	2	1	0	2	1	2	0	0	1
Q3UMR0-2;Q3UMR0;Q3UMR0-3	Ankyrin repeat domain-containing protein 27	Ankrd27	high	8	8	8	11.7	110600	12.565	94986000	17	3	0	0	0	3	2	1	2	1	4	1	1	2	0	0	1	3	0	0	0	3	2	1	2	1	4	1	1	2	0	0	1	3	0	0	0	3	2
Q505D1	Serine/threonine-protein phosphatase 6 regulatory ankyrin repeat subunit A	Ankrd28	high	20	18	18	26.1	112900	55.225	805710000	80	1	8	5	8	7	6	6	8	4	7	3	7	6	7	2	5	6	6	4	8	7	5	6	8	4	6	2	6	5	5	2	5	4	6	4	8	7	5
Q5SUE8;Q5SUE8-2;Q5SUE8-3	Ankyrin repeat domain-containing protein 40	Ankrd40	medium	4	4	4	15.7	40560	9.3299	52614000	11	3	0	0	1	1	1	1	2	0	1	0	0	0	0	1	1	0	0	0	1	1	1	1	2	0	1	0	0	0	0	1	1	0	0	0	1	1	1
B2RXR6	Serine/threonine-protein phosphatase 6 regulatory ankyrin repeat subunit B	Ankrd44	high	54	54	52	74.7	107380	323.31	32663000000	879	1	36	36	36	33	41	40	41	32	43	37	42	37	44	35	40	35	36	36	36	33	41	40	41	32	43	37	42	37	44	35	40	35	34	35	36	33	40
Q8BTZ5	Ankyrin repeat domain-containing protein 46	Ankrd46	low	2	2	2	9.6	25222	2.9201	61364000	9	1	1	0	1	1	2	0	0	1	1	1	0	1	0	0	0	1	1	0	1	1	2	0	0	1	1	1	0	1	0	0	0	1	1	0	1	1	2
A6H6J9;F7BE84		Ankrd50	medium	3	3	3	9	50264	1.5756	0	2	2	0	0	0	2	1	0	0	0	1	0	0	0	0	0	0	0	0	0	0	2	1	0	0	0	1	0	0	0	0	0	0	0	0	0	0	2	1
Q8BTI7	Serine/threonine-protein phosphatase 6 regulatory ankyrin repeat subunit C	Ankrd52	medium	5	5	5	8.2	115030	11.684	18515000	8	1	0	0	1	1	1	0	2	2	0	0	0	1	0	0	0	1	0	0	1	1	1	0	2	2	0	0	0	1	0	0	0	1	0	0	1	1	1
Q91WK7	Ankyrin repeat domain-containing protein 54	Ankrd54	high	8	8	8	30.4	32485	103.54	562270000	48	1	2	3	5	4	2	1	3	6	2	0	6	4	1	2	5	3	2	3	5	4	2	1	3	6	2	0	6	4	1	2	5	3	2	3	5	4	2
P59672-2;P59672	Ankyrin repeat and SAM domain-containing protein 1A	Anks1a	high	20	20	20	22.9	127100	58.673	574040000	67	2	3	2	4	11	2	1	4	6	3	1	3	4	3	1	7	9	3	2	4	11	2	1	4	6	3	1	3	4	3	1	7	9	3	2	4	11	2
Q9CZK6	Ankyrin repeat and SAM domain-containing protein 3	Anks3	low	1	1	1	2.1	72081	3.4771	12221000	3	1	1	0	0	0	0	0	0	0	1	0	0	0	0	0	0	1	1	0	0	0	0	0	0	0	1	0	0	0	0	0	0	1	1	0	0	0	0
Q80UU1;Q80UU1-2	Ankyrin repeat and zinc finger domain-containing protein 1	Ankzf1	high	20	20	20	37.7	82975	74.181	1033200000	121	2	6	3	5	12	9	4	11	9	10	5	14	14	2	2	8	11	6	3	5	12	9	4	11	9	10	5	14	14	2	2	8	11	6	3	5	12	9
Q8BH79;Q8BH79-2;Q8BH79-4;Q8BH79-3	Anoctamin-10	Ano10	high	16	16	16	27.8	76187	82.554	1392500000	118	4	5	5	6	7	3	6	6	10	11	6	12	8	6	6	8	7	5	5	6	7	3	6	6	10	11	6	12	8	6	6	8	7	5	5	6	7	3
Q6P9J9;Q6P9J9-2	Anoctamin-6	Ano6	high	24	24	24	30.7	106250	163.6	2645500000	170	2	12	13	12	18	12	10	15	14	11	10	13	10	8	4	14	14	12	13	12	18	12	10	15	14	11	10	13	10	8	4	14	14	12	13	12	18	12
O35381;Q64G17	Acidic leucine-rich nuclear phosphoprotein 32 family member A	Anp32a	high	16	16	13	39.7	28537	323.31	187620000000	1023	2	15	14	12	15	15	15	14	14	15	15	15	15	14	15	15	15	15	14	12	15	15	15	14	14	15	15	15	15	14	15	15	15	12	11	9	12	12
Q9EST5;Q9EST5-2	Acidic leucine-rich nuclear phosphoprotein 32 family member B	Anp32b	medium	8	5	5	28.3	31078	236.09	44509000000	280	2	8	8	8	8	8	8	7	8	8	8	8	8	8	8	8	8	5	5	5	5	5	5	5	5	5	5	5	5	5	5	5	5	5	5	5	5	5
P97822;P97822-2;P97822-3	Acidic leucine-rich nuclear phosphoprotein 32 family member E	Anp32e	high	12	12	12	47.7	29622	323.31	31358000000	346	3	10	9	9	10	10	9	10	8	9	8	11	9	10	8	10	8	10	9	9	10	10	9	10	8	9	8	11	9	10	8	10	8	10	9	9	10	10
Q6DFX2	Anthrax toxin receptor 2	Antxr2	medium	7	7	7	19.3	53184	11.679	237670000	24	1	2	0	1	5	2	1	2	4	0	0	1	2	0	0	4	2	2	0	1	5	2	1	2	4	0	0	1	2	0	0	4	2	2	0	1	5	2
P10107	Annexin A1	Anxa1	high	25	24	24	66.8	38734	242.22	11090000000	483	1	17	17	14	20	18	17	16	18	21	21	20	20	14	22	21	18	17	17	14	19	17	17	16	18	20	20	20	19	14	21	20	18	17	17	14	19	17
P97384	Annexin A11	Anxa11	high	21	21	21	40.6	54079	323.31	35735000000	529	1	15	16	14	20	18	17	18	17	20	19	19	19	18	18	19	19	15	16	14	20	18	17	18	17	20	19	19	19	18	18	19	19	15	16	14	20	18
P07356	Annexin A2	Anxa2	high	20	20	20	63.4	38676	112.69	2694200000	208	1	9	8	7	10	9	8	11	10	13	9	13	14	12	10	13	15	9	8	7	10	9	8	11	10	13	9	13	14	12	10	13	15	9	8	7	10	9
P97429	Annexin A4	Anxa4	high	22	21	21	66.8	35915	323.31	14311000000	341	1	12	12	11	12	14	13	15	13	22	20	20	18	17	17	18	14	11	12	10	12	13	12	14	12	21	19	19	17	16	16	17	13	11	12	10	12	13
P48036	Annexin A5	Anxa5	high	23	23	23	69.6	35752	323.31	32326000000	518	1	13	14	14	16	16	17	16	14	21	17	19	20	21	18	21	22	13	14	14	16	16	17	16	14	21	17	19	20	21	18	21	22	13	14	14	16	16
P14824	Annexin A6	Anxa6	high	58	58	57	73.3	75884	323.31	286550000000	2582	1	50	46	42	50	49	52	48	51	53	49	51	53	52	51	52	53	50	46	42	50	49	52	48	51	53	49	51	53	52	51	52	53	49	46	41	50	48
Q07076	Annexin A7	Anxa7	high	22	22	22	40.8	49925	323.31	30245000000	545	1	20	18	17	19	22	20	18	19	22	20	20	19	20	19	18	20	20	18	17	19	22	20	18	19	22	20	20	19	20	19	18	20	20	18	17	19	22
E9PYF7;A0A0G2JG85		Ap1ar	medium	4	4	4	16.4	33775	2.8679	50037000	6	2	0	0	0	3	0	0	2	0	0	0	0	0	1	0	2	0	0	0	0	3	0	0	2	0	0	0	0	0	1	0	2	0	0	0	0	3	0
O35643	AP-1 complex subunit beta-1	Ap1b1	high	53	53	29	53.8	103930	323.31	65633000000	1021	1	42	41	38	43	40	43	43	39	44	42	44	37	41	42	42	40	42	41	38	43	40	43	43	39	44	42	44	37	41	42	42	40	21	22	20	24	21
P22892	AP-1 complex subunit gamma-1	Ap1g1	high	35	35	34	50.1	91349	259.8	24011000000	650	1	24	27	26	28	26	29	30	26	26	24	29	26	26	29	29	28	24	27	26	28	26	29	30	26	26	24	29	26	26	29	29	28	23	26	25	27	25
O88512	AP-1 complex subunit gamma-like 2	Ap1g2	high	30	29	29	54.4	87862	323.31	8684200000	333	1	16	12	15	21	17	19	21	20	21	15	22	20	19	17	19	23	15	11	14	20	16	18	20	19	20	15	21	20	18	16	18	22	15	11	14	20	16
P35585;Q9WVP1;Q9WVP1-2	AP-1 complex subunit mu-1	Ap1m1	high	24	24	24	62.4	48542	323.31	31325000000	654	3	17	18	19	24	19	20	22	23	20	16	21	23	21	21	23	23	17	18	19	24	19	20	22	23	20	16	21	23	21	21	23	23	17	18	19	24	19
P61967	AP-1 complex subunit sigma-1A	Ap1s1	high	9	9	7	54.4	18733	116.84	1786000000	78	1	5	3	3	4	4	4	6	3	7	6	5	3	3	3	4	3	5	3	3	4	4	4	6	3	7	6	5	3	3	3	4	3	3	2	2	3	3
Q9DB50	AP-1 complex subunit sigma-2	Ap1s2	medium	5	3	3	25.6	18929	2.3942	826260000	15	1	4	2	2	2	2	3	3	3	3	3	2	2	3	3	3	3	2	1	1	1	1	2	2	2	1	1	1	1	2	2	2	2	2	1	1	1	1
Q7TN05	AP-1 complex subunit sigma-3	Ap1s3	medium	7	6	6	42.2	18440	35.574	2090900000	56	1	3	2	3	3	5	3	4	2	6	4	4	3	2	4	5	4	2	2	3	3	4	2	4	2	5	3	4	3	1	3	5	4	2	2	3	3	4
P17426-2;P17426	AP-2 complex subunit alpha-1	Ap2a1	high	48	48	35	57	105480	293.28	29221000000	824	2	33	34	35	43	35	37	44	42	37	29	42	39	34	34	42	39	33	34	35	43	35	37	44	42	37	29	42	39	34	34	42	39	23	25	26	33	26
P17427	AP-2 complex subunit alpha-2	Ap2a2	medium	46	33	33	54.9	104020	175.6	8223700000	386	1	33	26	31	34	33	26	34	33	32	29	33	40	31	29	37	32	23	17	22	24	24	17	23	22	23	19	22	29	22	21	26	23	23	17	22	24	24
Q9DBG3;Q9DBG3-2	AP-2 complex subunit beta	Ap2b1	medium	50	26	26	50.5	104580	323.31	19444000000	402	2	41	39	36	38	39	41	38	35	37	37	37	36	39	37	39	35	20	20	18	19	20	21	19	17	17	18	17	18	21	19	20	16	20	20	18	19	20
P84091	AP-2 complex subunit mu	Ap2m1	high	23	23	23	57.9	49654	244.3	13717000000	348	1	14	14	15	16	17	16	19	18	17	15	15	17	17	16	19	16	14	14	15	16	17	16	19	18	17	15	15	17	17	16	19	16	14	14	15	16	17
P62743	AP-2 complex subunit sigma	Ap2s1	medium	7	7	7	44.4	17018	14.598	845030000	51	1	6	4	5	5	5	4	4	2	5	5	5	6	5	4	5	3	6	4	5	5	5	4	4	2	5	5	5	6	5	4	5	3	6	4	5	5	5
Q9Z1T1	AP-3 complex subunit beta-1	Ap3b1	high	48	48	39	50	122740	238.77	15836000000	479	1	30	22	21	34	30	25	26	29	31	20	28	31	27	23	28	30	30	22	21	34	30	25	26	29	31	20	28	31	27	23	28	30	26	19	17	29	25
O54774	AP-3 complex subunit delta-1	Ap3d1	high	51	51	51	50.6	135080	323.31	16424000000	617	1	35	31	29	35	34	30	34	31	32	28	35	29	26	23	36	30	35	31	29	35	34	30	34	31	32	28	35	29	26	23	36	30	35	31	29	35	34
Q9JKC8	AP-3 complex subunit mu-1	Ap3m1	high	17	17	14	61.2	46936	164.38	5596800000	254	1	10	10	12	12	10	9	13	11	10	7	10	11	10	10	11	10	10	10	12	12	10	9	13	11	10	7	10	11	10	10	11	10	9	8	11	10	9
Q8R2R9	AP-3 complex subunit mu-2	Ap3m2	high	12	9	9	40	46916	58.683	477260000	58	1	4	5	3	5	6	6	5	5	6	3	6	5	6	6	3	7	3	3	2	3	5	4	3	4	4	2	4	3	4	5	2	4	3	3	2	3	5
Q9DCR2	AP-3 complex subunit sigma-1	Ap3s1	medium	5	5	5	34.2	21732	21.475	507370000	49	1	2	3	3	4	3	4	2	4	1	1	1	3	3	2	2	2	2	3	3	4	3	4	2	4	1	1	1	3	3	2	2	2	2	3	3	4	3
Q8BSZ2	AP-3 complex subunit sigma-2	Ap3s2	medium	6	6	6	31.6	22017	11.73	512190000	48	1	2	1	3	4	4	3	2	4	6	2	2	3	4	3	3	4	2	1	3	4	4	3	2	4	6	2	2	3	4	3	3	4	2	1	3	4	4
Q9WV76	AP-4 complex subunit beta-1	Ap4b1	high	12	12	12	23.6	82975	52.336	234270000	44	1	1	3	2	1	2	3	3	3	5	2	4	5	4	2	5	5	1	3	2	1	2	3	3	3	5	2	4	5	4	2	5	5	1	3	2	1	2
Q80V94	AP-4 complex subunit epsilon-1	Ap4e1	high	19	19	19	21.6	124840	67.491	407540000	63	1	2	0	1	7	2	2	4	5	7	3	6	8	3	2	11	5	2	0	1	7	2	2	4	5	7	3	6	8	3	2	11	5	2	0	1	7	2
Q9JKC7	AP-4 complex subunit mu-1	Ap4m1	high	9	9	9	26.3	49509	27.887	1724600000	45	1	3	1	2	2	2	1	3	3	4	3	5	4	2	2	7	1	3	1	2	2	2	1	3	3	4	3	5	4	2	2	7	1	3	1	2	2	2
Q9WVL1	AP-4 complex subunit sigma-1	Ap4s1	medium	4	4	4	29.2	16817	9.503	305520000	31	1	2	1	2	3	1	1	3	3	3	3	2	2	1	1	2	2	2	1	2	3	1	1	3	3	3	3	2	2	1	1	2	2	2	1	2	3	1
Q3TAP4	AP-5 complex subunit beta-1	Ap5b1	high	19	19	19	33	94678	47.024	5051900000	143	1	5	3	4	8	5	8	8	8	7	5	11	10	8	7	13	11	5	3	4	8	5	8	8	8	7	5	11	10	8	7	13	11	5	3	4	8	5
Q8BJ63;Q8BJ63-2;Q8BJ63-3	AP-5 complex subunit mu-1	Ap5m1	high	10	10	10	25.1	54336	16.52	533760000	59	3	3	3	5	5	4	3	4	5	4	3	5	5	4	3	5	5	3	3	5	5	4	3	4	5	4	3	5	5	4	3	5	5	3	3	5	5	4
Q9D742	AP-5 complex subunit sigma-1	Ap5s1	low	2	2	2	12.9	18805	2.7399	86443000	6	1	0	0	0	0	0	0	0	1	0	0	1	2	0	0	0	2	0	0	0	0	0	0	0	1	0	0	1	2	0	0	0	2	0	0	0	0	0
Q3U829	AP-5 complex subunit zeta-1	Ap5z1	high	20	20	20	34.7	89406	89.92	984120000	149	1	5	1	3	10	9	5	7	10	11	7	12	14	6	6	11	13	5	1	3	10	9	5	7	10	11	7	12	14	6	6	11	13	5	1	3	10	9
O88879;O88879-2	Apoptotic protease-activating factor 1	Apaf1	high	43	43	43	42.7	141000	140.83	5512900000	324	2	23	19	17	25	16	15	27	20	19	13	25	14	14	11	28	17	23	19	17	25	16	15	27	20	19	13	25	14	14	11	28	17	23	19	17	25	16
O88888	Amyloid beta A4 precursor protein-binding family A member 3	Apba3	medium	3	3	3	5.4	60717	2.4858	26181000	4	1	0	0	0	0	0	0	1	2	1	0	0	1	0	0	0	1	0	0	0	0	0	0	1	2	1	0	0	1	0	0	0	1	0	0	0	0	0
Q8R5A3	Amyloid beta A4 precursor protein-binding family B member 1-interacting protein	Apbb1ip	high	21	21	19	35.8	74318	242.9	13160000000	273	1	15	10	12	15	15	15	15	16	20	12	15	17	15	12	14	17	15	10	12	15	15	15	15	16	20	12	15	17	15	12	14	17	14	9	11	14	14
Q61315-4;Q61315-3;Q61315-2;Q61315	Adenomatous polyposis coli protein	Apc	low	2	2	2	1	296470	1.4435	6447100	5	4	2	0	0	2	0	0	1	0	0	0	0	0	0	0	0	1	2	0	0	2	0	0	1	0	0	0	0	0	0	0	0	1	2	0	0	2	0
Q8R146-2;Q8R146	Acylamino-acid-releasing enzyme	Apeh	high	32	32	32	67.6	79964	323.31	20643000000	408	2	16	16	16	19	23	20	22	20	25	21	27	19	23	22	26	19	16	16	16	19	23	20	22	20	25	21	27	19	23	22	26	19	16	16	16	19	23
P28352	DNA-(apurinic or apyrimidinic site) lyase;DNA-(apurinic or apyrimidinic site) lyase, mitochondrial	Apex1	high	24	24	24	64.7	35490	323.31	96684000000	705	1	14	15	11	15	15	16	14	15	23	16	18	18	19	17	17	14	14	15	11	15	15	16	14	15	23	16	18	18	19	17	17	14	14	15	11	15	15
Q8BVF7-2;Q8BVF7	Gamma-secretase subunit APH-1A	Aph1a	low	2	2	2	5.7	26829	4.6822	237520000	21	2	2	2	1	1	2	2	2	2	2	1	0	2	1	2	1	1	2	2	1	1	2	2	2	2	2	1	0	2	1	2	1	1	2	2	1	1	2
O35841	Apoptosis inhibitor 5	Api5	high	29	29	29	62.7	56784	323.31	53518000000	782	1	23	20	23	21	21	23	24	25	24	23	27	25	23	23	25	24	23	20	23	21	21	23	24	25	24	23	27	25	23	23	25	24	23	20	23	21	21
Q9WVQ5	Methylthioribulose-1-phosphate dehydratase	Apip	high	17	17	17	85.1	26949	252.37	9585700000	422	1	11	12	10	13	12	13	12	11	15	13	13	15	13	10	12	12	11	12	10	13	12	13	12	11	15	13	13	15	13	10	12	12	11	12	10	13	12
Q9D084;Q9D084-2	Centromere protein S	Apitd1	medium	6	6	6	50	16335	14.443	89548000	13	2	1	1	2	3	1	2	2	3	0	0	0	0	0	0	0	0	1	1	2	3	1	2	2	3	0	0	0	0	0	0	0	0	1	1	2	3	1
Q9D842;Q9D842-3;Q9D842-2	Aprataxin and PNK-like factor	Aplf	high	13	13	13	31.1	54968	18.455	208600000	31	3	1	1	3	6	0	2	3	2	3	4	1	6	2	0	0	2	1	1	3	6	0	2	3	2	3	4	1	6	2	0	0	2	1	1	3	6	0
Q9D7N9	Adipocyte plasma membrane-associated protein	Apmap	high	23	23	23	60.2	46434	222.05	11800000000	293	1	15	10	14	12	12	12	14	14	16	16	14	14	15	11	16	17	15	10	14	12	12	12	14	14	16	16	14	14	15	11	16	17	15	10	14	12	12
Q8K4Z3	NAD(P)H-hydrate epimerase	Apoa1bp	high	9	9	9	41.5	30972	302.08	9021900000	178	1	5	4	4	8	5	5	5	6	7	7	6	7	7	6	6	7	5	4	4	8	5	5	5	6	7	7	6	7	7	6	6	7	5	4	4	8	5
E9Q414	Apolipoprotein B-100;Apolipoprotein B-48	Apob	high	10	9	9	2.4	509430	5.866	1722500000	66	1	4	4	4	5	4	7	2	5	5	6	5	5	6	4	3	5	3	3	3	4	3	6	1	4	4	5	4	4	5	3	2	4	3	3	3	4	3
P51908	C->U-editing enzyme APOBEC-1	Apobec1	medium	7	7	7	34.1	27521	13.815	255560000	38	1	5	4	4	2	2	3	2	3	1	1	2	1	3	0	1	1	5	4	4	2	2	3	2	3	1	1	2	1	3	0	1	1	5	4	4	2	2
Q99J72-3;Q99J72-4;Q99J72-2;Q99J72	DNA dC->dU-editing enzyme APOBEC-3	Apobec3	high	20	20	20	49	46970	315.33	14330000000	343	4	13	13	12	15	15	16	14	15	17	12	14	17	15	16	14	14	13	13	12	15	15	16	14	15	17	12	14	17	15	16	14	14	13	13	12	15	15
P08226	Apolipoprotein E	Apoe	medium	3	3	3	11.6	35866	26.665	106880000	11	1	0	0	0	0	0	0	0	0	0	0	3	1	0	0	3	3	0	0	0	0	0	0	0	0	0	0	3	1	0	0	3	3	0	0	0	0	0
Q9DCZ4-2;Q9DCZ4;Q9DCZ4-3	Apolipoprotein O	Apoo	medium	6	6	6	47.6	18798	53.158	2534200000	88	3	6	6	6	4	6	5	6	4	6	6	6	5	6	4	6	4	6	6	6	4	6	5	6	4	6	6	6	5	6	4	6	4	6	6	6	4	6
Q78IK4	MICOS complex subunit Mic27	Apool	high	19	19	19	76.2	29260	140.77	12268000000	325	1	12	14	13	16	11	14	12	14	16	14	14	16	12	12	12	13	12	14	13	16	11	14	12	14	16	14	14	16	12	12	12	13	12	14	13	16	11
Q8K3H0;Q8K3G9	DCC-interacting protein 13-alpha	Appl1	high	33	33	33	56	79327	323.31	5684400000	293	2	15	13	13	19	17	16	14	20	19	15	18	21	15	12	23	23	15	13	13	19	17	16	14	20	19	15	18	21	15	12	23	23	15	13	13	19	17
P08030	Adenine phosphoribosyltransferase	Aprt	high	10	10	10	63.9	19724	236.03	13020000000	171	1	8	8	6	6	9	8	8	8	9	9	8	8	8	7	8	6	8	8	6	6	9	8	8	8	9	9	8	8	8	7	8	6	8	8	6	6	9
Q7TQC5-3;Q7TQC5;Q7TQC5-4;Q7TQC5-2	Aprataxin	Aptx	high	9	9	9	25.1	37996	44.924	949110000	55	4	3	4	6	4	4	3	4	5	5	5	7	4	4	3	4	3	3	4	6	4	4	3	4	5	5	5	7	4	4	3	4	3	3	4	6	4	4
Q8CFQ3	Intron-binding protein aquarius	Aqr	high	68	68	68	55.4	170290	323.31	17375000000	736	1	38	37	33	40	45	38	47	33	43	35	47	39	38	37	48	37	38	37	33	40	45	38	47	33	43	35	47	39	38	37	48	37	38	37	33	40	45
P04627	Serine/threonine-protein kinase A-Raf	Araf	high	25	25	19	49.7	67581	111.61	6327500000	255	1	14	13	13	18	16	15	18	18	19	16	22	22	15	14	20	21	14	13	13	18	16	15	18	18	19	16	22	22	15	14	20	21	9	8	10	13	10
Q4LDD4;Q4LDD4-2;Q4LDD4-3	Arf-GAP with Rho-GAP domain, ANK repeat and PH domain-containing protein 1	Arap1	high	59	59	59	51.9	162270	323.31	24730000000	902	3	30	29	35	40	42	37	47	38	46	38	50	40	43	46	52	41	30	29	35	40	42	37	47	38	46	38	50	40	43	46	52	41	30	29	35	40	42
Q8BZ05;Q8BZ05-2	Arf-GAP with Rho-GAP domain, ANK repeat and PH domain-containing protein 2	Arap2	high	13	13	13	9.9	193400	77.323	333460000	63	2	2	1	2	5	3	1	5	2	3	1	6	7	4	3	9	9	2	1	2	5	3	1	5	2	3	1	6	7	4	3	9	9	2	1	2	5	3
Q5XJY5	Coatomer subunit delta	Arcn1	high	35	35	35	59.7	57229	243.54	30311000000	624	1	27	26	23	30	29	30	30	27	32	27	29	27	24	24	31	28	27	26	23	30	29	30	30	27	32	27	29	27	24	24	31	28	27	26	23	30	29
Q8CHG5	Apoptosis-resistant E3 ubiquitin protein ligase 1	Arel1	high	10	10	10	14.5	94198	21.187	254040000	44	1	4	3	2	4	3	2	1	3	2	2	3	5	2	1	5	6	4	3	2	4	3	2	1	3	2	2	3	5	2	1	5	6	4	3	2	4	3
P84078;P61205	ADP-ribosylation factor 1;ADP-ribosylation factor 3	Arf1;Arf3	high	10	10	1	57.5	20697	323.31	84410000000	654	2	8	9	8	8	8	10	8	8	8	9	8	8	8	8	8	9	8	9	8	8	8	10	8	8	8	9	8	8	8	8	8	9	0	1	0	0	0
Q8BSL7	ADP-ribosylation factor 2	Arf2	low	9	1	1	57.5	20746	2.2716	318270000	20	1	8	8	8	8	8	9	8	8	8	8	8	8	8	8	8	9	1	1	1	1	1	1	1	1	1	1	1	1	1	1	1	1	1	1	1	1	1
P61750	ADP-ribosylation factor 4	Arf4	low	7	3	3	53.3	20396	12.177	8158100000	62	1	7	7	7	7	7	7	7	7	7	7	7	7	7	7	7	7	3	3	3	3	3	3	3	3	3	3	3	3	3	3	3	3	3	3	3	3	3
P84084	ADP-ribosylation factor 5	Arf5	medium	9	5	4	63.3	20529	45.474	6164800000	119	1	9	9	9	9	9	9	9	9	9	9	9	9	9	9	9	9	5	5	5	5	5	5	5	5	5	5	5	5	5	5	5	5	4	4	4	4	4
P62331	ADP-ribosylation factor 6	Arf6	medium	6	6	6	60	20082	120.61	11844000000	188	1	4	5	5	5	6	5	5	4	6	4	5	5	5	5	6	5	4	5	5	5	6	5	5	4	6	4	5	5	5	5	6	5	4	5	5	5	6
Q9EPJ9;Q9EPJ9-2	ADP-ribosylation factor GTPase-activating protein 1	Arfgap1	high	18	18	18	53.4	45288	323.31	4602600000	265	2	9	10	11	16	8	9	12	13	9	8	13	13	9	9	12	14	9	10	11	16	8	9	12	13	9	8	13	13	9	9	12	14	9	10	11	16	8
Q99K28;Q99K28-2	ADP-ribosylation factor GTPase-activating protein 2	Arfgap2	high	25	25	24	61.3	56598	323.31	8337800000	287	2	20	13	15	19	16	14	19	18	19	13	20	20	16	14	19	18	20	13	15	19	16	14	19	18	19	13	20	20	16	14	19	18	19	12	14	18	15
Q9D8S3	ADP-ribosylation factor GTPase-activating protein 3	Arfgap3	high	13	12	12	34	57455	45.2	656640000	46	1	6	4	7	9	4	2	3	5	5	2	4	2	4	2	6	3	5	3	6	8	3	1	2	4	4	1	3	1	3	1	5	2	5	3	6	8	3
G3X9K3	Brefeldin A-inhibited guanine nucleotide-exchange protein 1	Arfgef1	medium	67	47	47	43.8	208500	283.44	8826100000	467	1	35	24	29	40	35	35	40	41	43	29	45	40	41	28	48	50	22	15	21	26	25	23	27	29	32	21	33	31	30	20	34	37	22	15	21	26	25
A2A5R2	Brefeldin A-inhibited guanine nucleotide-exchange protein 2	Arfgef2	high	74	74	54	48.2	202240	323.31	13600000000	756	1	42	30	38	44	38	36	45	41	41	31	47	43	43	32	47	39	42	30	38	44	38	36	45	41	41	31	47	43	43	32	47	39	29	21	30	30	28
A2RSX9		Arfip1	low	16	1	1	59.8	38416	4.2155	82434000	10	1	12	13	11	12	10	10	13	10	11	11	10	8	11	10	14	12	1	1	1	0	1	1	1	1	0	1	0	0	1	0	1	0	1	1	1	0	1
G5E8V9;E9Q3G5		Arfip1	high	17	17	2	61.9	41518	312.95	6384000000	233	2	13	13	11	14	11	10	13	11	13	11	12	10	11	11	15	14	13	13	11	14	11	10	13	11	13	11	12	10	11	11	15	14	2	1	1	2	2
Q8K221	Arfaptin-2	Arfip2	medium	7	7	7	24.6	37772	38.767	90691000	17	1	1	1	2	2	3	0	0	1	1	2	3	2	0	0	1	3	1	1	2	2	3	0	0	1	1	2	3	2	0	0	1	3	1	1	2	2	3
Q8BXL7	ADP-ribosylation factor-related protein 1	Arfrp1	high	10	10	10	64.2	22659	51.968	1432200000	120	1	6	4	6	7	6	4	7	6	8	5	8	7	7	4	7	7	6	4	6	7	6	4	7	6	8	5	8	7	7	4	7	7	6	4	6	7	6
Q61176	Arginase-1	Arg1	medium	3	3	3	9	34807	4.3604	751550000	33	1	2	2	2	2	2	2	2	2	2	1	1	1	2	0	2	2	2	2	2	2	2	2	2	2	2	1	1	1	2	0	2	2	2	2	2	2	2
Q3UL36;Q3UL36-2	Arginine and glutamate-rich protein 1	Arglu1	high	9	9	9	20.3	32887	8.0533	4432200000	70	2	6	5	6	6	5	4	5	6	5	5	7	5	6	3	5	6	6	5	6	6	5	4	5	6	5	5	7	5	6	3	5	6	6	5	6	6	5
Q5FWK3	Rho GTPase-activating protein 1	Arhgap1	high	24	24	24	66.3	50410	169.59	16756000000	480	1	19	17	14	18	18	18	20	17	18	15	19	18	20	18	19	18	19	17	14	18	18	18	20	17	18	15	19	18	20	18	19	18	19	17	14	18	18
Q80Y19	Rho GTPase-activating protein 11A	Arhgap11a	medium	3	3	3	4.3	108430	7.379	52489000	12	1	2	1	0	2	2	1	0	0	1	1	0	1	0	1	0	0	2	1	0	2	2	1	0	0	1	1	0	1	0	1	0	0	2	1	0	2	2
Q8C0D4	Rho GTPase-activating protein 12	Arhgap12	high	14	14	14	24	95351	38.863	337470000	47	1	4	4	2	6	4	2	4	6	3	1	2	5	2	2	2	4	4	4	2	6	4	2	4	6	3	1	2	5	2	2	2	4	4	4	2	6	4
Q811M1;Q811M1-2;Q811M1-3;Q811M1-4	Rho GTPase-activating protein 15	Arhgap15	high	19	18	18	55.3	55339	323.31	7388500000	279	4	13	12	14	16	15	13	18	12	14	13	17	14	14	15	15	15	12	11	13	15	14	12	17	11	13	12	16	13	13	14	14	14	12	11	13	15	14
Q3UIA2-3	Rho GTPase-activating protein 17	Arhgap17	low	42	1	1	69.1	81032	3.2544	853890000	17	1	25	24	29	34	25	25	32	27	25	21	29	24	25	22	27	27	1	0	1	1	1	1	1	1	1	1	1	1	1	1	1	1	1	0	1	1	1
Q3UIA2;Q3UIA2-2;Q3UIA2-4	Rho GTPase-activating protein 17	Arhgap17	high	46	46	5	67.7	92201	323.31	42968000000	755	3	28	28	33	37	29	28	36	30	28	24	32	27	29	25	31	30	28	28	33	37	29	28	36	30	28	24	32	27	29	25	31	30	4	4	5	4	5
Q8K0Q5	Rho GTPase-activating protein 18	Arhgap18	high	18	18	18	28.2	74929	25.552	781440000	91	1	6	5	2	14	2	4	5	6	7	5	6	9	3	4	6	11	6	5	2	14	2	4	5	6	7	5	6	9	3	4	6	11	6	5	2	14	2
Q8C4V1;Q8C4V1-3;Q8C4V1-2	Rho GTPase-activating protein 24	Arhgap24	high	17	17	17	36.9	84099	106.91	954270000	87	3	5	1	5	10	4	3	9	3	12	3	10	11	0	0	5	3	5	1	5	10	4	3	9	3	12	3	10	11	0	0	5	3	5	1	5	10	4
Q8BYW1	Rho GTPase-activating protein 25	Arhgap25	high	49	49	3	75	73382	323.31	50742000000	1022	1	34	28	31	38	35	38	39	37	38	31	31	35	39	40	36	36	34	28	31	38	35	38	39	37	38	31	31	35	39	40	36	36	2	0	1	2	2
Q8BYW1-3	Rho GTPase-activating protein 25	Arhgap25	low	48	2	2	76.7	70381	3.3894	9574800	2	1	32	28	30	36	34	36	37	35	36	31	30	34	37	38	34	35	0	0	0	0	1	0	0	0	0	0	0	0	0	0	0	1	0	0	0	0	1
Q6ZQ82	Rho GTPase-activating protein 26	Arhgap26	high	31	31	30	44	92070	95.949	3675800000	200	1	6	7	5	8	14	12	10	14	19	8	15	17	13	16	16	17	6	7	5	8	14	12	10	14	19	8	15	17	13	16	16	17	6	7	5	8	13
A2AB59-2;A2AB59	Rho GTPase-activating protein 27	Arhgap27	high	25	25	25	47.8	75801	163.94	7255000000	273	2	16	15	15	18	15	13	15	16	20	14	17	17	12	9	15	12	16	15	15	18	15	13	15	16	20	14	17	17	12	9	15	12	16	15	15	18	15
Q640N3-2;Q640N3;Q811P8-2	Rho GTPase-activating protein 30	Arhgap30	high	43	43	41	51.1	119450	323.31	22438000000	712	3	31	32	33	35	32	31	34	37	34	29	37	36	28	28	36	35	31	32	33	35	32	31	34	37	34	29	37	36	28	28	36	35	29	30	31	33	31
A6X8Z5	Rho GTPase-activating protein 31	Arhgap31	medium	4	3	3	3.5	155270	5.5871	1875200000	35	1	2	2	2	2	2	2	3	2	2	2	3	2	2	3	3	2	1	1	1	1	1	1	2	1	1	1	2	1	1	2	2	1	1	1	1	1	1
B1AUX5;Q80Z68;B1AUY3;B1AUY2;E9PYS6;Q3TE27;E9Q4R3;F6SL55;F6YWG4;B1AUY1;D6RFT8		Arhgap4	high	44	44	44	62.3	104100	323.31	31574000000	870	11	35	31	31	32	39	36	37	37	37	32	39	35	37	37	40	37	35	31	31	32	39	36	37	37	37	32	39	35	37	37	40	37	35	31	31	32	39
O54834-2;O54834-4;O54834-3;O54834	Rho GTPase-activating protein 6	Arhgap6	medium	5	5	5	12.1	72712	3.5313	197820000	18	4	0	0	1	0	1	1	1	0	1	1	1	2	1	0	4	2	0	0	1	0	1	1	1	0	1	1	1	2	1	0	4	2	0	0	1	0	1
Q8QZW8;Q1HDU4		Arhgap9	high	22	22	21	47.4	53113	140.79	8003800000	257	2	9	10	10	12	13	15	13	13	14	16	15	15	16	11	16	16	9	10	10	12	13	15	13	13	14	16	15	15	16	11	16	16	8	9	9	11	12
Q99PT1	Rho GDP-dissociation inhibitor 1	Arhgdia	high	15	15	15	78.4	23407	323.31	176280000000	1231	1	12	13	13	12	13	13	12	11	13	14	13	12	13	11	14	12	12	13	13	12	13	13	12	11	13	14	13	12	13	11	14	12	12	13	13	12	13
Q61599	Rho GDP-dissociation inhibitor 2	Arhgdib	high	24	24	24	83	22851	323.31	387090000000	1851	1	15	17	13	15	22	21	17	15	22	20	18	20	21	21	19	19	15	17	13	15	22	21	17	15	22	20	18	20	21	21	19	19	15	17	13	15	22
Q61210-5;Q61210-2	Rho guanine nucleotide exchange factor 1	Arhgef1	high	55	55	6	60.3	109250	323.31	75111000000	1280	2	43	38	38	42	45	41	45	41	47	40	48	46	46	45	47	49	43	38	38	42	45	41	45	41	47	40	48	46	46	45	47	49	2	2	3	4	4
Q61210;Q61210-4;Q61210-3	Rho guanine nucleotide exchange factor 1	Arhgef1	low	52	3	3	56.7	102800	25.882	5219000000	48	3	42	37	36	39	42	40	42	37	43	40	44	43	42	43	43	46	1	1	1	1	1	1	1	1	1	2	1	2	1	1	1	3	1	1	1	1	1
E9Q0A3;A0A1D5RLI4		Arhgef11	low	23	1	1	20.7	163510	1.8258	0	1	2	5	2	2	4	6	5	6	6	8	2	5	5	8	3	6	7	0	0	0	0	0	0	0	0	0	0	0	0	0	0	0	1	0	0	0	0	0
Q68FM7;D6RGQ8		Arhgef11	high	24	24	2	21	171800	29.324	567420000	75	2	5	2	2	5	6	5	6	6	8	2	5	6	8	3	7	7	5	2	2	5	6	5	6	6	8	2	5	6	8	3	7	7	0	0	0	1	0
Q6P9R4;Q6P9R4-1;Q6P9R4-2;Q6P9R4-3	Rho guanine nucleotide exchange factor 18	Arhgef18	high	54	54	54	49	155980	323.31	7697100000	474	4	27	22	26	33	33	29	31	33	10	5	14	17	33	32	41	40	27	22	26	33	33	29	31	33	10	5	14	17	33	32	41	40	27	22	26	33	33
Q60875-5;Q60875-4;Q60875;Q60875-3;Q60875-2	Rho guanine nucleotide exchange factor 2	Arhgef2	high	47	47	47	58.3	108530	323.31	17366000000	602	5	33	32	32	38	38	33	36	33	34	30	34	30	28	33	36	32	33	32	32	38	38	33	36	33	34	30	34	30	28	33	36	32	33	32	32	38	38
Q91X46;Q91X46-3;Q91X46-2	Rho guanine nucleotide exchange factor 3	Arhgef3	medium	6	6	5	13.7	59526	6.8325	423090000	23	3	1	1	1	1	2	2	3	2	1	0	0	1	1	3	3	2	1	1	1	1	2	2	3	2	1	0	0	1	1	3	3	2	0	0	0	0	1
Q8K4I3	Rho guanine nucleotide exchange factor 6	Arhgef6	high	48	48	44	71.3	87051	323.31	22115000000	705	1	32	24	29	31	37	32	37	29	40	33	37	37	36	32	36	36	32	24	29	31	37	32	37	29	40	33	37	37	36	32	36	36	29	20	26	28	33
Q9ES28-8;Q9ES28-4;Q9ES28-2;Q9ES28-7;Q9ES28;Q9ES28-3;Q9ES28-6;Q9ES28-5	Rho guanine nucleotide exchange factor 7	Arhgef7	high	31	27	27	47.4	79695	147.91	4987700000	267	8	21	18	17	22	22	19	20	20	23	12	19	20	17	18	21	17	18	14	14	19	18	15	16	16	19	9	16	16	13	14	18	13	18	14	14	19	18
A2BH40-4;A2BH40-2	AT-rich interactive domain-containing protein 1A	Arid1a	low	66	2	2	43.5	206400	28.241	127130000	13	2	50	40	43	53	46	45	49	48	51	41	46	44	41	42	47	47	1	0	1	1	1	0	1	1	1	1	1	1	0	0	1	2	1	0	1	1	1
A2BH40;A2BH40-3	AT-rich interactive domain-containing protein 1A	Arid1a	high	75	75	11	45.3	242090	323.31	30402000000	1246	2	59	47	51	61	54	53	56	55	57	46	53	50	50	49	55	54	59	47	51	61	54	53	56	55	57	46	53	50	50	49	55	54	10	7	9	9	9
E9Q4N7		Arid1b	high	59	56	56	37.2	237790	323.31	11103000000	570	1	41	28	33	44	31	29	39	38	31	25	33	34	27	23	34	37	38	25	30	41	28	26	36	35	28	22	30	31	24	20	31	34	38	25	30	41	28
E9Q7E2		Arid2	high	50	50	50	38	195990	288.05	4877000000	378	1	24	19	28	34	26	24	31	26	21	14	27	25	14	10	24	21	24	19	28	34	26	24	31	26	21	14	27	25	14	10	24	21	24	19	28	34	26
Q62431;A6PWV5	AT-rich interactive domain-containing protein 3A	Arid3a	high	28	28	27	58.2	64172	150.69	3450600000	159	2	16	14	18	23	11	8	16	14	4	3	7	4	2	2	5	5	16	14	18	23	11	8	16	14	4	3	7	4	2	2	5	5	15	14	18	22	10
Q9Z1N7;Q9Z1N7-2;Q9Z1N7-3	AT-rich interactive domain-containing protein 3B	Arid3b	high	15	14	14	36.3	61015	44.714	506930000	68	3	3	0	4	8	6	5	6	8	1	0	2	5	3	0	6	7	2	0	4	7	5	4	6	7	1	0	2	5	3	0	6	7	2	0	4	7	5
F8VPQ2		Arid4a	high	41	41	40	44.6	142050	323.31	4881800000	308	1	18	16	15	25	19	20	23	19	17	13	24	19	21	18	22	25	18	16	15	25	19	20	23	19	17	13	24	19	21	18	22	25	17	15	14	24	18
A2CG63;A2CG63-2	AT-rich interactive domain-containing protein 4B	Arid4b	high	34	33	33	33.3	147640	193.02	2799700000	223	2	13	11	12	18	15	8	19	20	12	9	22	21	8	10	18	21	12	10	11	17	14	7	18	19	11	8	21	20	7	9	17	20	12	10	11	17	14
Q3U108;Q3U108-2;Q3U108-3;Q3U108-4;Q3U108-5	AT-rich interactive domain-containing protein 5A	Arid5a	high	8	8	8	16.1	63898	31.262	113470000	29	5	3	1	2	5	1	1	3	2	1	0	3	2	0	0	2	4	3	1	2	5	1	1	3	2	1	0	3	2	0	0	2	4	3	1	2	5	1
Q9Z1K5	E3 ubiquitin-protein ligase ARIH1	Arih1	high	28	28	28	67.6	64016	323.31	9916600000	322	1	14	14	15	18	15	15	16	18	20	17	18	21	17	12	16	16	14	14	15	18	15	15	16	18	20	17	18	21	17	12	16	16	14	14	15	18	15
Q9Z1K6	E3 ubiquitin-protein ligase ARIH2	Arih2	high	15	15	15	42.5	57696	52.315	1628600000	115	1	6	6	6	9	6	7	8	9	6	5	10	6	9	5	9	7	6	6	6	9	6	7	8	9	6	5	10	6	9	5	9	7	6	6	6	9	6
P61211	ADP-ribosylation factor-like protein 1	Arl1	high	9	9	9	63	20411	54.395	5831500000	172	1	6	6	5	8	4	4	8	6	6	5	8	5	4	3	8	5	6	6	5	8	4	4	8	6	6	5	8	5	4	3	8	5	6	6	5	8	4
Q8BIX3;Q8BIX3-2	ARL14 effector protein	Arl14ep	high	10	10	10	43.5	31010	23.713	1742100000	78	2	4	1	5	5	5	4	7	7	6	3	8	7	5	5	7	6	4	1	5	5	5	4	7	7	6	3	8	7	5	5	7	6	4	1	5	5	5
Q8BGR6	ADP-ribosylation factor-like protein 15	Arl15	low	1	1	1	5.9	22905	1.3282	7212600	1	1	0	0	1	0	0	0	0	0	0	0	0	0	0	0	0	1	0	0	1	0	0	0	0	0	0	0	0	0	0	0	0	1	0	0	1	0	0
Q9D0J4	ADP-ribosylation factor-like protein 2	Arl2	medium	7	7	7	46.7	20864	104.7	1423000000	70	1	2	4	2	4	4	2	4	4	3	3	6	5	5	3	5	4	2	4	2	4	4	2	4	4	3	3	6	5	5	3	5	4	2	4	2	4	4
Q9D385-2;Q9D385	ADP-ribosylation factor-like protein 2-binding protein	Arl2bp	medium	4	4	4	34.2	17571	10.125	270870000	25	2	0	0	1	2	0	0	1	1	2	2	4	2	1	1	3	2	0	0	1	2	0	0	1	1	2	2	4	2	1	1	3	2	0	0	1	2	0
Q9WUL7	ADP-ribosylation factor-like protein 3	Arl3	high	9	9	9	58.8	20486	259.96	2484300000	92	1	8	6	8	8	7	7	6	6	6	4	7	9	7	5	6	6	8	6	8	8	7	7	6	6	6	4	7	9	7	5	6	6	8	6	8	8	7
Q80ZU0;Q9D4P0	ADP-ribosylation factor-like protein 5A	Arl5a	medium	6	6	5	27.9	20724	8.2707	728880000	71	2	5	4	3	4	4	3	3	4	4	3	3	4	3	2	2	2	5	4	3	4	4	3	3	4	4	3	3	4	3	2	2	2	4	3	2	3	3
O88848;O88848-2	ADP-ribosylation factor-like protein 6	Arl6	medium	4	4	4	29	20959	1.5322	46995000	6	2	1	0	0	1	0	0	0	1	2	0	0	2	0	0	0	0	1	0	0	1	0	0	0	1	2	0	0	2	0	0	0	0	1	0	0	1	0
Q9JKW0	ADP-ribosylation factor-like protein 6-interacting protein 1	Arl6ip1	low	2	2	2	8.9	23437	5.2124	1997900000	67	1	2	1	2	2	2	2	2	2	2	2	2	2	2	2	2	2	2	1	2	2	2	2	2	2	2	2	2	2	2	2	2	2	2	1	2	2	2
Q9JM93	ADP-ribosylation factor-like protein 6-interacting protein 4	Arl6ip4	medium	5	5	5	28.4	25524	82.925	518720000	43	1	2	1	2	4	3	5	2	3	3	3	3	1	3	3	2	2	2	1	2	4	3	5	2	3	3	3	3	1	3	3	2	2	2	1	2	4	3
Q8R5J9	PRA1 family protein 3	Arl6ip5	medium	6	6	6	28.7	21557	65.198	12104000000	228	1	5	6	4	6	4	6	5	6	6	6	4	6	6	6	5	5	5	6	4	6	4	6	5	6	6	6	4	6	6	6	5	5	5	6	4	6	4
Q8BH07	ADP-ribosylation factor-like protein 6-interacting protein 6	Arl6ip6	medium	7	7	7	32.3	24908	77.269	827560000	47	1	2	2	2	4	4	4	4	5	4	1	5	2	2	3	4	5	2	2	2	4	4	4	4	5	4	1	5	2	2	3	4	5	2	2	2	4	4
Q8VEH3	ADP-ribosylation factor-like protein 8A	Arl8a	high	12	12	5	65.1	21390	203.42	16834000000	366	1	9	10	11	9	12	11	11	9	11	11	11	10	10	11	11	9	9	10	11	9	12	11	11	9	11	11	11	10	10	11	11	9	4	4	5	4	5
Q9CQW2	ADP-ribosylation factor-like protein 8B	Arl8b	low	11	4	4	57.5	21539	28.156	2610700000	183	1	8	10	8	9	11	10	9	8	11	10	10	9	10	9	10	9	3	4	2	4	4	3	2	3	4	3	3	3	4	3	3	4	3	4	2	4	4
Q9D7A8	Armadillo repeat-containing protein 1	Armc1	high	14	14	14	66.7	31246	39.635	2154000000	116	1	7	6	5	7	6	6	7	8	8	6	10	9	6	6	8	10	7	6	5	7	6	6	7	8	8	6	10	9	6	6	8	10	7	6	5	7	6
Q9D0L7-2;Q9D0L7	Armadillo repeat-containing protein 10	Armc10	high	10	10	10	41.4	31788	250.93	6402800000	149	2	8	5	5	7	5	7	6	7	7	7	8	6	7	8	8	8	8	5	5	7	5	7	6	7	7	7	8	6	7	8	8	8	8	5	5	7	5
Q8BNU0;Q8BNU0-2	Armadillo repeat-containing protein 6	Armc6	high	12	12	12	36.8	50683	121.74	1425500000	127	2	6	7	6	9	6	7	8	7	6	4	9	6	6	5	8	9	6	7	6	9	6	7	8	7	6	4	9	6	6	5	8	9	6	7	6	9	6
Q9DBR3;Q9DBR3-2;Q9DBR3-3	Armadillo repeat-containing protein 8	Armc8	high	26	26	26	49.2	75363	172.3	5045600000	280	3	16	10	16	18	12	9	15	17	11	9	20	16	10	10	17	17	16	10	16	18	12	9	15	17	11	9	20	16	10	10	17	17	16	10	16	18	12
A6H630;A6H630-2;A6H630-4;A6H630-3	Protein-glutamate O-methyltransferase	Armt1	high	25	25	25	62.4	50548	257.53	10508000000	350	4	14	17	14	17	17	15	18	14	23	18	22	19	15	13	17	14	14	17	14	17	17	15	18	14	23	18	22	19	15	13	17	14	14	17	14	17	17
P53762-2;P53762	Aryl hydrocarbon receptor nuclear translocator	Arnt	high	16	16	15	33.7	84612	45.552	414380000	48	2	3	3	4	5	3	3	6	3	1	3	6	2	2	0	7	3	3	3	4	5	3	3	6	3	1	3	6	2	2	0	7	3	3	3	4	5	3
Q9WTL8-3;Q9WTL8-2;Q9WTL8-4;Q9WTL8	Aryl hydrocarbon receptor nuclear translocator-like protein 1	Arntl	medium	4	4	4	9.3	67200	2.7188	66329000	9	4	0	0	0	0	0	0	0	1	0	0	1	2	0	0	1	2	0	0	0	0	0	0	0	1	0	0	1	2	0	0	1	2	0	0	0	0	0
Q9R0Q6	Actin-related protein 2/3 complex subunit 1A	Arpc1a	high	25	23	23	76.8	41626	323.31	11819000000	322	1	14	13	17	17	14	16	18	16	17	13	18	19	15	13	19	17	12	11	15	16	12	14	16	15	15	11	16	17	13	12	17	16	12	11	15	16	12
Q9WV32	Actin-related protein 2/3 complex subunit 1B	Arpc1b	high	28	28	26	73.1	41063	323.31	212420000000	1106	1	23	24	22	23	26	26	25	23	26	25	25	25	24	24	25	23	23	24	22	23	26	26	25	23	26	25	25	25	24	24	25	23	21	22	20	22	24
Q9CVB6	Actin-related protein 2/3 complex subunit 2	Arpc2	high	29	29	29	82.7	34357	323.31	129010000000	1085	1	20	19	16	21	23	20	23	21	25	20	24	24	22	23	23	22	20	19	16	21	23	20	23	21	25	20	24	24	22	23	23	22	20	19	16	21	23
Q9JM76	Actin-related protein 2/3 complex subunit 3	Arpc3	high	12	12	12	61.2	20524	88.37	89672000000	376	1	6	7	8	7	8	9	10	7	9	7	10	7	6	7	9	8	6	7	8	7	8	9	10	7	9	7	10	7	6	7	9	8	6	7	8	7	8
P59999	Actin-related protein 2/3 complex subunit 4	Arpc4	high	14	14	14	75.6	19667	323.31	112950000000	498	1	11	12	12	8	11	10	11	8	11	12	11	10	9	10	12	9	11	12	12	8	11	10	11	8	11	12	11	10	9	10	12	9	11	12	12	8	11
Q9CPW4	Actin-related protein 2/3 complex subunit 5	Arpc5	high	12	12	12	66.9	16288	323.31	33430000000	215	1	12	10	10	11	10	11	11	12	12	11	11	11	12	11	10	11	12	10	10	11	10	11	11	12	12	11	11	11	12	11	10	11	12	10	10	11	10
Q9D898	Actin-related protein 2/3 complex subunit 5-like protein	Arpc5l	high	14	14	14	72.5	16980	323.31	38467000000	319	1	11	12	13	11	12	13	13	12	12	12	12	14	12	13	13	10	11	12	13	11	12	13	13	12	12	12	12	14	12	13	13	10	11	12	13	11	12
P56212;P56212-2	cAMP-regulated phosphoprotein 19	Arpp19	high	13	12	12	80.4	12293	183.83	4931600000	147	2	9	7	8	10	10	10	8	10	8	6	10	9	9	9	9	9	8	6	7	9	9	9	7	9	7	5	9	8	8	8	8	8	8	6	7	9	9
Q8BWG8-2;Q8BWG8	Beta-arrestin-1	Arrb1	high	19	19	17	64.9	46215	91.83	2222300000	114	2	3	2	1	3	5	7	6	6	14	10	14	11	11	7	13	12	3	2	1	3	5	7	6	6	14	10	14	11	11	7	13	12	3	2	1	3	5
Q91YI4;Q91YI4-2	Beta-arrestin-2	Arrb2	high	18	17	17	52.4	46313	99.716	1749400000	169	2	8	8	6	7	11	10	10	9	12	9	10	10	9	8	12	9	8	8	6	7	11	10	9	8	12	9	10	10	9	8	12	8	8	8	6	7	11
Q99KN1;Q99KN1-2	Arrestin domain-containing protein 1	Arrdc1	high	10	10	10	31.6	46329	14.965	432360000	53	2	5	2	1	6	2	4	4	5	4	3	2	3	7	2	5	5	5	2	1	6	2	4	4	5	4	3	2	3	7	2	5	5	5	2	1	6	2
P50429-2;P50429	Arylsulfatase B	Arsb	low	2	2	2	4.2	47933	2.2075	98388000	10	2	0	0	0	1	0	0	1	0	1	1	2	1	1	0	1	1	0	0	0	1	0	0	1	0	1	1	2	1	1	0	1	1	0	0	0	1	0
Q91WU5	Arsenite methyltransferase	As3mt	high	24	24	24	76.9	41793	218.92	11984000000	364	1	16	16	16	15	15	14	16	15	18	17	19	19	14	14	16	14	16	16	16	15	15	14	16	15	18	17	19	19	14	14	16	14	16	16	16	15	15
Q9WV54	Acid ceramidase;Acid ceramidase subunit alpha;Acid ceramidase subunit beta	Asah1	high	11	11	11	29.9	44669	16.926	815230000	75	1	4	3	3	1	5	3	7	5	6	3	4	6	4	4	5	4	4	3	3	1	5	3	7	5	6	3	4	6	4	4	5	4	4	3	3	1	5
Q9QWY8-4;Q9QWY8-3;Q9QWY8;Q9QWY8-2	Arf-GAP with SH3 domain, ANK repeat and PH domain-containing protein 1	Asap1	high	40	40	38	43.3	125840	227.2	3283900000	273	4	11	11	13	23	16	20	19	22	24	14	16	19	20	13	18	27	11	11	13	23	16	20	19	22	24	14	16	19	20	13	18	27	9	10	12	21	15
Q7SIG6;Q7SIG6-2	Arf-GAP with SH3 domain, ANK repeat and PH domain-containing protein 2	Asap2	high	9	7	7	12.5	106800	10.776	77945000	7	2	2	1	1	2	1	1	1	2	4	3	3	3	1	1	1	3	0	0	0	0	0	0	0	0	3	2	2	1	0	0	0	1	0	0	0	0	0
Q8K0L0-2;Q8K0L0	Ankyrin repeat and SOCS box protein 2	Asb2	low	2	2	2	5.3	64936	3.3322	7669600	2	2	0	0	0	0	0	0	0	0	1	0	0	1	0	0	0	0	0	0	0	0	0	0	0	0	1	0	0	1	0	0	0	0	0	0	0	0	0
Q9WV72	Ankyrin repeat and SOCS box protein 3	Asb3	medium	6	6	6	13.9	58282	9.2065	285760000	28	1	1	1	1	3	2	1	2	1	4	1	3	3	1	2	2	3	1	1	1	3	2	1	2	1	4	1	3	3	1	2	2	3	1	1	1	3	2
Q91ZU1	Ankyrin repeat and SOCS box protein 6	Asb6	medium	3	3	3	9.6	46276	5.4147	130280000	12	1	1	1	2	2	0	0	3	1	1	1	1	1	0	0	2	2	1	1	2	2	0	0	3	1	1	1	1	1	0	0	2	2	1	1	2	2	0
Q9D8Z1	Activating signal cointegrator 1 complex subunit 1	Ascc1	medium	5	5	5	16.3	41279	9.5091	449620000	43	1	2	2	2	2	3	2	2	2	4	2	4	4	3	3	3	2	2	2	2	2	3	2	2	2	4	2	4	4	3	3	3	2	2	2	2	2	3
Q91WR3-3;Q91WR3;Q91WR3-2	Activating signal cointegrator 1 complex subunit 2	Ascc2	high	12	12	12	20.7	87712	16.469	382100000	64	3	3	2	4	5	4	4	7	6	4	1	6	4	4	2	8	6	3	2	4	5	4	4	7	6	4	1	6	4	4	2	8	6	3	2	4	5	4
E9PZJ8;E9PZJ8-2	Activating signal cointegrator 1 complex subunit 3	Ascc3	high	41	41	41	26.3	250550	94.33	1986600000	227	2	9	6	8	16	12	11	21	17	19	15	19	13	10	7	21	14	9	6	8	16	12	11	21	17	19	15	19	13	10	7	21	14	9	6	8	16	12
Q9CQE6	Histone chaperone ASF1A	Asf1a	medium	5	5	4	34.3	22942	48.143	2240700000	82	1	4	4	4	5	4	4	5	3	4	3	4	2	4	3	4	2	4	4	4	5	4	4	5	3	4	3	4	2	4	3	4	2	3	3	4	4	3
Q9DAP7	Histone chaperone ASF1B	Asf1b	medium	3	2	2	18.3	22464	2.71	14595000	4	1	1	1	0	3	1	1	1	1	2	0	1	0	1	1	1	0	0	0	0	2	0	0	0	1	1	0	0	0	0	0	0	0	0	0	0	2	0
Q91X20	Set1/Ash2 histone methyltransferase complex subunit ASH2	Ash2l	high	26	26	26	48	68249	323.31	7088600000	289	1	16	17	19	20	16	18	22	17	16	13	18	17	17	18	18	15	16	17	19	20	16	18	22	17	16	13	18	17	17	18	18	15	16	17	19	20	16
Q91YI0	Argininosuccinate lyase	Asl	high	23	23	23	46.1	51739	121.33	6752500000	247	1	10	11	12	17	7	9	10	15	16	17	18	19	13	9	13	15	10	11	12	17	7	9	10	15	16	17	18	19	13	9	13	15	10	11	12	17	7
O54984	ATPase Asna1	Asna1	high	11	11	11	42.2	38822	101.63	13323000000	266	1	10	10	8	10	10	9	8	10	10	9	10	10	10	9	10	9	10	10	8	10	10	9	8	10	10	9	10	10	10	9	10	9	10	10	8	10	10
Q61024	Asparagine synthetase [glutamine-hydrolyzing]	Asns	medium	6	6	6	11.8	64282	1.82	41912000	6	1	1	0	1	6	0	0	0	0	1	0	0	0	0	0	0	0	1	0	1	6	0	0	0	0	1	0	0	0	0	0	0	0	1	0	1	6	0
Q8BFS9;Q8BFS9-2	Asparagine synthetase domain-containing protein 1	Asnsd1	medium	6	6	6	11.8	69752	17.681	151180000	20	2	3	0	0	3	2	1	0	3	1	1	1	1	1	1	1	1	3	0	0	3	2	1	0	3	1	1	1	1	1	1	1	1	3	0	0	3	2
Q8BSY0;Q8BSY0-2	Aspartyl/asparaginyl beta-hydroxylase	Asph	medium	5	5	5	10.5	83041	11.1	27016000	7	2	0	0	2	3	0	0	0	1	0	0	0	0	0	0	0	1	0	0	2	3	0	0	0	1	0	0	0	0	0	0	0	1	0	0	2	3	0
Q99MQ4	Asporin	Aspn	low	1	1	1	4.6	42572	2.5109	4612200	1	1	0	0	0	1	0	0	0	0	0	0	0	0	0	0	0	0	0	0	0	1	0	0	0	0	0	0	0	0	0	0	0	0	0	0	0	1	0
Q8VBT9;Q8VBT9-2;Q8VBT9-3	Tether containing UBX domain for GLUT4	Aspscr1	high	28	28	28	59.1	59795	307.43	5483500000	270	3	12	12	12	16	12	15	17	13	14	11	14	15	14	8	15	17	12	12	12	16	12	15	17	13	14	11	14	15	14	8	15	17	12	12	12	16	12
Q8C0M9	Isoaspartyl peptidase/L-asparaginase;Isoaspartyl peptidase/L-asparaginase alpha chain;Isoaspartyl peptidase/L-asparaginase beta chain	Asrgl1	high	13	13	13	52.5	33950	143.75	7953100000	217	1	10	8	10	10	9	10	10	10	11	9	10	11	8	10	11	9	10	8	10	10	9	10	10	10	11	9	10	11	8	10	11	9	10	8	10	10	9
P16460	Argininosuccinate synthase	Ass1	high	21	21	21	52.7	46584	95.392	7045300000	227	1	14	11	12	14	16	14	15	12	13	11	15	11	16	15	16	13	14	11	12	14	16	14	15	12	13	11	15	11	16	15	16	13	14	11	12	14	16
Q8QZV7	Protein asunder homolog	Asun	high	33	33	33	48.2	82779	198.4	5377500000	294	1	18	10	12	21	13	12	14	18	25	13	25	27	13	12	18	21	18	10	12	21	13	12	14	18	25	13	25	27	13	12	18	21	18	10	12	21	13
Q8BZ32	Putative Polycomb group protein ASXL2	Asxl2	high	9	9	9	7.9	147110	15.113	179200000	37	1	2	1	1	7	1	1	1	2	2	1	4	3	0	1	2	3	2	1	1	7	1	1	1	2	2	1	4	3	0	1	2	3	2	1	1	7	1
Q9D5T0	ATPase family AAA domain-containing protein 1	Atad1	high	17	17	17	58.4	40744	315.31	8534700000	241	1	12	12	12	15	14	14	13	12	12	9	14	12	8	9	13	11	12	12	12	15	14	14	13	12	12	9	14	12	8	9	13	11	12	12	12	15	14
Q8CDM1;Q8CDM1-2	ATPase family AAA domain-containing protein 2	Atad2	high	38	34	34	43.5	117940	208.36	4242000000	286	2	19	14	16	23	20	19	18	22	21	14	24	18	17	10	19	20	16	11	13	20	18	16	16	19	18	13	21	15	14	8	17	17	16	11	13	20	18
E9Q166		Atad2b	high	52	52	40	42.7	164720	323.31	11115000000	544	1	39	31	39	44	37	34	35	40	20	11	26	25	27	18	25	29	39	31	39	44	37	34	35	40	20	11	26	25	27	18	25	29	31	22	30	33	30
Q925I1;Q925I1-2;H3BK90;H3BKI6;V9GWS5;V9GWS6	ATPase family AAA domain-containing protein 3	Atad3	high	34	34	34	57.7	66741	227.13	14443000000	440	6	20	16	17	24	18	19	23	24	21	21	30	24	20	18	24	22	20	16	17	24	18	19	23	24	21	21	30	24	20	18	24	22	20	16	17	24	18
Q4QY64;Q4QY64-2	ATPase family AAA domain-containing protein 5	Atad5	medium	7	7	7	6.2	203910	3.8305	1766700000	16	2	1	0	1	4	0	0	0	1	1	1	1	0	1	0	1	2	1	0	1	4	0	0	0	1	1	1	1	0	1	0	1	2	1	0	1	4	0
Q9Z2A5	Arginyl-tRNA--protein transferase 1	Ate1	high	15	15	3	44.4	59146	201.71	2893300000	161	1	10	7	8	10	8	8	10	6	11	7	12	10	9	7	12	8	10	7	8	10	8	8	10	6	11	7	12	10	9	7	12	8	0	0	0	1	0
Q9Z2A5-2	Arginyl-tRNA--protein transferase 1	Ate1	low	13	1	1	40.9	59047	4.944	402030000	17	1	11	8	9	10	9	9	10	6	11	8	12	10	9	8	12	9	1	1	1	1	1	1	1	0	1	1	1	1	1	1	1	1	1	1	1	1	1
P81269	Cyclic AMP-dependent transcription factor ATF-1	Atf1	medium	4	2	2	18.2	29237	13.812	983470000	45	1	4	3	4	4	4	4	4	3	4	4	4	3	4	3	4	3	2	1	2	2	2	2	2	1	2	2	2	1	2	1	2	1	2	1	2	2	2
P16951;P16951-2;P16951-3	Cyclic AMP-dependent transcription factor ATF-2	Atf2	high	14	14	11	37.6	52297	25.456	384870000	46	3	6	2	3	7	5	3	5	5	5	1	4	4	2	0	2	5	6	2	3	7	5	3	5	5	5	1	4	4	2	0	2	5	4	1	2	5	3
O35451	Cyclic AMP-dependent transcription factor ATF-6 beta;Processed cyclic AMP-dependent transcription factor ATF-6 beta	Atf6b	low	1	1	1	1.7	76007	1.7621	11009000	2	1	0	1	0	0	0	0	0	0	0	0	0	0	0	0	0	1	0	1	0	0	0	0	0	0	0	0	0	0	0	0	0	1	0	1	0	0	0
Q8R0S1;Q8K1L0-2	Cyclic AMP-dependent transcription factor ATF-7	Atf7	medium	9	6	6	26.6	44607	18.037	152090000	20	2	4	1	1	3	3	3	2	2	4	2	6	5	2	1	1	5	2	0	0	1	1	3	0	1	3	1	3	3	1	1	0	3	2	0	0	1	1
Q7TT18;Q7TT18-2	Activating transcription factor 7-interacting protein 1	Atf7ip	high	32	32	32	43.3	138590	232.81	3908300000	256	2	11	10	14	26	16	13	18	19	11	12	13	13	11	11	17	17	11	10	14	26	16	13	18	19	11	12	13	13	11	11	17	17	11	10	14	26	16
Q9D8Z6	Autophagy-related protein 101	Atg101	low	2	2	2	12.8	25001	7.7711	12624000	5	1	2	0	0	0	1	0	0	1	0	0	0	1	0	0	0	0	2	0	0	0	1	0	0	1	0	0	0	1	0	0	0	0	2	0	0	0	1
Q9CQY1	Ubiquitin-like protein ATG12	Atg12	medium	3	3	3	18.4	15207	1.8081	599670000	34	1	1	2	1	1	2	2	1	2	2	1	2	2	1	2	2	3	1	2	1	1	2	2	1	2	2	1	2	2	1	2	2	3	1	2	1	1	2
Q91YI1-2;Q91YI1	Autophagy-related protein 13	Atg13	medium	4	4	4	11.5	52615	2.0949	23835000	3	2	0	0	0	1	0	0	0	0	0	0	1	0	0	0	0	2	0	0	0	1	0	0	0	0	0	0	1	0	0	0	0	2	0	0	0	1	0
Q8C0J2-2;Q8C0J2-5;Q8C0J2;Q8C0J2-3;Q8C0J2-4	Autophagy-related protein 16-1	Atg16l1	high	20	20	20	47.3	66202	217.12	954930000	102	5	3	1	3	6	5	3	7	5	8	6	8	9	4	3	8	7	3	1	3	6	5	3	7	5	8	6	8	9	4	3	8	7	3	1	3	6	5
Q6KAU8;Q6KAU8-2	Autophagy-related protein 16-2	Atg16l2	medium	7	7	7	14.6	69240	61.422	836020000	64	2	3	1	4	7	2	2	4	6	4	3	6	6	3	4	4	4	3	1	4	7	2	2	4	6	4	3	6	6	3	4	4	4	3	1	4	7	2
Q6P4T0	Autophagy-related protein 2 homolog A	Atg2a	high	28	28	28	23.9	210940	83.588	896990000	115	1	7	2	6	14	3	3	8	10	1	1	10	9	6	5	13	14	7	2	6	14	3	3	8	10	1	1	10	9	6	5	13	14	7	2	6	14	3
Q80XK6;Q80XK6-5;Q80XK6-4	Autophagy-related protein 2 homolog B	Atg2b	high	22	22	22	14.3	231400	61.699	1621700000	106	3	4	2	3	9	7	4	6	8	8	6	6	10	7	2	9	11	4	2	3	9	7	4	6	8	8	6	6	10	7	2	9	11	4	2	3	9	7
Q9CPX6	Ubiquitin-like-conjugating enzyme ATG3	Atg3	high	13	13	13	50.6	35796	140.38	6656600000	199	1	9	8	8	9	9	10	9	9	11	8	10	9	8	7	10	9	9	8	8	9	9	10	9	9	11	8	10	9	8	7	10	9	9	8	8	9	9
Q8C9S8	Cysteine protease ATG4A	Atg4a	medium	4	4	4	12.9	45094	8.381	35623000	7	1	0	0	0	0	0	0	0	1	3	0	1	1	1	0	0	0	0	0	0	0	0	0	0	1	3	0	1	1	1	0	0	0	0	0	0	0	0
Q8BGE6	Cysteine protease ATG4B	Atg4b	high	11	11	11	36.4	44375	171.35	2332900000	149	1	6	4	7	7	7	8	9	8	7	6	10	8	7	7	9	7	6	4	7	7	7	8	9	8	7	6	10	8	7	7	9	7	6	4	7	7	7
Q99J83	Autophagy protein 5	Atg5	high	14	14	14	52.4	32402	69.399	3151800000	162	1	6	5	8	10	8	8	10	10	9	8	9	10	7	8	9	11	6	5	8	10	8	8	10	10	9	8	9	10	7	8	9	11	6	5	8	10	8
Q9D906	Ubiquitin-like modifier-activating enzyme ATG7	Atg7	high	33	33	33	61.6	77519	143.11	3020400000	213	1	11	9	9	21	14	13	17	16	23	15	20	21	9	4	17	19	11	9	9	21	14	13	17	16	23	15	20	21	9	4	17	19	11	9	9	21	14
Q8BP56-3;Q8BP56;Q8BP56-2	Acid trehalase-like protein 1	Athl1	high	9	9	9	19.9	77406	21.291	528980000	58	3	4	2	2	4	6	4	3	3	7	2	4	3	4	2	1	3	4	2	2	4	6	4	3	3	7	2	4	3	4	2	1	3	4	2	2	4	6
Q9CWJ9	Bifunctional purine biosynthesis protein PURH;Phosphoribosylaminoimidazolecarboxamide formyltransferase;IMP cyclohydrolase	Atic	high	41	41	41	76	64217	323.31	119270000000	1678	1	28	31	30	34	33	31	31	33	36	33	34	37	30	30	32	32	28	31	30	34	33	31	31	33	36	33	34	37	30	30	32	32	28	31	30	34	33
Q6PA06;Q6PA06-2	Atlastin-2	Atl2	high	18	18	17	42.7	66223	187.32	1769000000	125	2	9	11	13	13	6	5	10	9	7	6	10	10	5	3	8	7	9	11	13	13	6	5	10	9	7	6	10	10	5	3	8	7	8	10	12	12	6
Q91YH5;Q91YH5-2	Atlastin-3	Atl3	high	26	26	25	56	60574	323.31	13506000000	378	2	23	19	18	22	22	19	21	21	22	18	25	23	21	15	22	23	23	19	18	22	22	19	21	21	22	18	25	23	21	15	22	23	22	19	18	21	21
Q62388	Serine-protein kinase ATM	Atm	high	80	80	80	30.8	349410	323.31	5962500000	565	1	26	11	22	44	26	27	35	38	47	26	54	51	31	20	35	49	26	11	22	44	26	27	35	38	47	26	54	51	31	20	35	49	26	11	22	44	26
O08997	Copper transport protein ATOX1	Atox1	medium	4	4	4	58.8	7338.4	210.72	5455500000	114	1	4	4	4	3	4	4	3	3	4	4	4	4	4	4	4	3	4	4	4	3	4	4	3	3	4	4	4	4	4	4	4	3	4	4	4	3	4
Q6DFW5;A0A0G2JE89;A0A0G2JED0;P98197;A0A0G2JF19	Phospholipid-transporting ATPase	Atp11b	high	26	26	24	30	133530	46.603	1377100000	169	5	15	12	11	13	10	10	18	14	12	11	14	10	6	4	10	10	15	12	11	13	10	10	18	14	12	11	14	10	6	4	10	10	14	11	10	11	10
Q9QZW0-2;Q9QZW0	Phospholipid-transporting ATPase 11C	Atp11c	high	20	18	18	24.8	127510	67.976	884410000	112	2	9	6	6	10	4	5	10	11	5	4	9	8	6	5	13	10	8	5	5	8	4	4	8	9	5	3	8	7	6	4	12	10	8	5	5	8	4
Q9EPE9	Manganese-transporting ATPase 13A1	Atp13a1	high	47	47	47	49.6	132390	272.83	13460000000	576	1	29	29	28	33	32	31	34	36	30	26	31	31	30	21	29	33	29	29	28	33	32	31	34	36	30	26	31	31	30	21	29	33	29	29	28	33	32
Q9CTG6	Probable cation-transporting ATPase 13A2	Atp13a2	high	13	13	13	17.7	126440	68.736	250170000	44	1	8	3	5	11	3	1	4	4	1	0	1	3	0	0	1	2	8	3	5	11	3	1	4	4	1	0	1	3	0	0	1	2	8	3	5	11	3
Q5XF89;Q5XF89-2	Probable cation-transporting ATPase 13A3	Atp13a3	medium	7	7	7	8	137470	9.2536	86716000	20	2	1	1	0	5	0	1	2	3	0	0	1	2	0	0	1	1	1	1	0	5	0	1	2	3	0	0	1	2	0	0	1	1	1	1	0	5	0
Q8VDN2	Sodium/potassium-transporting ATPase subunit alpha-1	Atp1a1	high	45	45	29	45.1	112980	323.31	26542000000	678	1	33	31	26	34	32	30	34	31	33	26	34	31	30	28	37	34	33	31	26	34	32	30	34	31	33	26	34	31	30	28	37	34	19	17	14	19	19
P14094	Sodium/potassium-transporting ATPase subunit beta-1	Atp1b1	high	10	10	10	32.6	35194	20.558	1243400000	62	1	8	4	5	7	5	4	6	4	0	0	0	0	3	2	5	2	8	4	5	7	5	4	6	4	0	0	0	0	3	2	5	2	8	4	5	7	5
P97370	Sodium/potassium-transporting ATPase subunit beta-3	Atp1b3	high	11	11	11	51.4	31775	188.56	4179700000	183	1	9	3	7	8	7	7	7	9	9	9	6	9	9	7	6	9	9	3	7	8	7	7	7	9	9	9	6	9	9	7	6	9	9	3	7	8	7
O55143;O55143-2	Sarcoplasmic/endoplasmic reticulum calcium ATPase 2	Atp2a2	high	55	55	37	53.6	114860	323.31	67132000000	1045	2	45	47	42	49	44	45	45	41	41	40	45	43	37	37	41	41	45	47	42	49	44	45	45	41	41	40	45	43	37	37	41	41	28	30	26	32	28
Q64518;Q64518-3;Q64518-2	Sarcoplasmic/endoplasmic reticulum calcium ATPase 3	Atp2a3	high	52	44	39	48.2	113640	323.31	102540000000	1519	3	48	47	43	50	48	47	48	47	46	44	47	48	45	42	47	49	40	39	35	42	40	39	40	40	38	36	39	40	37	34	39	41	36	34	31	37	35
G5E829;Q6Q477-2;Q6Q477	Plasma membrane calcium-transporting ATPase 1	Atp2b1	high	23	23	16	25.7	134750	114.75	2005600000	212	3	14	10	12	14	10	11	11	16	9	7	13	14	13	11	16	17	14	10	12	14	10	11	11	16	9	7	13	14	13	11	16	17	10	7	8	9	7
Q80XR2;A7L9Z8	Calcium-transporting ATPase type 2C member 1	Atp2c1	high	23	23	23	35	100300	78.471	1250400000	130	2	8	3	11	11	8	5	11	8	10	6	12	13	6	5	9	7	8	3	11	11	8	5	11	8	10	6	12	13	6	5	9	7	8	3	11	11	8
Q03265	ATP synthase subunit alpha, mitochondrial	Atp5a1	high	43	43	43	72.2	59752	323.31	487360000000	2570	1	36	33	31	38	36	35	37	33	40	37	38	37	35	34	35	35	36	33	31	38	36	35	37	33	40	37	38	37	35	34	35	35	36	33	31	38	36
P56480	ATP synthase subunit beta, mitochondrial	Atp5b	high	30	30	30	74.1	56300	323.31	582380000000	2940	1	23	23	20	24	24	23	23	22	24	23	24	23	23	23	24	23	23	23	20	24	24	23	23	22	24	23	24	23	23	23	24	23	23	23	20	24	24
Q91VR2	ATP synthase subunit gamma, mitochondrial	Atp5c1	high	13	13	13	38.3	32886	73.197	67294000000	673	1	11	10	12	13	12	12	12	12	13	12	13	12	12	11	11	11	11	10	12	13	12	12	12	12	13	12	13	12	12	11	11	11	11	10	12	13	12
Q9D3D9	ATP synthase subunit delta, mitochondrial	Atp5d	medium	4	4	4	37.5	17600	29.235	3974500000	54	1	3	2	2	3	2	2	3	3	2	2	4	3	1	3	3	3	3	2	2	3	2	2	3	3	2	2	4	3	1	3	3	3	3	2	2	3	2
P56382	ATP synthase subunit epsilon, mitochondrial	Atp5e	medium	3	3	3	44.2	5837.8	2.6753	5967500000	65	1	3	3	2	3	2	3	3	3	3	2	3	3	3	3	3	3	3	3	2	3	2	3	3	3	3	2	3	3	3	3	3	3	3	3	2	3	2
Q9CQQ7	ATP synthase F(0) complex subunit B1, mitochondrial	Atp5f1	high	18	18	18	46.9	28948	101.32	55379000000	466	1	13	16	13	13	16	15	16	13	15	17	16	15	17	14	15	11	13	16	13	13	16	15	16	13	15	17	16	15	17	14	15	11	13	16	13	13	16
Q9DCX2	ATP synthase subunit d, mitochondrial	Atp5h	high	16	16	16	77	18749	247.31	87657000000	856	1	14	14	13	15	15	14	14	14	16	14	16	15	14	14	14	14	14	14	13	15	15	14	14	14	16	14	16	15	14	14	14	14	14	14	13	15	15
Q06185	ATP synthase subunit e, mitochondrial	Atp5i	medium	6	6	6	63.4	8235.5	14.141	23575000000	278	1	4	4	5	5	5	4	5	4	5	4	6	4	4	4	6	4	4	4	5	5	5	4	5	4	5	4	6	4	4	4	6	4	4	4	5	5	5
P97450	ATP synthase-coupling factor 6, mitochondrial	Atp5j	medium	7	7	7	50.9	12496	289.05	10166000000	108	1	7	4	3	6	5	4	4	4	6	6	5	7	5	5	6	6	7	4	3	6	5	4	4	4	6	6	5	7	5	5	6	6	7	4	3	6	5
P56135	ATP synthase subunit f, mitochondrial	Atp5j2	medium	4	4	4	36.4	10344	8.9436	22714000000	259	1	4	4	3	4	4	4	4	4	4	4	4	4	4	4	4	4	4	4	3	4	4	4	4	4	4	4	4	4	4	4	4	4	4	4	3	4	4
Q9CPQ8	ATP synthase subunit g, mitochondrial	Atp5l	medium	7	7	7	56.3	11424	29.964	26772000000	316	1	5	5	4	5	5	6	5	5	6	5	4	6	6	5	4	5	5	5	4	5	5	6	5	5	6	5	4	6	6	5	4	5	5	5	4	5	5
Q9DB20	ATP synthase subunit O, mitochondrial	Atp5o	high	15	15	15	70.9	23363	308.08	94875000000	754	1	13	11	11	15	14	14	13	14	13	14	13	14	13	12	13	14	13	11	11	15	14	14	13	14	13	14	13	14	13	12	13	14	13	11	11	15	14
Q9CRA7	ATP synthase subunit s, mitochondrial	Atp5s	medium	6	6	6	39	23275	17.206	335970000	27	1	2	0	2	2	3	1	2	3	4	1	2	2	1	0	2	2	2	0	2	2	3	1	2	3	4	1	2	2	1	0	2	2	2	0	2	2	3
Q9D7K5	ATP synthase subunit s-like protein	Atp5sl	medium	7	7	7	36	29179	13.081	176080000	36	1	2	2	1	5	2	2	2	1	4	2	2	2	3	0	2	3	2	2	1	5	2	2	2	1	4	2	2	2	3	0	2	3	2	2	1	5	2
Q9R1Q9	V-type proton ATPase subunit S1	Atp6ap1	high	10	10	10	32	51007	53.18	2077400000	126	1	7	3	5	6	8	5	7	5	5	4	7	7	7	6	9	7	7	3	5	6	8	5	7	5	5	4	7	7	7	6	9	7	7	3	5	6	8
Q9CYN9	Renin receptor	Atp6ap2	high	12	12	12	38.9	39091	40.173	638930000	75	1	3	5	1	5	6	5	7	5	3	1	5	4	7	5	9	4	3	5	1	5	6	5	7	5	3	1	5	4	7	5	9	4	3	5	1	5	6
Q9Z1G4-3;Q9Z1G4-2;Q9Z1G4;Q920R6	V-type proton ATPase 116 kDa subunit a isoform 1	Atp6v0a1	high	24	24	22	32	95622	126.24	2368100000	187	4	9	7	7	12	10	14	12	15	11	6	9	7	16	14	19	17	9	7	7	12	10	14	12	15	11	6	9	7	16	14	19	17	8	6	7	11	8
P15920;P15920-2	V-type proton ATPase 116 kDa subunit a isoform 2	Atp6v0a2	high	18	16	16	25.6	98144	82.487	976290000	110	2	7	8	6	9	10	10	6	6	10	6	6	10	9	6	6	6	6	7	6	8	8	9	5	5	8	5	5	9	7	5	5	5	6	7	6	8	8
P63082	V-type proton ATPase 16 kDa proteolipid subunit	Atp6v0c	low	2	2	2	11.6	15808	55.612	7603500000	102	1	1	1	1	1	1	1	1	1	2	1	1	1	1	1	1	1	1	1	1	1	1	1	1	1	2	1	1	1	1	1	1	1	1	1	1	1	1
P51863	V-type proton ATPase subunit d 1	Atp6v0d1	high	13	13	13	49.3	40301	323.31	4819400000	178	1	9	8	9	12	11	11	10	12	7	5	9	9	11	9	12	12	9	8	9	12	11	11	10	12	7	5	9	9	11	9	12	12	9	8	9	12	11
P50516;P50516-2	V-type proton ATPase catalytic subunit A	Atp6v1a	high	38	38	38	73.4	68325	323.31	24317000000	672	2	26	25	27	30	28	28	34	27	32	26	33	27	29	25	31	28	26	25	27	30	28	28	34	27	32	26	33	27	29	25	31	28	26	25	27	30	28
P62814;Q91YH6;A0A0U1RNU9	V-type proton ATPase subunit B, brain isoform	Atp6v1b2	high	27	27	27	57.9	56550	276.52	21236000000	555	3	21	20	18	22	23	23	24	20	23	21	22	22	21	20	21	20	21	20	18	22	23	23	24	20	23	21	22	22	21	20	21	20	21	20	18	22	23
Q9Z1G3;Q99L60-3;Q99L60;Q99L60-2	V-type proton ATPase subunit C 1	Atp6v1c1	high	23	23	23	57.3	43887	99.029	6520800000	293	4	15	13	16	16	15	14	18	19	16	14	15	19	13	12	13	18	15	13	16	16	15	14	18	19	16	14	15	19	13	12	13	18	15	13	16	16	15
P57746	V-type proton ATPase subunit D	Atp6v1d	high	16	16	16	54.3	28369	99.872	2793800000	156	1	10	6	9	9	7	7	8	10	10	5	8	8	5	8	8	11	10	6	9	9	7	7	8	10	10	5	8	8	5	8	8	11	10	6	9	9	7
P50518;Q9D593	V-type proton ATPase subunit E 1	Atp6v1e1	high	14	14	14	48.7	26157	52.717	7841700000	236	2	9	8	7	10	7	9	9	8	7	7	10	10	7	7	8	9	9	8	7	10	7	9	9	8	7	7	10	10	7	7	8	9	9	8	7	10	7
Q9D1K2	V-type proton ATPase subunit F	Atp6v1f	medium	4	4	4	34.5	13370	4.9895	309480000	25	1	2	0	0	3	2	2	1	2	1	1	2	3	2	0	2	3	2	0	0	3	2	2	1	2	1	1	2	3	2	0	2	3	2	0	0	3	2
Q9CR51	V-type proton ATPase subunit G 1	Atp6v1g1	medium	5	5	5	47.5	13724	323.31	5592000000	108	1	4	3	4	5	4	3	4	3	3	4	3	3	4	3	3	4	4	3	4	5	4	3	4	3	3	4	3	3	4	3	3	4	4	3	4	5	4
Q8BVE3	V-type proton ATPase subunit H	Atp6v1h	high	23	23	23	59.4	55854	204.98	6862700000	235	1	12	12	13	17	15	14	17	17	15	15	18	16	14	13	16	15	12	12	13	17	15	14	17	17	15	15	18	16	14	13	16	15	12	12	13	17	15
Q64430	Copper-transporting ATPase 1	Atp7a	high	8	8	8	7.3	161960	11.762	93179000	14	1	2	1	2	6	1	0	0	2	0	0	0	1	1	0	1	0	2	1	2	6	1	0	0	2	0	0	0	1	1	0	1	0	2	1	2	6	1
P70704-2;P70704-3;P70704	Phospholipid-transporting ATPase IA	Atp8a1	high	35	35	33	34.9	129770	102.94	3961000000	251	3	19	10	16	19	15	14	19	21	19	13	18	18	15	12	17	16	19	10	16	19	15	14	19	21	19	13	18	18	15	12	17	16	18	9	16	19	14
A2ANX3	Phospholipid-transporting ATPase	Atp8b4	low	2	1	1	1.5	135140	2.2365	224570000000	324	1	1	1	1	1	1	1	1	1	1	1	2	1	2	1	1	2	1	1	1	1	1	1	1	1	1	1	1	1	1	1	1	1	1	1	1	1	1
P98195-2;P98195	Probable phospholipid-transporting ATPase IIB	Atp9b	high	17	17	15	20	127910	55.787	503930000	63	2	3	1	2	6	5	3	4	7	4	2	3	8	1	3	5	6	3	1	2	6	5	3	4	7	4	2	3	8	1	3	5	6	2	1	1	5	3
Q811I0	ATP synthase mitochondrial F1 complex assembly factor 1	Atpaf1	high	12	12	12	38.3	36354	25.865	749350000	56	1	1	0	0	6	3	2	5	4	7	4	8	8	3	2	6	5	1	0	0	6	3	2	5	4	7	4	8	8	3	2	6	5	1	0	0	6	3
Q91YY4	ATP synthase mitochondrial F1 complex assembly factor 2	Atpaf2	high	10	10	10	48.8	33289	55.569	1356500000	108	1	7	4	4	7	8	5	6	7	9	5	7	7	4	2	7	5	7	4	4	7	8	5	6	7	9	5	7	7	4	2	7	5	7	4	4	7	8
O35143	ATPase inhibitor, mitochondrial	Atpif1	medium	4	4	4	26.4	12159	1.854	3463900000	31	1	2	2	1	2	2	1	1	2	2	2	2	2	1	3	1	2	2	2	1	2	2	1	1	2	2	2	2	2	1	3	1	2	2	2	1	2	2
Q9JKK8	Serine/threonine-protein kinase ATR	Atr	high	29	29	29	14.5	300220	42.351	788100000	109	1	5	2	2	10	6	4	4	7	14	8	19	12	5	4	8	7	5	2	2	10	6	4	4	7	14	8	19	12	5	4	8	7	5	2	2	10	6
Q6PGD0	All-trans retinoic acid-induced differentiation factor	Atraid	low	1	1	1	4.5	23857	1.6895	9462200	1	1	0	0	0	0	0	0	0	0	0	0	1	0	0	0	0	0	0	0	0	0	0	0	0	0	0	0	1	0	0	0	0	0	0	0	0	0	0
Q8BMG1	ATR-interacting protein	Atrip	medium	6	6	6	11	85547	20.726	139370000	31	1	3	0	1	3	1	1	2	3	2	1	4	4	0	0	1	3	3	0	1	3	1	1	2	3	2	1	4	4	0	0	1	3	3	0	1	3	1
Q61687	Transcriptional regulator ATRX	Atrx	high	81	81	81	40.8	278580	323.31	21123000000	881	1	52	39	49	48	45	42	50	48	53	39	57	48	38	27	46	40	52	39	49	48	45	42	50	48	53	39	57	48	38	27	46	40	52	39	49	48	45
P54254	Ataxin-1	Atxn1	high	9	9	9	19.3	83792	37.663	332040000	18	1	0	0	1	0	0	0	0	0	4	3	5	5	0	1	0	1	0	0	1	0	0	0	0	0	4	3	5	5	0	1	0	1	0	0	1	0	0
P28658	Ataxin-10	Atxn10	high	24	24	24	54.1	53706	181.97	3738000000	222	1	15	14	13	14	16	13	15	12	15	10	14	13	10	9	14	17	15	14	13	14	16	13	15	12	15	10	14	13	10	9	14	17	15	14	13	14	16
P0C7T6	Ataxin-1-like	Atxn1l	high	8	8	8	16.9	73373	8.1291	188780000	29	1	1	0	0	5	2	2	4	3	3	0	2	3	2	0	2	3	1	0	0	5	2	2	4	3	3	0	2	3	2	0	2	3	1	0	0	5	2
O70305;O70305-2;O70305-3	Ataxin-2	Atxn2	high	13	12	12	12.9	136480	46.494	449810000	69	3	7	6	5	7	6	5	8	6	6	4	5	8	3	2	4	6	7	5	5	6	5	4	7	5	5	3	4	7	3	1	3	6	7	5	5	6	5
Q7TQH0-2;Q7TQH0-3;Q7TQH0	Ataxin-2-like protein	Atxn2l	high	47	47	46	48	113040	323.31	16356000000	605	3	28	25	29	32	29	28	32	28	28	27	32	27	22	23	31	24	28	25	29	32	29	28	32	28	28	27	32	27	22	23	31	24	28	24	29	31	28
Q9CVD2	Ataxin-3	Atxn3	high	15	15	15	55.8	40533	233.7	3137900000	169	1	10	8	12	10	9	8	10	12	10	9	12	13	8	6	12	10	10	8	12	10	9	8	10	12	10	9	12	13	8	6	12	10	10	8	12	10	9
B7ZCC4;Q8C8K6;B7ZCC3		Atxn7l2	medium	3	3	3	5.9	69998	1.4081	28035000	8	3	1	0	0	1	1	0	0	1	0	0	0	1	0	0	2	1	1	0	0	1	1	0	0	1	0	0	0	1	0	0	2	1	1	0	0	1	1
A2AWT3;A2AWT3-2	Ataxin-7-like protein 3	Atxn7l3	medium	3	3	3	14.7	38594	91.567	21972000	9	2	1	0	0	0	1	0	1	1	1	0	2	0	1	0	0	1	1	0	0	0	1	0	1	1	1	0	2	0	1	0	0	1	1	0	0	0	1
E9PUQ3;D3YWF5;D3Z5E5;D3YU88		AU019823	medium	5	5	5	20.2	33954	6.2621	171720000	22	4	2	0	2	4	2	0	1	2	0	1	2	2	1	0	1	1	2	0	2	4	2	0	1	2	0	1	2	2	1	0	1	1	2	0	2	4	2
Q9JLZ3;Q9JLZ3-3;Q9JLZ3-2	Methylglutaconyl-CoA hydratase, mitochondrial	Auh	high	11	11	11	31.5	33395	49.139	2140500000	80	3	8	3	3	6	6	4	6	6	7	4	4	4	4	3	5	5	8	3	3	6	6	4	6	6	7	4	4	4	4	3	5	5	8	3	3	6	6
P70295	Ancient ubiquitous protein 1	Aup1	high	17	17	17	39.3	46121	112.75	3446600000	108	1	6	4	6	9	8	5	12	7	6	9	11	11	8	8	8	9	6	4	6	9	8	5	12	7	6	9	11	11	8	8	8	9	6	4	6	9	8
Q9DCJ7	Aurora kinase A-interacting protein	Aurkaip1	low	1	1	1	5	23300	1.5671	225870000	14	1	1	1	1	1	1	1	1	0	1	1	1	1	1	0	1	1	1	1	1	1	1	1	1	0	1	1	1	1	1	0	1	1	1	1	1	1	1
O70126	Aurora kinase B	Aurkb	low	2	2	2	8.1	39384	1.742	24951000	6	1	1	0	1	2	0	0	1	1	0	0	0	0	0	0	0	0	1	0	1	2	0	0	1	1	0	0	0	0	0	0	0	0	1	0	1	2	0
Q9D9K3	Cell death regulator Aven	Aven	medium	6	6	6	24.9	37195	53.363	252960000	38	1	2	0	1	2	4	2	2	1	4	2	4	3	1	0	2	1	2	0	1	2	4	2	2	1	4	2	4	3	1	0	2	1	2	0	1	2	4
Q80U56	Late secretory pathway protein AVL9 homolog	Avl9	high	20	20	20	40.4	72185	56.19	1569100000	116	1	5	4	2	8	4	6	9	8	11	6	13	11	8	7	8	11	5	4	2	8	4	6	9	8	11	6	13	11	8	7	8	11	5	4	2	8	4
O35625-2;O35625	Axin-1	Axin1	medium	3	3	3	6.8	92417	10.496	10001000	5	2	0	0	0	0	0	0	0	1	0	0	1	1	1	1	0	0	0	0	0	0	0	0	0	1	0	0	1	1	1	1	0	0	0	0	0	0	0
Q9QYP6;Q9QYP6-2;Q9QYP6-3	5-azacytidine-induced protein 2	Azi2	medium	5	5	5	22.5	46090	21.846	40673000	14	3	0	0	0	2	1	0	0	3	0	0	0	1	1	1	1	4	0	0	0	2	1	0	0	3	0	0	0	1	1	1	1	4	0	0	0	2	1
P01887	Beta-2-microglobulin	B2m	medium	7	7	7	68.1	13779	19.371	16400000000	192	1	3	3	3	3	3	3	3	4	3	3	4	3	4	3	6	4	3	3	3	3	3	3	3	4	3	3	4	3	4	3	6	4	3	3	3	3	3
Q9Z0F0	Beta-1,3-galactosyltransferase 4	B3galt4	medium	3	3	3	11.1	41235	1.3732	6675700	5	1	0	0	0	1	0	0	1	0	1	0	0	0	0	0	0	2	0	0	0	1	0	0	1	0	1	0	0	0	0	0	0	2	0	0	0	1	0
Q91Z92	Beta-1,3-galactosyltransferase 6	B3galt6	high	8	8	8	29.8	37021	33.357	313820000	42	1	1	2	2	2	1	2	5	4	2	2	6	5	2	0	5	5	1	2	2	2	1	2	5	4	2	2	6	5	2	0	5	5	1	2	2	2	1
P59270	Galactosylgalactosylxylosylprotein 3-beta-glucuronosyltransferase 2	B3gat2	low	1	1	1	5.2	37131	1.8584	108170000	2	1	0	0	0	0	0	0	0	0	0	0	1	1	0	0	0	0	0	0	0	0	0	0	0	0	0	0	1	1	0	0	0	0	0	0	0	0	0
P58158	Galactosylgalactosylxylosylprotein 3-beta-glucuronosyltransferase 3	B3gat3	medium	7	7	7	29.6	37066	14.58	151400000	32	1	1	0	1	4	2	1	2	3	1	1	2	2	1	1	5	3	1	0	1	4	2	1	2	3	1	1	2	2	1	1	5	3	1	0	1	4	2
Q9Z222	N-acetyllactosaminide beta-1,3-N-acetylglucosaminyltransferase 2	B3GNT2	high	8	8	8	24.4	45882	15.227	406170000	49	1	3	0	3	4	4	3	3	4	2	0	2	4	3	1	5	4	3	0	3	4	4	3	3	4	2	0	2	4	3	1	5	4	3	0	3	4	4
Q8R3I9	UDP-GlcNAc:betaGal beta-1,3-N-acetylglucosaminyltransferase 8	B3gnt8	high	12	12	12	43.2	43370	35.354	593620000	56	1	4	3	6	9	5	2	7	7	0	0	0	0	4	1	7	4	4	3	6	9	5	2	7	7	0	0	0	0	4	1	7	4	4	3	6	9	5
Q09200	Beta-1,4 N-acetylgalactosaminyltransferase 1	B4galnt1	high	24	24	24	52.2	59211	72.081	4169700000	214	1	4	3	2	9	11	11	11	15	9	10	14	16	18	14	20	18	4	3	2	9	11	11	11	15	9	10	14	16	18	14	20	18	4	3	2	9	11
P15535;P15535-2	Beta-1,4-galactosyltransferase 1;Lactose synthase A protein;N-acetyllactosamine synthase;Beta-N-acetylglucosaminylglycopeptide beta-1,4-galactosyltransferase;Beta-N-acetylglucosaminyl-glycolipid beta-1,4-galactosyltransferase;Processed beta-1,4-galactosyltransferase 1	B4galt1	medium	6	6	6	20.6	44411	14.144	433390000	29	2	1	2	2	3	3	0	4	2	2	0	4	2	0	1	2	1	1	2	2	3	3	0	4	2	2	0	4	2	0	1	2	1	1	2	2	3	3
Q9JMK0	Beta-1,4-galactosyltransferase 5	B4galt5	low	1	1	1	2.1	44814	1.3966	561330000	18	1	1	1	1	1	1	1	1	1	1	1	1	1	1	1	1	1	1	1	1	1	1	1	1	1	1	1	1	1	1	1	1	1	1	1	1	1	1
Q3UI43	BRISC and BRCA1-A complex member 1	Babam1	high	13	13	13	64.9	36793	213.48	3775800000	176	1	8	3	5	6	8	5	6	4	7	7	5	9	8	9	6	7	8	3	5	6	8	5	6	4	7	7	5	9	8	9	6	7	8	3	5	6	8
P97302	Transcription regulator protein BACH1	Bach1	medium	6	6	6	10.3	81373	12.996	55351000	14	1	1	0	0	3	0	0	1	1	0	0	2	1	1	0	2	2	1	0	0	3	0	0	1	1	0	0	2	1	1	0	2	2	1	0	0	3	0
P97303;P97303-2	Transcription regulator protein BACH2	Bach2	high	37	37	37	59.5	91835	275.35	6005500000	338	2	26	17	26	30	19	18	24	20	2	0	5	3	13	11	20	19	26	17	26	30	19	18	24	20	2	0	5	3	13	11	20	19	26	17	26	30	19
Q61337	Bcl2-associated agonist of cell death	Bad	medium	3	3	3	28.9	22080	36.384	168490000	17	1	1	2	2	3	2	1	2	2	0	0	1	0	0	0	1	0	1	2	2	3	2	1	2	2	0	0	1	0	0	0	1	0	1	2	2	3	2
Q60739;Q60739-2	BAG family molecular chaperone regulator 1	Bag1	high	15	15	15	51.5	39740	214.91	7071000000	221	2	8	7	7	9	10	11	11	11	11	10	11	11	8	11	11	12	8	7	7	9	10	11	11	11	11	10	11	11	8	11	11	12	8	7	7	9	10
Q91YN9	BAG family molecular chaperone regulator 2	Bag2	low	2	2	2	9.5	23473	2.5477	16143000	2	1	0	1	0	1	0	0	0	0	0	0	0	0	0	0	0	0	0	1	0	1	0	0	0	0	0	0	0	0	0	0	0	0	0	1	0	1	0
Q8CI61	BAG family molecular chaperone regulator 4	Bag4	high	8	8	8	22.8	49094	54.018	399270000	38	1	3	3	3	3	2	3	1	3	3	3	5	4	2	2	2	2	3	3	3	3	2	3	1	3	3	3	5	4	2	2	2	2	3	3	3	3	2
Q8CI32	BAG family molecular chaperone regulator 5	Bag5	high	23	23	23	53.9	50942	163.41	4871300000	227	1	11	8	11	17	14	12	14	19	19	13	18	19	15	15	17	20	11	8	11	17	14	12	14	19	19	13	18	19	15	15	17	20	11	8	11	17	14
Q9Z1R2	Large proline-rich protein BAG6	Bag6	high	31	31	31	32.9	121040	272.04	8085700000	355	1	17	15	14	24	19	16	15	20	15	13	19	19	13	14	20	17	17	15	14	24	19	16	15	20	15	13	19	19	13	14	20	17	17	15	14	24	19
Q497V6-2;Q497V6	Bromo adjacent homology domain-containing 1 protein	Bahd1	high	9	9	9	13.4	83532	13.879	132130000	27	2	2	0	0	5	0	0	1	3	0	0	1	2	0	1	3	7	2	0	0	5	0	0	1	3	0	0	1	2	0	1	3	7	2	0	0	5	0
Q8BKX1-4;Q8BKX1-3;Q8BKX1-2;Q8BKX1	Brain-specific angiogenesis inhibitor 1-associated protein 2	Baiap2	medium	6	6	6	14.1	53274	2.6396	41370000	11	4	1	0	0	3	1	1	2	1	0	0	0	0	2	0	2	0	1	0	0	3	1	1	2	1	0	0	0	0	2	0	2	0	1	0	0	3	1
O08734	Bcl-2 homologous antagonist/killer	Bak1	high	10	10	10	60.8	23294	200.49	5543700000	175	1	7	7	8	9	8	9	8	8	10	7	9	9	9	8	10	9	7	7	8	9	8	9	8	8	10	7	9	9	9	8	10	9	7	7	8	9	8
O54962	Barrier-to-autointegration factor;Barrier-to-autointegration factor, N-terminally processed	Banf1	high	8	8	8	66.3	10102	94.85	14564000000	206	1	5	4	6	5	5	5	7	5	5	5	5	4	5	5	6	4	5	4	6	5	5	5	7	5	5	5	5	4	5	5	6	4	5	4	6	5	5
Q80VH0	B-cell scaffold protein with ankyrin repeats	Bank1	high	48	48	48	69.9	89405	323.31	53387000000	1047	1	29	30	30	34	39	38	40	35	43	40	41	38	38	36	42	38	29	30	30	34	39	38	40	35	43	40	41	38	38	36	42	38	29	30	30	34	39
Q8VBU8-4;Q8VBU8;Q8VBU8-3;Q8VBU8-2	Protein BANP	Banp	high	12	12	12	26.9	55296	46.228	1573300000	85	4	4	5	4	6	4	5	3	5	4	3	5	4	4	2	5	6	4	5	4	6	4	5	3	5	4	3	5	4	4	2	5	6	4	5	4	6	4
Q99PU7	Ubiquitin carboxyl-terminal hydrolase BAP1	Bap1	high	10	10	10	15.9	80491	13.026	146320000	20	1	3	1	0	4	0	0	2	4	1	0	1	1	1	0	1	2	3	1	0	4	0	0	2	4	1	0	1	1	1	0	1	2	3	1	0	4	0
Q9DCT6-3;Q9DCT6-4	Chromatin complexes subunit BAP18	Bap18	low	9	1	1	83.9	14054	9.381	215720000	10	2	4	2	5	4	5	4	5	6	3	3	6	7	4	5	6	6	1	0	1	1	1	0	1	1	0	0	1	1	0	1	1	1	1	0	1	1	1
Q9DCT6;Q9DCT6-2	Chromatin complexes subunit BAP18	Bap18	high	12	12	4	80.1	17996	206.19	8708800000	160	2	5	5	7	7	7	7	7	8	7	6	9	10	7	7	9	8	5	5	7	7	7	7	7	8	7	6	9	10	7	7	9	8	2	3	3	4	3
Q91XV3	Brain acid soluble protein 1	Basp1	high	8	8	8	67.7	22086	84.549	257380000	37	1	6	0	4	5	4	0	3	3	0	0	1	0	0	0	3	3	6	0	4	5	4	0	3	3	0	0	1	0	0	0	3	3	6	0	4	5	4
Q07813	Apoptosis regulator BAX	Bax	high	10	10	10	63	21394	300.42	10642000000	301	1	6	8	8	8	9	9	10	9	9	9	9	9	8	7	9	8	6	8	8	8	9	9	10	9	9	9	9	9	8	7	9	8	6	8	8	8	9
O88379	Bromodomain adjacent to zinc finger domain protein 1A	Baz1a	high	59	59	59	43.9	178460	323.31	14582000000	680	1	35	34	35	44	38	37	43	44	37	32	45	41	31	32	38	43	35	34	35	44	38	37	43	44	37	32	45	41	31	32	38	43	35	34	35	44	38
Q9Z277;Q9Z277-2	Tyrosine-protein kinase BAZ1B	Baz1b	high	82	82	82	53.5	170650	323.31	49060000000	1440	2	59	50	53	66	57	60	65	66	66	55	65	63	50	59	65	65	59	50	53	66	57	60	65	66	66	55	65	63	50	59	65	65	59	50	53	66	57
Q91YE5-2;Q91YE5;Q91YE5-3	Bromodomain adjacent to zinc finger domain protein 2A	Baz2a	high	31	31	31	22	209490	107.02	1554400000	137	3	11	2	6	9	6	9	10	14	11	4	15	20	5	2	7	12	11	2	6	9	6	9	10	14	11	4	15	20	5	2	7	12	11	2	6	9	6
A2AUY4;F6R4Y5;A2AUY3		Baz2b	high	33	33	33	21.7	234000	130.99	16726000000	216	3	11	5	12	22	9	6	10	15	8	4	12	15	6	5	15	21	11	5	12	22	9	6	10	15	8	4	12	15	6	5	15	21	11	5	12	22	9
Q8VBW5;Q8VBW5-3;Q8VBW5-2;Q8VBW5-4	HMG box transcription factor BBX	Bbx	high	14	14	14	22.1	100780	22.882	669240000	82	4	3	3	5	7	5	5	5	7	7	4	5	6	4	3	6	5	3	3	5	7	5	5	5	7	7	4	5	6	4	3	6	5	3	3	5	7	5
Q8R2U2		BC027231	high	15	15	15	34.2	63393	81.25	761040000	99	1	5	3	4	8	5	2	7	8	5	6	11	8	3	1	7	6	5	3	4	8	5	2	7	8	5	6	11	8	3	1	7	6	5	3	4	8	5
Q61334	B-cell receptor-associated protein 29	Bcap29	high	14	14	14	41.2	27964	33.294	4055500000	144	1	5	3	3	6	5	6	7	6	9	9	11	8	7	5	11	7	5	3	3	6	5	6	7	6	9	9	11	8	7	5	11	7	5	3	3	6	5
Q61335	B-cell receptor-associated protein 31	Bcap31	high	21	21	21	49.8	27956	323.31	46615000000	678	1	19	17	14	18	17	17	17	19	19	16	15	21	18	17	16	19	19	17	14	18	17	17	17	19	19	16	15	21	18	17	16	19	19	17	14	18	17
Q9QZK2;Q9QZK2-2	Breast cancer anti-estrogen resistance protein 3	Bcar3	high	32	32	31	52.4	92262	98.493	1629000000	159	2	3	0	4	12	6	2	9	10	17	10	17	18	6	1	16	12	3	0	4	12	6	2	9	10	17	10	17	18	6	1	16	12	3	0	4	11	6
Q9D287	Pre-mRNA-splicing factor SPF27	Bcas2	high	16	16	16	73.3	26131	295.53	13349000000	333	1	10	10	12	12	13	14	14	13	15	13	14	14	13	11	15	12	10	10	12	12	13	14	14	13	15	13	14	14	13	11	15	12	10	10	12	12	13
Q8CCN5;Q8CCN5-2	Breast carcinoma-amplified sequence 3 homolog	Bcas3	high	19	19	19	28.4	101020	52.994	1175300000	123	2	4	3	6	11	4	5	9	8	13	6	11	7	3	4	10	12	4	3	6	11	4	5	9	8	13	6	11	7	3	4	10	12	4	3	6	11	4
P24288	Branched-chain-amino-acid aminotransferase, cytosolic	Bcat1	medium	3	3	3	10.9	42791	7.8494	23885000	6	1	1	0	2	2	1	0	0	0	0	0	0	0	0	0	0	0	1	0	2	2	1	0	0	0	0	0	0	0	0	0	0	0	1	0	2	2	1
O35855	Branched-chain-amino-acid aminotransferase, mitochondrial	Bcat2	high	21	21	21	51.9	44127	216.11	13121000000	208	1	9	7	11	11	11	8	13	10	16	12	16	13	12	10	17	11	9	7	11	11	11	8	13	10	16	12	16	13	12	10	17	11	9	7	11	11	11
Q9CWI3	BRCA2 and CDKN1A-interacting protein	Bccip	high	18	18	18	60.4	35942	152.04	5410100000	156	1	10	8	9	11	11	9	11	13	11	9	12	14	9	9	13	10	10	8	9	11	11	9	11	13	11	9	12	14	9	9	13	10	10	8	9	11	11
P50136	2-oxoisovalerate dehydrogenase subunit alpha, mitochondrial	Bckdha	high	15	15	15	52.5	50370	96.011	817980000	100	1	9	3	5	10	5	4	7	10	10	6	8	9	4	2	6	7	9	3	5	10	5	4	7	10	10	6	8	9	4	2	6	7	9	3	5	10	5
Q6P3A8;Q6P3A8-2	2-oxoisovalerate dehydrogenase subunit beta, mitochondrial	Bckdhb	medium	7	7	7	27.4	42880	35.145	765440000	47	2	2	2	2	3	3	2	3	4	4	1	5	5	3	0	4	3	2	2	2	3	3	2	3	4	4	1	5	5	3	0	4	3	2	2	2	3	3
O55028	[3-methyl-2-oxobutanoate dehydrogenase [lipoamide]] kinase, mitochondrial	Bckdk	high	11	11	11	36.4	46587	36.34	1605900000	104	1	5	3	6	6	6	6	7	6	9	5	9	7	6	4	8	6	5	3	6	6	6	6	7	6	9	5	9	7	6	4	8	6	5	3	6	6	6
Q9Z0H7	B-cell lymphoma/leukemia 10	Bcl10	high	11	11	11	53.2	25948	105.54	4660600000	169	1	7	8	7	8	9	7	9	9	9	9	9	10	8	7	9	9	7	8	7	8	9	7	9	9	9	9	9	10	8	7	9	9	7	8	7	8	9
Q9QYE3-12;Q99PV8-3;Q99PV8-2;Q99PV8	B-cell lymphoma/leukemia 11A	Bcl11a	low	20	5	5	57.5	44826	14.852	685290000	45	4	7	9	13	17	11	8	12	16	8	6	12	15	5	7	12	14	3	2	4	4	4	1	1	4	1	1	2	4	0	1	2	4	3	2	4	4	4
Q9QYE3-14;Q9QYE3-13	B-cell lymphoma/leukemia 11A	Bcl11a	low	9	1	1	64.4	21075	1.9164	3953100	3	2	5	4	4	7	5	7	5	6	6	5	5	6	4	4	5	5	0	0	0	0	0	1	0	0	0	1	0	0	1	0	0	0	0	0	0	0	0
Q9QYE3;Q9QYE3-11;Q9QYE3-15	B-cell lymphoma/leukemia 11A	Bcl11a	high	32	32	3	55.5	83855	300.04	8261400000	350	3	15	14	17	26	19	19	21	23	20	12	22	22	13	13	21	20	15	14	17	26	19	19	21	23	20	12	22	22	13	13	21	20	3	2	2	2	2
P10417-2;P10417	Apoptosis regulator Bcl-2	Bcl2	medium	5	4	4	49.2	22281	43.108	1170500000	56	2	1	0	1	2	4	4	3	1	5	4	3	2	4	5	4	3	1	0	1	2	3	3	3	1	4	3	3	2	3	4	4	2	1	0	1	2	3
Q64373-3;Q64373-4;Q64373;Q64373-2	Bcl-2-like protein 1	Bcl2l1	medium	7	7	6	28.7	23357	29.777	266650000	24	4	2	1	4	4	2	2	1	2	1	1	0	0	1	1	0	1	2	1	4	4	2	2	1	2	1	1	0	0	1	1	0	1	2	1	4	4	1
O54918;O54918-3;O54918-2	Bcl-2-like protein 11	Bcl2l11	medium	4	4	4	35.2	22066	22.239	102840000	14	3	1	0	1	1	0	0	0	2	2	1	1	3	1	3	3	3	1	0	1	1	0	0	0	2	2	1	1	3	1	3	3	3	1	0	1	1	0
P59017	Bcl-2-like protein 13	Bcl2l13	high	14	14	14	54.1	46719	323.31	6764000000	224	1	11	8	10	8	11	11	12	9	9	10	9	8	8	10	9	8	11	8	10	8	11	11	12	9	9	10	9	8	8	10	9	8	11	8	10	8	11
Q9Z2F6	B-cell lymphoma 3 protein homolog	Bcl3	medium	7	7	7	20.8	47215	26.256	264520000	28	1	1	1	1	4	5	2	4	4	1	0	2	3	1	1	3	4	1	1	1	4	5	2	4	4	1	0	2	3	1	1	3	4	1	1	1	4	5
P41183;O88282	B-cell lymphoma 6 protein homolog	Bcl6	medium	7	7	6	15.7	78981	25.913	211800000	24	2	0	0	1	2	3	1	3	3	1	0	2	1	2	0	2	3	0	0	1	2	3	1	3	3	1	0	2	1	2	0	2	3	0	0	1	2	3
Q9CXE2;Q9CXE2-2	B-cell CLL/lymphoma 7 protein family member A	Bcl7a	high	10	10	7	56.2	22781	97.149	3491900000	58	2	9	6	7	8	7	6	6	8	5	3	4	8	3	3	2	5	9	6	7	8	7	6	6	8	5	3	4	8	3	3	2	5	6	4	5	5	5
Q921K9;Q921K9-2	B-cell CLL/lymphoma 7 protein family member B	Bcl7b	medium	8	5	5	48.5	22238	80.474	2194700000	67	2	5	4	6	7	5	5	6	6	4	5	5	7	5	5	5	6	2	2	4	4	3	3	3	3	2	3	3	4	4	3	4	3	2	2	4	4	3
O08664	B-cell CLL/lymphoma 7 protein family member C	Bcl7c	high	8	7	7	38.2	23445	69.587	807190000	55	1	2	1	3	3	6	3	3	6	3	2	4	5	2	3	5	6	1	0	2	2	5	2	2	5	2	2	3	4	2	2	4	5	1	0	2	2	5
Q9D219	B-cell CLL/lymphoma 9 protein	Bcl9	medium	7	7	7	7.1	148970	17.911	134910000	14	1	0	0	0	1	2	1	0	3	3	0	4	2	0	0	4	4	0	0	0	1	2	1	0	3	3	0	4	2	0	0	4	4	0	0	0	1	2
Q67FY2-2;Q67FY2	B-cell CLL/lymphoma 9-like protein	Bcl9l	high	9	9	9	9.5	152640	17.831	298900000	36	2	1	1	0	2	1	2	1	2	5	1	5	4	2	0	3	5	1	1	0	2	1	2	1	2	5	1	5	4	2	0	3	5	1	1	0	2	1
Q8K019;Q8K019-2;Q8K019-3	Bcl-2-associated transcription factor 1	Bclaf1	high	45	44	44	39.1	106000	323.31	26449000000	698	3	27	23	25	24	29	23	28	27	33	27	33	28	27	17	29	24	26	22	24	23	28	22	27	26	32	26	32	27	26	16	28	23	26	22	24	23	28
Q8CGN4-4;Q8CGN4-3;Q8CGN4-2;Q8CGN4	BCL-6 corepressor	Bcor	high	25	25	25	21.1	186710	104.26	745330000	120	4	5	4	7	15	4	4	10	10	5	2	7	8	6	1	5	8	5	4	7	15	4	4	10	10	5	2	7	8	6	1	5	8	5	4	7	15	4
Q6PAJ1	Breakpoint cluster region protein	Bcr	high	26	26	25	24.6	143070	34.699	843880000	78	1	13	8	8	17	8	3	8	6	2	1	2	3	0	1	1	0	13	8	8	17	8	3	8	6	2	1	2	3	0	1	1	0	13	7	7	16	7
Q9CZP5	Mitochondrial chaperone BCS1	Bcs1l	high	19	19	19	51.2	47406	51.819	2557800000	160	1	13	6	6	8	12	11	7	7	15	11	10	13	8	7	9	11	13	6	6	8	12	11	7	7	15	11	10	13	8	7	9	11	13	6	6	8	12
Q80XN0	D-beta-hydroxybutyrate dehydrogenase, mitochondrial	Bdh1	high	15	15	15	53.9	38299	117.1	4615600000	185	1	11	13	10	14	10	10	13	13	10	10	10	14	5	2	7	3	11	13	10	14	10	10	13	13	10	10	10	14	5	2	7	3	11	13	10	14	10
Q571C7;Q571C7-2	Transcription factor TFIIIB component B homolog	Bdp1	high	17	17	17	12.8	270790	80.993	139740000	34	2	1	0	2	4	1	1	4	8	0	0	2	2	0	1	4	4	1	0	2	4	1	1	4	8	0	0	2	2	0	1	4	4	1	0	2	4	1
O88597	Beclin-1	Becn1	high	19	19	19	44	51588	301.9	4065400000	206	1	7	9	11	12	12	11	11	12	14	10	13	15	10	8	13	13	7	9	11	12	12	11	11	12	14	10	13	15	10	8	13	13	7	9	11	12	12
Q6PAL0	BEN domain-containing protein 3	Bend3	high	11	11	11	16.5	94154	15.681	151670000	26	1	1	0	1	3	1	2	1	1	2	2	6	4	0	0	2	1	1	0	1	3	1	2	1	1	2	2	6	4	0	0	2	1	1	0	1	3	1
Q8C6D4	BEN domain-containing protein 5	Bend5	high	19	19	3	46.6	48226	31.197	957340000	101	1	3	2	1	2	7	6	3	6	8	6	11	8	6	6	12	7	3	2	1	2	7	6	3	6	8	6	11	8	6	6	12	7	0	0	0	1	0
O35623	BET1 homolog	Bet1	medium	3	3	3	50.8	13274	21.376	624530000	36	1	1	1	2	2	2	2	2	1	1	2	2	2	1	0	2	1	1	1	2	2	2	2	2	1	1	2	2	2	1	0	2	1	1	1	2	2	2
O35153	BET1-like protein	Bet1l	low	2	2	2	18.9	12428	3.1379	302990000	22	1	1	1	1	1	1	1	1	1	1	1	1	2	1	1	1	2	1	1	1	1	1	1	1	1	1	1	1	2	1	1	1	2	1	1	1	1	1
Q8R079;Q8R079-2	Bifunctional apoptosis regulator	Bfar	medium	6	6	6	17.3	52968	30.97	184690000	33	2	1	0	1	1	0	2	3	3	3	2	4	5	0	0	2	3	1	0	1	1	0	2	3	3	3	2	4	5	0	0	2	3	1	0	1	1	0
Q9QYC3	Class A basic helix-loop-helix protein 15	Bhlha15	medium	3	3	3	26.4	22150	78.468	4853600000	30	1	1	1	3	2	1	1	1	1	1	0	1	1	1	1	1	1	1	1	3	2	1	1	1	1	1	0	1	1	1	1	1	1	1	1	3	2	1
Q921C5;Q921C5-2;Q921C5-3;Q8BR07-3;Q8BR07;Q8BR07-4	Protein bicaudal D homolog 2	Bicd2	high	30	30	30	42.6	93390	66.717	1008000000	133	6	10	11	14	14	6	7	13	12	7	5	11	9	4	3	9	8	10	11	14	14	6	7	13	12	7	5	11	9	4	3	9	8	10	11	14	14	6
P70444	BH3-interacting domain death agonist;BH3-interacting domain death agonist p15;BH3-interacting domain death agonist p13;BH3-interacting domain death agonist p11	Bid	high	8	8	8	55.4	21951	130.59	3065600000	64	1	1	1	2	2	3	1	4	2	6	4	8	8	2	2	5	5	1	1	2	2	3	1	4	2	6	4	8	8	2	2	5	5	1	1	2	2	3
O08539-2;O08539	Myc box-dependent-interacting protein 1	Bin1	high	28	28	26	70.5	48013	323.31	42251000000	600	2	21	20	20	21	22	22	25	23	22	22	25	23	22	22	25	22	21	20	20	21	22	22	25	23	22	22	25	23	22	22	25	22	19	18	18	19	20
D3Z6Q9;Q7TQF7	Bridging integrator 2	Bin2	high	20	18	18	44.6	52553	323.31	19957000000	446	2	15	15	16	15	18	18	15	18	18	17	18	18	17	20	18	19	13	13	14	13	16	17	13	16	16	15	16	16	15	18	16	17	13	13	14	13	16
Q9JI08	Bridging integrator 3	Bin3	low	2	2	2	11.1	29650	4.902	94111000	16	1	2	0	1	1	1	1	1	1	1	1	1	2	1	0	1	2	2	0	1	1	1	1	1	1	1	1	1	2	1	0	1	2	2	0	1	1	1
Q62210	Baculoviral IAP repeat-containing protein 2	Birc2	high	14	14	11	26.5	69676	26.106	583410000	62	1	2	1	1	1	3	1	1	3	6	3	6	8	4	1	5	6	2	1	1	1	3	1	1	3	6	3	6	8	4	1	5	6	2	1	1	1	3
O08863	Baculoviral IAP repeat-containing protein 3	Birc3	medium	8	5	5	13.8	67228	4.4296	51079000	13	1	0	0	0	1	0	0	0	0	0	0	3	6	1	0	4	2	0	0	0	1	0	0	0	0	0	0	3	4	1	0	2	1	0	0	0	1	0
O88738;O88738-3;O88738-2;REV__Q5NCS9	Baculoviral IAP repeat-containing protein 6	Birc6	high	93	93	92	28.8	532160	323.31	8002600000	679	4	46	34	47	70	40	34	51	55	34	20	40	44	31	20	39	41	46	34	47	70	40	34	51	55	34	20	40	44	31	20	39	41	45	33	46	69	39
Q8VD62;Q8VD62-1	UPF0696 protein C11orf68 homolog	Bles03	high	14	14	14	48.7	31845	33.872	5805400000	149	2	6	8	9	10	8	7	11	8	11	10	12	10	9	8	12	12	6	8	9	10	8	7	11	8	11	10	12	10	9	8	12	12	6	8	9	10	8
P16277	Tyrosine-protein kinase Blk	Blk	high	24	23	23	62.3	56674	107.81	10923000000	438	1	18	16	17	19	17	17	23	20	19	23	23	22	20	18	21	19	17	15	16	18	16	16	22	19	18	22	22	21	19	17	20	18	17	15	16	18	16
O88700	Bloom syndrome protein homolog	Blm	low	2	2	2	1.6	158360	4.5713	465900000	14	1	1	1	1	1	1	1	1	1	1	1	2	2	0	1	0	1	1	1	1	1	1	1	1	1	1	1	2	2	0	1	0	1	1	1	1	1	1
Q8R016	Bleomycin hydrolase	Blmh	high	31	31	31	66.4	52511	323.31	26942000000	538	1	21	21	20	25	22	21	22	19	27	19	27	19	20	16	24	18	21	21	20	25	22	21	22	19	27	19	27	19	20	16	24	18	21	21	20	25	22
Q9QUN3	B-cell linker protein	Blnk	high	22	22	22	57.8	50670	209.93	11345000000	262	1	12	10	13	13	11	9	14	14	17	14	18	16	11	8	17	15	12	10	13	13	11	9	14	14	17	14	18	16	11	8	17	15	12	10	13	13	11
O55102	Biogenesis of lysosome-related organelles complex 1 subunit 1	Bloc1s1	medium	5	5	5	44.8	14281	33.194	1442300000	65	1	2	1	2	3	3	3	3	3	5	4	5	4	4	4	5	4	2	1	2	3	3	3	3	3	5	4	5	4	4	4	5	4	2	1	2	3	3
Q9CWG9	Biogenesis of lysosome-related organelles complex 1 subunit 2	Bloc1s2	high	8	8	8	46.9	16299	133.17	1755500000	73	1	5	3	4	3	5	5	4	3	5	5	5	5	2	5	5	4	5	3	4	3	5	5	4	3	5	5	5	5	2	5	5	4	5	3	4	3	5
Q5U5M8	Biogenesis of lysosome-related organelles complex 1 subunit 3	Bloc1s3	medium	6	6	6	40.5	20398	78.633	742850000	36	1	1	1	0	2	3	2	0	1	5	2	3	4	3	1	5	2	1	1	0	2	3	2	0	1	5	2	3	4	3	1	5	2	1	1	0	2	3
Q8VED2	Biogenesis of lysosome-related organelles complex 1 subunit 4	Bloc1s4	high	9	9	9	46	23112	19.289	1139400000	81	1	1	1	3	4	5	3	3	7	7	4	6	7	5	4	4	5	1	1	3	4	5	3	3	7	7	4	6	7	5	4	4	5	1	1	3	4	5
Q8R015;Q8R015-2	Biogenesis of lysosome-related organelles complex 1 subunit 5	Bloc1s5	high	10	10	10	70.8	21283	52.85	2329500000	107	2	3	1	3	8	6	5	4	4	6	6	7	8	7	5	7	8	3	1	3	8	6	5	4	4	6	6	7	8	7	5	7	8	3	1	3	8	6
Q9R0C0;Q9R0C0-2	Biogenesis of lysosome-related organelles complex 1 subunit 6	Bloc1s6	low	2	2	2	20.3	19682	16.222	208330000	16	2	0	0	0	0	1	1	2	0	1	1	2	2	1	1	2	0	0	0	0	0	1	1	2	0	1	1	2	2	1	1	2	0	0	0	0	0	1
Q9CY64	Biliverdin reductase A	Blvra	high	19	19	19	62.4	33524	94.16	13931000000	304	1	13	12	12	15	13	15	14	14	18	16	18	16	15	15	18	14	13	12	12	15	13	15	14	14	18	16	18	16	15	15	18	14	13	12	12	15	13
Q923D2	Flavin reductase (NADPH)	Blvrb	high	12	12	12	77.2	22197	238.94	42427000000	416	1	11	11	10	10	12	11	10	11	11	10	10	11	11	11	10	11	11	11	10	10	12	11	10	11	11	10	10	11	11	11	10	11	11	11	10	10	12
Q8R2X8;Q8R2X8-2	Golgin-45	Blzf1	low	2	2	2	6	45540	3.5292	4045200	2	2	1	0	0	1	0	0	0	0	0	0	0	0	0	0	0	0	1	0	0	1	0	0	0	0	0	0	0	0	0	0	0	0	1	0	0	1	0
P25916;P23798	Polycomb complex protein BMI-1	Bmi1	high	9	9	9	27.5	36707	70.02	1404500000	67	2	1	2	3	3	3	2	5	3	6	4	8	6	5	1	6	5	1	2	3	3	3	2	5	3	6	4	8	6	5	1	6	5	1	2	3	3	3
Q91Z96;Q91Z96-2	BMP-2-inducible protein kinase	Bmp2k	high	26	24	24	33.1	126180	129.94	1599200000	154	2	4	6	7	8	8	7	9	14	15	10	11	13	8	7	11	19	2	4	5	7	6	5	8	14	13	9	10	12	6	6	10	18	2	4	5	7	6
Q6PGF5		Bms1	high	42	42	42	41.2	145410	323.31	6473600000	301	1	10	7	11	17	17	14	19	17	28	16	35	22	22	12	26	18	10	7	11	17	17	14	19	17	28	16	35	22	22	12	26	18	10	7	11	17	17
Q6QD59	Vesicle transport protein SEC20	Bnip1	high	13	13	13	61	26175	164.93	4525600000	137	1	8	6	8	10	8	7	9	9	8	8	10	11	7	5	6	11	8	6	8	10	8	7	9	9	8	8	10	11	7	5	6	11	8	6	8	10	8
O54940;Q8BHE3	BCL2/adenovirus E1B 19 kDa protein-interacting protein 2	Bnip2	medium	3	3	3	10.1	37768	4.2653	330320000	27	2	2	2	2	3	1	1	2	2	3	1	2	3	1	0	2	2	2	2	2	3	1	1	2	2	3	1	2	3	1	0	2	2	2	2	2	3	1
Q9Z2F7	BCL2/adenovirus E1B 19 kDa protein-interacting protein 3-like	Bnip3l	medium	4	4	4	21.6	23766	5.8342	396960000	23	1	1	2	2	1	2	2	2	2	2	2	3	1	2	1	1	2	1	2	2	1	2	2	2	2	2	2	3	1	2	1	1	2	1	2	2	1	2
Q5SQY2	Biorientation of chromosomes in cell division protein 1	Bod1	medium	6	4	4	37	18363	1.4326	45569000	6	1	2	1	2	4	1	1	2	2	2	2	5	2	2	2	2	2	0	0	0	2	0	0	0	0	0	0	3	1	0	0	0	1	0	0	0	2	0
E9Q6J5-3;E9Q6J5;E9Q6J5-2		Bod1l	high	82	82	80	36.5	327750	323.31	9973200000	659	3	35	24	38	48	36	29	42	44	38	33	53	46	30	21	46	46	35	24	38	48	36	29	42	44	38	33	53	46	30	21	46	46	33	23	36	46	35
Q9D8S9	BolA-like protein 1	Bola1	high	8	8	8	74.5	14379	92.345	3274200000	145	1	7	7	6	8	8	7	6	7	8	8	8	8	6	7	7	8	7	7	6	8	8	7	6	7	8	8	8	8	6	7	7	8	7	7	6	8	8
Q8BGS2;Q8BGS2-2	BolA-like protein 2	Bola2	medium	7	7	7	83.7	10214	90.089	2961800000	81	2	2	3	3	7	5	5	4	7	6	5	7	7	4	5	7	7	2	3	3	7	5	5	4	7	6	5	7	7	4	5	7	7	2	3	3	7	5
Q8CEI1	BolA-like protein 3	Bola3	medium	5	5	5	46.4	12228	59.444	661530000	50	1	1	1	1	1	1	1	1	1	4	2	3	2	2	2	3	1	1	1	1	1	1	1	1	1	4	2	3	2	2	2	3	1	1	1	1	1	1
P97452	Ribosome biogenesis protein BOP1	Bop1	high	32	32	32	57.1	82545	323.31	10459000000	396	1	17	15	10	20	20	19	22	16	22	21	25	24	18	17	21	21	17	15	10	20	20	19	22	16	22	21	25	24	18	17	21	21	17	15	10	20	20
P15327	Bisphosphoglycerate mutase	Bpgm	medium	6	6	6	25.5	29978	4.9911	179660000	20	1	2	0	2	3	1	0	1	2	3	1	2	3	0	0	3	3	2	0	2	3	1	0	1	2	3	1	2	3	0	0	3	3	2	0	2	3	1
Q8R164	Valacyclovir hydrolase	Bphl	high	17	17	17	61.2	32851	111.55	7650100000	176	1	7	6	8	7	8	8	11	8	13	11	13	13	8	8	11	8	7	6	8	7	8	8	11	8	13	11	13	13	8	8	11	8	7	6	8	7	8
Q9Z0S1	3(2),5-bisphosphate nucleotidase 1	Bpnt1	high	18	18	18	67.2	33196	323.31	16532000000	350	1	13	12	9	15	13	13	15	14	18	16	18	18	13	16	17	15	13	12	9	15	13	13	15	14	18	16	18	18	13	16	17	15	13	12	9	15	13
A2A655;A2A654;A2A653;A2A652		Bptf	high	88	88	1	38.1	326770	323.31	11374000000	792	4	43	32	46	53	52	50	47	54	41	26	50	45	42	29	45	57	43	32	46	53	52	50	47	54	41	26	50	45	42	29	45	57	0	0	1	1	0
P28028;P28028-2	Serine/threonine-protein kinase B-raf	Braf	medium	13	7	7	19	88779	19.986	344290000	39	2	7	7	5	7	7	5	8	5	9	7	7	7	6	7	10	6	3	3	1	3	2	1	3	1	3	3	2	2	3	4	4	2	3	3	1	3	2
Q99MP8;Q99MP8-2;Q99MP8-3	BRCA1-associated protein	Brap	high	18	18	18	46	66990	128.45	1238700000	121	3	5	4	8	6	6	4	6	8	11	3	10	8	7	6	10	8	5	4	8	6	6	4	6	8	11	3	10	8	7	6	10	8	5	4	8	6	6
Q8C3R1;Q8C3R1-2	BRCA1-associated ATM activator 1	Brat1	high	16	16	16	23.4	89085	53.272	1190500000	159	2	8	6	5	11	7	6	7	6	7	6	10	9	5	5	8	10	8	6	5	11	7	6	7	6	7	6	10	9	5	5	8	10	8	6	5	11	7
P46737;P46737-2;Q7M757	Lys-63-specific deubiquitinase BRCC36	Brcc3	high	15	15	15	52.2	33340	177.8	4694400000	191	3	8	7	7	14	8	7	11	9	10	9	7	8	9	7	7	11	8	7	7	14	8	7	11	9	10	9	7	8	9	7	7	11	8	7	7	14	8
E9PZ26		Brd1	high	39	39	2	36.5	133370	86.28	2236700000	216	1	9	8	11	15	13	10	15	19	15	9	20	16	11	7	20	25	9	8	11	15	13	10	15	19	15	9	20	16	11	7	20	25	1	1	1	2	1
G5E8P1		Brd1	low	38	1	1	42.2	119710	21.494	64170000	7	1	8	7	10	14	12	9	13	19	13	8	19	14	10	7	19	25	0	0	0	1	0	0	0	1	0	0	1	0	0	0	1	1	0	0	0	1	0
Q7JJ13;Q7JJ13-2	Bromodomain-containing protein 2	Brd2	high	33	30	29	50.9	88066	208.8	10601000000	439	2	23	22	20	28	24	21	23	26	24	17	29	25	20	20	26	30	20	19	17	25	21	18	20	23	21	14	26	22	17	17	23	27	19	18	16	24	20
Q8K2F0;Q8K2F0-2	Bromodomain-containing protein 3	Brd3	medium	25	18	18	35.5	79761	61.532	4631000000	237	2	16	17	19	20	17	17	17	22	19	12	17	15	17	14	17	18	12	12	12	14	11	12	11	15	12	8	10	9	11	10	11	12	12	12	12	14	11
Q9ESU6;Q9ESU6-2;Q91Y44	Bromodomain-containing protein 4	Brd4	high	44	44	36	34.4	155890	250.36	20745000000	587	3	25	27	27	36	30	28	32	34	34	25	35	30	30	22	33	31	25	27	27	36	30	28	32	34	34	25	35	30	30	22	33	31	20	21	19	29	23
O88665	Bromodomain-containing protein 7	Brd7	high	24	24	24	55.6	73999	175.37	2392300000	172	1	13	8	12	16	7	5	17	13	6	6	12	9	6	5	8	11	13	8	12	16	7	5	17	13	6	6	12	9	6	5	8	11	13	8	12	16	7
Q8R3B7;Q8R3B7-2	Bromodomain-containing protein 8	Brd8	high	26	26	26	34.5	102610	80.652	2527900000	171	2	10	8	10	11	11	9	14	10	9	5	16	11	10	7	14	11	10	8	10	11	11	9	14	10	9	5	16	11	10	7	14	11	10	8	10	11	11
Q3UQU0	Bromodomain-containing protein 9	Brd9	high	20	20	20	52.9	66839	244.17	2830500000	212	1	12	8	9	12	14	11	15	12	13	6	11	12	12	8	16	14	12	8	9	12	14	11	15	12	13	6	11	12	12	8	16	14	12	8	9	12	14
Q8K3W0;Q8K3W0-1;Q8K3W0-5;Q8K3W0-6;Q8K3W0-4	BRCA1-A complex subunit BRE	Bre	high	17	17	17	57.7	43544	165.54	7836300000	287	5	11	7	10	13	10	11	13	13	14	12	16	13	11	9	17	13	11	7	10	13	10	11	13	13	14	12	16	13	11	9	17	13	11	7	10	13	10
Q8CFK2	Transcription factor IIIB 90 kDa subunit	Brf1	high	17	17	17	32.1	73798	30.74	422160000	62	1	5	2	5	7	5	3	5	4	4	2	6	2	5	2	3	1	5	2	5	7	5	3	5	4	4	2	6	2	5	2	3	1	5	2	5	7	5
P28662	Brain protein I3	Bri3	low	1	1	1	12.8	13643	10.267	38787000	5	1	0	0	0	0	1	1	0	0	0	0	0	0	1	1	0	1	0	0	0	0	1	1	0	0	0	0	0	0	1	1	0	1	0	0	0	0	1
Q8BXV2	BRI3-binding protein	Bri3bp	medium	5	5	5	19.8	28263	89.206	29438000000	169	1	4	3	4	4	4	4	4	4	4	4	4	5	4	5	4	5	4	3	4	4	4	4	4	4	4	4	4	5	4	5	4	5	4	3	4	4	4
Q9DCA5	Ribosome biogenesis protein BRX1 homolog	Brix1	high	18	18	18	59.2	41241	225.4	13847000000	346	1	9	9	11	10	12	11	15	11	14	15	15	12	14	16	14	12	9	9	11	10	12	11	15	11	14	15	15	12	14	16	14	12	9	9	11	10	12
Q91VR8	Protein BRICK1	Brk1	medium	3	3	3	40	8760.8	3.5665	71376000	8	1	0	0	0	1	0	0	0	1	0	0	3	2	0	0	1	2	0	0	0	1	0	0	0	1	0	0	3	2	0	0	1	2	0	0	0	1	0
Q99N20	Breast cancer metastasis-suppressor 1 homolog	Brms1	high	8	8	8	34.1	28210	40.197	1139300000	78	1	2	2	5	5	5	4	6	6	5	2	6	4	6	3	5	4	2	2	5	5	5	4	6	6	5	2	6	4	6	3	5	4	2	2	5	5	5
Q3U1T3	Breast cancer metastasis-suppressor 1-like protein	Brms1l	high	11	11	5	38.1	37657	36.34	975230000	74	1	5	5	5	7	5	6	8	7	5	4	5	6	3	4	7	6	5	5	5	7	5	6	8	7	5	4	5	6	3	4	7	6	2	1	2	3	2
Q8K2Q7;Q8K2Q7-2	BRO1 domain-containing protein BROX	Brox	high	9	9	9	27.3	46201	61.637	2012900000	117	2	4	8	7	7	4	3	7	6	7	5	7	5	4	5	5	7	4	8	7	7	4	3	7	6	7	5	7	5	4	5	5	7	4	8	7	7	4
B2RRD7		Brpf1	high	36	36	35	31.4	137310	48.275	3361300000	248	1	13	8	13	18	11	11	13	21	16	8	18	16	14	12	25	21	13	8	13	18	11	11	13	21	16	8	18	16	14	12	25	21	12	7	13	18	10
Q921C3-2;Q921C3	Bromodomain and WD repeat-containing protein 1	Brwd1	high	37	35	33	22.5	253950	210.5	762180000	129	2	11	6	13	23	9	8	13	22	5	2	5	7	5	4	8	16	10	5	12	21	8	7	12	22	4	1	3	5	4	3	7	15	10	5	11	21	8
A2AHJ4;A2AHJ4-2;A2AHJ4-3	Bromodomain and WD repeat-containing protein 3	Brwd3	medium	16	10	10	11.2	202940	10.907	46592000	18	3	5	0	6	8	3	1	4	6	2	0	1	2	1	1	3	3	3	0	3	6	2	0	3	4	0	0	0	0	0	0	2	1	3	0	3	6	2
Q80Y55	BSD domain-containing protein 1	Bsdc1	high	11	11	11	39.8	46952	47.191	982770000	95	1	5	4	6	8	7	6	7	5	5	4	7	6	5	5	7	8	5	4	6	8	7	6	7	5	5	4	7	6	5	5	7	8	5	4	6	8	7
P18572-2;P18572	Basigin	Bsg	high	9	9	9	31.1	29674	65.906	2744900000	84	2	6	6	6	9	5	4	6	3	4	2	3	3	2	2	4	4	6	6	6	9	5	4	6	3	4	2	3	3	2	2	4	4	6	6	6	9	5
Q64277	ADP-ribosyl cyclase/cyclic ADP-ribose hydrolase 2	Bst1	medium	6	6	6	26.4	34616	23.137	535660000	47	1	5	4	5	6	1	2	4	4	1	0	4	3	0	0	0	0	5	4	5	6	1	2	4	4	1	0	4	3	0	0	0	0	5	4	5	6	1
Q8R2Q8	Bone marrow stromal antigen 2	Bst2	medium	3	3	3	16.9	19152	7.8134	91877000	15	1	1	1	3	1	0	2	1	1	0	0	2	0	0	0	3	1	1	1	3	1	0	2	1	1	0	0	2	0	0	0	3	1	1	1	3	1	0
E9QAE3		Btaf1	high	56	56	56	41.3	207050	303.42	7395300000	441	1	29	14	22	36	22	27	33	33	36	25	42	39	24	17	33	33	29	14	22	36	22	27	33	33	36	25	42	39	24	17	33	33	29	14	22	36	22
E9PUS2;E9PY28;F6WBW4		Btbd2	medium	5	5	3	10.1	56482	3.9937	49998000	7	3	0	0	0	1	0	0	0	0	1	0	1	2	0	0	1	1	0	0	0	1	0	0	0	0	1	0	1	2	0	0	1	1	0	0	0	0	0
Q8C726	BTB/POZ domain-containing protein 9	Btbd9	medium	3	3	3	6.9	69147	2.3102	52286000	6	1	0	0	0	1	1	0	0	0	1	0	1	1	1	0	0	1	0	0	0	1	1	0	0	0	1	0	1	1	1	0	0	1	0	0	0	1	1
Q8CIF4	Biotinidase	Btd	medium	4	4	4	8.3	58154	2.1108	52418000	7	1	0	0	0	3	0	0	0	0	2	0	1	2	1	0	1	1	0	0	0	3	0	0	0	0	2	0	1	2	1	0	1	1	0	0	0	3	0
Q64152-2;Q64152	Transcription factor BTF3	Btf3	high	9	9	9	58.6	17699	323.31	4274500000	68	2	6	5	5	7	6	7	7	7	7	7	7	6	6	7	7	8	6	5	5	7	6	7	7	7	7	7	7	6	6	7	7	8	6	5	5	7	6
Q9CQH7	Transcription factor BTF3 homolog 4	Btf3l4	high	9	9	9	58.2	17270	158.97	6853600000	128	1	5	6	6	7	6	5	6	7	5	5	8	5	5	6	7	5	5	6	6	7	6	5	6	7	5	5	8	5	5	6	7	5	5	6	6	7	6
P62325	Protein BTG1	Btg1	medium	5	5	5	29.2	19209	7.1607	168230000	12	1	0	0	1	1	0	0	2	3	0	0	2	1	0	0	3	1	0	0	1	1	0	0	2	3	0	0	2	1	0	0	3	1	0	0	1	1	0
P35991;P29319;O09127	Tyrosine-protein kinase BTK	Btk	high	40	40	39	66.2	76437	261.64	26964000000	572	3	23	22	27	27	27	28	27	27	31	29	30	30	28	23	29	31	23	22	27	27	27	28	27	27	31	29	30	30	28	23	29	31	23	22	27	26	27
Q7TSA3;Q7TSA3-3;Q7TSA3-2	B- and T-lymphocyte attenuator	Btla	medium	7	7	7	34	34337	163.76	3252200000	83	3	5	4	4	5	6	6	6	6	5	2	6	6	6	5	7	5	5	4	4	5	6	6	6	6	5	2	6	6	6	5	7	5	5	4	4	5	6
Q3ULA2-2;Q3ULA2	F-box/WD repeat-containing protein 1A	Btrc	low	16	7	7	30.8	65105	9.8103	240780000	31	2	8	8	9	12	7	4	10	7	2	1	4	3	1	1	4	5	5	3	5	7	3	2	5	3	0	0	1	0	0	0	0	1	5	3	5	7	3
Q9WVA3	Mitotic checkpoint protein BUB3	Bub3	high	18	18	18	67.5	36954	323.31	32452000000	373	1	13	13	13	15	15	15	16	15	15	14	15	16	13	14	16	14	13	13	13	15	15	15	16	15	15	14	15	16	13	14	16	14	13	13	13	15	15
Q8R149;Q8R149-2	BUD13 homolog	Bud13	high	18	18	18	29.7	72138	52.304	1572900000	110	2	8	5	6	9	5	6	9	8	8	6	9	10	4	2	7	9	8	5	6	9	5	6	9	8	8	6	9	10	4	2	7	9	8	5	6	9	5
Q6PGH1;Q6PGH1-2	Protein BUD31 homolog	Bud31	high	11	11	11	59	17000	130.73	12234000000	366	2	8	8	8	10	11	11	9	9	10	10	9	10	10	10	9	10	8	8	8	10	11	11	9	9	10	10	9	10	10	10	9	10	8	8	8	10	11
O54825	Bystin	Bysl	high	26	26	26	63.3	49783	99.063	5768300000	259	1	12	10	9	16	15	13	16	15	17	16	21	17	15	11	16	18	12	10	9	16	15	13	16	15	17	16	21	17	15	11	16	18	12	10	9	16	15
Q9CQC6	Basic leucine zipper and W2 domain-containing protein 1	Bzw1	high	21	20	20	39.1	48043	26.299	30781000000	389	1	17	17	16	18	18	15	17	16	16	16	18	18	17	15	17	18	16	16	15	17	17	14	16	15	15	15	17	17	16	14	16	17	16	16	15	17	17
Q91VK1	Basic leucine zipper and W2 domain-containing protein 2	Bzw2	high	23	23	22	50.6	48063	90.329	14209000000	353	1	13	9	14	16	13	10	13	16	22	17	18	18	9	8	11	14	13	9	14	16	13	10	13	16	22	17	18	18	9	8	11	14	12	8	13	15	12
O35473	Nuclear nucleic acid-binding protein C1D	C1d	medium	3	3	3	15.6	15945	1.4295	1256800000	31	1	1	1	1	2	1	1	2	3	3	1	2	3	3	1	2	3	1	1	1	2	1	1	2	3	3	1	2	3	3	1	2	3	1	1	1	2	1
Q9JJ06	Glycoprotein-N-acetylgalactosamine 3-beta-galactosyltransferase 1	C1galt1	high	11	11	11	40.2	42304	32.021	1883600000	62	1	3	3	8	7	3	3	6	6	2	1	2	4	2	2	4	5	3	3	8	7	3	3	6	6	2	1	2	4	2	2	4	5	3	3	8	7	3
Q9JMG2	C1GALT1-specific chaperone 1	C1galt1c1	high	9	9	9	33.9	36067	35.697	364630000	37	1	5	5	3	7	3	4	6	4	2	1	1	2	2	1	2	2	5	5	3	7	3	4	6	4	2	1	1	2	2	1	2	2	5	5	3	7	3
O35658	Complement component 1 Q subcomponent-binding protein, mitochondrial	C1qbp	high	8	8	8	34.9	31013	323.31	43341000000	430	1	7	7	5	7	8	7	8	7	8	8	8	8	7	7	8	6	7	7	5	7	8	7	8	7	8	8	8	8	7	7	8	6	7	7	5	7	8
Q80X80	C2 domain-containing protein 2-like	C2cd2l	medium	6	6	6	12.3	76328	10.302	27536000000	43	1	3	1	3	4	2	1	3	3	2	1	0	3	1	1	4	4	3	1	3	4	2	1	3	3	2	1	0	3	1	1	4	4	3	1	3	4	2
Q52KB6-3;Q52KB6;Q52KB6-2	C2 domain-containing protein 3	C2cd3	high	16	16	16	11.4	234080	24.057	313380000	45	3	2	1	1	8	1	1	5	7	1	0	2	3	2	2	7	10	2	1	1	8	1	1	5	7	1	0	2	3	2	2	7	10	2	1	1	8	1
Q7TPS5;Q7TPS5-2;Q7TPS5-3	C2 domain-containing protein 5	C2cd5	high	24	24	24	32.6	111660	62.32	1133200000	130	3	14	7	6	16	12	6	9	8	12	6	8	10	2	3	8	9	14	7	6	16	12	6	9	8	12	6	8	10	2	3	8	9	14	7	6	16	12
P01027;P01027-2	Complement C3;Complement C3 beta chain;C3-beta-c;Complement C3 alpha chain;C3a anaphylatoxin;Acylation stimulating protein;Complement C3b alpha chain;Complement C3c alpha chain fragment 1;Complement C3dg fragment;Complement C3g fragment;Complement C3d fragment;Complement C3f fragment;Complement C3c alpha chain fragment 2	C3	medium	25	14	14	17.3	186480	137.48	890610000	55	2	6	7	7	10	7	10	14	11	14	11	19	16	10	10	10	11	0	1	1	1	1	1	3	2	9	4	11	11	3	0	4	3	0	1	1	1	1
P01029	Complement C4-B;Complement C4 beta chain;Complement C4 alpha chain;C4a anaphylatoxin;Complement C4 gamma chain	C4b	medium	18	12	12	13.9	192910	100.01	3044500000	85	1	5	10	5	6	7	7	8	8	14	11	11	12	9	5	5	8	2	5	3	2	3	3	5	5	11	8	8	9	5	2	4	3	2	5	3	2	3
Q3URQ4		C78339	medium	4	4	4	15.3	42295	7.5602	123550000	18	1	2	2	3	3	0	1	1	3	0	0	2	1	1	0	1	0	2	2	3	3	0	1	1	3	0	0	2	1	1	0	1	0	2	2	3	3	0
P13634	Carbonic anhydrase 1	Ca1	medium	3	3	3	12.6	28330	1.804	134170000	10	1	2	0	0	1	2	0	0	1	2	0	0	0	2	0	0	0	2	0	0	1	2	0	0	1	2	0	0	0	2	0	0	0	2	0	0	1	2
Q9D6N1	Carbonic anhydrase 13	Ca13	medium	5	5	5	25.2	29522	47.488	221370000	18	1	1	4	3	5	0	0	2	2	0	0	1	0	0	0	0	0	1	4	3	5	0	0	2	2	0	0	1	0	0	0	0	0	1	4	3	5	0
P00920	Carbonic anhydrase 2	Ca2	high	14	14	14	74.2	29032	254.6	7280800000	173	1	10	10	11	11	11	11	12	9	4	1	2	1	12	8	12	12	10	10	11	11	11	11	12	9	4	1	2	1	12	8	12	12	10	10	11	11	11
Q8VDY9	Caspase activity and apoptosis inhibitor 1	Caap1	high	9	9	9	35.4	37825	103.11	821430000	79	1	5	1	4	5	5	5	4	3	4	5	3	7	3	2	4	3	5	1	4	5	5	5	4	3	4	5	3	7	3	2	4	3	5	1	4	5	5
Q06138	Calcium-binding protein 39	Cab39	high	21	21	18	59.5	39842	76.847	11511000000	307	1	10	11	9	15	12	13	13	12	17	12	17	16	12	12	14	13	10	11	9	15	12	13	13	12	17	12	17	16	12	12	14	13	8	10	9	12	9
Q9DB16;Q9DB16-2	Calcium-binding protein 39-like	Cab39l	high	16	13	13	45.4	39105	21.079	1768200000	102	2	5	4	3	11	10	8	11	9	8	7	8	11	7	7	11	12	3	3	3	8	7	6	8	7	6	6	6	8	6	5	8	10	3	3	3	8	7
G3X8Q1;A0A1W2P8C4;A0A1W2P819		Cabin1	high	30	30	30	18.2	243170	43.619	1016700000	134	3	7	3	8	19	4	4	11	18	4	2	14	14	4	3	8	14	7	3	8	19	4	4	11	18	4	2	14	14	4	3	8	14	7	3	8	19	4
Q8K3M5	CDK5 and ABL1 enzyme substrate 2	Cables2	medium	4	4	4	17.4	52081	7.1905	144550000	16	1	1	1	0	4	1	1	1	1	1	0	1	2	1	1	1	1	1	1	0	4	1	1	1	1	1	0	1	2	1	1	1	1	1	1	0	4	1
Q8BG21	Calcium channel flower homolog	Cacfd1	low	2	2	2	10.5	18343	1.8245	47628000	3	1	0	0	0	2	0	0	0	0	0	0	0	0	0	0	1	0	0	0	0	2	0	0	0	0	0	0	0	0	0	0	1	0	0	0	0	2	0
Q9CS00	Cactin	Cactin	high	19	19	19	30.4	90660	135.26	2946100000	182	1	7	6	8	13	7	9	12	10	9	7	16	13	11	9	16	13	7	6	8	13	7	9	12	10	9	7	16	13	11	9	16	13	7	6	8	13	7
Q8R0X2;Q8R0X2-2	CDK2-associated and cullin domain-containing protein 1	Cacul1	medium	7	7	7	24.4	42106	22.68	398330000	44	2	1	1	2	4	2	3	3	4	5	2	4	3	2	2	4	4	1	1	2	4	2	3	3	4	5	2	4	3	2	2	4	4	1	1	2	4	2
Q9CXW3	Calcyclin-binding protein	Cacybp	high	20	20	20	72.9	26510	323.31	25206000000	292	1	14	12	15	13	12	11	15	15	13	13	14	17	13	13	15	13	14	12	15	13	12	11	15	15	13	13	14	17	13	13	15	13	14	12	15	13	12
B2RQC6;B2RQC6-2;Q8C196	CAD protein;Glutamine-dependent carbamoyl-phosphate synthase;Aspartate carbamoyltransferase;Dihydroorotase	Cad	high	99	99	99	60.3	243240	323.31	47398000000	1497	3	70	63	71	75	67	62	77	64	78	56	84	74	62	56	79	62	70	63	71	75	67	62	77	64	78	56	84	74	62	56	79	62	70	63	71	75	67
Q8BYR5-5;Q8BYR5-4;Q8BYR5-3;Q8BYR5;Q8BYR5-2	Calcium-dependent secretion activator 2	Cadps2	low	1	1	1	1	143930	1.9073	46682000	5	5	1	0	0	1	0	0	0	1	0	0	0	0	0	0	0	1	1	0	0	1	0	0	0	1	0	0	0	0	0	0	0	1	1	0	0	1	0
Q8CGU1	Calcium-binding and coiled-coil domain-containing protein 1	Calcoco1	high	10	10	10	18.4	77279	12.318	208320000	26	1	3	0	0	5	1	0	3	3	2	1	3	3	0	0	2	4	3	0	0	5	1	0	3	3	2	1	3	3	0	0	2	4	3	0	0	5	1
Q8VEC4	Calcium homeostasis modulator protein 2	Calhm2	high	11	11	11	35.6	35823	84.312	1469400000	110	1	5	3	2	2	5	4	5	7	8	5	7	8	6	6	7	6	5	3	2	2	5	4	5	7	8	5	7	8	6	6	7	6	5	3	2	2	5
P14211	Calreticulin	Calr	high	35	35	35	76.2	47994	323.31	265100000000	1502	1	27	24	23	25	28	25	25	22	30	26	25	29	28	31	28	25	27	24	23	25	28	25	25	22	30	26	25	29	28	31	28	25	27	24	23	25	28
O35887	Calumenin	Calu	high	22	22	22	71.4	37063	323.31	24510000000	515	1	15	16	15	15	14	17	18	15	17	15	16	15	17	15	19	16	15	16	15	15	14	17	18	15	17	15	16	15	17	15	19	16	15	16	15	15	14
Q8BW96;Q8BW96-2;Q8BW96-3;Q91YS8	Calcium/calmodulin-dependent protein kinase type 1D	Camk1d	high	15	15	15	51.4	42918	103.17	3189300000	163	4	8	6	9	10	7	10	10	10	10	10	14	10	8	8	12	13	8	6	9	10	7	10	10	10	10	10	14	10	8	8	12	13	8	6	9	10	7
P11798;P11798-2	Calcium/calmodulin-dependent protein kinase type II subunit alpha	Camk2a	low	10	3	3	28.2	54114	15.241	21537000	6	2	7	3	5	9	5	4	6	6	6	5	7	6	5	6	6	6	1	0	1	3	0	0	1	0	0	0	0	0	0	0	0	0	1	0	1	3	0
P28652	Calcium/calmodulin-dependent protein kinase type II subunit beta	Camk2b	low	10	2	1	22.5	60460	2.7407	57000000	3	1	6	5	6	7	6	6	5	7	8	6	7	6	6	5	6	7	0	0	0	0	0	1	0	0	1	0	1	0	1	0	1	0	0	0	0	0	0
Q6PHZ2	Calcium/calmodulin-dependent protein kinase type II subunit delta	Camk2d	high	24	24	2	55.9	56369	318.06	24488000000	420	1	17	14	16	20	19	16	20	18	19	20	21	21	19	18	19	18	17	14	16	20	19	16	20	18	19	20	21	21	19	18	19	18	1	0	1	2	2
Q923T9-3;Q923T9-2;Q923T9	Calcium/calmodulin-dependent protein kinase type II subunit gamma	Camk2g	high	18	14	11	44.6	55960	61.041	814540000	93	3	10	9	10	10	9	8	8	11	12	8	11	13	6	6	7	9	7	7	6	6	7	6	5	7	9	5	8	10	3	3	4	5	5	5	4	4	4
Q8C078-2	Calcium/calmodulin-dependent protein kinase kinase 2	Camkk2	high	15	15	1	37	59616	59.413	426490000	88	1	5	2	4	7	5	3	8	6	3	1	2	5	5	6	7	8	5	2	4	7	5	3	8	6	3	1	2	5	5	6	7	8	1	0	0	0	0
Q3U2J5;Q3U2J5-2	Calmodulin-lysine N-methyltransferase	Camkmt	high	13	13	13	44.9	35886	32.609	404260000	28	2	0	0	0	1	0	0	0	1	8	6	8	6	0	0	0	0	0	0	0	1	0	0	0	1	8	6	8	6	0	0	0	0	0	0	0	1	0
P49070	Calcium signal-modulating cyclophilin ligand	Camlg	low	2	2	2	16	32542	5.3136	48179000	7	1	0	0	0	1	0	0	0	2	0	0	0	2	0	0	0	1	0	0	0	1	0	0	0	2	0	0	0	2	0	0	0	1	0	0	0	1	0
A2AHC3;A2AHC3-2	Calmodulin-regulated spectrin-associated protein 1	Camsap1	medium	4	4	4	3.2	175890	6.4944	22064000	4	2	0	0	0	1	0	0	0	0	0	0	1	1	0	0	2	0	0	0	0	1	0	0	0	0	0	0	1	1	0	0	2	0	0	0	0	1	0
Q8C1B1;Q8C1B1-2	Calmodulin-regulated spectrin-associated protein 2	Camsap2	medium	6	6	6	4.9	164330	4.7023	84740000	13	2	0	0	0	0	1	1	1	3	2	0	1	2	2	1	2	2	0	0	0	0	1	1	1	3	2	0	1	2	2	1	2	2	0	0	0	0	1
Q6ZQ38	Cullin-associated NEDD8-dissociated protein 1	Cand1	high	64	64	62	54.8	136330	323.31	88181000000	1286	1	43	41	39	50	45	47	47	42	50	43	48	49	42	42	50	48	43	41	39	50	45	47	47	42	50	43	48	49	42	42	50	48	41	39	37	48	43
Q6ZQ73	Cullin-associated NEDD8-dissociated protein 2	Cand2	high	19	17	17	19.8	135630	24.41	510440000	63	1	8	5	6	15	7	6	4	8	5	2	3	6	4	3	7	9	6	3	4	13	5	4	2	6	4	0	1	4	3	2	5	7	6	3	4	13	5
Q8VCF1-3;Q8VCF1;Q8VCF1-2	Soluble calcium-activated nucleotidase 1	Cant1	high	18	18	18	49.5	49565	25.315	654790000	77	3	2	0	4	6	4	5	5	11	4	3	8	6	6	2	8	8	2	0	4	6	4	5	5	11	4	3	8	6	6	2	8	8	2	0	4	6	4
P35564	Calnexin	Canx	high	45	45	45	56.5	67277	323.31	141700000000	1490	1	38	34	31	40	37	35	38	37	36	37	37	40	36	36	39	38	38	34	31	40	37	35	38	37	36	37	37	40	36	36	39	38	38	34	31	40	37
P40124	Adenylyl cyclase-associated protein 1	Cap1	high	39	39	38	84.6	51564	323.31	229710000000	1265	1	27	25	25	31	30	30	27	30	35	31	30	31	32	29	31	32	27	25	25	31	30	30	27	30	35	31	30	31	32	29	31	32	26	24	24	30	29
P24452	Macrophage-capping protein	Capg	high	14	14	14	55.4	39240	323.31	77090000000	347	1	11	10	10	10	11	12	11	9	12	11	12	12	11	11	13	11	11	10	10	10	11	12	11	9	12	11	12	12	11	11	13	11	11	10	10	10	11
O35350	Calpain-1 catalytic subunit	Capn1	high	42	42	42	61	82105	323.31	45557000000	991	1	35	31	27	35	37	37	36	35	39	39	38	37	37	37	39	38	35	31	27	35	37	37	36	35	39	39	38	37	37	37	39	38	35	31	27	35	37
Q9JLG8-2;Q9JLG8	Calpain-15	Capn15	medium	5	5	5	6.8	115340	10.867	34370000	14	2	0	0	0	1	1	1	0	1	2	1	2	2	1	0	2	0	0	0	0	1	1	1	0	1	2	1	2	2	1	0	2	0	0	0	0	1	1
O08529	Calpain-2 catalytic subunit	Capn2	high	33	33	33	53.3	79871	323.31	8681700000	348	1	13	13	14	17	20	13	20	15	31	22	26	20	15	9	22	14	13	13	14	17	20	13	20	15	31	22	26	20	15	9	22	14	13	13	14	17	20
O08688	Calpain-5	Capn5	low	2	2	2	4.5	72954	1.5113	15969000	5	1	1	0	1	1	0	0	0	1	0	0	0	0	0	0	0	1	1	0	1	1	0	0	0	1	0	0	0	0	0	0	0	1	1	0	1	1	0
Q9R1S8	Calpain-7	Capn7	high	27	27	27	38.9	92563	46.967	937340000	132	1	6	4	10	18	6	8	14	12	10	6	13	9	2	1	5	8	6	4	10	18	6	8	14	12	10	6	13	9	2	1	5	8	6	4	10	18	6
O88456;Q9D7J7	Calpain small subunit 1	Capns1	high	10	10	10	52.4	28463	181.31	12661000000	260	2	6	7	8	8	7	9	8	6	9	9	9	7	9	8	8	7	6	7	8	8	7	9	8	6	9	9	9	7	9	8	8	7	6	7	8	8	7
Q60865	Caprin-1	Caprin1	high	20	20	20	38.8	78168	186.47	13102000000	345	1	15	15	14	15	14	13	15	16	12	13	14	14	13	13	18	15	15	15	14	15	14	13	15	16	12	13	14	14	13	13	18	15	15	15	14	15	14
P47753	F-actin-capping protein subunit alpha-1	Capza1	high	16	12	12	68.5	32939	323.31	45566000000	283	1	13	13	13	12	14	14	13	14	14	14	13	13	14	14	14	14	10	10	10	10	10	11	10	10	10	10	11	10	10	10	11	10	10	10	10	10	10
P47754	F-actin-capping protein subunit alpha-2	Capza2	high	21	21	17	81.8	32967	323.31	59893000000	648	1	16	17	17	17	18	19	18	19	20	18	17	18	19	19	17	19	16	17	17	17	18	19	18	19	20	18	17	18	19	19	17	19	13	14	14	15	14
P47757-2;P47757-4	F-actin-capping protein subunit beta	Capzb	high	24	24	6	67.3	30628	323.31	124830000000	1516	2	23	23	20	24	24	23	23	24	23	22	24	24	24	24	24	24	23	23	20	24	24	23	23	24	23	22	24	24	24	24	24	24	6	6	4	6	6
Q8CIS0-2;Q8CIS0	Caspase recruitment domain-containing protein 11	Card11	high	61	61	61	59.6	133470	323.31	18739000000	722	2	37	30	32	41	40	37	40	43	40	31	37	43	35	36	43	40	37	30	32	41	40	37	40	43	40	31	37	43	35	36	43	40	37	30	32	41	40
E9PWH2;D3YYK3		Card6	high	22	22	22	24.2	131470	65.175	1259100000	128	2	6	4	8	15	10	7	12	12	8	1	8	8	6	2	12	13	6	4	8	15	10	7	12	12	8	1	8	8	6	2	12	13	6	4	8	15	10
Q9CR86	Calcium-regulated heat stable protein 1	Carhsp1	medium	7	7	7	77	16062	59.514	2514600000	75	1	5	6	5	4	4	5	6	2	3	3	3	0	1	3	3	3	5	6	5	4	4	5	6	2	3	3	3	0	1	3	3	3	5	6	5	4	4
Q9CZ42-2	ATP-dependent (S)-NAD(P)H-hydrate dehydratase	Carkd	low	15	1	1	76.8	32151	1.4744	2926400	2	1	11	8	9	13	9	9	10	10	11	9	11	13	10	9	10	10	0	0	1	1	0	0	0	0	0	0	0	1	0	0	0	0	0	0	1	1	0
Q9CZ42-3;Q9CZ42	ATP-dependent (S)-NAD(P)H-hydrate dehydratase	Carkd	high	15	15	1	70.3	35217	124.06	6795100000	229	2	12	8	9	13	10	9	11	11	11	9	12	13	10	9	11	11	12	8	9	13	10	9	11	11	11	9	12	13	10	9	11	11	1	0	1	1	1
Q9WVG6-2;Q9WVG6	Histone-arginine methyltransferase CARM1	Carm1	high	14	14	14	36.8	63459	87.049	3015900000	94	2	7	7	5	6	7	7	8	8	13	8	10	9	6	8	8	7	7	7	5	6	7	7	8	8	13	8	10	9	6	8	8	7	7	7	5	6	7
Q9ER72-2;Q9ER72	Cysteine--tRNA ligase, cytoplasmic	Cars	high	36	36	36	53.9	85550	206.47	4743500000	282	2	22	15	19	24	16	19	23	20	17	13	20	19	13	15	20	18	22	15	19	24	16	19	23	20	17	13	20	19	13	15	20	18	22	15	19	24	16
Q8BYM8	Probable cysteine--tRNA ligase, mitochondrial	Cars2	high	17	17	17	36.1	61271	61.869	1059700000	84	1	5	2	4	8	3	4	4	6	11	6	14	13	6	5	7	8	5	2	4	8	3	4	4	6	11	6	14	13	6	5	7	8	5	2	4	8	3
Q8K3W3	Protein CASC3	Casc3	high	10	10	10	19.1	75769	30.452	662870000	54	1	2	4	3	5	2	2	6	5	3	3	4	1	2	3	5	2	2	4	3	5	2	2	6	5	3	3	4	1	2	3	5	2	2	4	3	5	2
Q7TN73	CAS1 domain-containing protein 1	Casd1	medium	4	4	4	6.5	91602	4.8287	61640000	8	1	0	0	1	2	0	0	3	1	1	0	0	2	0	0	2	1	0	0	1	2	0	0	3	1	1	0	0	2	0	0	2	1	0	0	1	2	0
Q8VHK1	Caskin-2	Caskin2	medium	3	2	2	1.7	126780	1.6733	1716800000	24	1	1	1	1	1	2	1	1	2	1	2	1	0	2	2	1	1	1	1	1	1	2	1	1	1	1	2	1	0	2	2	1	1	1	1	1	1	2
P29452	Caspase-1;Caspase-1 subunit p20;Caspase-1 subunit p10	Casp1	high	25	25	25	59	45640	323.31	20559000000	416	1	17	15	16	20	16	15	19	20	21	20	23	23	17	17	19	19	17	15	16	20	16	15	19	20	21	20	23	23	17	17	19	19	17	15	16	20	16
P29594	Caspase-2;Caspase-2 subunit p18;Caspase-2 subunit p13;Caspase-2 subunit p12	Casp2	high	15	15	15	51.5	50660	70.973	2986500000	168	1	9	7	7	10	9	7	7	9	9	9	11	11	7	6	12	9	9	7	7	10	9	7	7	9	9	9	11	11	7	6	12	9	9	7	7	10	9
P70677	Caspase-3;Caspase-3 subunit p17;Caspase-3 subunit p12	Casp3	high	11	11	11	57	31474	165.03	5756900000	188	1	9	7	10	8	9	9	11	8	9	9	9	9	8	7	9	7	9	7	10	8	9	9	11	8	9	9	9	9	8	7	9	7	9	7	10	8	9
P70343	Caspase-4;Caspase-4 subunit p10;Caspase-4 subunit p20	Casp4	medium	3	3	3	11.3	42741	1.9586	58980000	6	1	0	0	1	0	1	0	0	1	0	0	2	1	1	0	1	0	0	0	1	0	1	0	0	1	0	0	2	1	1	0	1	0	0	0	1	0	1
O08738	Caspase-6;Caspase-6 subunit p18;Caspase-6 subunit p11	Casp6	high	18	18	18	60.9	31595	31.684	7427500000	162	1	7	7	8	11	5	9	10	10	16	9	16	14	9	9	9	11	7	7	8	11	5	9	10	10	16	9	16	14	9	9	9	11	7	7	8	11	5
P97864	Caspase-7;Caspase-7 subunit p20;Caspase-7 subunit p11	Casp7	high	8	8	8	29.4	34060	153.23	716170000	58	1	4	5	4	6	5	2	5	5	4	4	3	4	2	2	2	2	4	5	4	6	5	2	5	5	4	4	3	4	2	2	2	2	4	5	4	6	5
O89110	Caspase-8;Caspase-8 subunit p18;Caspase-8 subunit p10	Casp8	high	29	29	29	69.6	55356	277.44	11939000000	365	1	17	14	14	20	19	19	18	19	23	21	20	21	19	19	23	21	17	14	14	20	19	19	18	19	23	21	20	21	19	19	23	21	17	14	14	20	19
Q9WUF3	CASP8-associated protein 2	Casp8ap2	medium	3	3	3	2.2	219090	2.661	7760300	4	1	0	0	0	0	1	1	0	0	0	0	0	1	0	0	0	1	0	0	0	0	1	1	0	0	0	0	0	1	0	0	0	1	0	0	0	0	1
Q8C3Q9	Caspase-9;Caspase-9 subunit p35;Caspase-9 subunit p10	Casp9	high	11	11	11	37.2	49979	33.046	494400000	43	1	4	2	5	7	2	0	3	5	4	2	7	6	1	1	3	5	4	2	5	7	2	0	3	5	4	2	7	6	1	1	3	5	4	2	5	7	2
P51125-2;P51125;P51125-3;P51125-6;P51125-7;P51125-5;P51125-4	Calpastatin	Cast	high	36	36	36	61.6	82735	323.31	19663000000	543	7	20	17	22	21	25	24	22	21	26	20	24	22	27	25	28	27	20	17	22	21	25	24	22	21	26	20	24	22	27	25	28	27	20	17	22	21	25
Q9CWL2-2;Q9CWL2	Zinc finger protein castor homolog 1	Casz1	medium	5	5	5	5.7	125590	1.3673	89291000	8	2	1	0	0	3	1	0	1	0	1	0	0	0	0	0	0	1	1	0	0	3	1	0	1	0	1	0	0	0	0	0	0	1	1	0	0	3	1
P24270	Catalase	Cat	high	32	32	31	64.5	59795	323.31	49473000000	728	1	20	21	21	25	25	23	24	27	28	22	24	27	24	21	25	27	20	21	21	25	25	23	24	27	28	22	24	27	24	21	25	27	20	20	20	24	25
O54972;O54972-2	Protein CBFA2T3	Cbfa2t3	high	19	19	13	35.2	68032	70.227	637520000	69	2	9	3	9	11	3	1	4	5	4	4	12	7	1	0	1	1	9	3	9	11	3	1	4	5	4	4	12	7	1	0	1	1	6	2	6	8	3
Q08024-2	Core-binding factor subunit beta	Cbfb	low	9	2	2	46.7	21517	3.4229	1318100000	17	1	7	7	7	7	6	6	7	7	9	7	7	7	7	6	9	6	1	1	1	1	1	1	1	1	2	1	0	1	1	1	2	1	1	1	1	1	1
Q08024;Q08024-4;Q08024-3	Core-binding factor subunit beta	Cbfb	high	10	10	3	49.7	22030	185.48	11849000000	190	3	9	8	8	9	8	7	8	8	9	8	9	7	8	7	10	7	9	8	8	9	8	7	8	8	9	8	9	7	8	7	10	7	3	2	2	3	3
P22682	E3 ubiquitin-protein ligase CBL	Cbl	high	34	34	32	52.9	100560	254.12	6457200000	315	1	14	12	13	20	16	13	18	23	21	15	20	23	16	16	15	21	14	12	13	20	16	13	18	23	21	15	20	23	16	16	15	21	13	12	13	19	16
Q3TTA7;Q3TTA7-2	E3 ubiquitin-protein ligase CBL-B	Cblb	high	28	26	26	39.6	109090	68.484	2922400000	188	2	11	5	10	20	9	6	14	17	11	6	13	16	8	6	13	14	10	5	10	19	9	5	13	16	10	6	12	14	7	6	12	13	10	5	10	19	9
Q9JIY2-3;Q9JIY2-2	E3 ubiquitin-protein ligase Hakai	Cbll1	low	16	1	1	43.7	46166	2.3979	0	1	2	9	7	8	10	6	8	7	9	8	7	9	10	8	5	9	7	0	0	0	0	0	0	0	0	1	0	0	0	0	0	0	0	0	0	0	0	0
Q9JIY2;Q9JIY2-4	E3 ubiquitin-protein ligase Hakai	Cbll1	high	16	16	1	37.1	54444	93.321	2088800000	149	2	9	8	9	11	7	9	8	10	8	8	10	11	9	6	10	8	9	8	9	11	7	9	8	10	8	8	10	11	9	6	10	8	0	1	1	1	1
P48758;Q8K354	Carbonyl reductase [NADPH] 1	Cbr1	high	19	19	19	72.9	30641	225.74	21158000000	382	2	17	13	13	17	14	15	15	14	18	16	16	18	15	15	17	17	17	13	13	17	14	15	15	14	18	16	16	18	15	15	17	17	17	13	13	17	14
Q91VT4	Carbonyl reductase family member 4	Cbr4	high	13	13	13	60.6	25414	130.04	4733300000	156	1	6	6	7	7	7	5	6	8	9	8	11	10	9	7	10	7	6	6	7	7	7	5	6	8	9	8	11	10	9	7	10	7	6	6	7	7	7
Q8VEH6;Q8VEH6-2	COBW domain-containing protein 1	Cbwd1	medium	7	7	7	24.9	43771	23.659	268730000	32	2	3	2	1	4	3	1	1	3	2	0	0	2	1	1	2	3	3	2	1	4	3	1	1	3	2	0	0	2	1	1	2	3	3	2	1	4	3
P83917	Chromobox protein homolog 1	Cbx1	high	14	14	13	68.1	21418	323.31	52947000000	960	1	12	10	11	9	13	12	11	10	13	11	12	12	12	12	12	9	12	10	11	9	13	12	11	10	13	11	12	12	12	12	12	9	11	9	10	8	12
P23198	Chromobox protein homolog 3	Cbx3	high	11	9	9	54.1	20855	122.04	109050000000	403	1	10	10	8	9	11	9	9	11	10	10	9	10	9	10	10	10	8	8	6	7	9	7	7	9	8	8	7	8	7	8	8	8	8	8	6	7	9
O55187;O55187-2	E3 SUMO-protein ligase CBX4	Cbx4	high	15	15	15	32.8	60522	66.155	729830000	69	2	4	2	4	7	2	0	5	2	7	5	9	10	1	0	2	3	4	2	4	7	2	0	5	2	7	5	9	10	1	0	2	3	4	2	4	7	2
Q61686	Chromobox protein homolog 5	Cbx5	high	12	12	11	57.6	22186	90.983	23221000000	390	1	12	12	12	12	11	12	12	10	12	11	9	11	11	9	9	10	12	12	12	12	11	12	12	10	12	11	9	11	11	9	9	10	11	11	11	11	10
Q9DBY5	Chromobox protein homolog 6	Cbx6	medium	6	5	5	19.1	44459	41.755	198390000	33	1	4	2	4	4	2	4	3	2	1	1	3	3	1	0	2	2	3	1	4	4	2	3	3	2	1	0	3	3	0	0	2	2	3	1	4	4	2
Q8VDS3	Chromobox protein homolog 7	Cbx7	low	2	2	2	16.5	18109	2.2484	164620000	7	1	1	0	0	0	1	0	0	2	0	0	1	0	0	1	1	1	1	0	0	0	1	0	0	2	0	0	1	0	0	1	1	1	1	0	0	0	1
Q9QXV1	Chromobox protein homolog 8	Cbx8	high	17	17	16	55.8	39859	52.242	5712500000	166	1	9	10	6	10	9	8	8	11	7	7	11	8	8	3	7	9	9	10	6	10	9	8	8	11	7	7	11	8	8	3	7	9	8	9	6	10	9
Q8K1A6	Coiled-coil and C2 domain-containing protein 1A	Cc2d1a	high	23	23	23	28.2	103700	49.529	953840000	104	1	7	1	3	13	5	1	8	9	7	4	10	10	4	6	9	10	7	1	3	13	5	1	8	9	7	4	10	10	4	6	9	10	7	1	3	13	5
Q8BRN9	Coiled-coil and C2 domain-containing protein 1B	Cc2d1b	high	30	30	30	45.4	93090	269.38	12345000000	457	1	17	19	20	24	20	21	23	25	23	19	25	22	24	21	24	26	17	19	20	24	20	21	23	25	23	19	25	22	24	21	24	26	17	19	20	24	20
Q8CH18;Q8CH18-3;Q8CH18-2	Cell division cycle and apoptosis regulator protein 1	Ccar1	high	49	49	49	46.2	132060	323.31	38091000000	951	3	35	30	27	34	31	30	30	32	37	32	37	34	32	29	32	32	35	30	27	34	31	30	30	32	37	32	37	34	32	29	32	32	35	30	27	34	31
Q8VDP4	Cell cycle and apoptosis regulator protein 2	Ccar2	high	53	53	53	65	103000	323.31	43176000000	908	1	40	31	33	40	38	35	39	38	41	41	41	43	33	33	43	39	40	31	33	40	38	35	39	38	41	41	41	43	33	33	43	39	40	31	33	40	38
Q8BTY1	Kynurenine--oxoglutarate transaminase 1	Ccbl1	high	13	13	13	42.7	47563	119.39	1007700000	85	1	1	1	3	5	3	2	5	7	7	5	10	12	4	2	7	7	1	1	3	5	3	2	5	7	7	5	10	12	4	2	7	7	1	1	3	5	3
Q71RI9-2;Q71RI9	Kynurenine--oxoglutarate transaminase 3	Ccbl2	high	17	17	17	39.5	47320	69.727	3918900000	161	2	5	5	5	7	6	6	8	5	13	14	14	14	9	8	10	8	5	5	5	7	6	6	8	5	13	14	14	14	9	8	10	8	5	5	5	7	6
Q9DA08	SAGA-associated factor 29 homolog	Ccdc101	high	12	12	12	58.4	33298	97.862	1173100000	91	1	3	3	4	3	3	3	7	3	6	5	7	4	4	4	10	2	3	3	4	3	3	3	7	3	6	5	7	4	4	4	10	2	3	3	4	3	3
Q8VE99	Coiled-coil domain-containing protein 115	Ccdc115	high	9	9	9	59.4	19742	100.9	2653100000	134	1	6	6	6	9	6	5	6	7	9	8	8	8	7	7	6	9	6	6	6	9	6	5	6	7	9	8	8	8	7	7	6	9	6	6	6	9	6
Q6PB51	Coiled-coil domain-containing protein 117	Ccdc117	high	8	8	8	45.1	30427	46.936	607720000	62	1	5	3	4	7	4	2	3	5	4	3	2	5	4	4	3	5	5	3	4	7	4	2	3	5	4	3	2	5	4	4	3	5	5	3	4	7	4
Q8R344	Coiled-coil domain-containing protein 12	Ccdc12	high	11	11	11	54.2	18891	151.11	7762900000	146	1	9	8	6	9	9	8	8	9	9	5	8	9	10	8	9	7	9	8	6	9	9	8	8	9	9	5	8	9	10	8	9	7	9	8	6	9	9
Q9D8X2	Coiled-coil domain-containing protein 124	Ccdc124	high	14	14	14	52.1	25345	75.965	4815100000	216	1	8	12	10	10	11	7	9	10	10	11	9	12	7	6	11	10	8	12	10	10	11	7	9	10	10	11	9	12	7	6	11	10	8	12	10	10	11
Q3TC33;Q3TC33-2	Coiled-coil domain-containing protein 127	Ccdc127	high	9	9	9	32.7	30509	49.395	851750000	53	2	2	3	3	3	2	3	5	4	5	7	5	7	3	4	6	4	2	3	3	3	2	3	5	4	5	7	5	7	3	4	6	4	2	3	3	3	2
Q9D516;Q9D516-2	Coiled-coil domain-containing protein 130	Ccdc130	high	8	8	8	26.2	43880	8.2846	189930000	16	2	0	1	1	3	0	0	1	1	2	0	2	2	0	1	2	2	0	1	1	3	0	0	1	1	2	0	2	2	0	1	2	2	0	1	1	3	0
Q8CI71-2;Q8CI71-3;Q8CI71	Coiled-coil domain-containing protein 132	Ccdc132	high	28	28	28	38.2	107170	118.16	1548100000	163	3	7	5	4	9	10	8	11	10	16	5	10	14	13	10	14	17	7	5	4	9	10	8	11	10	16	5	10	14	13	10	14	17	7	5	4	9	10
Q8C7V8;Q8C7V8-2	Coiled-coil domain-containing protein 134	Ccdc134	medium	7	7	7	38.4	26494	44.182	2869100000	93	2	7	5	5	6	3	5	5	5	5	5	5	5	5	3	5	5	7	5	5	6	3	5	5	5	5	5	5	5	5	3	5	5	7	5	5	6	3
Q8R0K4	Coiled-coil domain-containing protein 137	Ccdc137	high	11	11	10	44.5	32918	30.665	1363100000	97	1	4	3	3	6	7	4	5	7	6	4	9	9	4	2	7	8	4	3	3	6	7	4	5	7	6	4	9	9	4	2	7	8	4	3	3	6	7
Q8C9M2;Q8C9M2-2;Q8C9M2-4;Q8C9M2-3	Coiled-coil domain-containing protein 15	Ccdc15	medium	6	6	6	9.8	93526	15.617	90030000	13	4	0	1	0	5	0	1	0	3	1	0	0	1	0	1	1	2	0	1	0	5	0	1	0	3	1	0	0	1	0	1	1	2	0	1	0	5	0
Q9D162-3;Q9D162;Q9D162-2	Coiled-coil domain-containing protein 167	Ccdc167	low	2	2	2	27.1	11319	15.666	292910000	26	3	1	1	1	2	2	2	1	2	1	2	2	2	1	0	1	2	1	1	1	2	2	2	1	2	1	2	2	2	1	0	1	2	1	1	1	2	2
Q3U155	Coiled-coil domain-containing protein 174	Ccdc174	high	8	8	8	19.9	53941	15.124	314460000	43	1	0	4	2	3	3	3	2	3	4	1	2	3	2	4	2	4	0	4	2	3	3	3	2	3	4	1	2	3	2	4	2	4	0	4	2	3	3
Q8C9S4	Coiled-coil domain-containing protein 186	Ccdc186	medium	6	6	6	7.4	104900	5.3898	828890000	20	1	1	0	2	2	2	0	1	2	1	0	1	1	1	1	1	0	1	0	2	2	2	0	1	2	1	0	1	1	1	1	1	0	1	0	2	2	2
Q9JIG7	Coiled-coil domain-containing protein 22	Ccdc22	high	28	28	28	56.8	70843	323.31	5419300000	247	1	13	15	14	16	15	16	16	21	16	14	21	19	16	15	22	22	13	15	14	16	15	16	16	21	16	14	21	19	16	15	22	22	13	15	14	16	15
Q99LQ4	Coiled-coil domain-containing protein 23	Ccdc23	low	2	2	2	34.8	7835.9	163.86	269720000	26	1	1	1	1	2	1	1	2	1	0	1	1	1	1	2	2	1	1	1	1	2	1	1	2	1	0	1	1	1	1	2	2	1	1	1	1	2	1
Q78PG9	Coiled-coil domain-containing protein 25	Ccdc25	high	13	13	13	49	24480	50.204	3527000000	154	1	7	9	8	8	7	6	4	8	8	8	9	7	9	5	8	7	7	9	8	8	7	6	4	8	8	8	9	7	9	5	8	7	7	9	8	8	7
Q8CEG5	Coiled-coil domain-containing protein 28B	Ccdc28b	low	2	2	2	16.5	22032	3.1244	29386000	2	1	0	0	0	1	0	0	0	0	0	0	0	0	0	1	0	0	0	0	0	1	0	0	0	0	0	0	0	0	0	1	0	0	0	0	0	1	0
Q9CR29;Q9CR29-2	Coiled-coil domain-containing protein 43	Ccdc43	high	8	8	8	35.1	25049	109.86	1159300000	87	2	6	6	4	5	4	6	5	3	5	6	6	6	6	5	5	4	6	6	4	5	4	6	5	3	5	6	6	6	6	5	5	4	6	6	4	5	4
Q9D024;Q9D024-2;Q9D024-3	Coiled-coil domain-containing protein 47	Ccdc47	high	23	23	23	41.6	55843	294.66	8495000000	324	3	16	14	14	19	12	16	17	15	17	10	18	17	14	11	17	20	16	14	14	19	12	16	17	15	17	10	18	17	14	11	17	20	16	14	14	19	12
Q810U5-3;Q810U5;Q810U5-2	Coiled-coil domain-containing protein 50	Ccdc50	high	13	13	13	59.5	30666	319.91	4680900000	127	3	4	6	7	7	7	8	10	8	8	7	7	7	9	8	12	7	4	6	7	7	7	8	10	8	8	7	7	7	9	8	12	7	4	6	7	7	7
Q3URS9-2;Q3URS9	Coiled-coil domain-containing protein 51	Ccdc51	high	16	16	16	44.5	41761	52.82	2099600000	138	2	9	7	9	10	7	7	10	10	7	7	9	8	7	4	10	8	9	7	9	10	7	7	10	10	7	7	9	8	7	4	10	8	9	7	9	10	7
Q9CR27	WASH complex subunit CCDC53	Ccdc53	high	8	8	8	55.7	21092	32.688	1008500000	62	1	4	2	3	4	4	3	4	4	6	3	3	4	3	5	5	5	4	2	3	4	4	3	4	4	6	3	3	4	3	5	5	5	4	2	3	4	4
Q8R3Q6	Coiled-coil domain-containing protein 58	Ccdc58	medium	7	7	7	47.2	16665	101.46	3520900000	99	1	6	5	3	7	5	5	7	5	6	5	6	7	5	5	7	6	6	5	3	7	5	5	7	5	6	5	6	7	5	5	7	6	6	5	3	7	5
Q8R2N0;Q8R2N0-2	Thyroid transcription factor 1-associated protein 26	Ccdc59	medium	7	7	7	29.2	28033	11.529	378010000	36	2	0	0	1	2	2	1	2	2	5	2	3	4	2	2	3	5	0	0	1	2	2	1	2	2	5	2	3	4	2	2	3	5	0	0	1	2	2
D3YZP9;REV__Q6PEM6	Coiled-coil domain-containing protein 6	Ccdc6	high	15	15	15	34.5	52938	85.089	1324400000	97	2	7	7	6	12	5	3	5	6	10	5	11	12	5	6	6	7	7	7	6	12	5	3	5	6	10	5	11	12	5	6	6	7	7	7	6	12	5
Q3UJV1	Coiled-coil domain-containing protein 61	Ccdc61	medium	6	6	6	12.9	57368	3.8993	170730000	30	1	3	3	2	5	1	2	3	1	2	0	2	1	1	0	2	2	3	3	2	5	1	2	3	1	2	0	2	1	1	0	2	2	3	3	2	5	1
Q3TCJ8;Q3TCJ8-2	Coiled-coil domain-containing protein 69	Ccdc69	medium	7	7	7	39.1	23296	27.001	289970000	44	2	2	0	1	2	3	2	4	4	3	2	4	5	1	3	5	4	2	0	1	2	3	2	4	4	3	2	4	5	1	3	5	4	2	0	1	2	3
Q8VEG0	Coiled-coil domain-containing protein 71	Ccdc71	high	8	8	8	24.9	46009	19.946	138920000	25	1	0	0	0	2	1	1	1	4	1	0	2	6	1	1	2	2	0	0	0	2	1	1	1	4	1	0	2	6	1	1	2	2	0	0	0	2	1
E9Q4T4		Ccdc71l	medium	7	7	7	40.4	24212	24.125	564950000	50	1	4	3	4	6	2	2	3	4	2	1	4	3	1	2	5	6	4	3	4	6	2	2	3	4	2	1	4	3	1	2	5	6	4	3	4	6	2
Q9CZH8-2;Q9CZH8	Coiled-coil domain-containing protein 77	Ccdc77	medium	6	6	6	16.8	55758	10.613	72403000	24	2	1	0	1	2	2	1	2	2	0	0	0	1	2	1	1	4	1	0	1	2	2	1	2	2	0	0	0	1	2	1	1	4	1	0	1	2	2
Q6PG04	Coiled-coil domain-containing protein 82	Ccdc82	medium	4	4	4	10.2	61007	8.9982	40276000	5	1	1	0	0	0	0	0	0	0	0	0	1	0	0	0	2	1	1	0	0	0	0	0	0	0	0	0	1	0	0	0	2	1	1	0	0	0	0
Q9JJ89	Coiled-coil domain-containing protein 86	Ccdc86	high	14	14	14	38.7	46486	43.815	2497400000	121	1	5	3	5	10	9	6	8	8	9	5	12	10	8	3	6	7	5	3	5	10	9	6	8	8	9	5	12	10	8	3	6	7	5	3	5	10	9
Q5SNZ0-3;Q5SNZ0-2;Q5SNZ0	Girdin	Ccdc88a	high	8	8	8	4.8	205970	2.8203	506850000	13	3	1	0	2	1	2	0	3	0	0	1	0	1	1	0	0	1	1	0	2	1	2	0	3	0	0	1	0	1	1	0	0	1	1	0	2	1	2
Q4QRL3-2;Q4QRL3	Coiled-coil domain-containing protein 88B	Ccdc88b	high	21	21	21	17.1	166770	26.722	292560000	44	2	0	0	0	1	1	1	2	10	8	0	3	7	5	0	5	13	0	0	0	1	1	1	2	10	8	0	3	7	5	0	5	13	0	0	0	1	1
Q6VGS5;Q6VGS5-2	Protein Daple	Ccdc88c	high	38	38	38	26.3	226530	110.69	1263500000	146	2	7	4	5	16	14	12	14	15	3	1	3	4	16	12	24	19	7	4	5	16	14	12	14	15	3	1	3	4	16	12	24	19	7	4	5	16	14
Q8VC31;A3KGF9	Coiled-coil domain-containing protein 9	Ccdc9	high	18	18	18	29.3	61445	25.344	2746700000	148	2	5	7	5	10	6	9	8	9	9	7	9	10	8	6	11	10	5	7	5	10	6	9	8	9	9	7	9	10	8	6	11	10	5	7	5	10	6
Q8C3X2;Q8C3X2-2	Coiled-coil domain-containing protein 90B, mitochondrial	Ccdc90b	high	15	15	14	49.2	29596	32.881	1168000000	68	2	1	1	2	3	4	3	5	4	10	3	11	8	4	3	8	5	1	1	2	3	4	3	5	4	10	3	11	8	4	3	8	5	1	1	2	2	3
Q9D8L5	Coiled-coil domain-containing protein 91	Ccdc91	medium	4	4	4	7.7	50006	15.766	69897000	8	1	0	0	0	0	0	0	1	0	3	0	2	2	1	0	0	0	0	0	0	0	0	0	1	0	3	0	2	2	1	0	0	0	0	0	0	0	0
Q7TQK5	Coiled-coil domain-containing protein 93	Ccdc93	high	33	33	33	56	72602	187.07	5359700000	305	1	17	13	14	19	17	18	18	19	21	16	21	19	17	14	22	26	17	13	14	19	17	18	18	19	21	16	21	19	17	14	22	26	17	13	14	19	17
Q9D6J3	Coiled-coil domain-containing protein 94	Ccdc94	high	14	14	14	48.7	35988	140.45	1155300000	89	1	4	2	2	10	3	5	6	8	8	4	9	8	4	2	9	9	4	2	2	10	3	5	6	8	8	4	9	8	4	2	9	9	4	2	2	10	3
Q9DBT3	Coiled-coil domain-containing protein 97	Ccdc97	high	8	8	8	42.1	38724	55.814	599150000	70	1	4	3	5	6	2	4	5	6	5	3	4	6	2	1	4	2	4	3	5	6	2	4	5	6	5	3	4	6	2	1	4	2	4	3	5	6	2
Q8K2Y9-2;Q8K2Y9	Cerebral cavernous malformations protein 2 homolog	Ccm2	high	22	22	22	64.8	48247	125.6	6981000000	321	2	18	14	20	21	19	17	19	17	16	9	13	15	18	17	21	20	18	14	20	21	19	17	19	17	16	9	13	15	18	17	21	20	18	14	20	21	19
Q62447	Cyclin-C	Ccnc	medium	4	4	4	15.9	33240	9.7307	320430000	32	1	2	1	1	4	2	2	3	3	2	1	1	4	1	1	1	3	2	1	1	4	2	2	3	3	2	1	1	4	1	1	1	3	2	1	1	4	2
P30282	G1/S-specific cyclin-D3	Ccnd3	low	1	1	1	3.8	32410	2.2594	0	1	1	0	0	0	1	0	0	0	0	0	0	0	0	0	0	0	0	0	0	0	1	0	0	0	0	0	0	0	0	0	0	0	0	0	0	0	1	0
Q61458	Cyclin-H	Ccnh	high	16	16	16	48.3	37506	21.945	1229600000	90	1	4	3	6	6	3	2	6	5	5	5	10	12	3	4	9	9	4	3	6	6	3	2	6	5	5	5	10	12	3	4	9	9	4	3	6	6	3
O88874	Cyclin-K	Ccnk	high	18	18	18	39.7	61363	286.27	8050100000	219	1	9	9	11	10	9	11	12	10	11	10	14	11	11	10	15	10	9	9	11	10	9	11	12	10	11	10	14	11	11	10	15	10	9	9	11	10	9
Q52KE7;Q52KE7-2	Cyclin-L1	Ccnl1	high	9	8	8	22.7	60132	61.034	715140000	48	2	4	1	3	4	1	4	4	4	3	3	7	4	4	1	4	3	3	0	2	3	1	3	3	3	2	2	6	3	3	1	3	2	3	0	2	3	1
Q9JJA7;Q9JJA7-3;Q9JJA7-2	Cyclin-L2	Ccnl2	high	13	13	12	35.5	58005	66.835	1727100000	127	3	8	5	6	11	6	5	8	8	8	4	9	4	6	1	7	5	8	5	6	11	6	5	8	8	8	4	9	4	6	1	7	5	7	4	5	10	6
Q9QWV9	Cyclin-T1	Ccnt1	high	25	25	23	42.5	80597	231.44	4679900000	250	1	16	14	9	15	16	9	17	13	17	9	17	14	11	8	16	18	16	14	9	15	16	9	17	13	17	9	17	14	11	8	16	18	16	14	9	13	16
Q7TQK0-2;Q7TQK0		Ccnt2	medium	6	4	4	9.6	72940	3.7671	34662000	5	2	1	0	0	3	0	1	2	3	1	0	0	0	0	0	0	2	1	0	0	1	0	1	2	1	1	0	0	0	0	0	0	0	1	0	0	1	0
Q8BGU5;Q8BGU5-2;E9Q226;D3YUJ3	Cyclin-Y	Ccny	medium	7	7	7	28.7	39394	37.81	961710000	88	4	4	2	5	5	4	2	5	5	5	4	5	6	4	4	6	5	4	2	5	5	4	2	5	5	5	4	5	6	4	4	6	5	4	2	5	5	4
Q7TSH4	Centriolar coiled-coil protein of 110 kDa	Ccp110	medium	7	7	7	12.6	111140	10.918	44876000	19	1	1	0	1	3	0	1	2	3	1	0	0	0	1	0	1	2	1	0	1	3	0	1	2	3	1	0	0	0	1	0	1	2	1	0	1	3	0
P51675	C-C chemokine receptor type 1	Ccr1	low	2	2	2	5.6	40894	2.1934	23648000	2	1	0	0	0	0	0	0	0	0	2	0	1	1	0	0	0	0	0	0	0	0	0	0	0	0	2	0	1	1	0	0	0	0	0	0	0	0	0
O54689	C-C chemokine receptor type 6	Ccr6	medium	3	3	3	7.1	42102	1.6955	83979000	9	1	0	0	0	0	1	0	0	1	0	0	1	0	1	1	2	2	0	0	0	0	1	0	0	1	0	0	1	0	1	1	2	2	0	0	0	0	1
Q9WU84	Copper chaperone for superoxide dismutase	Ccs	medium	7	7	7	30.7	28911	13.274	551000000	38	1	2	2	3	2	4	3	3	1	4	4	2	3	3	2	2	1	2	2	3	2	4	3	3	1	4	4	2	3	3	2	2	1	2	2	3	2	4
Q8QZT2	Centriole, cilia and spindle-associated protein	Ccsap	high	8	8	8	48.4	28378	11.331	356540000	33	1	0	0	2	2	1	2	4	3	1	1	1	2	3	3	4	4	0	0	2	2	1	2	4	3	1	1	1	2	3	3	4	4	0	0	2	2	1
Q6RUT7	Protein CCSMST1	Ccsmst1	low	1	1	1	18.4	15348	25.976	49883000	5	1	0	0	0	1	0	0	0	1	0	0	1	0	0	0	0	1	0	0	0	1	0	0	0	1	0	0	1	0	0	0	0	1	0	0	0	1	0
P80314	T-complex protein 1 subunit beta	Cct2	high	41	41	41	82.4	57477	323.31	123740000000	1606	1	33	28	30	33	32	34	34	32	38	33	38	35	35	30	33	34	33	28	30	33	32	34	34	32	38	33	38	35	35	30	33	34	33	28	30	33	32
P80318	T-complex protein 1 subunit gamma	Cct3	high	47	47	47	73	60629	323.31	132300000000	1547	1	40	36	37	41	39	38	37	39	43	37	38	41	38	37	40	41	40	36	37	41	39	38	37	39	43	37	38	41	38	37	40	41	40	36	37	41	39
P80315	T-complex protein 1 subunit delta	Cct4	high	39	39	39	74.6	58066	323.31	107880000000	1099	1	33	31	32	32	31	33	33	31	37	33	37	33	31	32	33	33	33	31	32	32	31	33	33	31	37	33	37	33	31	32	33	33	33	31	32	32	31
P80316	T-complex protein 1 subunit epsilon	Cct5	high	40	40	40	75.4	59623	323.31	105990000000	1267	1	34	33	27	35	33	30	33	32	35	35	36	37	34	32	35	30	34	33	27	35	33	30	33	32	35	35	36	37	34	32	35	30	34	33	27	35	33
P80317	T-complex protein 1 subunit zeta	Cct6a	high	28	28	23	69.3	58004	323.31	76076000000	793	1	23	23	21	23	24	23	25	22	24	23	27	23	24	21	27	23	23	23	21	23	24	23	25	22	24	23	27	23	24	21	27	23	18	18	16	18	19
Q61390	T-complex protein 1 subunit zeta-2	Cct6b	low	7	2	2	14.1	58184	13.885	260060000	8	1	6	5	5	5	6	6	5	6	6	6	6	5	5	6	6	5	1	0	0	0	1	1	0	1	1	1	1	0	0	1	1	0	1	0	0	0	1
P80313	T-complex protein 1 subunit eta	Cct7	high	38	38	38	67.5	59652	323.31	70256000000	1037	1	27	28	26	26	26	28	26	27	31	29	29	26	25	26	28	26	27	28	26	26	26	28	26	27	31	29	29	26	25	26	28	26	27	28	26	26	26
P42932	T-complex protein 1 subunit theta	Cct8	high	42	42	42	79.4	59555	323.31	144030000000	1596	1	34	36	34	38	38	36	39	36	40	36	37	39	38	32	37	35	34	36	34	38	38	36	39	36	40	36	37	39	38	32	37	35	34	36	34	38	38
Q8C1Y8	Vacuolar fusion protein CCZ1 homolog	Ccz1	high	20	20	20	45.6	55504	47.472	3212700000	150	1	8	7	8	10	10	8	9	12	13	12	12	13	12	10	13	11	8	7	8	10	10	8	9	12	13	12	12	13	12	10	13	11	8	7	8	10	10
Q62192	CD180 antigen	Cd180	high	24	24	24	46	74302	323.31	49553000000	661	1	17	18	16	18	20	20	18	18	22	22	22	20	20	21	19	19	17	18	16	18	20	20	18	18	22	22	22	20	20	21	19	19	17	18	16	18	20
P25918	B-lymphocyte antigen CD19	Cd19	high	14	14	14	44.1	60148	156.88	4941900000	161	1	7	7	9	9	10	8	11	9	10	10	10	9	7	9	13	8	7	7	9	9	10	8	11	9	10	10	10	9	7	9	13	8	7	7	9	9	10
P11609	Antigen-presenting glycoprotein CD1d1	Cd1d1	medium	7	7	2	21.7	38554	19.802	3405000000	67	1	4	3	6	4	5	3	5	4	7	4	5	5	2	2	3	3	4	3	6	4	5	3	5	4	7	4	5	5	2	2	3	3	2	1	2	2	2
P08920	T-cell surface antigen CD2	Cd2	medium	7	7	7	21.5	38414	24.182	1480800000	67	1	4	3	3	3	4	2	5	4	2	2	2	2	3	3	5	4	4	3	3	3	4	2	5	4	2	2	2	2	3	3	5	4	4	3	3	3	4
O54901	OX-2 membrane glycoprotein	Cd200	medium	6	6	6	24.5	31256	10.125	541170000	25	1	0	1	1	1	1	1	2	3	1	1	1	1	2	3	4	2	0	1	1	1	1	1	2	3	1	1	1	1	2	3	4	2	0	1	1	1	1
Q8CJ91-2;Q8CJ91-3;Q8CJ91;Q8CJ91-4	CD209 antigen-like protein B	Cd209b	medium	3	3	3	15.3	33888	5.5041	40078000	3	4	0	0	0	0	0	0	1	0	0	0	2	1	0	0	0	0	0	0	0	0	0	0	1	0	0	0	2	1	0	0	0	0	0	0	0	0	0
P35329;P35329-2;P35329-3	B-cell receptor CD22	Cd22	high	31	31	31	50	96581	323.31	49534000000	841	3	21	21	22	23	24	24	24	25	26	23	26	28	25	27	25	26	21	21	22	23	24	24	24	25	26	23	26	28	25	27	25	26	21	21	22	23	24
Q9EP73	Programmed cell death 1 ligand 1	Cd274	medium	3	3	3	24.5	32780	28.075	399050000	21	1	1	0	0	0	0	1	1	1	2	3	3	2	1	1	1	1	1	0	0	0	0	1	1	1	2	3	3	2	1	1	1	1	1	0	0	0	0
Q9JLQ0	CD2-associated protein	Cd2ap	high	36	36	36	59.5	70449	230.83	20643000000	575	1	20	21	22	28	25	23	25	24	29	26	29	29	30	25	31	31	20	21	22	28	25	23	25	24	29	26	29	29	30	25	31	31	20	21	22	28	25
Q9CWK3	CD2 antigen cytoplasmic tail-binding protein 2	Cd2bp2	high	13	13	13	58.5	37694	196.15	5103600000	175	1	10	8	8	11	10	7	10	9	10	6	10	10	10	7	9	8	10	8	8	11	10	7	10	9	10	6	10	10	10	7	9	8	10	8	8	11	10
Q08857	Platelet glycoprotein 4	Cd36	high	15	15	15	34.7	52697	128.75	4758300000	157	1	6	9	7	9	6	7	10	9	13	13	14	11	3	1	8	7	6	9	7	9	6	7	10	9	13	13	14	11	3	1	8	7	6	9	7	9	6
Q61470	Leukocyte antigen CD37	Cd37	high	8	8	8	25.6	31852	90.12	68093000000	132	1	6	4	6	6	7	8	7	6	6	6	8	7	6	7	7	7	6	4	6	6	7	8	7	6	6	6	8	7	6	7	7	7	6	4	6	6	7
P56528	ADP-ribosyl cyclase/cyclic ADP-ribose hydrolase 1	Cd38	high	15	15	15	57.2	34407	246.7	20501000000	286	1	9	9	10	11	10	11	12	9	13	13	15	12	10	11	12	11	9	9	10	11	10	11	12	9	13	13	15	12	10	11	12	11	9	9	10	11	10
Q76KJ5	DNA-directed RNA polymerase I subunit RPA34	Cd3eap	high	16	16	16	51.9	43082	95.017	1587100000	118	1	1	2	3	6	3	3	7	7	10	7	14	12	5	5	6	12	1	2	3	6	3	3	7	7	10	7	14	12	5	5	6	12	1	2	3	6	3
P27512;P27512-5;P27512-4;P27512-3;P27512-2	Tumor necrosis factor receptor superfamily member 5	Cd40	high	11	11	11	49.1	32093	301.41	5004000000	158	5	6	7	8	8	10	10	10	8	11	10	9	10	9	8	10	10	6	7	8	8	10	10	10	8	11	10	9	10	9	8	10	10	6	7	8	8	10
P15379-2;P15379-3;P15379-6;P15379-11;P15379-5;P15379-10;P15379-9;P15379-4;P15379-8;P15379-7;P15379;P15379-12;P15379-13	CD44 antigen	Cd44	high	9	9	9	29.5	39998	50.619	3453600000	103	13	7	3	6	7	6	5	6	6	5	5	5	6	5	5	5	5	7	3	6	7	6	5	6	6	5	5	5	6	5	5	5	5	7	3	6	7	6
Q61735	Leukocyte surface antigen CD47	Cd47	low	6	1	1	20.1	33097	1.3847	43863000	13	1	6	6	6	4	6	6	6	5	6	6	6	5	6	6	6	6	1	1	1	0	1	1	1	0	1	1	1	0	1	1	1	1	1	1	1	0	1
Q61735-2	Leukocyte surface antigen CD47	Cd47	high	8	8	3	25.3	35316	144	2529100000	111	1	7	7	7	6	6	6	6	8	7	6	5	6	7	6	7	7	7	7	7	6	6	6	6	8	7	6	5	6	7	6	7	7	2	2	2	2	1
P18181	CD48 antigen	Cd48	high	9	9	9	39.6	27383	122.55	6871400000	189	1	8	8	7	9	8	8	9	9	7	8	9	9	8	7	8	9	8	8	7	9	8	8	9	9	7	8	9	9	8	7	8	9	8	8	7	9	8
P13379	T-cell surface glycoprotein CD5	Cd5	low	1	1	1	4	53849	2.3464	9315500	4	1	0	0	1	0	0	0	0	0	1	0	0	0	0	0	1	0	0	0	1	0	0	0	0	0	1	0	0	0	0	0	1	0	0	0	1	0	0
Q61475	Complement decay-accelerating factor, GPI-anchored	Cd55	high	14	14	9	50	42617	256.26	2387000000	114	1	5	3	5	4	8	7	8	7	3	3	3	4	9	9	9	7	5	3	5	4	8	7	8	7	3	3	3	4	9	9	9	7	3	2	3	3	5
P37217	Early activation antigen CD69	Cd69	low	2	2	2	12.6	22517	2.2897	5229800	2	1	0	0	0	0	0	0	0	0	0	2	0	0	0	0	0	0	0	0	0	0	0	0	0	0	0	2	0	0	0	0	0	0	0	0	0	0	0
P21855	B-cell differentiation antigen CD72	Cd72	high	14	14	14	55.1	40347	275.54	5262100000	174	1	9	9	9	13	8	8	10	9	6	6	7	8	8	8	11	9	9	9	9	13	8	8	10	9	6	6	7	8	8	8	11	9	9	9	9	13	8
P04441	H-2 class II histocompatibility antigen gamma chain	Cd74	low	16	2	2	50.9	31557	6.2657	390000000	9	1	14	14	13	14	14	14	15	15	14	14	14	15	15	15	16	15	0	0	0	1	0	0	1	1	0	0	0	1	1	1	2	1	0	0	0	1	0
P04441-2	H-2 class II histocompatibility antigen gamma chain	Cd74	high	16	16	2	64.7	24454	323.31	108990000000	1256	1	16	16	15	15	16	16	16	16	16	16	16	16	16	16	16	16	16	16	15	15	16	16	16	16	16	16	16	16	16	16	16	16	2	2	2	2	2
P11911	B-cell antigen receptor complex-associated protein alpha chain	Cd79a	high	10	10	10	53.2	24583	144.95	25868000000	300	1	8	8	6	8	7	8	6	8	6	6	6	8	9	7	7	8	8	8	6	8	7	8	6	8	6	6	6	8	9	7	7	8	8	8	6	8	7
P15530	B-cell antigen receptor complex-associated protein beta chain	Cd79b	medium	5	5	5	29.4	25726	99.495	7617900000	57	1	4	4	4	4	4	4	5	4	4	4	4	4	4	4	5	4	4	4	4	4	4	4	5	4	4	4	4	4	4	4	5	4	4	4	4	4	4
P35762	CD81 antigen	Cd81	medium	3	3	3	27.5	25814	219.02	502870000	25	1	3	3	3	3	3	3	3	3	3	3	3	3	3	3	3	3	3	3	3	3	3	3	3	3	3	3	3	3	3	3	3	3	3	3	3	3	3
P40237	CD82 antigen	Cd82	medium	5	5	5	19.5	29628	11.049	3871900000	97	1	5	3	5	5	4	4	5	5	5	4	5	4	5	5	4	4	5	3	5	5	4	4	5	5	5	4	5	4	5	5	4	4	5	3	5	5	4
O88324	CD83 antigen	Cd83	low	2	2	2	20.4	21312	5.9457	3429100	3	1	0	0	0	0	0	0	0	1	0	0	0	0	0	0	0	1	0	0	0	0	0	0	0	1	0	0	0	0	0	0	0	1	0	0	0	0	0
Q18PI6;Q18PI6-2	SLAM family member 5	Cd84	high	10	10	1	28.6	37378	21.924	2075700000	105	2	3	2	4	5	5	5	8	5	7	6	6	6	6	5	8	8	3	2	4	5	5	5	8	5	7	6	6	6	6	5	8	8	0	0	1	0	1
P42082-2;P42082	T-lymphocyte activation antigen CD86	Cd86	medium	3	3	3	12.9	33961	2.2913	142190000	5	2	0	1	0	1	0	0	1	1	1	0	1	1	0	0	1	1	0	1	0	1	0	0	1	1	1	0	1	1	0	0	1	1	0	1	0	1	0
P40240	CD9 antigen	Cd9	medium	4	4	4	23.9	25258	29.081	287900000	9	1	0	1	0	1	0	0	1	0	2	1	2	1	0	1	1	0	0	1	0	1	0	0	1	0	2	1	2	1	0	1	1	0	0	1	0	1	0
O89103	Complement component C1q receptor	Cd93	high	10	10	10	24.2	69354	66.292	290510000	38	1	7	3	9	8	3	2	4	3	0	0	0	0	0	0	0	0	7	3	9	8	3	2	4	3	0	0	0	0	0	0	0	0	7	3	9	8	3
Q9Z0M6;Q9Z0M6-3;Q9Z0M6-2	CD97 antigen	Cd97	high	21	21	21	33.6	90412	320	8497200000	331	3	11	7	11	16	11	12	15	15	20	17	16	19	13	13	18	16	11	7	11	16	11	12	15	15	20	17	16	19	13	13	18	16	11	7	11	16	11
Q8CC12;Q8CC12-2;Q8CC12-3	Codanin-1	Cdan1	high	21	21	21	23.4	135880	36.873	771440000	54	3	4	3	3	9	3	2	6	3	4	3	5	6	1	1	6	6	4	3	3	9	3	2	6	3	4	3	5	6	1	1	6	6	4	3	3	9	3
Q8CII2;Q8CII2-2	Cell division cycle protein 123 homolog	Cdc123	high	9	9	9	36	38816	68.367	844860000	58	2	2	2	3	4	3	3	4	2	5	5	6	4	4	2	6	2	2	2	3	4	3	3	4	2	5	5	6	4	4	2	6	2	2	2	3	4	3
Q8R349	Cell division cycle protein 16 homolog	Cdc16	high	23	23	23	47.1	71459	323.31	4109100000	194	1	11	14	12	14	14	13	13	11	17	15	14	12	13	10	12	12	11	14	12	14	14	13	13	11	17	15	14	12	13	10	12	12	11	14	12	14	14
Q8BGZ4;Q8BGZ4-2	Cell division cycle protein 23 homolog	Cdc23	high	26	26	26	52.9	68561	129.69	5888100000	293	2	18	14	10	15	16	15	18	15	20	15	17	19	15	13	16	16	18	14	10	15	16	15	18	15	20	15	17	19	15	13	16	16	18	14	10	15	16
Q99JP4	Anaphase-promoting complex subunit CDC26	Cdc26	medium	6	6	6	72.9	9760.8	68.948	540170000	35	1	3	2	3	5	3	2	2	3	2	3	3	5	2	4	3	4	3	2	3	5	3	2	2	3	2	3	3	5	2	4	3	4	3	2	3	5	3
A2A6Q5;A2A6Q5-3;A2A6Q5-2	Cell division cycle protein 27 homolog	Cdc27	high	24	24	24	43.2	91841	92.974	1178000000	107	3	12	8	12	14	3	7	8	12	6	4	6	9	1	2	6	8	12	8	12	14	3	7	8	12	6	4	6	9	1	2	6	8	12	8	12	14	3
Q8CFI2	Ubiquitin-conjugating enzyme E2 R1	Cdc34	medium	7	6	6	21.7	26621	3.9318	174280000	23	1	2	0	1	4	2	2	1	2	4	0	2	2	2	1	1	3	2	0	1	3	2	2	1	1	3	0	1	1	2	0	1	3	2	0	1	3	2
Q61081	Hsp90 co-chaperone Cdc37;Hsp90 co-chaperone Cdc37, N-terminally processed	Cdc37	high	19	19	19	40.6	44593	261.66	27258000000	509	1	12	11	10	13	11	12	10	14	16	12	14	15	9	11	13	11	12	11	10	13	11	12	10	14	16	12	14	15	9	11	13	11	12	11	10	13	11
Q9CZP7-2;Q9CZP7-3;Q9CZP7-4;Q9CZP7	Hsp90 co-chaperone Cdc37-like 1	Cdc37l1	high	8	8	8	36.5	35406	198.46	344800000	42	4	1	2	1	2	1	2	3	2	2	5	4	6	0	0	4	2	1	2	1	2	1	2	3	2	2	5	4	6	0	0	4	2	1	2	1	2	1
Q9DC48	Pre-mRNA-processing factor 17	Cdc40	high	39	39	39	76.2	65460	323.31	15013000000	521	1	28	24	23	28	27	26	28	28	28	25	30	29	28	22	32	29	28	24	23	28	27	26	28	28	28	25	30	29	28	22	32	29	28	24	23	28	27
P60766	Cell division control protein 42 homolog	Cdc42	high	12	11	3	65.4	21258	201.2	83619000000	457	1	9	8	8	9	10	9	9	8	10	11	9	9	9	9	10	8	8	7	7	8	9	8	8	7	9	10	8	8	8	8	9	7	2	2	2	2	2
P60766-1	Cell division control protein 42 homolog	Cdc42	low	10	1	1	55	21310	2.103	183880000	8	1	7	7	7	8	8	8	8	7	8	8	8	8	7	7	9	7	0	1	1	1	0	1	1	1	0	0	1	1	0	0	1	1	0	1	1	1	0
Q7TT50;Q3UU96	Serine/threonine-protein kinase MRCK beta	Cdc42bpb	high	19	18	17	13.6	194750	16.089	175050000	28	2	0	0	0	0	1	0	0	0	5	2	8	14	0	0	0	2	0	0	0	0	1	0	0	0	5	2	8	13	0	0	0	2	0	0	0	0	1
Q80UW5	Serine/threonine-protein kinase MRCK gamma	Cdc42bpg	medium	4	4	4	3.2	172140	4.3394	27580000	6	1	0	0	0	3	0	0	0	1	0	0	0	0	0	0	1	0	0	0	0	3	0	0	0	1	0	0	0	0	0	0	1	0	0	0	0	3	0
Q8BHL7	CDC42 small effector protein 1	Cdc42se1	low	2	2	2	61.2	9076.4	32.949	104150000	7	1	0	0	0	0	0	0	1	1	0	0	1	0	0	0	2	0	0	0	0	0	0	0	1	1	0	0	1	0	0	0	2	0	0	0	0	0	0
Q8BGH7	CDC42 small effector protein 2	Cdc42se2	low	2	2	2	66.7	9223.4	73.296	666590000	28	1	1	1	0	1	1	1	2	1	1	2	2	2	2	1	2	1	1	1	0	1	1	1	2	1	1	2	2	2	2	1	2	1	1	1	0	1	1
Q6A068	Cell division cycle 5-like protein	Cdc5l	high	49	49	49	69.6	92188	323.31	46056000000	870	1	34	33	35	35	34	32	40	36	41	33	43	39	37	36	39	35	34	33	35	35	34	32	40	36	41	33	43	39	37	36	39	35	34	33	35	35	34
Q8JZM7	Parafibromin	Cdc73	high	37	37	37	62.5	60576	104.27	14148000000	519	1	24	22	23	28	27	23	25	27	28	25	29	26	26	28	30	28	24	22	23	28	27	23	25	27	28	25	29	26	26	28	30	28	24	22	23	28	27
Q9D0M2	Cell division cycle-associated protein 7	Cdca7	medium	4	3	3	17.3	43837	21.954	15915000	7	1	0	0	0	2	0	0	1	2	0	0	0	2	0	0	0	0	0	0	0	2	0	0	1	2	0	0	0	1	0	0	0	0	0	0	0	2	0
Q922M5	Cell division cycle-associated 7-like protein	Cdca7l	medium	7	7	6	16.7	50248	9.6777	161560000	23	1	0	0	1	2	0	0	1	2	5	1	4	5	0	0	0	1	0	0	1	2	0	0	1	2	5	1	4	5	0	0	0	1	0	0	1	2	0
Q8BHX3-2;Q8BHX3;Q8BHX3-3	Borealin	Cdca8	medium	5	5	5	21.2	36648	8.7056	38847000	4	3	0	0	0	4	0	0	1	0	0	0	0	0	0	0	1	0	0	0	0	4	0	0	1	0	0	0	0	0	0	0	1	0	0	0	0	4	0
Q5RJH3	Cadherin-12	Cdh12	low	1	1	1	1.3	88466	1.3302	106480000	12	1	0	0	1	1	1	1	1	1	0	1	1	1	0	1	1	0	0	0	1	1	1	1	1	1	0	1	1	1	0	1	1	0	0	0	1	1	1
Q9R100	Cadherin-17	Cdh17	high	17	17	17	32.5	91644	85.456	1319900000	63	1	1	1	0	0	0	0	1	2	15	8	11	12	0	0	1	4	1	1	0	0	0	0	1	2	15	8	11	12	0	0	1	4	1	1	0	0	0
Q8VDP6	CDP-diacylglycerol--inositol 3-phosphatidyltransferase	Cdipt	medium	6	6	6	30.5	23599	35.127	8938800000	256	1	5	5	5	6	5	4	5	6	5	5	5	6	5	5	5	6	5	5	5	6	5	4	5	6	5	5	5	6	5	5	5	6	5	5	5	6	5
P11440;O35495-3;O35495-2;Q3V3A1-3;Q3V3A1;O35495	Cyclin-dependent kinase 1	Cdk1	high	11	9	9	39.1	34106	16.094	1066700000	76	6	9	5	10	9	6	5	6	5	5	3	5	4	2	2	2	2	7	4	9	8	5	3	5	4	4	1	4	3	1	1	1	1	7	4	9	8	5
Q3UMM4	Cyclin-dependent kinase 10	Cdk10	medium	6	6	6	17.5	40960	4.9657	135840000	11	1	1	0	0	1	1	0	1	1	0	0	4	2	0	0	1	1	1	0	0	1	1	0	1	1	0	0	4	2	0	0	1	1	1	0	0	1	1
P24788;P24788-2;Q64434	Cyclin-dependent kinase 11B	Cdk11b	high	35	35	35	42.2	91512	168.43	16468000000	501	3	23	26	24	29	24	26	25	28	26	24	29	27	26	23	27	26	23	26	24	29	24	26	25	28	26	24	29	27	26	23	27	26	23	26	24	29	24
Q14AX6;Q14AX6-3;Q14AX6-2	Cyclin-dependent kinase 12	Cdk12	high	34	27	27	26.9	163680	163.12	2537100000	163	3	14	10	14	16	15	12	16	15	20	12	22	13	14	9	19	16	11	6	9	12	10	7	11	11	15	8	16	9	9	5	14	13	11	6	9	12	10
Q69ZA1	Cyclin-dependent kinase 13	Cdk13	high	45	45	3	41.8	164550	323.31	15134000000	429	1	14	17	19	22	22	18	30	24	25	17	34	23	23	18	28	29	14	17	19	22	22	18	30	24	25	17	34	23	23	18	28	29	1	3	3	2	3
Q69ZA1-2	Cyclin-dependent kinase 13	Cdk13	low	43	1	1	41.6	158130	2.3235	44424000	3	1	13	14	16	20	19	15	28	22	22	14	32	20	20	15	25	26	0	0	0	0	0	0	1	1	0	0	1	0	0	0	0	0	0	0	0	0	0
Q8K0D0;Q8K0D0-2	Cyclin-dependent kinase 17	Cdk17	high	18	17	12	42.3	59505	41.435	1101600000	107	2	6	1	5	8	10	9	7	10	8	5	8	6	9	9	11	11	5	0	4	7	9	8	6	9	7	4	7	5	8	8	10	10	3	0	2	4	7
Q8BWD8;Q8R3L8-3;Q8R3L8	Cyclin-dependent kinase 19	Cdk19	high	13	13	13	30.7	56569	23.891	1415000000	109	3	5	2	6	10	9	3	8	11	6	1	8	5	8	3	9	11	5	2	6	10	9	3	8	11	6	1	8	5	8	3	9	11	5	2	6	10	9
P97377-2;P97377;Q80YP0;Q80YP0-2	Cyclin-dependent kinase 2	Cdk2	high	22	21	20	81.9	33887	63.491	4424700000	202	4	14	9	10	13	9	12	15	13	9	7	12	9	8	7	14	11	13	8	9	12	8	11	14	12	8	6	11	8	7	6	13	10	12	8	9	12	8
O35207;Q9CPY4	Cyclin-dependent kinase 2-associated protein 1;Cyclin-dependent kinase 2-associated protein 2	Cdk2ap1;Cdk2ap2	medium	3	3	3	45.6	12354	34.378	626460000	20	2	0	0	2	3	0	1	1	2	2	0	3	1	0	1	2	2	0	0	2	3	0	1	1	2	2	0	3	1	0	1	2	2	0	0	2	3	0
P30285	Cyclin-dependent kinase 4	Cdk4	high	14	13	13	53.5	33750	42.944	1010000000	58	1	2	2	5	6	4	2	2	4	9	7	12	11	3	1	3	4	1	1	4	5	3	1	1	3	8	6	11	10	2	0	2	3	1	1	4	5	3
P49615	Cyclin-dependent-like kinase 5	Cdk5	high	20	19	19	73.6	33288	54.986	3735100000	161	1	9	7	11	14	9	11	12	11	13	12	13	12	14	11	12	14	8	6	10	13	8	10	11	10	12	11	12	11	13	10	11	13	8	6	10	13	8
Q8K389	CDK5 regulatory subunit-associated protein 2	Cdk5rap2	high	40	40	39	27.3	205940	112.33	3226100000	175	1	7	6	7	14	10	9	15	21	11	7	9	18	10	8	20	23	7	6	7	14	10	9	15	21	11	7	9	18	10	8	20	23	7	6	7	14	9
Q99LM2	CDK5 regulatory subunit-associated protein 3	Cdk5rap3	high	25	25	24	48.9	56990	209.34	4995400000	187	1	11	7	9	13	10	9	14	10	17	18	21	19	10	9	13	18	11	7	9	13	10	9	14	10	17	18	21	19	10	9	13	18	10	6	8	12	9
Q64261	Cyclin-dependent kinase 6	Cdk6	high	16	15	15	58.9	37028	88.751	1494100000	128	1	8	7	8	11	9	8	11	10	9	7	9	8	8	4	4	6	7	6	7	10	8	7	10	9	8	6	8	7	7	3	3	5	7	6	7	10	8
Q03147	Cyclin-dependent kinase 7	Cdk7	high	15	15	14	48.8	38968	49.401	2147500000	123	1	8	5	6	5	10	9	8	6	9	9	11	7	8	7	6	5	8	5	6	5	10	9	8	6	9	9	11	7	8	7	6	5	8	5	6	5	10
Q99J95;Q99J95-2;Q99J95-3	Cyclin-dependent kinase 9	Cdk9	high	17	16	16	59.9	42761	113.39	7782100000	193	3	13	11	12	11	13	12	13	8	11	13	16	10	10	9	13	10	12	10	11	10	12	11	12	7	10	12	15	9	9	8	12	9	12	10	11	10	12
Q91WE6-2;Q91WE6;Q91WE6-3;Q91WE6-4;Q91WE6-5	Threonylcarbamoyladenosine tRNA methylthiotransferase	Cdkal1	high	14	14	14	36.3	58918	46.376	1165000000	94	5	3	5	5	10	4	4	7	8	7	5	9	9	6	4	6	9	3	5	5	10	4	4	7	8	7	5	9	9	6	4	6	9	3	5	5	10	4
P46414	Cyclin-dependent kinase inhibitor 1B	Cdkn1b	high	11	11	11	76.6	22193	175.82	6984200000	221	1	9	10	11	9	10	10	10	8	10	10	8	10	10	9	10	8	9	10	11	9	10	10	10	8	10	10	8	10	10	9	10	8	9	10	11	9	10
Q8BI72	CDKN2A-interacting protein	Cdkn2aip	high	27	27	27	68	59744	301.69	14140000000	495	1	19	15	19	18	19	19	18	22	21	18	22	19	22	18	20	22	19	15	19	18	19	19	18	22	21	18	22	19	22	18	20	22	19	15	19	18	19
Q60772	Cyclin-dependent kinase 4 inhibitor C	Cdkn2c	low	2	2	2	11.9	18066	1.8992	992110000	8	1	1	1	0	0	0	0	1	0	0	0	2	0	0	1	1	0	1	1	0	0	0	0	1	0	0	0	2	0	0	1	1	0	1	1	0	0	0
Q8R3A2	Cysteine-rich DPF motif domain-containing protein 1	Cdpf1	medium	4	4	4	37.8	13300	7.3785	282240000	23	1	2	1	0	2	1	1	0	2	2	2	3	3	2	0	1	1	2	1	0	2	1	1	0	2	2	2	3	3	2	0	1	1	2	1	0	2	1
Q99L43;P98191	Phosphatidate cytidylyltransferase 2	Cds2	high	11	11	11	27.5	51313	221.92	11882000000	195	2	6	6	6	6	7	7	6	6	8	7	8	9	6	6	7	7	6	6	6	6	7	7	6	6	8	7	8	9	6	6	7	7	6	6	6	6	7
Q8R4E9	DNA replication factor Cdt1	Cdt1	high	21	21	21	54	61509	144.47	2113100000	164	1	11	5	7	13	9	5	12	12	6	3	7	6	10	8	14	16	11	5	7	13	9	5	12	12	6	3	7	6	10	8	14	16	11	5	7	13	9
Q4VAA2;Q4VAA2-2	Protein CDV3	Cdv3	high	21	21	21	68	29729	323.31	17158000000	404	2	16	12	12	15	16	15	15	13	19	15	14	15	16	14	17	13	16	12	12	15	16	15	15	13	19	15	14	15	16	14	17	13	16	12	12	15	16
Q9WTK2-2;Q9WTK2	Chromodomain Y-like protein	Cdyl	high	16	16	16	37.3	60141	84.463	1325900000	111	2	5	5	5	10	5	6	6	8	3	6	7	10	6	4	7	9	5	5	5	10	5	6	6	8	3	6	7	10	6	4	7	9	5	5	5	10	5
Q9D5D8	Chromodomain Y-like protein 2	Cdyl2	high	15	15	15	28	56141	59.792	1650900000	89	1	6	5	6	8	5	5	3	6	9	3	9	8	4	2	3	5	6	5	6	8	5	5	3	6	9	3	9	8	4	2	3	5	6	5	6	8	5
P31809;P31809-3;P31809-2;P31809-4	Carcinoembryonic antigen-related cell adhesion molecule 1	Ceacam1	medium	7	4	4	15.5	57015	104.33	602220000	40	4	5	3	3	6	4	5	4	5	3	1	3	2	5	3	3	3	2	2	2	4	2	3	3	3	2	1	2	1	3	2	2	2	2	2	2	4	2
Q925P2;Q925P2-2;Q925P2-3	Carcinoembryonic antigen-related cell adhesion molecule 2	Ceacam2	high	9	9	6	26.3	57202	109.56	674460000	60	3	4	2	2	3	3	3	2	2	6	4	6	6	3	2	2	1	4	2	2	3	3	3	2	2	6	4	6	6	3	2	2	1	1	1	1	1	1
P53569;P53569-2	CCAAT/enhancer-binding protein zeta	Cebpz	high	34	34	34	37.4	120260	116.04	4258300000	281	2	10	8	9	18	11	9	17	18	20	15	31	28	16	10	20	17	10	8	9	18	11	9	17	18	20	15	31	28	16	10	20	17	10	8	9	18	11
E9Q2Z1;E9Q2Z1-2		Cecr2	high	37	37	37	36.9	161530	136.29	1839600000	146	2	21	19	26	24	13	9	18	16	0	0	0	1	2	1	2	1	21	19	26	24	13	9	18	16	0	0	0	1	2	1	2	1	21	19	26	24	13
Q91WM2	Cat eye syndrome critical region protein 5 homolog	Cecr5	high	14	14	14	41.5	46306	174.28	2690700000	125	1	5	5	5	8	7	6	9	8	12	10	11	11	6	7	8	9	5	5	5	8	7	6	9	8	12	10	11	11	6	7	8	9	5	5	5	8	7
P05208	Chymotrypsin-like elastase family member 2A	Cela2a	low	2	2	2	12.9	28913	6.0652	14665000	2	1	0	0	0	0	0	0	0	0	0	0	2	0	0	0	0	0	0	0	0	0	0	0	0	0	0	0	2	0	0	0	0	0	0	0	0	0	0
P28659-4;P28659-2;P28659-3;P28659	CUGBP Elav-like family member 1	Celf1	high	17	17	15	34.5	55115	118.4	9128300000	254	4	10	10	12	14	12	13	13	10	10	12	13	12	13	11	14	13	10	10	12	14	12	13	13	10	10	12	13	12	13	11	14	13	8	8	10	12	10
Q9Z0H4-11;Q9Z0H4-7;Q9Z0H4-5;Q9Z0H4-4;Q9Z0H4;Q9Z0H4-8;Q9Z0H4-2;Q9Z0H4-6;Q9Z0H4-9	CUGBP Elav-like family member 2	Celf2	high	16	14	14	33.6	49253	323.31	40962000000	582	9	15	13	12	16	14	15	14	14	14	13	15	15	14	15	16	13	13	11	10	14	12	13	13	12	13	11	13	13	13	13	14	11	13	11	10	14	12
O35216	Histone H3-like centromeric protein A	Cenpa	low	2	2	2	13.4	15509	3.3814	1577000000	22	1	2	2	2	2	1	2	2	2	1	2	2	2	2	0	1	2	2	2	2	2	1	2	2	2	1	2	2	2	2	0	1	2	2	2	2	2	1
P27790	Major centromere autoantigen B	Cenpb	low	1	1	1	2.5	65381	1.4175	0	1	1	0	0	0	0	0	0	0	0	0	0	0	1	0	0	0	0	0	0	0	0	0	0	0	0	0	0	0	1	0	0	0	0	0	0	0	0	0
P49452	Centromere protein C	Cenpc	high	30	30	30	39.1	102150	160.84	3571900000	264	1	17	12	17	19	16	13	15	17	8	5	12	15	11	10	18	13	17	12	17	19	16	13	15	17	8	5	12	15	11	10	18	13	17	12	17	19	16
Q9QYM8	Centromere protein H	Cenph	medium	6	6	6	24.1	28135	4.6296	75062000	12	1	0	3	3	1	1	1	1	3	1	0	1	0	1	0	0	0	0	3	3	1	1	1	1	3	1	0	1	0	1	0	0	0	0	3	3	1	1
Q8K1K4	Centromere protein I	Cenpi	high	13	13	13	19.3	85402	13.741	229560000	44	1	2	2	5	11	3	2	4	6	1	0	0	1	0	2	0	1	2	2	5	11	3	2	4	6	1	0	0	1	0	2	0	1	2	2	5	11	3
Q9ESN5;Q9ESN5-2;Q9ESN5-3	Centromere protein K	Cenpk	medium	4	4	4	21	31686	4.2679	36518000	4	3	0	1	1	2	1	0	1	1	0	0	0	0	0	0	0	0	0	1	1	2	1	0	1	1	0	0	0	0	0	0	0	0	0	1	1	2	1
Q3U3S3	Centromere protein L	Cenpl	medium	6	6	6	24	37725	8.6312	133880000	15	1	1	1	2	3	1	1	2	3	0	0	0	0	1	0	0	0	1	1	2	3	1	1	2	3	0	0	0	0	1	0	0	0	1	1	2	3	1
Q9CQA0	Centromere protein M	Cenpm	low	2	2	2	20.6	20039	8.9526	55412000	10	1	1	0	0	2	1	1	1	2	0	0	0	1	0	0	0	1	1	0	0	2	1	1	1	2	0	0	0	1	0	0	0	1	1	0	0	2	1
Q9CZW2;Q9CZW2-2;Q9CZW2-3	Centromere protein N	Cenpn	medium	7	7	7	24.3	39240	24.645	273550000	32	3	3	2	4	5	2	2	4	5	0	0	1	0	1	0	0	1	3	2	4	5	2	2	4	5	0	0	1	0	1	0	0	1	3	2	4	5	2
Q8K015;Q8K015-2	Centromere protein O	Cenpo	high	9	9	9	38.3	34154	36.247	729300000	41	2	4	2	3	7	5	4	5	5	0	0	3	1	0	0	3	3	4	2	3	7	5	4	5	5	0	0	3	1	0	0	3	3	4	2	3	7	5
Q9CZ92;Q9CZ92-2	Centromere protein P	Cenpp	high	9	9	9	38.5	33288	9.6452	192820000	30	2	5	3	3	5	2	0	4	3	0	0	2	2	1	0	1	1	5	3	3	5	2	0	4	3	0	0	2	2	1	0	1	1	5	3	3	5	2
Q9CPQ5;Q9CPQ5-2	Centromere protein Q	Cenpq	high	8	8	8	33.7	30501	52.428	305420000	40	2	6	4	2	3	3	1	4	4	0	0	2	2	0	1	1	2	6	4	2	3	3	1	4	4	0	0	2	2	0	1	1	2	6	4	2	3	3
Q3TJM4	Centromere protein T	Cenpt	high	11	11	11	35.1	56242	44.309	281080000	34	1	3	2	3	10	3	3	2	6	1	0	0	1	0	0	0	2	3	2	3	10	3	3	2	6	1	0	0	1	0	0	0	2	3	2	3	10	3
Q8C4M7;Q8C4M7-2	Centromere protein U	Cenpu	high	8	8	8	25.9	46370	25.751	389330000	44	2	5	4	3	8	4	3	4	5	1	0	3	2	1	0	2	2	5	4	3	8	4	3	4	5	1	0	3	2	1	0	2	2	5	4	3	8	4
Q9CXS4;Q9CXS4-2	Centromere protein V	Cenpv	high	10	10	10	57.1	27541	60.487	1124100000	82	2	8	6	6	8	5	6	4	4	3	3	2	4	2	2	3	3	8	6	6	8	5	6	4	4	3	3	2	4	2	2	3	3	8	6	6	8	5
Q7TSG1;Q7TSG1-2;Q7TSG1-3;Q7TSG1-4	Centrosomal protein of 120 kDa	Cep120	high	31	31	31	43.6	112580	106.65	2115700000	183	4	10	10	7	17	11	10	14	19	7	2	7	11	14	12	18	18	10	10	7	17	11	10	14	19	7	2	7	11	14	12	18	18	10	10	7	17	11
Q8BI22-2;Q8BI22	Centrosomal protein of 128 kDa	Cep128	high	22	22	22	25	120190	88.433	589510000	78	2	10	5	11	14	7	6	8	9	1	0	5	2	2	0	3	4	10	5	11	14	7	6	8	9	1	0	5	2	2	0	3	4	10	5	11	14	7
Q62036	Centrosomal protein of 131 kDa	Cep131	medium	7	7	7	7.6	120310	7.2777	71037000	27	1	1	1	2	3	1	1	3	1	1	1	1	2	0	0	3	3	1	1	2	3	1	1	3	1	1	1	1	2	0	0	3	3	1	1	2	3	1
Q6P5D4	Centrosomal protein of 135 kDa	Cep135	high	55	55	55	48.4	133340	234.5	3629800000	257	1	13	12	11	24	15	14	16	26	10	6	19	24	18	17	31	36	13	12	11	24	15	14	16	26	10	6	19	24	18	17	31	36	13	12	11	24	15
A2AUM9	Centrosomal protein of 152 kDa	Cep152	high	30	30	30	20.6	196530	58.534	566070000	112	1	9	4	4	14	9	6	7	12	4	2	5	7	6	3	9	12	9	4	4	14	9	6	7	12	4	2	5	7	6	3	9	12	9	4	4	14	9
Q6ZQ06	Centrosomal protein of 162 kDa	Cep162	high	13	13	13	12.3	160850	9.9607	99110000	28	1	2	0	2	3	2	3	2	2	1	0	3	3	0	0	3	8	2	0	2	3	2	3	2	2	1	0	3	3	0	0	3	8	2	0	2	3	2
Q5DU05-2;Q5DU05-3;Q5DU05	Centrosomal protein of 164 kDa	Cep164	medium	6	6	6	5.2	149310	1.5598	150110000	15	3	1	0	0	3	2	1	0	2	1	0	2	1	1	0	1	2	1	0	0	3	2	1	0	2	1	0	2	1	1	0	1	2	1	0	0	3	2
Q6A065;Q6A065-3;Q6A065-2;Q8BVZ1-2;Q8BVZ1	Centrosomal protein of 170 kDa	Cep170	high	51	51	48	42.4	175050	234.47	3846700000	324	5	26	23	25	38	19	18	20	28	23	16	22	22	13	9	15	20	26	23	25	38	19	18	20	28	23	16	22	22	13	9	15	20	23	23	24	36	18
E9Q4Y4;A0A286YDK4		Cep192	high	49	49	49	29.3	276340	186.84	1937000000	216	2	13	7	13	22	16	11	16	18	11	7	19	16	13	8	21	21	13	7	13	22	16	11	16	18	11	7	19	16	13	8	21	21	13	7	13	22	16
Q60952	Centrosome-associated protein CEP250	Cep250	high	65	65	64	33.8	276810	266.9	4883400000	379	1	21	12	18	25	21	21	21	26	26	19	33	38	24	20	29	37	21	12	18	25	21	21	21	26	26	19	33	38	24	20	29	37	21	12	17	25	21
Q8BQ48-6;Q8BQ48-5;Q8BQ48-3;Q8BQ48-2;Q8BQ48;Q8BQ48-4	Centrosomal protein of 295 kDa	Cep295	medium	7	7	7	4.8	249900	8.5787	335610000	10	6	0	0	0	4	1	0	1	3	0	0	0	1	0	0	1	4	0	0	0	4	1	0	1	3	0	0	0	1	0	0	1	4	0	0	0	4	1
E9Q309		Cep350	high	54	54	54	24.9	346450	159.28	1815700000	152	1	8	4	7	23	12	5	11	25	2	1	7	7	5	5	23	26	8	4	7	23	12	5	11	25	2	1	7	7	5	5	23	26	8	4	7	23	12
Q99NF3;Q99NF3-2	Centrosomal protein of 41 kDa	Cep41	high	16	16	16	62.7	41441	65.775	860290000	100	2	3	2	3	10	2	3	6	11	6	3	8	11	6	6	10	7	3	2	3	10	2	3	6	11	6	3	8	11	6	6	10	7	3	2	3	10	2
Q5HZK1	Centrosomal protein of 44 kDa	Cep44	medium	7	7	7	24.1	43255	7.7896	131150000	21	1	1	0	0	1	0	0	1	2	1	0	0	3	1	2	2	7	1	0	0	1	0	0	1	2	1	0	0	3	1	2	2	7	1	0	0	1	0
Q8BT07;Q8BT07-2	Centrosomal protein of 55 kDa	Cep55	medium	6	6	6	15.6	53930	14.026	48760000	9	2	2	1	1	4	0	0	2	0	0	0	0	0	0	0	0	0	2	1	1	4	0	0	2	0	0	0	0	0	0	0	0	0	2	1	1	4	0
Q8CEE0;Q8CEE0-2;Q8CEE0-3	Centrosomal protein of 57 kDa	Cep57	high	17	17	17	40.2	56909	121.54	2393200000	158	3	8	5	8	8	9	10	12	10	8	7	7	7	9	9	10	11	8	5	8	8	9	10	12	10	8	7	7	7	9	9	10	11	8	5	8	8	9
Q3UPP8-3;Q3UPP8-2;Q3UPP8	Centrosomal protein of 63 kDa	Cep63	medium	6	6	6	15.4	62627	12.045	157680000	13	3	1	0	1	1	0	0	3	1	0	0	1	1	0	0	0	3	1	0	1	1	0	0	3	1	0	0	1	1	0	0	0	3	1	0	1	1	0
Q8C0D9-2;Q8C0D9	Centrosomal protein of 68 kDa	Cep68	high	10	10	10	21.5	70486	20.956	231450000	35	2	0	0	1	4	2	0	3	6	1	2	4	7	1	0	3	6	0	0	1	4	2	0	3	6	1	2	4	7	1	0	3	6	0	0	1	4	2
Q6IQY5-2;Q6IQY5	Centrosomal protein of 70 kDa	Cep70	low	2	2	2	5.2	66849	1.3193	2463100000	46	2	1	1	1	1	1	1	1	1	2	1	2	1	1	1	1	1	1	1	1	1	1	1	1	1	2	1	2	1	1	1	1	1	1	1	1	1	1
Q0VEJ0	Centrosomal protein of 76 kDa	Cep76	medium	6	6	6	11.1	74303	2.596	27894000	12	1	0	1	2	2	1	1	0	1	0	0	0	0	0	0	2	3	0	1	2	2	1	1	0	1	0	0	0	0	0	0	2	3	0	1	2	2	1
Q6IRU7	Centrosomal protein of 78 kDa	Cep78	high	16	16	16	28.6	86889	47.452	204090000	53	1	2	0	2	7	3	4	4	7	4	0	2	4	2	1	7	7	2	0	2	7	3	4	4	7	4	0	2	4	2	1	7	7	2	0	2	7	3
Q9D5R3;Q9D5R3-2	Centrosomal protein of 83 kDa	Cep83	medium	7	7	7	10.3	81997	7.5222	43658000	23	2	2	2	2	0	2	3	0	2	0	1	0	1	1	1	3	3	2	2	2	0	2	3	0	2	0	1	0	1	1	1	3	3	2	2	2	0	2
Q8BMK0	Centrosomal protein of 85 kDa	Cep85	medium	6	6	6	12	85339	4.5294	56178000	8	1	1	0	1	1	0	0	2	1	0	0	1	0	0	0	2	2	1	0	1	1	0	0	2	1	0	0	1	0	0	0	2	2	1	0	1	1	0
Q8BVV7	Centrosomal protein of 95 kDa	Cep95	high	9	9	9	12.2	95209	13.058	285470000	50	1	2	1	2	5	4	1	3	7	2	1	2	3	2	1	5	7	2	1	2	5	4	1	3	7	2	1	2	3	2	1	5	7	2	1	2	5	4
Q9CZ62;Q9CZ62-2	Centrosomal protein of 97 kDa	Cep97	high	14	14	14	25.9	94640	51.412	669350000	67	2	4	1	5	9	3	3	6	6	3	3	6	6	0	2	4	3	4	1	5	9	3	3	6	6	3	3	6	6	0	2	4	3	4	1	5	9	3
Q8BGS7-2;Q8BGS7	Choline/ethanolaminephosphotransferase 1	Cept1	medium	6	6	6	19.2	46538	45.804	2017100000	74	2	3	2	0	3	2	3	1	2	5	3	4	4	4	2	3	2	3	2	0	3	2	3	1	2	5	3	4	4	4	2	3	2	3	2	0	3	2
Q8K4Q7	Ceramide kinase	Cerk	high	12	12	12	30.1	59842	25.15	197520000	43	1	2	4	3	5	0	3	5	6	0	0	0	0	2	3	5	5	2	4	3	5	0	3	5	6	0	0	0	0	2	3	5	5	2	4	3	5	0
Q924Z4	Ceramide synthase 2	Cers2	medium	6	6	6	20.3	45024	97.725	4460600000	95	1	4	4	6	5	4	4	5	5	4	5	6	6	4	5	6	6	4	4	6	5	4	4	5	5	4	5	6	6	4	5	6	6	4	4	6	5	4
Q9D6J1	Ceramide synthase 4	Cers4	medium	3	3	3	7.1	46016	2.5701	79269000	11	1	1	0	0	1	2	1	0	2	1	0	0	1	2	0	1	1	1	0	0	1	2	1	0	2	1	0	0	1	2	0	1	1	1	0	0	1	2
Q9D6K9-2;Q9D6K9	Ceramide synthase 5	Cers5	medium	5	5	4	16	45428	8.3296	248790000	33	2	1	1	2	2	2	1	1	1	3	2	2	2	3	2	2	3	1	1	2	2	2	1	1	1	3	2	2	2	3	2	2	3	1	1	1	2	2
Q8C172	Ceramide synthase 6	Cers6	medium	4	3	3	11.5	44812	3.912	35336000	3	1	1	0	1	2	0	0	0	0	0	0	0	0	0	0	0	0	1	0	0	2	0	0	0	0	0	0	0	0	0	0	0	0	1	0	0	2	0
Q9R1K9;P41209	Centrin-2	Cetn2	high	13	13	12	72.1	19796	282	5517700000	242	2	10	7	8	11	9	10	10	10	10	10	12	11	10	7	10	10	10	7	8	11	9	10	10	10	10	10	12	11	10	7	10	10	10	7	7	11	9
O35648	Centrin-3	Cetn3	high	8	8	8	40.1	19519	28.461	2233300000	90	1	4	4	5	4	6	3	2	5	3	5	3	4	3	4	4	5	4	4	5	4	6	3	2	5	3	5	3	4	3	4	4	5	4	4	5	4	6
Q8K4K1;Q8K4K1-3;Q8K4K1-2	Centrin-4	Cetn4	medium	3	2	2	22.6	19200	4.215	214850000	12	3	1	1	2	0	0	1	1	2	0	0	1	1	1	1	1	1	1	1	1	0	0	1	0	1	0	0	0	0	1	1	0	1	1	1	1	0	0
Q8BTU1;Q8BTU1-2	Cilia- and flagella-associated protein 20	Cfap20	high	10	10	10	53.9	22748	41.444	3496000000	124	2	5	4	6	6	6	6	7	4	7	4	7	5	6	4	8	6	5	4	6	6	6	6	7	4	7	4	7	5	6	4	8	6	5	4	6	6	6
Q8C6E0	Cilia- and flagella-associated protein 36	Cfap36	high	9	9	9	39.9	39599	27.071	320310000	33	1	0	1	2	4	1	0	2	3	3	2	5	5	0	0	2	4	0	1	2	4	1	0	2	3	3	2	5	5	0	0	2	4	0	1	2	4	1
Q9D180	Cilia- and flagella-associated protein 57	Cfap57	low	1	1	1	0.8	144930	1.2472	43741000	1	1	1	0	0	0	0	0	0	0	0	0	0	0	0	0	0	0	1	0	0	0	0	0	0	0	0	0	0	0	0	0	0	0	1	0	0	0	0
Q6ZPR1	Cilia- and flagella-associated protein 97	Cfap97	low	1	1	1	2.4	60836	1.3392	13442000	2	1	0	0	0	1	0	0	0	0	0	0	0	0	0	0	1	0	0	0	0	1	0	0	0	0	0	0	0	0	0	0	1	0	0	0	0	1	0
O88271	Craniofacial development protein 1	Cfdp1	high	15	15	15	42.7	32921	169.34	10273000000	244	1	7	8	7	9	11	10	11	7	13	8	12	11	11	8	10	10	7	8	7	9	11	10	11	7	13	8	12	11	11	8	10	10	7	8	7	9	11
P18760	Cofilin-1	Cfl1	high	29	29	26	90.4	18559	323.31	715930000000	1710	1	21	21	18	20	26	25	20	20	28	24	23	23	25	24	22	23	21	21	18	20	26	25	20	20	28	24	23	23	25	24	22	23	18	18	16	17	23
P45591	Cofilin-2	Cfl2	medium	7	4	4	47	18709	14.6	142940000	18	1	4	3	2	5	3	4	3	5	5	4	5	6	3	2	4	4	1	0	0	2	0	1	1	2	2	1	2	3	0	0	2	1	1	0	0	2	0
P11680	Properdin	Cfp	medium	3	3	3	10.3	50327	11.664	60830000	9	1	1	0	2	2	1	0	2	1	1	0	1	3	0	0	0	0	1	0	2	2	1	0	2	1	1	0	1	3	0	0	0	0	1	0	2	2	1
Q8BHG9	CGG triplet repeat-binding protein 1	Cggbp1	high	14	14	14	74.9	18761	186.77	13693000000	240	1	13	11	11	11	13	9	12	12	12	12	10	12	11	13	11	11	13	11	11	11	13	9	12	12	12	12	10	12	11	13	11	11	13	11	11	11	13
Q8BMJ7	Cell growth regulator with RING finger domain protein 1	Cgrrf1	low	2	2	2	8.1	37899	1.5642	15209000	2	1	0	0	0	0	0	0	0	1	0	0	0	0	0	0	0	1	0	0	0	0	0	0	0	1	0	0	0	0	0	0	0	1	0	0	0	0	0
Q9CQG1;Q9CQG1-2	Putative glutathione-specific gamma-glutamylcyclotransferase 2	Chac2	medium	3	3	3	23.6	20153	10.819	54946000	10	2	0	0	1	2	0	0	0	2	2	1	1	1	0	0	0	1	0	0	1	2	0	0	0	2	2	1	1	1	0	0	0	1	0	0	1	2	0
Q9QWF0	Chromatin assembly factor 1 subunit A	Chaf1a	high	9	9	9	14.6	101930	10.769	99108000	10	1	4	2	2	5	1	1	1	0	0	0	0	1	0	0	0	0	4	2	2	5	1	1	1	0	0	0	0	1	0	0	0	0	4	2	2	5	1
Q9D0N7	Chromatin assembly factor 1 subunit B	Chaf1b	high	10	10	10	24.1	63131	14.674	102700000	18	1	4	1	5	7	0	0	0	0	0	0	0	0	0	0	0	0	4	1	5	7	0	0	0	0	0	0	0	0	0	0	0	0	4	1	5	7	0
Q8K327	Chromosome alignment-maintaining phosphoprotein 1	Champ1	high	34	34	34	48.3	87560	323.31	5834800000	275	1	19	12	18	22	16	16	20	15	18	12	17	20	15	12	14	17	19	12	18	22	16	16	20	15	18	12	17	20	15	12	14	17	19	12	18	22	16
Q9CQA6	Coiled-coil-helix-coiled-coil-helix domain-containing protein 1	Chchd1	low	1	1	1	9.3	13608	2.5812	215360000	12	1	0	0	1	1	1	0	1	1	1	1	1	1	1	0	1	1	0	0	1	1	1	0	1	1	1	1	1	1	1	0	1	1	0	0	1	1	1
Q7TNL9		Chchd10	medium	3	3	3	34.8	13812	12.112	809590000	42	1	2	2	3	2	2	2	2	2	3	1	3	2	1	2	2	2	2	2	3	2	2	2	2	2	3	1	3	2	1	2	2	2	2	2	3	2	2
Q9D1L0	Coiled-coil-helix-coiled-coil-helix domain-containing protein 2	Chchd2	medium	5	5	1	35.3	15661	47.446	3468500000	80	1	3	3	4	3	3	4	4	4	5	2	4	4	4	3	4	5	3	3	4	3	3	4	4	4	5	2	4	4	4	3	4	5	0	1	1	0	0
Q9CRB9	MICOS complex subunit Mic19	Chchd3	high	15	15	15	54.2	26334	112.09	17116000000	238	1	12	8	9	12	9	11	9	11	12	8	10	15	9	10	9	12	12	8	9	12	9	11	9	11	12	8	10	15	9	10	9	12	12	8	9	12	9
Q8VEA4	Mitochondrial intermembrane space import and assembly protein 40	Chchd4	medium	4	4	4	42.4	15525	38.294	1180700000	33	1	0	0	2	2	0	1	3	2	2	1	4	2	1	2	4	2	0	0	2	2	0	1	3	2	2	1	4	2	1	2	4	2	0	0	2	2	0
Q91VN4	MICOS complex subunit Mic25	Chchd6	high	12	12	12	46.2	29852	84.457	1024200000	81	1	8	1	5	7	3	3	8	8	3	3	7	5	3	1	2	4	8	1	5	7	3	3	8	8	3	3	7	5	3	1	2	4	8	1	5	7	3
Q8K2Q5	Coiled-coil-helix-coiled-coil-helix domain-containing protein 7	Chchd7	low	2	2	2	31.8	10101	3.5392	105700000	10	1	0	0	1	0	0	1	1	1	1	1	1	2	1	1	0	0	0	0	1	0	0	1	1	1	1	1	1	2	1	1	0	0	0	0	1	0	0
P40201	Chromodomain-helicase-DNA-binding protein 1	Chd1	high	50	40	40	33.5	196380	188	3257700000	248	1	27	21	27	35	19	16	32	26	17	13	29	24	20	15	27	25	20	17	22	28	14	12	24	21	12	9	22	19	16	11	21	19	20	17	22	28	14
Q9CXF7;Q9CXF7-2	Chromodomain-helicase-DNA-binding protein 1-like	Chd1l	high	26	26	26	36.8	101440	99.725	2898400000	221	2	12	6	5	12	13	15	11	18	19	15	21	17	15	10	15	17	12	6	5	12	13	15	11	18	19	15	21	17	15	10	15	17	12	6	5	12	13
E9PZM4	Chromodomain-helicase-DNA-binding protein 2	Chd2	high	60	59	50	38.2	210800	323.31	359810000000	592	1	26	23	22	35	31	28	33	28	34	24	39	34	27	23	39	31	25	22	21	34	30	27	32	27	33	23	38	33	26	22	38	30	19	19	17	28	26
B1AR17;F7C528;E9Q614;F6V4V3;B0QZH8;B0QZH7		Chd3	medium	49	33	30	28.6	232740	78.915	2215800000	187	6	22	25	21	33	23	24	27	33	28	21	33	26	23	20	34	31	7	10	6	18	8	8	11	17	13	6	18	11	10	6	18	16	5	9	5	16	6
Q6PDQ2	Chromodomain-helicase-DNA-binding protein 4	Chd4	high	107	107	85	58	217750	323.31	94849000000	2223	1	82	78	87	87	87	90	90	80	93	77	96	85	87	74	88	77	82	78	87	87	87	90	90	80	93	77	96	85	87	74	88	77	61	58	67	67	67
A2A8L1	Chromodomain-helicase-DNA-binding protein 5	Chd5	low	26	3	3	15.3	222510	2.3625	21312000	5	1	22	19	19	20	20	22	24	22	22	20	23	21	19	20	22	22	1	0	0	0	0	0	2	0	0	1	0	0	0	0	1	1	1	0	0	0	0
A3KFM7-2;A3KFM7	Chromodomain-helicase-DNA-binding protein 6	Chd6	low	14	6	6	6.1	305310	7.8839	56171000	14	2	6	3	6	10	6	3	5	6	4	3	5	7	4	3	7	4	1	0	2	3	2	0	1	1	0	0	0	1	1	0	2	0	1	0	2	3	2
A2AJK6;A2AJK6-3	Chromodomain-helicase-DNA-binding protein 7	Chd7	medium	25	13	13	10.1	334060	19.391	105830000	32	2	6	4	5	11	5	4	11	11	6	5	11	14	5	4	7	11	0	0	0	3	0	0	5	4	2	1	4	4	1	0	2	6	0	0	0	3	0
Q09XV5;Q09XV5-2	Chromodomain-helicase-DNA-binding protein 8	Chd8	high	73	73	62	37.3	290840	323.31	8459100000	512	2	36	22	26	37	30	26	37	30	38	17	42	38	22	22	35	33	36	22	26	37	30	26	37	30	38	17	42	38	22	22	35	33	30	18	21	29	24
Q8BYH8-2;Q8BYH8	Chromodomain-helicase-DNA-binding protein 9	Chd9	high	37	30	27	17	321890	48.105	588430000	110	2	16	6	10	22	8	6	9	19	12	5	14	18	7	4	8	12	11	3	6	17	3	3	4	13	8	2	9	12	3	1	4	8	10	3	6	16	3
Q9Z265	Serine/threonine-protein kinase Chk2	Chek2	high	9	9	9	24.2	61088	33.586	672510000	55	1	4	1	4	5	3	3	5	4	6	1	6	4	2	0	4	4	4	1	4	5	3	3	5	4	6	1	6	4	2	0	4	4	4	1	4	5	3
Q8CGZ0	Calcium homeostasis endoplasmic reticulum protein	Cherp	high	29	29	29	35.7	106170	323.31	20721000000	410	1	20	20	18	23	22	21	21	21	22	19	22	19	19	17	22	21	20	20	18	23	22	21	21	21	22	19	22	19	19	17	22	21	20	20	18	23	22
Q810L3-2;Q810L3;Q810L3-3;Q810L3-4	E3 ubiquitin-protein ligase CHFR	Chfr	high	9	9	9	21.1	73799	14.976	79864000	18	4	2	0	0	5	0	0	0	1	2	0	2	1	1	0	0	2	2	0	0	5	0	0	0	1	2	0	2	1	1	0	0	2	2	0	0	5	0
Q9D9G3	Cysteine-rich hydrophobic domain-containing protein 2	Chic2	low	2	2	2	14.5	19282	6.8622	27052000	5	1	1	0	0	1	0	0	0	1	0	0	0	2	0	0	0	1	1	0	0	1	0	0	0	1	0	0	0	2	0	0	0	1	1	0	0	1	0
Q922Q9;Q922Q9-2	Chitinase domain-containing protein 1	Chid1	high	12	12	12	36.9	44905	27.888	888070000	62	2	4	1	1	6	2	4	4	3	7	4	7	6	5	2	3	7	4	1	1	6	2	4	4	3	7	4	7	6	5	2	3	7	4	1	1	6	2
O35744	Chitinase-like protein 3	Chil3	medium	5	5	4	15.3	44458	3.3031	14964000	4	1	0	0	0	2	0	0	0	4	0	0	0	0	0	0	0	0	0	0	0	2	0	0	0	4	0	0	0	0	0	0	0	0	0	0	0	2	0
O54804-2;O54804	Choline kinase alpha	Chka	medium	7	7	7	22.5	49904	9.8322	108350000	16	2	0	0	1	1	0	0	2	1	2	1	3	5	0	0	0	1	0	0	1	1	0	0	2	1	2	1	3	5	0	0	0	1	0	0	1	1	0
O55229	Choline/ethanolamine kinase	Chkb	high	13	13	13	35.3	45126	44.328	1618600000	94	1	4	2	7	8	6	6	7	7	9	4	8	7	4	4	7	5	4	2	7	8	6	6	7	7	9	4	8	7	4	4	7	5	4	2	7	8	6
Q9QXG2;Q9QZD5	Rab proteins geranylgeranyltransferase component A 1	Chm	high	21	21	21	42.6	73976	82.181	2612200000	163	2	6	4	7	12	8	7	11	7	13	8	12	10	12	8	13	10	6	4	7	12	8	7	11	7	13	8	12	10	12	8	13	10	6	4	7	12	8
Q921W0	Charged multivesicular body protein 1a	Chmp1a	high	10	10	10	33.7	21607	11.14	5987100000	140	1	4	7	6	5	7	6	8	6	7	7	7	5	7	6	8	6	4	7	6	5	7	6	8	6	7	7	7	5	7	6	8	6	4	7	6	5	7
Q99LU0	Charged multivesicular body protein 1b-1	Chmp1b1	high	8	8	3	30.2	22124	7.0565	12381000000	177	1	6	5	7	6	7	5	6	7	6	6	7	7	6	7	7	6	6	5	7	6	7	5	6	7	6	6	7	7	6	7	7	6	2	2	3	3	3
Q9DB34	Charged multivesicular body protein 2a	Chmp2a	high	13	13	13	41	25134	50.754	3160100000	139	1	4	4	5	8	7	6	7	7	10	7	9	9	7	6	7	8	4	4	5	8	7	6	7	7	10	7	9	9	7	6	7	8	4	4	5	8	7
Q8BJF9	Charged multivesicular body protein 2b	Chmp2b	high	11	10	10	37.6	23934	19.071	1681000000	88	1	3	4	6	5	3	4	6	5	6	5	9	6	3	2	7	6	3	3	5	4	3	3	5	4	6	4	8	5	2	2	6	5	3	3	5	4	3
Q9CQ10	Charged multivesicular body protein 3	Chmp3	high	8	8	8	42.9	25219	19.738	1626900000	65	1	6	2	2	6	2	3	4	5	5	5	4	2	4	3	4	4	6	2	2	6	2	3	4	5	5	5	4	2	4	3	4	4	6	2	2	6	2
Q9D8B3;Q9D7F7	Charged multivesicular body protein 4b	Chmp4b	high	14	14	14	56.7	24936	171.85	10119000000	182	2	10	11	10	11	9	5	10	8	12	11	14	11	10	10	12	12	10	11	10	11	9	5	10	8	12	11	14	11	10	10	12	12	10	11	10	11	9
Q9D7S9	Charged multivesicular body protein 5	Chmp5	medium	5	5	5	31.5	24575	229.49	1154200000	65	1	4	3	2	4	2	3	3	3	3	3	5	4	2	2	3	5	4	3	2	4	2	3	3	3	3	3	5	4	2	2	3	5	4	3	2	4	2
P0C0A3	Charged multivesicular body protein 6	Chmp6	medium	6	6	6	31.5	23415	45.612	1069800000	73	1	4	4	3	4	5	5	4	3	4	4	4	5	3	3	3	3	4	4	3	4	5	5	4	3	4	4	4	5	3	3	3	3	4	4	3	4	5
Q8R1T1;Q8R1T1-2	Charged multivesicular body protein 7	Chmp7	high	9	9	9	21.3	50632	22.402	674780000	88	2	4	3	6	8	4	3	5	8	5	3	6	7	3	3	6	7	4	3	6	8	4	3	5	8	5	3	6	7	3	3	6	7	4	3	6	8	4
Q9D1P4	Cysteine and histidine-rich domain-containing protein 1	Chordc1	high	20	20	20	68.9	37350	323.31	25778000000	490	1	15	16	15	17	16	16	18	14	16	14	17	16	18	15	17	14	15	16	15	17	16	16	18	14	16	14	17	16	18	15	17	14	15	16	15	17	16
P61022	Calcineurin B homologous protein 1	Chp1	high	14	14	14	77.9	22432	91.414	3081900000	131	1	11	8	8	12	10	7	7	8	3	5	5	7	2	3	3	6	11	8	8	12	10	7	7	8	3	5	5	7	2	3	3	6	11	8	8	12	10
Q3UU43		Chpf2	low	1	1	1	2.1	85655	3.0596	6857200	4	1	0	0	0	1	0	0	1	0	1	0	0	0	0	0	0	1	0	0	0	1	0	0	1	0	1	0	0	0	0	0	0	1	0	0	0	1	0
Q9JKP8	Chromatin accessibility complex protein 1	Chrac1	medium	4	4	4	37.2	14127	76.404	1843500000	70	1	3	3	3	3	3	3	3	2	3	3	3	2	4	3	3	2	3	3	3	3	3	3	3	2	3	3	3	2	4	3	3	2	3	3	3	3	3
Q91XQ5	Carbohydrate sulfotransferase 15	Chst15	low	2	2	2	4.6	64986	3.5287	21439000	7	1	1	0	1	2	0	0	0	1	0	0	0	0	0	0	0	2	1	0	1	2	0	0	0	1	0	0	0	0	0	0	0	2	1	0	1	2	0
O88199	Carbohydrate sulfotransferase 3	Chst3	high	11	11	11	27.3	53996	91.171	1443900000	91	1	6	7	6	10	7	6	7	8	1	0	3	4	3	3	5	6	6	7	6	10	7	6	7	8	1	0	3	4	3	3	5	6	6	7	6	10	7
Q8BIW9	Chromosome transmission fidelity protein 18 homolog	Chtf18	high	19	19	19	26.8	108140	44.171	326160000	44	1	10	4	8	11	4	2	4	2	1	0	1	1	0	0	0	0	10	4	8	11	4	2	4	2	1	0	1	1	0	0	0	0	10	4	8	11	4
P0CG14	Chromosome transmission fidelity protein 8 homolog isoform 2	Chtf8	high	17	17	17	48.2	52244	109.23	3395800000	127	1	8	5	6	12	7	8	7	8	6	5	9	6	6	7	11	12	8	5	6	12	7	8	7	8	6	5	9	6	6	7	11	12	8	5	6	12	7
P0CG15	Chromosome transmission fidelity protein 8 homolog	Chtf8	medium	4	4	4	58.7	13227	6.5425	106310000	13	1	2	2	1	2	2	1	2	1	0	0	0	0	0	0	0	0	2	2	1	2	2	1	2	1	0	0	0	0	0	0	0	0	2	2	1	2	2
Q9CY57-3;Q9CY57;Q9CY57-5;Q9CY57-4;Q9CY57-2	Chromatin target of PRMT1 protein	Chtop	high	12	12	12	44.1	21978	264.52	20230000000	373	5	7	6	8	9	8	8	9	8	10	7	8	8	6	7	10	7	7	6	8	9	8	8	9	8	10	7	8	8	6	7	10	7	7	6	8	9	8
Q60680;Q60680-3;Q60680-2	Inhibitor of nuclear factor kappa-B kinase subunit alpha	Chuk	high	28	27	27	44.3	84728	55.764	2956700000	239	3	9	3	8	11	12	11	12	17	18	13	18	14	18	15	19	21	8	3	8	11	11	10	12	17	17	12	17	13	17	14	19	20	8	3	8	11	11
Q6DG52;Q6DG52-2	Protein Churchill	Churc1	medium	4	4	4	54.5	12858	9.5045	422390000	27	2	1	0	0	1	2	1	0	0	3	2	4	3	2	2	1	3	1	0	0	1	2	1	0	0	3	2	4	3	2	2	1	3	1	0	0	1	2
Q99KN2	Probable cytosolic iron-sulfur protein assembly protein CIAO1	Ciao1	high	13	13	13	53.4	37632	62.401	1914600000	109	1	7	6	8	8	8	7	8	6	9	5	9	7	6	6	9	9	7	6	8	8	8	7	8	6	9	5	9	7	6	6	9	9	7	6	8	8	8
Q8WTY4	Anamorsin	Ciapin1	high	11	11	11	54.7	33429	131.42	3546500000	178	1	10	8	8	8	9	8	10	9	10	8	9	9	8	7	9	7	10	8	8	8	9	8	10	9	10	8	9	9	8	7	9	7	10	8	8	8	9
Q9Z0F4	Calcium and integrin-binding protein 1	Cib1	medium	6	6	6	45	21763	13.332	341410000	43	1	4	3	2	3	4	4	1	5	2	1	2	3	3	3	2	4	4	3	2	3	4	4	1	5	2	1	2	3	3	3	2	4	4	3	2	3	4
Q924A2	Protein capicua homolog	Cic	high	36	36	16	23.1	258130	171.57	2154600000	200	1	8	6	11	17	8	8	14	11	20	11	22	18	5	3	16	14	8	6	11	17	8	8	14	11	20	11	22	18	5	3	16	14	1	1	3	7	2
P79621-3;P79621-2;P79621	MHC class II transactivator	Ciita	medium	3	3	3	3.6	116230	2.753	11120000	3	3	0	0	0	0	0	0	0	0	0	0	0	1	0	0	0	3	0	0	0	0	0	0	0	0	0	0	0	1	0	0	0	3	0	0	0	0	0
Q9D0V8;Q9D0V8-2;Q9D0V8-3	Cyclin-dependent kinase 2-interacting protein	Cinp	medium	3	3	3	17.9	24103	5.5351	78877000	12	3	0	0	0	1	0	0	1	0	1	0	3	1	1	0	1	1	0	0	0	1	0	0	1	0	1	0	3	1	1	0	1	1	0	0	0	1	0
Q9DA19;Q9DA19-3	Corepressor interacting with RBPJ 1	Cir1	medium	5	5	5	17.8	51837	8.4321	423150000	23	2	1	1	1	2	0	1	4	2	1	0	3	2	0	1	3	2	1	1	1	2	0	1	4	2	1	0	3	2	0	1	3	2	1	1	1	2	0
P60824	Cold-inducible RNA-binding protein	Cirbp	medium	6	6	6	31.4	18607	56.33	6965100000	95	1	4	3	5	4	4	3	5	5	4	4	4	5	4	5	4	4	4	3	5	4	4	3	5	5	4	4	4	5	4	5	4	4	4	3	5	4	4
Q8R2N2	Cirhin	Cirh1a	high	25	25	25	43.4	76908	146.58	4508500000	223	1	12	8	12	12	12	11	11	9	18	14	20	15	14	9	18	13	12	8	12	12	12	11	11	9	18	14	20	15	14	9	18	13	12	8	12	12	12
Q91WS0	CDGSH iron-sulfur domain-containing protein 1	Cisd1	medium	6	6	6	52.8	12097	100.47	12378000000	226	1	5	5	5	5	5	5	5	6	6	5	5	6	6	4	5	6	5	5	5	5	5	5	5	6	6	5	5	6	6	4	5	6	5	5	5	5	5
Q9CQB5	CDGSH iron-sulfur domain-containing protein 2	Cisd2	medium	7	7	7	55.6	15242	117.32	16362000000	222	1	6	6	6	6	6	7	6	6	7	6	7	7	7	6	7	7	6	6	6	6	6	7	6	6	7	6	7	7	7	6	7	7	6	6	6	6	6
B1AR13	CDGSH iron-sulfur domain-containing protein 3, mitochondrial	Cisd3	medium	6	6	6	42.3	15676	8.924	5466000000	89	1	3	1	1	3	3	3	3	5	2	5	4	5	5	5	6	5	3	1	1	3	3	3	3	5	2	5	4	5	5	5	6	5	3	1	1	3	3
A2AN61;Q8VEH2;Q3UUV0;F6XWQ4;F6S5B6;F7AT58;F7D5G9;F7BM53;A0A0A0MQJ7		Ciz1	high	22	22	22	42.6	91100	144.23	2138900000	161	9	7	6	9	9	7	9	9	11	9	9	13	12	10	11	9	9	7	6	9	9	7	9	9	11	9	9	13	12	10	11	9	9	7	6	9	9	7
Q8BMK4	Cytoskeleton-associated protein 4	Ckap4	high	34	34	34	58.3	63691	249.28	13601000000	415	1	28	16	27	22	18	18	19	28	17	10	19	20	26	27	28	31	28	16	27	22	18	18	19	28	17	10	19	20	26	27	28	31	28	16	27	22	18
A2AGT5;A2AGT5-3;A2AGT5-2	Cytoskeleton-associated protein 5	Ckap5	high	85	85	85	46.6	225630	322.83	13146000000	697	3	46	36	37	51	44	38	41	49	45	32	44	48	38	42	47	55	46	36	37	51	44	38	41	49	45	32	44	48	38	42	47	55	46	36	37	51	44
Q04447	Creatine kinase B-type	Ckb	medium	4	4	4	16.3	42713	11.061	37084000	7	1	0	0	1	0	0	0	1	2	1	0	2	2	0	0	0	0	0	0	1	0	0	0	1	2	1	0	2	2	0	0	0	0	0	0	1	0	0
Q80TV8-2;Q80TV8	CLIP-associating protein 1	Clasp1	high	51	44	44	40.4	167940	114.55	3673800000	322	2	31	23	28	40	22	22	31	33	20	16	21	24	15	14	25	25	25	17	22	34	18	17	27	28	14	11	16	19	10	8	21	20	25	17	22	34	18
Q8BRT1-5	CLIP-associating protein 2	Clasp2	low	24	9	9	48.5	66369	14.77	801180000	60	1	12	13	11	14	12	11	14	13	16	15	12	17	9	9	12	10	2	2	3	3	3	3	5	3	4	5	3	6	3	3	3	4	2	2	3	3	3
Q8BRT1;Q8BRT1-6	CLIP-associating protein 2	Clasp2	high	54	54	34	49.7	140740	274.93	8380900000	546	2	28	30	23	39	30	21	28	33	40	28	32	41	22	19	28	27	28	30	23	39	30	21	28	33	40	28	32	41	22	19	28	27	14	15	11	24	19
Q8CFC7-2;Q8CFC7-3;Q8CFC7	CLK4-associating serine/arginine rich protein	Clasrp	medium	6	6	6	18.9	65969	37.413	681430000	40	3	2	3	2	2	2	2	5	3	1	2	4	4	1	2	4	4	2	3	2	2	2	2	5	3	1	2	4	4	1	2	4	4	2	3	2	2	2
Q99LI2	Chloride channel CLIC-like protein 1	Clcc1	high	21	21	21	46.8	60621	132.31	2798600000	133	1	7	5	6	9	9	9	11	7	7	7	12	12	6	7	10	11	7	5	6	9	9	9	11	7	7	7	12	12	6	7	10	11	7	5	6	9	9
P51791;P51791-2	H(+)/Cl(-) exchange transporter 3	Clcn3	high	10	10	7	13.3	90868	7.8763	430400000	51	2	6	3	3	4	4	3	3	4	3	0	4	2	2	1	4	2	6	3	3	4	4	3	3	4	3	0	4	2	2	1	4	2	3	2	1	2	1
Q9WVD4	H(+)/Cl(-) exchange transporter 5	Clcn5	medium	5	3	3	6.8	83100	1.4713	49638000	7	1	4	1	3	2	2	1	3	1	2	0	2	2	2	0	2	2	2	0	1	1	0	0	1	0	0	0	0	1	0	0	0	1	2	0	1	1	0
O35454	Chloride transport protein 6	Clcn6	low	1	1	1	1.7	96979	1.5401	9650200	4	1	0	0	0	1	1	0	0	1	0	0	0	0	1	0	0	1	0	0	0	1	1	0	0	1	0	0	0	0	1	0	0	1	0	0	0	1	1
O70496	H(+)/Cl(-) exchange transporter 7	Clcn7	high	13	13	13	27.5	88712	83.002	886150000	67	1	3	2	3	6	5	7	4	6	6	4	8	7	3	5	7	7	3	2	3	6	5	7	4	6	6	4	8	7	3	5	7	7	3	2	3	6	5
Q9CQX5	Claudin domain-containing protein 1	Cldnd1	medium	3	3	3	15	28572	5.4406	69285000	12	1	1	0	1	3	1	0	0	1	0	0	1	0	1	0	2	1	1	0	1	3	1	0	0	1	0	0	1	0	1	0	2	1	1	0	1	3	1
Q504P2	C-type lectin domain family 12 member A	Clec12a	low	2	2	2	9	30757	4.2617	7483700	5	1	0	0	0	1	0	0	0	0	0	0	1	2	0	0	0	1	0	0	0	1	0	0	0	0	0	0	1	2	0	0	0	1	0	0	0	1	0
Q80U30-2;Q80U30;Q80U30-4;Q80U30-3;Q80U30-5	Protein CLEC16A	Clec16a	high	9	9	9	13.5	116030	18.892	1781600000	53	5	1	1	1	5	3	1	4	3	5	3	5	7	2	1	4	4	1	1	1	5	3	1	4	3	5	3	5	7	2	1	4	4	1	1	1	5	3
Q91V08;Q9D676-2;Q9D676	C-type lectin domain family 2 member D	Clec2d	high	8	8	7	48.8	23647	50.162	3021700000	123	3	5	5	5	6	6	7	8	7	6	6	7	7	6	7	4	7	5	5	5	6	6	7	8	7	6	6	7	7	6	7	4	7	5	4	5	5	5
Q9Z1Q5	Chloride intracellular channel protein 1	Clic1	high	16	16	16	83	27013	323.31	89608000000	889	1	16	15	15	16	15	16	16	16	16	15	15	16	15	15	16	16	16	15	15	16	15	16	16	16	16	15	15	16	15	15	16	16	16	15	15	16	15
Q9QYB1	Chloride intracellular channel protein 4	Clic4	high	20	20	19	81	28729	323.31	11975000000	384	1	14	14	14	16	16	14	13	16	19	17	19	17	13	14	14	15	14	14	14	16	16	14	13	16	19	17	19	17	13	14	14	15	14	13	14	16	16
Q99KN9;Q99KN9-2	Clathrin interactor 1	Clint1	high	23	23	23	31.7	68512	294.54	23892000000	504	2	16	19	15	17	19	16	15	18	19	16	13	17	17	18	18	16	16	19	15	17	19	16	15	18	19	16	13	17	17	18	18	16	16	19	15	17	19
Q922J3;Q922J3-2	CAP-Gly domain-containing linker protein 1	Clip1	high	56	56	52	48.5	155810	323.31	3592100000	292	2	7	2	8	14	12	10	14	18	30	24	36	28	18	12	27	26	7	2	8	14	12	10	14	18	30	24	36	28	18	12	27	26	5	2	7	12	11
Q9Z0H8-2;Q9Z0H8	CAP-Gly domain-containing linker protein 2	Clip2	medium	10	6	6	13	111850	8.5453	26703000	9	2	2	0	1	4	1	1	1	2	2	2	3	1	1	2	6	4	0	0	0	2	0	0	0	1	0	0	0	0	0	0	3	3	0	0	0	2	0
P22518;P22518-2	Dual specificity protein kinase CLK1	Clk1	high	10	10	8	24	57093	10.41	285970000	26	2	1	0	0	0	1	0	3	3	2	2	3	3	2	0	4	4	1	0	0	0	1	0	3	3	2	2	3	3	2	0	4	4	0	0	0	0	0
O35491	Dual specificity protein kinase CLK2	Clk2	medium	6	6	6	14	59986	5.0004	73914000	9	1	0	0	1	2	0	0	0	3	1	0	1	1	0	0	1	1	0	0	1	2	0	0	0	3	1	0	1	1	0	0	1	1	0	0	1	2	0
O35492	Dual specificity protein kinase CLK3	Clk3	high	13	13	13	24.6	73797	23.171	1244100000	107	1	5	5	8	9	6	6	9	6	9	4	10	6	5	5	8	5	5	5	8	9	6	6	9	6	9	4	10	6	5	5	8	5	5	5	8	9	6
Q61124	Battenin	Cln3	low	1	1	1	3.4	47656	2.2903	67587000	12	1	1	0	1	1	1	0	1	1	1	1	1	0	1	0	1	1	1	0	1	1	1	0	1	1	1	1	1	0	1	0	1	1	1	0	1	1	1
Q3UMW8	Ceroid-lipofuscinosis neuronal protein 5 homolog	Cln5	medium	6	6	6	17	39329	6.3314	357990000	52	1	2	2	2	5	3	2	2	5	4	4	5	4	2	1	3	4	2	2	2	5	3	2	2	5	4	4	5	4	2	1	3	4	2	2	2	5	3
D6RE34;Q3U466		Cln6	low	1	1	1	42.5	4310	12.2	0	0	2	0	0	1	1	1	0	1	1	1	0	0	1	0	0	0	1	0	0	1	1	1	0	1	1	1	0	0	1	0	0	0	1	0	0	1	1	1
Q61189	Methylosome subunit pICln	Clns1a	medium	6	6	6	41.9	26021	161.37	2478400000	68	1	3	2	3	4	5	3	5	5	4	2	5	4	5	5	5	4	3	2	3	4	5	3	5	5	4	2	5	4	5	5	5	4	3	2	3	4	5
Q99LI9	Polyribonucleotide 5-hydroxyl-kinase Clp1	Clp1	high	12	12	12	36.5	47737	79.072	2949500000	123	1	5	5	6	5	7	7	8	3	9	6	9	7	9	7	9	5	5	5	6	5	7	7	8	3	9	6	9	7	9	7	9	5	5	5	6	5	7
Q60649	Caseinolytic peptidase B protein homolog	Clpb	high	14	14	14	28.4	76003	26.98	488800000	49	1	2	3	2	5	3	2	3	4	8	4	5	5	2	1	3	5	2	3	2	5	3	2	3	4	8	4	5	5	2	1	3	5	2	3	2	5	3
O88696	ATP-dependent Clp protease proteolytic subunit, mitochondrial	Clpp	high	10	10	10	40.4	29800	68.258	8031300000	194	1	7	8	6	8	7	8	7	8	10	8	8	9	9	8	7	9	7	8	6	8	7	8	7	8	10	8	8	9	9	8	7	9	7	8	6	8	7
Q8VBZ3	Cleft lip and palate transmembrane protein 1 homolog	Clptm1	high	16	16	16	35.2	75290	176.33	2781800000	151	1	9	5	8	12	6	8	8	13	8	4	9	9	8	5	9	10	9	5	8	12	6	8	8	13	8	4	9	9	8	5	9	10	9	5	8	12	6
Q8BXA5	Cleft lip and palate transmembrane protein 1-like protein	Clptm1l	high	11	11	11	22.1	62183	40.111	1788200000	98	1	6	3	5	6	4	5	6	5	7	5	5	6	5	4	7	5	6	3	5	6	4	5	6	5	7	5	5	6	5	4	7	5	6	3	5	6	4
Q9JHS4	ATP-dependent Clp protease ATP-binding subunit clpX-like, mitochondrial	Clpx	high	26	26	26	46.2	69228	124.3	2544700000	175	1	9	8	9	14	9	9	13	14	12	10	16	13	7	8	12	11	9	8	9	14	9	9	13	14	12	10	16	13	7	8	12	11	9	8	9	14	9
O08585	Clathrin light chain A	Clta	high	9	9	9	26.8	25604	12.182	31236000000	272	1	8	8	8	8	8	6	8	8	8	8	8	7	7	8	9	9	8	8	8	8	8	6	8	8	8	8	8	7	7	8	9	9	8	8	8	8	8
Q6IRU5-2;Q6IRU5;Q6IRU5-3	Clathrin light chain B	Cltb	high	10	10	10	33.2	23174	13.042	2826600000	89	3	5	1	4	4	4	5	4	5	8	5	5	6	6	6	6	6	5	1	4	4	4	5	4	5	8	5	5	6	6	6	6	6	5	1	4	4	4
Q68FD5	Clathrin heavy chain 1	Cltc	high	102	102	102	66.8	191550	323.31	367400000000	3545	1	86	86	78	87	89	87	90	85	90	84	85	85	89	86	98	80	86	86	78	87	89	87	90	85	90	84	85	85	89	86	98	80	86	86	78	87	89
Q06890	Clusterin;Clusterin beta chain;Clusterin alpha chain	Clu	high	8	8	8	18.5	51655	21.868	421290000	33	1	0	0	0	1	2	3	3	4	4	3	2	3	0	3	2	5	0	0	0	1	2	3	3	4	4	3	2	3	0	3	2	5	0	0	0	1	2
Q5SW19;Q5SW19-3;Q5SW19-2	Clustered mitochondria protein homolog	Cluh	high	33	33	33	34.1	148070	110.85	1753300000	180	3	11	5	9	19	12	7	17	13	16	7	15	13	9	5	15	14	11	5	9	19	12	7	17	13	16	7	15	13	9	5	15	14	11	5	9	19	12
Q8R4N0	Citrate lyase subunit beta-like protein, mitochondrial	Clybl	high	16	16	16	49.7	37548	89.403	2138000000	139	1	10	6	6	11	9	7	8	9	10	9	13	14	10	7	10	11	10	6	6	11	9	7	8	9	10	9	13	14	10	7	10	11	10	6	6	11	9
Q61419;Q61419-2	Cytidine monophosphate-N-acetylneuraminic acid hydroxylase	Cmah	high	24	24	24	48	66935	68.882	2429500000	157	2	7	11	10	13	14	11	14	13	8	6	9	11	12	8	16	13	7	11	10	13	14	11	14	13	8	6	9	11	12	8	16	13	7	11	10	13	14
Q99KK2;Q99KK2-2	N-acylneuraminate cytidylyltransferase	Cmas	high	22	22	22	56.2	48057	135.56	10904000000	256	2	14	11	12	13	14	12	14	13	15	16	18	16	15	13	15	14	14	11	12	13	14	12	14	13	15	16	18	16	15	13	15	14	14	11	12	13	14
Q9CPZ8	COX assembly mitochondrial protein homolog	Cmc1	low	2	2	2	17.9	12552	3.8734	329690000	21	1	1	0	1	2	1	1	1	1	2	2	2	2	0	2	1	1	1	0	1	2	1	1	1	1	2	2	2	2	0	2	1	1	1	0	1	2	1
Q8K199	COX assembly mitochondrial protein 2 homolog	Cmc2	medium	3	3	3	53.2	9418.6	3.9687	428940000	27	1	1	2	2	2	1	1	2	2	2	1	2	2	0	1	1	2	1	2	2	2	1	1	2	2	2	1	2	2	0	1	1	2	1	2	2	2	1
Q61908	Cx9C motif-containing protein 4	Cmc4	medium	3	3	3	36.8	7743	34.881	310580000	24	1	0	0	1	1	1	1	2	2	1	2	3	3	1	1	2	2	0	0	1	1	1	1	2	2	1	2	3	3	1	1	2	2	0	0	1	1	1
Q9D486-2;Q9D486;Q9D486-3	C-Maf-inducing protein	Cmip	high	8	8	8	17.4	76641	14.534	313350000	21	3	1	0	2	3	1	0	2	2	0	0	5	2	0	0	3	2	1	0	2	3	1	0	2	2	0	0	5	2	0	0	3	2	1	0	2	3	1
Q9DBP5	UMP-CMP kinase	Cmpk1	high	17	17	17	64.8	22165	237.06	49424000000	718	1	12	12	11	12	12	12	10	12	15	11	12	12	13	13	12	11	12	12	11	12	12	12	10	12	15	11	12	12	13	13	12	11	12	12	11	12	12
Q3U5Q7	UMP-CMP kinase 2, mitochondrial	Cmpk2	high	26	26	26	68	50036	256.33	18024000000	475	1	19	20	19	17	23	19	20	17	19	15	20	19	18	20	18	16	19	20	19	17	23	19	20	17	19	15	20	19	18	20	18	16	19	20	19	17	23
Q9CZT6	Protein CMSS1	Cmss1	high	10	10	10	42.4	31593	21.254	1548100000	64	1	6	3	4	6	6	5	6	6	5	2	6	4	6	3	6	5	6	3	4	6	6	5	6	6	5	2	6	4	6	3	6	5	6	3	4	6	6
Q9CZ69	CKLF-like MARVEL transmembrane domain-containing protein 6	Cmtm6	medium	3	3	3	21.9	19824	28.048	918830000	17	1	2	2	2	2	3	3	1	2	3	2	1	2	2	1	2	2	2	2	2	2	3	3	1	2	3	2	1	2	2	1	2	2	2	2	2	2	3
Q9ESD6-2;Q9ESD6	CKLF-like MARVEL transmembrane domain-containing protein 7	Cmtm7	medium	4	4	4	38.8	14681	49.75	3635100000	118	2	4	4	4	4	4	4	4	4	3	1	3	3	4	4	4	3	4	4	4	4	4	4	4	4	3	1	3	3	4	4	4	3	4	4	4	4	4
Q9DBC3	Cap-specific mRNA (nucleoside-2-O-)-methyltransferase 1	Cmtr1	high	50	50	50	64.8	95675	323.31	29045000000	816	1	29	27	33	33	40	35	38	33	39	36	41	36	39	40	41	37	29	27	33	33	40	35	38	33	39	36	41	36	39	40	41	37	29	27	33	33	40
Q8BWQ4	Cap-specific mRNA (nucleoside-2-O-)-methyltransferase 2	Cmtr2	medium	6	6	6	9.3	87142	3.7007	470630000	24	1	0	1	1	1	0	1	2	1	3	1	5	3	0	0	2	2	0	1	1	1	0	1	2	1	3	1	5	3	0	0	2	2	0	1	1	1	0
P53996-2;P53996-3	Cellular nucleic acid-binding protein	Cnbp	high	11	11	1	64.7	18742	229.16	19679000000	223	2	8	7	7	8	9	8	8	8	9	11	10	9	8	9	9	8	8	7	7	8	9	8	8	8	9	11	10	9	8	9	9	8	1	1	1	1	1
P53996;Q9D548	Cellular nucleic acid-binding protein	Cnbp	low	11	1	1	62.4	19592	58.075	682060000	35	2	8	7	7	8	9	8	8	8	9	11	10	9	8	9	9	8	1	1	1	1	1	1	1	1	1	1	1	1	1	1	1	1	1	1	1	1	1
Q9D1A2	Cytosolic non-specific dipeptidase	Cndp2	high	29	29	29	75.4	52767	323.31	24984000000	549	1	20	20	18	18	21	23	22	19	24	20	21	22	22	21	22	20	20	20	18	18	21	23	22	19	24	20	21	22	22	21	22	20	20	20	18	18	21
Q3UJ81;Q3UJ81-3;Q3UJ81-2	Nuclear envelope phosphatase-regulatory subunit 1	Cnep1r1	medium	3	3	3	28.8	14267	26.869	64755000	11	3	3	0	2	2	0	0	0	1	0	0	1	0	0	0	1	1	3	0	2	2	0	0	0	1	0	0	1	0	0	0	1	1	3	0	2	2	0
O35372	Protein cornichon homolog 1	Cnih1	low	1	1	1	17.4	16699	75.317	234500000	8	1	1	1	1	0	1	1	1	0	0	0	1	1	0	0	0	0	1	1	1	0	1	1	1	0	0	0	1	1	0	0	0	0	1	1	1	0	1
Q9CX13	Protein cornichon homolog 4	Cnih4	low	1	1	1	14.4	16089	4.4939	648240000	17	1	0	0	1	1	0	0	1	1	1	0	1	1	1	0	1	1	0	0	1	1	0	0	1	1	1	0	1	1	1	0	1	1	0	0	1	1	0
Q08093	Calponin-2	Cnn2	high	17	17	16	75.1	33155	309.54	58217000000	717	1	14	12	12	16	15	15	15	14	15	14	14	16	13	17	16	16	14	12	12	16	15	15	15	14	15	14	14	16	13	17	16	16	13	11	11	15	14
Q9DAW9;Q08091-2;Q08091	Calponin-3	Cnn3	high	16	15	15	63.3	36428	155.45	36279000000	626	3	14	13	12	15	14	14	14	15	12	11	12	14	14	14	14	14	13	12	11	14	13	13	13	14	11	10	12	13	13	13	13	13	13	12	11	14	13
Q32NY4;Q32NY4-2	Metal transporter CNNM3	Cnnm3	high	8	8	7	15.4	76278	10.88	88304000	30	2	1	1	2	6	1	0	2	4	2	1	2	3	0	0	0	3	1	1	2	6	1	0	2	4	2	1	2	3	0	0	0	3	1	0	2	6	1
Q69ZF7	Metal transporter CNNM4	Cnnm4	medium	4	4	3	8.2	86625	2.2704	58403000	3	1	0	0	0	2	1	0	0	0	0	0	1	0	0	0	0	0	0	0	0	2	1	0	0	0	0	0	1	0	0	0	0	0	0	0	0	1	1
Q6ZQ08-2	CCR4-NOT transcription complex subunit 1	Cnot1	low	100	1	1	52.6	266350	1.2616	5684800	3	1	65	64	69	77	68	66	73	66	69	57	73	63	68	62	76	67	0	0	1	0	0	0	0	0	0	0	0	1	1	0	0	0	0	0	1	0	0
Q6ZQ08;Q6ZQ08-4	CCR4-NOT transcription complex subunit 1	Cnot1	high	101	101	2	52.7	266800	323.31	36156000000	1458	2	66	65	69	78	69	68	74	67	70	58	74	63	68	62	77	69	66	65	69	78	69	68	74	67	70	58	74	63	68	62	77	69	1	1	1	1	1
Q8BH15;Q8BH15-2;Q8BH15-3;Q8BH15-4;Q8BH15-5;Q8BH15-6	CCR4-NOT transcription complex subunit 10	Cnot10	high	29	29	29	55.4	81817	248.43	2973700000	224	6	17	10	8	16	14	17	14	12	13	13	12	15	13	10	14	11	17	10	8	16	14	17	14	12	13	13	12	15	13	10	14	11	17	10	8	16	14
Q9CWN7	CCR4-NOT transcription complex subunit 11	Cnot11	high	12	12	12	38.6	54959	52.536	1467000000	89	1	6	5	6	10	5	5	6	7	6	5	8	7	4	7	5	6	6	5	6	10	5	5	6	7	6	5	8	7	4	7	5	6	6	5	6	10	5
Q8C5L3;Q8C5L3-2;Q8C5L3-3	CCR4-NOT transcription complex subunit 2	Cnot2	high	22	22	22	57.6	59710	250.4	5697900000	212	3	11	8	13	14	15	12	13	10	14	10	13	10	10	11	13	11	11	8	13	14	15	12	13	10	14	10	13	10	10	11	13	11	11	8	13	14	15
Q8K0V4	CCR4-NOT transcription complex subunit 3	Cnot3	high	23	23	23	40.7	81945	172.96	5306200000	204	1	11	10	9	14	11	9	16	10	10	7	13	12	11	6	13	12	11	10	9	14	11	9	16	10	10	7	13	12	11	6	13	12	11	10	9	14	11
Q8BT14-3	CCR4-NOT transcription complex subunit 4	Cnot4	high	12	12	1	26.2	78263	35.526	431120000	57	1	2	3	2	4	2	1	4	6	4	1	3	6	2	1	4	6	2	3	2	4	2	1	4	6	4	1	3	6	2	1	4	6	0	0	0	0	0
Q8K3P5;Q8K3P5-2;Q8K3P5-3	CCR4-NOT transcription complex subunit 6	Cnot6	medium	6	4	4	10.1	63303	1.4097	97154000	13	3	2	0	1	3	1	0	2	2	1	0	1	2	0	0	2	0	1	0	1	2	1	0	1	1	1	0	0	2	0	0	1	0	1	0	1	2	1
Q8VEG6;Q8VEG6-2;Q8VEG6-3	CCR4-NOT transcription complex subunit 6-like	Cnot6l	high	14	14	12	36.4	63023	61.167	1310800000	91	3	4	4	4	10	7	5	8	6	7	3	7	6	5	4	10	6	4	4	4	10	7	5	8	6	7	3	7	6	5	4	10	6	3	4	4	9	7
Q60809	CCR4-NOT transcription complex subunit 7	Cnot7	high	8	8	8	44.2	32718	45.487	1883600000	80	1	4	4	3	6	4	4	5	5	4	3	7	5	7	4	7	7	4	4	3	6	4	4	5	5	4	3	7	5	7	4	7	7	4	4	3	6	4
Q9D8X5	CCR4-NOT transcription complex subunit 8	Cnot8	high	9	9	9	43.5	33574	67.407	1172700000	62	1	7	3	5	7	8	5	6	5	5	3	6	6	5	4	6	5	7	3	5	7	8	5	6	5	5	3	6	6	5	4	6	5	7	3	5	7	8
P16330;P16330-2	2,3-cyclic-nucleotide 3-phosphodiesterase	Cnp	high	36	36	36	72.4	47123	323.31	66831000000	836	2	27	27	27	32	28	28	28	27	24	24	28	25	26	25	25	25	27	27	27	32	28	28	28	27	24	24	28	25	26	25	25	25	27	27	27	32	28
Q9QXT0	Protein canopy homolog 2	Cnpy2	high	9	9	9	53.3	20767	61.786	3448700000	127	1	7	7	7	6	7	7	7	7	7	6	8	7	6	6	5	7	7	7	7	6	7	7	7	7	7	6	8	7	6	6	5	7	7	7	7	6	7
Q9DAU1;Q9DAU1-2	Protein canopy homolog 3	Cnpy3	high	13	13	13	40.2	30537	244.6	6695400000	178	2	6	6	9	12	10	7	8	9	11	10	8	11	9	9	10	9	6	6	9	12	10	7	8	9	11	10	8	11	9	9	10	9	6	6	9	12	10
Q8BQ47	Protein canopy homolog 4	Cnpy4	high	9	9	9	40.8	28093	173.39	4192600000	135	1	7	6	6	8	5	5	8	7	7	5	8	7	7	4	8	8	7	6	6	8	5	5	8	7	7	5	8	7	7	4	8	8	7	6	6	8	5
P47936	Cannabinoid receptor 2	Cnr2	medium	4	4	4	12.4	38213	11.2	135800000	22	1	2	1	0	2	2	1	2	2	1	0	2	1	2	1	2	1	2	1	0	2	2	1	2	2	1	0	2	1	2	1	2	1	2	1	0	2	2
Q5M8N0	CB1 cannabinoid receptor-interacting protein 1	Cnrip1	medium	6	6	6	53.7	18612	17.835	1496200000	71	1	3	3	6	3	6	4	5	3	5	6	6	6	4	4	3	3	3	3	6	3	6	4	5	3	5	6	6	6	4	4	3	3	3	3	6	3	6
Q8CBC4;Q8CBC4-3	Consortin	Cnst	high	16	16	16	31.2	76865	74.06	526620000	82	2	6	1	6	10	3	4	7	6	5	3	6	7	3	3	9	9	6	1	6	10	3	4	7	6	5	3	6	7	3	3	9	9	6	1	6	10	3
A2AL36;A2AL36-2	Centriolin	Cntrl	high	95	95	95	46.9	268880	323.31	4678800000	450	2	28	17	25	38	23	27	33	39	28	19	24	40	28	23	36	60	28	17	25	38	23	27	33	39	28	19	24	40	28	23	36	60	28	17	25	38	23
Q8CB62;Q8CB62-2	Centrobin	Cntrob	high	18	18	18	28.1	99403	38.684	2197400000	88	2	8	4	6	12	7	7	8	8	4	1	2	3	6	3	6	10	8	4	6	12	7	7	8	8	4	1	2	3	6	3	6	10	8	4	6	12	7
Q9D2R6	Cytochrome c oxidase assembly factor 3 homolog, mitochondrial	Coa3	medium	4	4	4	38	11987	7.487	174120000	11	1	1	0	1	0	0	3	2	2	4	1	2	1	1	1	0	3	1	0	1	0	0	3	2	2	4	1	2	1	1	1	0	3	1	0	1	0	0
Q8BT51	Cytochrome c oxidase assembly factor 4 homolog, mitochondrial	COA4	medium	4	4	4	42.5	10135	5.5013	28197000	5	1	0	0	0	1	0	0	1	0	0	0	3	1	0	0	1	0	0	0	0	1	0	0	1	0	0	0	3	1	0	0	1	0	0	0	0	1	0
Q99M07	Cytochrome c oxidase assembly factor 5	Coa5	low	2	2	2	33.8	8358.5	3.161	188010000	17	1	1	0	2	0	1	1	1	1	0	1	1	1	2	1	2	1	1	0	2	0	1	1	1	1	0	1	1	1	2	1	2	1	1	0	2	0	1
Q8BGD8	Cytochrome c oxidase assembly factor 6 homolog	Coa6	medium	4	4	4	51.9	9298.3	53.955	535260000	38	1	3	2	3	3	2	2	3	3	3	2	3	3	0	1	2	3	3	2	3	3	2	2	3	3	3	2	3	3	0	1	2	3	3	2	3	3	2
Q921H9	Cytochrome c oxidase assembly factor 7	Coa7	high	8	8	8	41.6	25617	29.606	1419400000	50	1	2	0	5	3	4	3	3	3	5	2	4	6	3	4	3	7	2	0	5	3	4	3	3	3	5	2	4	6	3	4	3	7	2	0	5	3	4
Q9DBL7	Bifunctional coenzyme A synthase;Phosphopantetheine adenylyltransferase;Dephospho-CoA kinase	Coasy	high	17	17	17	42.6	62022	207.96	3918200000	180	1	9	8	9	9	9	7	11	9	12	12	13	14	9	9	9	11	9	8	9	9	9	7	11	9	12	12	13	14	9	9	9	11	9	8	9	9	9
Q3UMF0-3;Q3UMF0	Cordon-bleu protein-like 1	Cobll1	high	61	61	1	65.5	129450	323.31	9302500000	651	2	32	25	28	45	32	35	38	39	42	30	28	34	42	35	45	45	32	25	28	45	32	35	38	39	42	30	28	34	42	35	45	45	1	1	0	1	1
Q3UMF0-4;Q3UMF0-2	Cordon-bleu protein-like 1	Cobll1	low	61	1	1	65.4	129610	2.5432	62871000	5	2	31	24	28	44	31	34	37	39	41	30	29	33	41	36	45	45	0	0	0	0	0	0	0	1	0	0	1	0	0	1	1	1	0	0	0	0	0
Q9Z160	Conserved oligomeric Golgi complex subunit 1	Cog1	high	29	29	29	39.7	109050	106.63	1246900000	164	1	13	10	6	17	12	9	11	13	14	7	9	11	9	5	12	11	13	10	6	17	12	9	11	13	14	7	9	11	9	5	12	11	13	10	6	17	12
Q921L5	Conserved oligomeric Golgi complex subunit 2	Cog2	high	30	30	30	58	82039	158.52	1745200000	162	1	7	6	13	16	8	5	11	12	8	9	11	14	7	5	10	12	7	6	13	16	8	5	11	12	8	9	11	14	7	5	10	12	7	6	13	16	8
Q8CI04	Conserved oligomeric Golgi complex subunit 3	Cog3	high	27	27	27	41.2	93282	60.748	1412700000	177	1	12	10	9	17	10	9	15	14	14	5	11	11	7	6	10	13	12	10	9	17	10	9	15	14	14	5	11	11	7	6	10	13	12	10	9	17	10
Q8R1U1	Conserved oligomeric Golgi complex subunit 4	Cog4	high	22	22	22	36.4	88660	51.423	1039900000	111	1	7	3	4	11	6	6	10	9	5	4	11	11	6	4	6	8	7	3	4	11	6	6	10	9	5	4	11	11	6	4	6	8	7	3	4	11	6
Q8C0L8	Conserved oligomeric Golgi complex subunit 5	Cog5	high	25	25	25	38.1	91390	135.23	2026700000	178	1	9	6	9	12	6	9	16	13	13	10	15	11	8	9	14	10	9	6	9	12	6	9	16	13	13	10	15	11	8	9	14	10	9	6	9	12	6
Q8R3I3	Conserved oligomeric Golgi complex subunit 6	Cog6	high	15	15	15	32.9	73039	31.327	811610000	67	1	3	1	4	5	6	4	8	5	9	5	4	3	5	5	8	5	3	1	4	5	6	4	8	5	9	5	4	3	5	5	8	5	3	1	4	5	6
Q3UM29	Conserved oligomeric Golgi complex subunit 7	Cog7	high	24	24	24	37.4	86072	66.116	1628900000	109	1	9	4	7	13	8	6	9	10	10	7	14	9	6	2	10	10	9	4	7	13	8	6	9	10	10	7	14	9	6	2	10	10	9	4	7	13	8
Q9JJA2	Conserved oligomeric Golgi complex subunit 8	Cog8	high	18	18	18	33.6	71601	64.205	1398200000	114	1	6	2	6	10	8	4	6	8	7	3	10	4	6	4	10	8	6	2	6	10	8	4	6	8	7	3	10	4	6	4	10	8	6	2	6	10	8
Q5SU73	Coilin	Coil	high	13	13	13	34.7	61916	41.733	1053700000	99	1	8	5	7	9	5	5	6	8	7	4	8	7	5	3	5	7	8	5	7	9	5	5	6	8	7	4	8	7	5	3	5	7	8	5	7	9	5
Q9EQG9;Q9EQG9-2;Q9EQG9-3	Collagen type IV alpha-3-binding protein	Col4a3bp	high	19	19	19	37.7	71110	54.024	1324000000	106	3	10	4	9	10	7	8	8	11	10	4	13	6	8	8	10	9	10	4	9	10	7	8	8	11	10	4	13	6	8	8	10	9	10	4	9	10	7
Q04857	Collagen alpha-1(VI) chain	Col6a1	low	2	2	2	2.1	108490	3.0467	89334000	11	1	1	1	1	0	0	1	1	1	0	2	0	1	1	0	0	1	1	1	1	0	0	1	1	1	0	2	0	1	1	0	0	1	1	1	1	0	0
Q8K297	Procollagen galactosyltransferase 1	Colgalt1	high	14	14	14	26.6	71060	52.112	1690700000	140	1	6	4	7	10	7	5	7	8	5	1	4	7	6	3	4	6	6	4	7	10	7	5	7	8	5	1	4	7	6	3	4	6	6	4	7	10	7
Q8K4M5	COMM domain-containing protein 1	Commd1	medium	7	7	7	36.2	20996	22.947	485640000	27	1	4	2	3	3	3	4	3	3	5	3	6	2	4	5	6	3	4	2	3	3	3	4	3	3	5	3	6	2	4	5	6	3	4	2	3	3	3
Q8JZY2	COMM domain-containing protein 10	Commd10	high	9	9	9	50	22812	29.247	2429800000	107	1	5	4	6	5	6	6	5	6	4	6	6	7	5	7	6	7	5	4	6	5	6	6	5	6	4	6	6	7	5	7	6	7	5	4	6	5	6
Q8BXC6	COMM domain-containing protein 2	Commd2	high	10	10	10	45.2	22848	38.48	1973000000	91	1	5	5	4	5	2	5	8	3	6	4	7	5	6	6	8	3	5	5	4	5	2	5	8	3	6	4	7	5	6	6	8	3	5	5	4	5	2
Q63829	COMM domain-containing protein 3	Commd3	high	8	8	8	45.6	22037	36.554	1136900000	64	1	1	2	4	6	3	4	2	5	3	2	6	4	3	3	4	5	1	2	4	6	3	4	2	5	3	2	6	4	3	3	4	5	1	2	4	6	3
Q9CQ02	COMM domain-containing protein 4	Commd4	high	9	9	9	48.2	21860	141.25	1327400000	85	1	4	3	4	4	6	3	5	5	8	6	6	6	6	4	6	7	4	3	4	4	6	3	5	5	8	6	6	6	6	4	6	7	4	3	4	4	6
Q8R395	COMM domain-containing protein 5	Commd5	high	8	8	8	47.8	24493	104.74	2389100000	134	1	5	4	5	6	6	7	6	7	7	5	8	6	7	6	7	7	5	4	5	6	6	7	6	7	7	5	8	6	7	6	7	7	5	4	5	6	6
Q3V4B5	COMM domain-containing protein 6	Commd6	low	2	2	2	31	9795.1	3.1154	21121000	4	1	0	0	0	0	0	0	0	0	0	0	1	0	1	1	0	2	0	0	0	0	0	0	0	0	0	0	1	0	1	1	0	2	0	0	0	0	0
Q8BG94	COMM domain-containing protein 7	Commd7	medium	7	7	7	42.5	22652	36.857	940470000	50	1	2	2	4	3	2	3	4	5	4	6	5	5	3	5	5	4	2	2	4	3	2	3	4	5	4	6	5	5	3	5	5	4	2	2	4	3	2
Q9CZG3	COMM domain-containing protein 8	Commd8	high	10	10	10	67.8	20852	82.658	1411600000	93	1	3	3	3	5	4	4	5	5	6	6	7	5	5	3	7	4	3	3	3	5	4	4	5	5	6	6	7	5	5	3	7	4	3	3	3	5	4
Q8K2Q0	COMM domain-containing protein 9	Commd9	high	9	9	9	68.2	21850	117.9	984660000	75	1	2	1	1	2	5	4	4	2	4	2	8	6	4	5	5	7	2	1	1	2	5	4	4	2	4	2	8	6	4	5	5	7	2	1	1	2	5
O88587-2;O88587	Catechol O-methyltransferase	Comt	high	13	13	13	68.5	24707	62.243	3815700000	210	2	8	9	7	7	10	9	8	7	9	9	9	7	6	8	7	7	8	9	7	7	10	9	8	7	9	9	9	7	6	8	7	7	8	9	7	7	10
Q8BIG7	Catechol O-methyltransferase domain-containing protein 1	Comtd1	medium	5	5	5	23.7	28960	40.715	819560000	64	1	4	2	1	2	4	2	3	2	4	4	4	4	3	2	3	2	4	2	1	2	4	2	3	2	4	4	4	4	3	2	3	2	4	2	1	2	4
Q8CIE6	Coatomer subunit alpha;Xenin;Proxenin	Copa	high	77	77	77	68.6	138430	323.31	71560000000	1374	1	65	58	57	59	62	60	69	56	65	58	66	59	63	57	66	51	65	58	57	59	62	60	69	56	65	58	66	59	63	57	66	51	65	58	57	59	62
Q9JIF7	Coatomer subunit beta	Copb1	high	52	52	52	62	107060	323.31	56136000000	1219	1	46	39	39	46	44	43	43	42	45	40	42	42	44	40	41	43	46	39	39	46	44	43	43	42	45	40	42	42	44	40	41	43	46	39	39	46	44
O55029	Coatomer subunit beta	Copb2	high	53	53	53	71	102450	323.31	29098000000	630	1	35	33	38	36	40	36	41	33	40	36	40	36	32	37	34	32	35	33	38	36	40	36	41	33	40	36	40	36	32	37	34	32	35	33	38	36	40
O89079	Coatomer subunit epsilon	Cope	high	13	13	13	60.1	34567	323.31	14962000000	354	1	11	10	10	10	11	10	12	9	11	11	13	10	11	9	12	10	11	10	10	10	11	10	12	9	11	11	13	10	11	9	12	10	11	10	10	10	11
Q9QZE5	Coatomer subunit gamma-1	Copg1	high	42	38	38	62.5	97512	323.31	19234000000	578	1	30	27	29	30	30	31	35	26	27	21	30	26	36	30	28	26	27	24	25	27	27	28	31	23	24	18	27	23	32	27	25	23	27	24	25	27	27
Q9QXK3-4;Q9QXK3;Q9QXK3-3;Q9QXK3-2	Coatomer subunit gamma-2	Copg2	high	42	42	38	62.6	97550	323.31	25205000000	705	4	23	23	27	30	25	27	29	25	32	32	35	30	27	23	23	26	23	23	27	30	25	27	29	25	32	32	35	30	27	23	23	26	20	20	23	27	22
P61202;P61202-2	COP9 signalosome complex subunit 2	Cops2	high	22	22	22	51	51596	128.05	15307000000	374	2	15	19	15	19	17	16	17	18	19	16	18	19	17	14	17	18	15	19	15	19	17	16	17	18	19	16	18	19	17	14	17	18	15	19	15	19	17
O88543	COP9 signalosome complex subunit 3	Cops3	high	19	19	19	61	47832	323.31	9654200000	317	1	14	12	13	14	15	13	15	13	15	15	16	15	12	14	16	15	14	12	13	14	15	13	15	13	15	15	16	15	12	14	16	15	14	12	13	14	15
O88544	COP9 signalosome complex subunit 4	Cops4	high	26	26	26	75.4	46284	273.6	19307000000	465	1	20	21	21	23	20	20	22	22	22	22	25	24	20	19	24	23	20	21	21	23	20	20	22	22	22	22	25	24	20	19	24	23	20	21	21	23	20
O35864	COP9 signalosome complex subunit 5	Cops5	high	18	18	18	55.4	37548	152.85	10845000000	336	1	14	16	13	16	17	17	13	15	16	16	17	17	17	14	17	13	14	16	13	16	17	17	13	15	16	16	17	17	17	14	17	13	14	16	13	16	17
O88545	COP9 signalosome complex subunit 6	Cops6	high	13	13	13	52.2	35880	196.58	12925000000	299	1	13	13	10	11	13	13	12	12	13	11	12	13	12	11	10	12	13	13	10	11	13	13	12	12	13	11	12	13	12	11	10	12	13	13	10	11	13
Q9CZ04-2;Q9CZ04	COP9 signalosome complex subunit 7a	Cops7a	high	11	11	11	45.5	30404	273.39	2722600000	111	2	7	6	7	6	7	6	4	5	10	6	11	9	6	4	4	6	7	6	7	6	7	6	4	5	10	6	11	9	6	4	4	6	7	6	7	6	7
Q8BV13	COP9 signalosome complex subunit 7b	Cops7b	high	9	9	9	38.3	29689	174.86	2028000000	110	1	6	5	6	6	6	5	6	3	6	6	6	6	5	4	7	6	6	5	6	6	6	5	6	3	6	6	6	6	5	4	7	6	6	5	6	6	6
Q8VBV7	COP9 signalosome complex subunit 8	Cops8	medium	6	6	6	41.1	23255	120.17	3104900000	128	1	5	3	4	5	4	5	4	5	6	5	6	5	5	5	3	5	5	3	4	5	4	5	4	5	6	5	6	5	5	5	3	5	5	3	4	5	4
P61924	Coatomer subunit zeta-1	Copz1	medium	6	6	6	41.8	20198	70.999	4438200000	126	1	4	4	4	5	5	5	3	5	3	5	5	6	5	5	4	5	4	4	4	5	5	5	3	5	3	5	5	6	5	5	4	5	4	4	4	5	5
A0A1W2P7G5;A0A1W2P7J1;E9Q3H6;Q3THF9-2;Q3THF9		Coq10a	medium	4	4	4	22.6	24923	6.3699	73124000	7	5	0	0	0	0	0	0	0	1	0	1	3	0	0	1	1	1	0	0	0	0	0	0	0	1	0	1	3	0	0	1	1	1	0	0	0	0	0
Q8BMS4	Ubiquinone biosynthesis O-methyltransferase, mitochondrial	Coq3	high	11	11	11	37.3	40956	75.618	1417500000	84	1	2	0	1	3	4	1	3	4	7	3	7	8	3	2	5	7	2	0	1	3	4	1	3	4	7	3	7	8	3	2	5	7	2	0	1	3	4
Q8BGB8	Ubiquinone biosynthesis protein COQ4 homolog, mitochondrial	Coq4	high	8	8	8	41	30084	27.365	545390000	31	1	0	0	0	2	2	0	0	2	5	6	6	4	1	0	3	1	0	0	0	2	2	0	0	2	5	6	6	4	1	0	3	1	0	0	0	2	2
Q9CXI0	2-methoxy-6-polyprenyl-1,4-benzoquinol methylase, mitochondrial	Coq5	high	16	16	16	56.3	37335	109.33	2396600000	124	1	4	2	8	4	7	3	8	7	10	8	15	14	6	2	10	7	4	2	8	4	7	3	8	7	10	8	15	14	6	2	10	7	4	2	8	4	7
Q8R1S0	Ubiquinone biosynthesis monooxygenase COQ6, mitochondrial	Coq6	high	19	19	19	47.3	51392	71.925	9985500000	195	1	5	4	5	5	6	5	4	7	13	7	9	10	5	6	9	10	5	4	5	5	6	5	4	7	13	7	9	10	5	6	9	10	5	4	5	5	6
P97478	5-demethoxyubiquinone hydroxylase, mitochondrial	Coq7	high	8	8	8	55.8	24041	54.715	1477600000	73	1	3	1	3	3	2	2	3	4	6	6	7	8	4	3	5	6	3	1	3	3	2	2	3	4	6	6	7	8	4	3	5	6	3	1	3	3	2
Q8K1Z0	Ubiquinone biosynthesis protein COQ9, mitochondrial	Coq9	high	10	10	10	42.8	35082	93.298	3228800000	107	1	5	2	3	8	6	7	8	7	9	7	8	8	7	6	7	8	5	2	3	8	6	7	8	7	9	7	8	8	7	6	7	8	5	2	3	8	6
O89053	Coronin-1A	Coro1a	high	34	34	33	63.1	50989	323.31	968720000000	2422	1	23	25	23	26	26	27	27	25	29	26	29	29	30	27	27	27	23	25	23	26	26	27	27	25	29	26	29	29	30	27	27	27	22	24	22	25	25
Q9WUM3	Coronin-1B	Coro1b	high	21	21	21	39.5	53912	323.31	84253000000	595	1	18	17	16	16	17	17	18	16	20	19	19	17	17	18	19	14	18	17	16	16	17	17	18	16	20	19	19	17	17	18	19	14	18	17	16	16	17
Q9WUM4;Q920M5-3;Q920M5-2;Q920M5;Q920M5-4	Coronin-1C	Coro1c	high	23	22	22	41.1	53120	201.36	21540000000	408	5	19	16	18	19	18	17	17	16	19	17	18	17	14	15	20	18	18	15	17	18	17	16	16	15	18	16	17	16	13	14	19	17	18	15	17	18	17
Q8C0P5	Coronin-2A	Coro2a	high	21	21	20	43.5	59573	87.319	2765000000	139	1	9	5	7	8	8	12	11	10	10	7	9	10	9	9	15	13	9	5	7	8	8	12	11	10	10	7	9	10	9	9	15	13	9	4	6	7	8
Q9D2V7	Coronin-7	Coro7	high	46	46	46	74.8	100810	323.31	68232000000	1173	1	36	31	33	35	39	34	38	33	42	34	42	37	35	34	39	30	36	31	33	35	39	34	38	33	42	34	42	37	35	34	39	30	36	31	33	35	39
Q9CQI6	Coactosin-like protein	Cotl1	high	14	14	14	81.7	15944	161.13	119890000000	666	1	10	11	9	10	11	11	10	11	11	11	10	13	11	11	10	10	10	11	9	10	11	11	10	11	11	11	10	13	11	11	10	10	10	11	9	10	11
Q8CFY5	Protoheme IX farnesyltransferase, mitochondrial	Cox10	low	2	2	2	6.8	48883	3.595	15335000	3	1	0	0	0	1	0	0	0	1	0	0	0	0	0	0	0	1	0	0	0	1	0	0	0	1	0	0	0	0	0	0	0	1	0	0	0	1	0
Q6P8I6	Cytochrome c oxidase assembly protein COX11, mitochondrial	Cox11	medium	4	4	4	25.8	30849	49.717	346430000	39	1	3	1	4	4	1	2	1	3	2	2	3	2	1	0	2	2	3	1	4	4	1	2	1	3	2	2	3	2	1	0	2	2	3	1	4	4	1
Q8BJ03-2;Q8BJ03	Cytochrome c oxidase assembly protein COX15 homolog	Cox15	medium	5	5	5	17.2	44005	16.99	1186400000	56	2	4	2	4	5	2	2	4	4	4	4	4	4	2	2	4	4	4	2	4	5	2	2	4	4	4	4	4	4	2	2	4	4	4	2	4	5	2
Q9CR63;Q9CR63-2	Cytochrome c oxidase assembly protein COX16 homolog, mitochondrial	Cox16	medium	6	4	4	50	12266	5.0086	275160000	27	2	2	2	1	4	3	1	0	3	4	3	1	2	2	1	3	6	2	2	1	3	2	1	0	2	3	2	1	0	1	1	2	4	2	2	1	3	2
P56394	Cytochrome c oxidase copper chaperone	Cox17	medium	5	5	5	84.1	6784	12.587	876860000	51	1	3	0	3	3	3	2	3	2	4	1	4	3	2	1	3	2	3	0	3	3	3	2	3	2	4	1	4	3	2	1	3	2	3	0	3	3	3
Q8K0C8	Cytochrome c oxidase assembly protein COX19	Cox19	medium	4	4	4	42.4	10820	3.203	62767000	14	1	0	0	1	2	0	0	2	2	1	0	3	2	0	0	2	1	0	0	1	2	0	0	2	2	1	0	3	2	0	0	2	1	0	0	1	2	0
Q9D7J4	Cytochrome c oxidase protein 20 homolog	Cox20	medium	4	4	4	32.5	13163	12.45	1116900000	55	1	3	2	2	4	3	2	3	3	3	3	2	4	3	3	3	4	3	2	2	4	3	2	3	3	3	3	2	4	3	3	3	4	3	2	2	4	3
P19783	Cytochrome c oxidase subunit 4 isoform 1, mitochondrial	Cox4i1	high	12	12	12	55.6	19530	159.23	48617000000	372	1	11	10	8	8	10	11	9	8	12	11	12	11	11	10	9	10	11	10	8	8	10	11	9	8	12	11	12	11	11	10	9	10	11	10	8	8	10
P12787	Cytochrome c oxidase subunit 5A, mitochondrial	Cox5a	high	8	8	8	54.1	16101	62.453	8243900000	113	1	3	3	2	4	3	4	4	4	4	4	8	6	3	3	4	3	3	3	2	4	3	4	4	4	4	4	8	6	3	3	4	3	3	3	2	4	3
P19536	Cytochrome c oxidase subunit 5B, mitochondrial	Cox5b	medium	7	7	7	51.6	13813	15.949	3180000000	112	1	5	3	3	4	4	5	4	4	4	4	6	6	3	4	5	5	5	3	3	4	4	5	4	4	4	4	6	6	3	4	5	5	5	3	3	4	4
P43024	Cytochrome c oxidase subunit 6A1, mitochondrial	Cox6a1	medium	3	3	3	42.3	12352	32.845	2362400000	45	1	1	1	1	1	1	1	3	0	2	2	3	1	1	1	3	0	1	1	1	1	1	1	3	0	2	2	3	1	1	1	3	0	1	1	1	1	1
P56391	Cytochrome c oxidase subunit 6B1	Cox6b1	medium	7	7	7	70.9	10071	46.574	39215000000	371	1	7	7	7	7	7	7	7	7	7	7	7	7	7	7	7	7	7	7	7	7	7	7	7	7	7	7	7	7	7	7	7	7	7	7	7	7	7
Q9CPQ1	Cytochrome c oxidase subunit 6C	Cox6c	high	10	10	10	85.5	8468.9	136.25	49236000000	425	1	9	8	7	7	8	8	7	5	9	8	10	8	8	7	8	9	9	8	7	7	8	8	7	5	9	8	10	8	8	7	8	9	9	8	7	7	8
P48771	Cytochrome c oxidase subunit 7A2, mitochondrial	Cox7a2	medium	3	3	3	37.3	9290.8	3.1054	725210000	9	1	2	1	0	0	1	1	0	0	1	1	2	2	1	0	2	0	2	1	0	0	1	1	0	0	1	1	2	2	1	0	2	0	2	1	0	0	1
Q61387	Cytochrome c oxidase subunit 7A-related protein, mitochondrial	Cox7a2l	medium	4	4	4	55	12399	75.891	655230000	52	1	2	1	3	3	4	2	4	4	1	2	3	4	2	3	3	3	2	1	3	3	4	2	4	4	1	2	3	4	2	3	3	3	2	1	3	3	4
P56393	Cytochrome c oxidase subunit 7B, mitochondrial	Cox7b	medium	3	3	3	25	9011.3	2.9002	2183500000	66	1	3	3	3	2	3	3	3	2	3	2	2	2	3	2	3	2	3	3	3	2	3	3	3	2	3	2	2	2	3	2	3	2	3	3	3	2	3
P17665	Cytochrome c oxidase subunit 7C, mitochondrial	Cox7c	low	2	2	2	28.6	7332.5	3.763	59734000	6	1	1	1	0	0	2	1	0	0	2	0	0	1	0	0	1	0	1	1	0	0	2	1	0	0	2	0	0	1	0	0	1	0	1	1	0	0	2
Q6P8K8	Carboxypeptidase A4	Cpa4	low	2	2	2	5	47338	3.0084	101520000	15	1	1	1	1	1	0	1	1	1	0	1	1	1	1	0	2	1	1	1	1	1	0	1	1	1	0	1	1	1	1	0	2	1	1	1	1	1	0
P84086;P63040	Complexin-2	Cplx2	high	8	8	8	54.5	15394	52.459	2223700000	82	2	6	6	7	8	5	4	5	5	0	0	0	0	0	0	0	0	6	6	7	8	5	4	5	5	0	0	0	0	0	0	0	0	6	6	7	8	5
Q80V42;Q80V42-2	Carboxypeptidase M	Cpm	high	16	16	16	44.2	50555	98.508	5187600000	205	2	14	14	15	15	13	14	14	15	5	2	4	4	9	8	13	13	14	14	15	15	13	14	14	15	5	2	4	4	9	8	13	13	14	14	15	15	13
Q8C166	Copine-1	Cpne1	high	20	19	19	50.9	58886	323.31	28540000000	446	1	15	12	13	15	17	14	17	14	17	14	16	14	17	14	16	15	14	12	13	14	16	13	16	13	16	14	15	13	16	14	15	14	14	12	13	14	16
P59108;Q1RLL3;Q9Z140;Q8BLR2;Q0VE82;Q9DC53;Q8JZW4	Copine-2;Copine-9;Copine-6;Copine-4;Copine-7;Copine-8;Copine-5	Cpne2;Cpne9;Cpne6;Cpne4;Cpne7;Cpne8;Cpne5	low	2	1	1	4.4	61035	2.585	1575700	3	7	2	1	1	2	1	1	1	1	1	1	1	1	1	1	1	1	1	0	0	1	0	0	0	0	0	0	0	0	0	0	0	0	1	0	0	1	0
Q8BT60	Copine-3	Cpne3	high	21	21	19	46.3	59584	135.52	15752000000	262	1	14	12	13	15	13	13	17	15	16	11	20	14	14	12	18	15	14	12	13	15	13	13	17	15	16	11	20	14	14	12	18	15	12	11	12	13	11
P36552	Oxygen-dependent coproporphyrinogen-III oxidase, mitochondrial	Cpox	high	25	25	25	64.1	49714	151.42	8261300000	336	1	15	11	14	15	15	15	18	16	18	14	19	19	15	10	19	14	15	11	14	15	15	15	18	16	18	14	19	19	15	10	19	14	15	11	14	15	15
Q8BFS6-5;Q8BFS6-2;Q8BFS6;Q8BFS6-4	Serine/threonine-protein phosphatase CPPED1	Cpped1	low	2	2	2	14.5	19747	1.923	56347000	4	4	1	0	0	1	0	0	0	0	1	0	1	0	0	0	0	0	1	0	0	1	0	0	0	0	1	0	1	0	0	0	0	0	1	0	0	1	0
Q9EPU4	Cleavage and polyadenylation specificity factor subunit 1	Cpsf1	high	55	55	55	48.6	160820	281.13	17211000000	581	1	30	24	28	36	32	27	36	30	35	26	36	34	32	21	38	35	30	24	28	36	32	27	36	30	35	26	36	34	32	21	38	35	30	24	28	36	32
O35218	Cleavage and polyadenylation specificity factor subunit 2	Cpsf2	high	46	46	46	68.9	88382	323.31	23787000000	635	1	27	27	29	36	35	33	31	32	39	27	37	31	32	31	35	36	27	27	29	36	35	33	31	32	39	27	37	31	32	31	35	36	27	27	29	36	35
Q9QXK7	Cleavage and polyadenylation specificity factor subunit 3	Cpsf3	high	35	35	35	54.7	77504	323.31	23343000000	470	1	21	22	21	25	19	20	23	22	23	22	28	22	23	21	28	28	21	22	21	25	19	20	23	22	23	22	28	22	23	21	28	28	21	22	21	25	19
Q9CWS4	Integrator complex subunit 11	Cpsf3l	high	24	24	24	47.8	67843	128.32	3450800000	178	1	6	6	10	10	11	9	11	13	18	10	20	11	8	6	12	11	6	6	10	10	11	9	11	13	18	10	20	11	8	6	12	11	6	6	10	10	11
Q8BQZ5	Cleavage and polyadenylation specificity factor subunit 4	Cpsf4	high	13	13	5	63.5	23653	213.64	5160700000	176	1	10	6	7	10	8	9	6	9	10	8	9	10	7	4	10	10	10	6	7	10	8	9	6	9	10	8	9	10	7	4	10	10	4	3	4	4	2
Q8BQZ5-3;Q8BQZ5-2	Cleavage and polyadenylation specificity factor subunit 4	Cpsf4	low	11	3	3	57.5	23958	15.782	1362800000	50	2	9	4	6	8	9	7	8	7	8	7	9	7	5	5	10	8	3	1	3	2	3	2	3	2	2	2	3	2	2	2	3	2	3	1	3	2	3
Q6NVF9	Cleavage and polyadenylation specificity factor subunit 6	Cpsf6	high	18	18	18	33.8	59152	312.93	30777000000	553	1	14	13	15	14	13	13	15	14	14	13	16	14	12	12	16	14	14	13	15	14	13	13	15	14	14	13	16	14	12	12	16	14	14	13	15	14	13
Q8BTV2;Q8BTV2-2;Q8BTV2-3	Cleavage and polyadenylation specificity factor subunit 7	Cpsf7	high	16	16	16	33.3	52010	163.67	6101000000	242	3	13	13	12	15	13	12	13	15	13	13	14	14	12	12	15	15	13	13	12	15	13	12	13	15	13	13	14	14	12	12	15	15	13	13	12	15	13
P97742;Q924X2	Carnitine O-palmitoyltransferase 1, liver isoform	Cpt1a	high	35	35	35	54.7	88250	323.31	21408000000	578	2	23	23	22	23	26	24	25	21	20	17	22	19	26	22	25	24	23	23	22	23	26	24	25	21	20	17	22	19	26	22	25	24	23	23	22	23	26
P52825	Carnitine O-palmitoyltransferase 2, mitochondrial	Cpt2	high	29	29	29	53.5	73980	217.47	10574000000	397	1	16	15	17	17	17	19	19	18	19	19	21	24	17	15	20	20	16	15	17	17	17	19	19	18	19	19	21	24	17	15	20	20	16	15	17	17	17
Q64735-2;Q64735	Complement component receptor 1-like protein	Cr1l	high	11	11	11	29.1	49074	139	4590000000	185	2	8	5	9	5	7	10	8	6	9	6	9	8	8	9	9	7	8	5	9	5	7	10	8	6	9	6	9	8	8	9	9	7	8	5	9	5	7
P19070	Complement receptor type 2	Cr2	high	37	37	37	45.4	112990	323.31	17416000000	373	1	10	5	7	11	21	18	21	22	31	28	29	32	27	20	24	28	10	5	7	11	21	18	21	22	31	28	29	32	27	20	24	28	10	5	7	11	21
O88843	Death domain-containing protein CRADD	Cradd	medium	4	4	4	37.7	22656	15.81	209210000	31	1	2	3	1	1	3	2	3	2	2	3	3	3	3	2	2	3	2	3	1	1	3	2	3	2	2	3	3	3	3	2	2	3	2	3	1	1	3
Q6PG95	Protein cramped-like	Cramp1l	low	2	2	2	2.3	137120	2.4362	8596700	4	1	1	0	0	1	0	0	0	0	0	0	0	2	0	0	0	0	1	0	0	1	0	0	0	0	0	0	0	2	0	0	0	0	1	0	0	1	0
P47934	Carnitine O-acetyltransferase	Crat	high	17	17	17	30.7	70839	59.897	903090000	71	1	2	0	1	3	2	2	6	4	9	6	12	11	4	7	13	12	2	0	1	3	2	2	6	4	9	6	12	11	4	7	13	12	2	0	1	3	2
Q8C7D2-2;Q8C7D2-3;Q8C7D2	Protein cereblon	Crbn	high	12	12	12	37.1	49483	33.581	985150000	85	3	6	5	4	5	3	5	5	5	5	5	5	5	4	4	6	6	6	5	4	5	3	5	5	5	5	5	5	5	4	4	6	6	6	5	4	5	3
O35427	DNA-directed RNA polymerase III subunit RPC9	Crcp	low	1	1	1	11.5	16683	2.4041	65748000	9	1	0	0	0	1	0	0	1	1	1	0	1	0	1	0	1	1	0	0	0	1	0	0	1	1	1	0	1	0	1	0	1	1	0	0	0	1	0
Q01147;Q01147-2	Cyclic AMP-responsive element-binding protein 1	Creb1	medium	6	6	4	25.8	36674	124.73	8557700000	134	2	5	4	6	6	6	5	6	6	6	5	6	6	5	4	6	6	5	4	6	6	6	5	6	6	6	5	6	6	5	4	6	6	3	2	4	4	4
P45481	CREB-binding protein	Crebbp	high	59	59	39	34.2	265490	323.31	6102700000	475	1	30	22	24	39	30	23	29	35	24	21	30	28	24	17	30	34	30	22	24	39	30	23	29	35	24	21	30	28	24	17	30	34	19	14	13	25	18
Q8CDG5	CREB3 regulatory factor	Crebrf	high	14	14	14	23.8	72597	29.958	4792100000	78	1	2	1	1	4	3	2	5	4	5	4	8	7	2	2	7	10	2	1	1	4	3	2	5	4	5	4	8	7	2	2	7	10	2	1	1	4	3
O88668	Protein CREG1	Creg1	low	2	2	2	13.2	24452	6.1165	388070000	26	1	2	2	2	2	2	2	2	2	2	2	2	2	2	2	1	2	2	2	2	2	2	2	2	2	2	2	2	2	2	2	1	2	2	2	2	2	2
Q9CYA0	Cysteine-rich with EGF-like domain protein 2	Creld2	high	14	14	14	46.9	38219	128.47	3365800000	161	1	14	9	13	13	9	8	8	8	10	5	10	6	6	4	10	6	14	9	13	13	9	8	8	8	10	5	10	6	6	4	10	6	14	9	13	13	9
P27699-11;P27699-10;P27699-2;P27699-8;P27699-7;P27699-6;P27699-5	cAMP-responsive element modulator	Crem	low	3	1	0	39.2	13437	42.542	0	0	7	2	2	2	2	2	2	2	3	3	2	2	2	3	2	2	3	0	0	0	0	0	0	0	1	1	0	0	0	1	0	0	1	0	0	0	0	0
P63254	Cysteine-rich protein 1	Crip1	medium	7	7	7	71.4	8549.7	78.299	61594000000	337	1	6	5	7	7	7	6	7	6	7	7	7	6	6	7	7	6	6	5	7	7	7	6	7	6	7	7	7	6	6	7	7	6	6	5	7	7	7
Q9DCT8	Cysteine-rich protein 2	Crip2	medium	3	3	3	33.7	22727	32.718	38852000	13	1	1	1	0	3	1	1	2	2	0	0	0	1	1	0	1	2	1	1	0	3	1	1	2	2	0	0	0	1	1	0	1	2	1	1	0	3	1
O70333	Cysteine-rich PDZ-binding protein	Cript	medium	3	3	3	32.7	11271	8.2345	1023400000	57	1	3	1	1	3	2	2	2	3	1	1	1	2	1	1	3	3	3	1	1	3	2	2	2	3	1	1	1	2	1	1	3	3	3	1	1	3	2
Q64010;Q64010-2	Adapter molecule crk	Crk	high	14	14	14	52	33814	163.8	1143400000	65	2	8	9	4	7	5	8	8	6	6	5	7	6	5	7	6	5	8	9	4	7	5	8	8	6	6	5	7	6	5	7	6	5	8	9	4	7	5
P47941	Crk-like protein	Crkl	high	21	21	21	68	33830	283.83	15903000000	402	1	14	13	16	17	15	15	16	13	20	13	17	15	16	11	16	13	14	13	16	17	15	15	16	13	20	13	17	15	16	11	16	13	14	13	16	17	15
Q8CII9;Q8CII9-3;Q8CII9-2;Q8CII9-4	Cytokine receptor-like factor 2	Crlf2	medium	5	5	5	21.7	37762	24.322	365840000	38	4	2	0	0	3	1	1	2	3	2	1	4	4	3	1	5	4	2	0	0	3	1	1	2	3	2	1	4	4	3	1	5	4	2	0	0	3	1
Q9Z2L7;Q9Z2L7-2	Cytokine receptor-like factor 3	Crlf3	high	20	20	20	62.2	49558	323.31	14618000000	254	2	15	13	16	13	16	18	18	13	20	17	17	15	19	19	20	14	15	13	16	13	16	18	18	13	20	17	17	15	19	19	20	14	15	13	16	13	16
P63154	Crooked neck-like protein 1	Crnkl1	high	41	41	41	52.9	83415	154.89	16371000000	504	1	29	24	29	31	27	32	30	29	31	29	31	29	22	26	31	30	29	24	29	31	27	32	30	29	31	29	31	29	22	26	31	30	29	24	29	31	27
Q8CJ40;Q8CJ40-3;Q8CJ40-2	Rootletin	Crocc	high	78	78	78	40.3	226940	323.31	12174000000	412	3	20	7	18	37	19	21	29	38	21	15	32	37	32	22	39	53	20	7	18	37	19	21	29	38	21	15	32	37	32	22	39	53	20	7	18	37	19
Q9DC50	Peroxisomal carnitine O-octanoyltransferase	Crot	high	18	18	18	34.8	70264	60.93	1722400000	139	1	5	7	11	12	6	6	9	8	10	8	11	12	3	2	6	10	5	7	11	12	6	6	9	8	10	8	11	12	3	2	6	10	5	7	11	12	6
Q68ED7	CREB-regulated transcription coactivator 1	Crtc1	high	9	9	9	20.5	66944	50.129	606590000	45	1	0	0	3	2	3	2	3	3	6	4	6	6	3	2	4	3	0	0	3	2	3	2	3	3	6	4	6	6	3	2	4	3	0	0	3	2	3
Q3U182	CREB-regulated transcription coactivator 2	Crtc2	high	15	15	14	35.5	73215	296.51	3469800000	150	1	7	4	10	14	7	9	8	11	11	8	13	11	6	5	12	12	7	4	10	14	7	9	8	11	11	8	13	11	6	5	12	12	7	4	9	13	6
Q91X84;Q91X84-2	CREB-regulated transcription coactivator 3	Crtc3	high	12	11	11	26.3	67026	49.38	763740000	51	2	2	1	3	2	4	5	2	5	7	2	5	4	4	0	7	3	2	1	2	1	3	4	2	4	6	2	4	4	4	0	6	3	2	1	2	1	3
P97784;Q9R194	Cryptochrome-1	Cry1	medium	6	6	6	11.7	68001	4.4578	25870000	9	2	0	0	0	2	0	0	0	2	1	0	2	3	0	0	0	1	0	0	0	2	0	0	0	2	1	0	2	3	0	0	0	1	0	0	0	2	0
Q99KP3	Lambda-crystallin homolog	Cryl1	high	19	19	19	82.4	35208	323.31	10156000000	249	1	8	7	7	10	7	8	9	9	16	14	16	14	12	10	12	8	8	7	7	10	7	8	9	9	16	14	16	14	12	10	12	8	8	7	7	10	7
P47199	Quinone oxidoreductase	Cryz	high	13	13	13	52.6	35268	36.647	1314700000	69	1	2	3	3	5	3	2	6	2	8	3	10	7	4	2	7	6	2	3	3	5	3	2	6	2	8	3	10	7	4	2	7	6	2	3	3	5	3
Q921W4;Q921W4-2	Quinone oxidoreductase-like protein 1	Cryzl1	high	16	16	16	53.4	38725	124.2	5193300000	195	2	8	7	7	7	10	10	9	10	9	10	10	12	13	12	9	10	8	7	7	7	10	10	9	10	9	10	10	12	13	12	9	10	8	7	7	7	10
Q9CZU6	Citrate synthase, mitochondrial	Cs	high	21	21	21	50.9	51736	219.46	145280000000	1022	1	18	18	15	17	19	17	19	17	19	19	19	16	19	18	20	18	18	18	15	17	19	17	19	17	19	19	19	16	19	18	20	18	18	18	15	17	19
Q9DBE0	Cysteine sulfinic acid decarboxylase	Csad	medium	4	4	4	11.2	55144	9.8859	97406000	16	1	0	0	0	2	0	1	0	1	1	1	1	2	1	2	3	2	0	0	0	2	0	1	0	1	1	1	1	2	1	2	3	2	0	0	0	2	0
Q91W50	Cold shock domain-containing protein E1	Csde1	high	44	44	44	60.2	88790	323.31	8813000000	422	1	23	27	22	31	25	28	29	27	28	24	29	22	23	19	30	25	23	27	22	31	25	28	29	27	28	24	29	22	23	19	30	25	23	27	22	31	25
Q9ERK4	Exportin-2	Cse1l	high	50	50	50	50.6	110450	323.31	235330000000	1356	1	39	34	40	43	36	39	40	38	38	39	40	40	38	42	37	40	39	34	40	43	36	39	40	38	38	39	40	40	38	42	37	40	39	34	40	43	36
Q8C1F4	Chondroitin sulfate N-acetylgalactosaminyltransferase 2	Csgalnact2	medium	5	5	5	13.5	62529	11.615	123910000	21	1	0	0	0	1	1	0	1	1	3	3	1	4	2	1	2	2	0	0	0	1	1	0	1	1	3	3	1	4	2	1	2	2	0	0	0	1	1
P41241	Tyrosine-protein kinase CSK	Csk	high	28	28	27	70.2	50716	323.31	90101000000	1271	1	24	25	23	24	27	26	23	23	26	24	25	22	27	23	26	24	24	25	23	24	27	26	23	23	26	24	25	22	27	23	26	24	23	24	22	23	26
Q8BK63	Casein kinase I isoform alpha	Csnk1a1	high	18	18	1	55.5	38914	187.67	7378100000	267	1	10	10	12	14	11	13	14	12	11	9	13	13	10	10	14	15	10	10	12	14	11	13	14	12	11	9	13	13	10	10	14	15	1	1	1	1	1
Q8BK63-2	Casein kinase I isoform alpha	Csnk1a1	low	18	1	1	57.5	37567	4.8416	104460000	12	1	10	9	12	14	10	13	14	12	11	8	13	12	9	9	14	15	1	0	1	1	0	1	1	1	1	0	1	0	0	0	1	1	1	0	1	1	0
Q9DC28	Casein kinase I isoform delta	Csnk1d	high	17	16	1	42.4	47316	40.166	2272100000	156	1	8	6	7	13	7	9	11	9	10	7	11	11	8	6	11	15	7	5	6	12	7	8	10	8	9	7	10	10	8	6	10	14	0	0	1	0	0
Q8BTH8	Casein kinase I isoform gamma-1	Csnk1g1	low	12	4	4	26.8	52743	6.4135	130040000	21	1	6	5	8	6	8	7	8	6	6	5	6	5	7	4	7	6	1	1	2	1	3	2	2	2	2	1	1	1	1	1	1	1	1	1	2	1	3
Q8BVP5	Casein kinase I isoform gamma-2	Csnk1g2	low	12	3	3	27.2	47582	6.4401	110270000	14	1	6	5	7	5	6	6	8	6	5	4	6	6	8	4	9	8	0	1	1	1	1	1	2	1	1	1	2	2	2	1	2	2	0	1	1	1	1
Q8C4X2	Casein kinase I isoform gamma-3	Csnk1g3	high	15	15	4	37.7	48937	22.465	1824100000	129	1	8	6	9	9	7	8	9	9	6	5	7	6	9	5	10	11	8	6	9	9	7	8	9	9	6	5	7	6	9	5	10	11	1	1	1	3	1
Q60737	Casein kinase II subunit alpha	Csnk2a1	high	22	22	22	57.8	45133	323.31	21387000000	401	1	16	15	16	12	17	16	18	11	19	19	19	15	18	15	19	14	16	15	16	12	17	16	18	11	19	19	19	15	18	15	19	14	16	15	16	12	17
O54833	Casein kinase II subunit alpha	Csnk2a2	high	19	19	19	69.1	41215	265.27	10851000000	338	1	14	13	12	12	12	13	16	11	18	16	16	13	15	11	13	11	14	13	12	12	12	13	16	11	18	16	16	13	15	11	13	11	14	13	12	12	12
P67871	Casein kinase II subunit beta	Csnk2b	high	9	9	9	49.3	24942	142.2	14442000000	272	1	8	6	8	8	9	9	8	8	9	8	8	8	9	7	8	8	8	6	8	8	9	9	8	8	9	8	8	8	9	7	8	8	8	6	8	8	9
Q99388	Component of Sp100-rs	Csprs	low	9	2	2	36.1	24061	1.5891	8912700000	61	1	6	4	5	5	6	6	7	6	7	5	6	5	6	5	7	5	1	1	1	1	1	1	1	1	1	1	1	1	1	1	2	1	1	1	1	1	1
P97315	Cysteine and glycine-rich protein 1	Csrp1	high	13	13	13	68.4	20583	323.31	22306000000	350	1	12	12	13	11	13	12	12	11	10	10	9	11	12	12	11	11	12	12	13	11	13	12	12	11	10	10	9	11	12	12	11	11	12	12	13	11	13
P97314	Cysteine and glycine-rich protein 2	Csrp2	high	8	8	8	50.3	20926	18.775	533300000	35	1	3	4	2	6	4	2	4	3	0	0	0	0	0	1	3	1	3	4	2	6	4	2	4	3	0	0	0	0	0	1	3	1	3	4	2	6	4
Q8CID0	Cysteine-rich protein 2-binding protein	Csrp2bp	medium	4	4	4	6.2	88216	2.641	48595000	6	1	0	0	0	1	0	0	1	0	0	0	3	0	0	0	0	1	0	0	0	1	0	0	1	0	0	0	3	0	0	0	0	1	0	0	0	1	0
P21460	Cystatin-C	Cst3	medium	4	4	4	32.9	15531	19.632	491800000	42	1	3	1	2	3	2	1	1	4	2	2	3	4	2	0	3	3	3	1	2	3	2	1	1	4	2	2	3	4	2	0	3	3	3	1	2	3	2
Q62426	Cystatin-B	Cstb	medium	5	5	5	66.3	11045	48.434	10407000000	142	1	5	5	5	5	5	5	5	4	5	5	5	5	5	5	5	4	5	5	5	5	5	5	5	4	5	5	5	5	5	5	5	4	5	5	5	5	5
Q99LC2	Cleavage stimulation factor subunit 1	Cstf1	high	16	16	16	52.4	48381	323.31	10896000000	269	1	14	13	11	14	12	13	14	15	16	10	13	15	13	12	15	12	14	13	11	14	12	13	14	15	16	10	13	15	13	12	15	12	14	13	11	14	12
Q8BIQ5;Q8BIQ5-2	Cleavage stimulation factor subunit 2	Cstf2	medium	19	14	14	48.8	61341	185.52	14468000000	321	2	14	13	14	16	15	15	17	17	15	14	15	17	15	15	16	17	9	8	9	11	10	10	12	12	10	9	10	12	10	10	11	12	9	8	9	11	10
Q8C7E9	Cleavage stimulation factor subunit 2 tau variant	Cstf2t	high	21	21	16	37.8	65862	131.36	8556400000	351	1	13	11	12	16	15	12	16	15	11	11	11	10	14	8	15	15	13	11	12	16	15	12	16	15	11	11	11	10	14	8	15	15	8	6	7	11	10
Q99LI7	Cleavage stimulation factor subunit 3	Cstf3	high	30	30	30	45.7	82876	230.3	14374000000	408	1	17	17	16	22	17	17	21	19	22	19	26	22	18	23	25	22	17	17	16	22	17	17	21	19	22	19	26	22	18	23	25	22	17	17	16	22	17
O88712;O88712-3;P56546;P56546-2	C-terminal-binding protein 1	Ctbp1	high	18	18	1	51.2	47744	323.31	30011000000	345	4	15	15	13	12	16	14	12	14	14	15	15	15	14	15	14	16	15	15	13	12	16	14	12	14	14	15	15	15	14	15	14	16	1	1	0	1	1
Q8R242-2;Q8R242	Di-N-acetylchitobiase	Ctbs	low	2	2	2	7.4	35307	2.1436	88402000	6	2	0	0	0	0	0	0	1	0	2	0	2	0	0	0	1	0	0	0	0	0	0	0	1	0	2	0	2	0	0	0	1	0	0	0	0	0	0
Q5SUQ9-2	CST complex subunit CTC1	Ctc1	high	33	33	1	35	133900	166.68	3579300000	257	1	13	10	10	15	14	16	15	15	20	15	22	20	14	11	21	16	13	10	10	15	14	16	15	15	20	15	22	20	14	11	21	16	1	0	0	0	1
Q5SUQ9;Q5SUQ9-3	CST complex subunit CTC1	Ctc1	low	33	1	1	35.1	134030	17.563	56170000	3	2	13	10	10	16	13	16	15	14	19	14	22	19	13	11	20	16	1	0	0	1	0	0	0	0	0	0	1	0	0	0	0	1	1	0	0	1	0
Q61164;A2APF3;A2APF3-2	Transcriptional repressor CTCF	Ctcf	high	41	41	41	54.1	83745	323.31	17867000000	626	3	27	19	23	27	29	23	33	27	27	21	31	28	24	22	32	26	27	19	23	27	29	23	33	27	27	21	31	28	24	22	32	26	27	19	23	27	29
Q3TP92	CTD nuclear envelope phosphatase 1	Ctdnep1	medium	5	5	5	26.6	28391	25.856	397900000	42	1	3	3	4	4	3	3	4	4	2	1	2	1	2	2	2	2	3	3	4	4	3	3	4	4	2	1	2	1	2	2	2	2	3	3	4	4	3
Q7TSG2;Q7TSG2-2	RNA polymerase II subunit A C-terminal domain phosphatase	Ctdp1	high	44	44	44	60.1	104550	323.31	13654000000	561	2	30	26	26	35	29	22	30	29	29	25	25	33	26	24	28	33	30	26	26	35	29	22	30	29	29	25	25	33	26	24	28	33	30	26	26	35	29
P58466	Carboxy-terminal domain RNA polymerase II polypeptide A small phosphatase 1	Ctdsp1	medium	5	5	4	25.3	29266	5.3035	802760000	10	1	0	1	2	1	2	1	0	0	1	0	0	0	2	0	1	2	0	1	2	1	2	1	0	0	1	0	0	0	2	0	1	2	0	1	2	1	2
Q8BG15;Q8BG15-2;Q8BG15-6;Q8BG15-3;Q8BG15-5;Q8BG15-4	CTD small phosphatase-like protein 2	Ctdspl2	high	18	18	18	41.3	52812	189.7	3205800000	202	6	10	11	12	14	10	11	13	13	11	8	13	9	10	9	11	12	10	11	12	14	10	11	13	13	11	8	13	9	10	9	11	12	10	11	12	14	10
P26231	Catenin alpha-1	Ctnna1	medium	5	5	4	7.6	100110	5.5085	25161000	4	1	0	0	0	0	0	0	0	2	1	0	1	1	0	0	0	2	0	0	0	0	0	0	0	2	1	0	1	1	0	0	0	2	0	0	0	0	0
Q61301-2;Q61301-3;Q61301	Catenin alpha-2	Ctnna2	medium	3	2	2	4.2	100420	1.4809	64677000	9	3	0	0	1	0	0	1	1	1	2	0	2	0	0	1	1	1	0	0	1	0	0	1	1	1	1	0	2	0	0	1	1	1	0	0	1	0	0
Q9CWL8	Beta-catenin-like protein 1	Ctnnbl1	high	32	32	32	43.3	64979	323.31	18207000000	627	1	20	18	17	25	23	23	23	22	24	21	25	25	20	22	23	26	20	18	17	25	23	23	23	22	24	21	25	25	20	22	23	26	20	18	17	25	23
P70698	CTP synthase 1	Ctps1	high	30	27	27	61.3	66682	139.74	6658300000	316	1	20	23	21	23	23	17	23	17	20	20	24	19	16	12	13	13	18	21	19	20	21	15	21	15	18	18	22	17	14	10	11	11	18	21	19	20	21
P70303;P70303-2;P70303-3	CTP synthase 2	Ctps2	high	33	33	30	65.4	65514	323.31	17431000000	511	3	22	20	21	23	23	22	25	22	22	23	23	23	25	23	23	22	22	20	21	23	23	22	25	22	22	23	23	23	25	23	23	22	20	18	19	20	21
Q62018;Q62018-3;Q62018-2	RNA polymerase-associated protein CTR9 homolog	Ctr9	high	44	44	44	41	133410	249.74	9391300000	455	3	26	27	24	28	33	28	30	29	32	21	33	25	28	24	35	24	26	27	24	28	33	28	30	29	32	21	33	25	28	24	35	24	26	27	24	28	33
Q9CR35	Chymotrypsinogen B;Chymotrypsin B chain A;Chymotrypsin B chain B;Chymotrypsin B chain C	Ctrb1	medium	3	3	3	10.3	27822	1.2845	35751000	3	1	0	0	0	0	0	0	0	0	0	0	3	0	0	0	0	0	0	0	0	0	0	0	0	0	0	0	3	0	0	0	0	0	0	0	0	0	0
Q9ER05		Ctrl	low	1	1	1	5.3	28135	2.0229	0	1	1	0	0	0	0	0	0	0	0	0	0	1	0	0	0	0	0	0	0	0	0	0	0	0	0	0	0	1	0	0	0	0	0	0	0	0	0	0
P16675	Lysosomal protective protein;Lysosomal protective protein 32 kDa chain;Lysosomal protective protein 20 kDa chain	Ctsa	high	12	12	12	27.8	53844	84.35	6697800000	174	1	10	8	11	9	9	9	10	8	10	8	10	5	9	7	12	9	10	8	11	9	9	9	10	8	10	8	10	5	9	7	12	9	10	8	11	9	9
P10605	Cathepsin B;Cathepsin B light chain;Cathepsin B heavy chain	Ctsb	high	10	10	10	37.2	37279	81.137	3314200000	125	1	6	6	7	10	6	4	5	8	6	6	9	10	4	3	5	6	6	6	7	10	6	4	5	8	6	6	9	10	4	3	5	6	6	6	7	10	6
P97821	Dipeptidyl peptidase 1;Dipeptidyl peptidase 1 exclusion domain chain;Dipeptidyl peptidase 1 heavy chain;Dipeptidyl peptidase 1 light chain	Ctsc	high	11	11	11	35.1	52376	266.53	10670000000	264	1	7	7	10	7	10	10	9	8	11	8	9	9	10	8	10	6	7	7	10	7	10	10	9	8	11	8	9	9	10	8	10	6	7	7	10	7	10
P18242	Cathepsin D	Ctsd	high	9	9	9	27.8	44953	64.979	2223800000	136	1	8	7	6	8	6	8	6	8	6	6	7	7	7	6	7	8	8	7	6	8	6	8	6	8	6	6	7	7	7	6	7	8	8	7	6	8	6
P49935	Pro-cathepsin H;Cathepsin H mini chain;Cathepsin H;Cathepsin H heavy chain;Cathepsin H light chain	Ctsh	high	9	9	9	33	37170	80.715	10460000000	214	1	5	4	5	6	7	7	5	7	7	5	5	7	7	7	8	8	5	4	5	6	7	7	5	7	7	5	5	7	7	7	8	8	5	4	5	6	7
Q8BM88	Cathepsin O	Ctso	medium	4	4	4	10.9	34723	1.5247	209930000	15	1	0	0	1	1	0	0	0	2	1	1	2	1	1	0	1	3	0	0	1	1	0	0	0	2	1	1	2	1	1	0	1	3	0	0	1	1	0
O70370	Cathepsin S	Ctss	high	14	14	14	57.9	38474	320.21	9861600000	145	1	10	8	8	9	10	7	9	8	10	8	12	9	9	9	11	9	10	8	8	9	10	7	9	8	10	8	12	9	9	9	11	9	10	8	8	9	10
Q9WUU7	Cathepsin Z	Ctsz	high	13	13	13	59.8	33996	323.31	15485000000	165	1	8	8	9	9	10	9	10	9	11	9	11	10	9	9	9	8	8	8	9	9	10	9	10	9	11	9	11	10	9	9	9	8	8	8	9	9	10
Q99J10	Cytoplasmic tRNA 2-thiolation protein 1	Ctu1	high	12	12	12	37.4	43823	36.682	662730000	76	1	3	2	0	7	3	3	4	7	6	3	5	7	6	2	9	5	3	2	0	7	3	3	4	7	6	3	5	7	6	2	9	5	3	2	0	7	3
Q3U308	Cytoplasmic tRNA 2-thiolation protein 2	Ctu2	high	16	16	16	38.7	56104	104.65	1675800000	141	1	7	3	7	6	6	7	7	7	9	5	12	7	7	5	10	10	7	3	7	6	6	7	7	7	9	5	12	7	7	5	10	10	7	3	7	6	6
Q9CXX9	CUE domain-containing protein 2	Cuedc2	medium	5	5	5	18.7	31852	11.731	328410000	38	1	2	2	1	3	2	2	1	4	3	2	2	5	2	1	2	4	2	2	1	3	2	2	1	4	3	2	2	5	2	1	2	4	2	2	1	3	2
Q9WTX6	Cullin-1	Cul1	high	44	44	44	59.8	89690	233.59	9842400000	411	1	22	18	20	31	21	18	29	24	30	19	24	30	24	22	29	24	22	18	20	31	21	18	29	24	30	19	24	30	24	22	29	24	22	18	20	31	21
Q9D4H8;Q9D4H8-2	Cullin-2	Cul2	high	35	35	35	55.4	86876	194.96	5726000000	302	2	19	21	22	25	20	15	24	17	22	15	24	22	18	14	19	16	19	21	22	25	20	15	24	17	22	15	24	22	18	14	19	16	19	21	22	25	20
Q9JLV5	Cullin-3	Cul3	high	42	42	42	55.2	88947	323.31	13822000000	513	1	23	22	22	33	24	29	25	26	30	22	33	33	25	24	31	35	23	22	22	33	24	29	25	26	30	22	33	33	25	24	31	35	23	22	22	33	24
Q3TCH7	Cullin-4A	Cul4a	medium	39	26	26	54.8	87752	52.672	2464200000	211	1	20	20	20	27	22	20	27	23	25	18	28	26	22	16	25	24	10	9	11	14	12	11	16	12	15	8	16	14	12	7	14	12	10	9	11	14	12
A2A432;A2A432-2	Cullin-4B	Cul4b	high	55	55	42	57.8	110700	323.31	14995000000	603	2	32	31	32	35	35	29	36	35	38	29	41	37	33	25	34	35	32	31	32	35	35	29	36	35	38	29	41	37	33	25	34	35	22	20	23	22	25
Q9D5V5	Cullin-5	Cul5	high	45	45	45	52.2	90973	131.71	12492000000	573	1	34	27	26	38	32	32	31	37	32	30	31	37	28	21	31	30	34	27	26	38	32	32	31	37	32	30	31	37	28	21	31	30	34	27	26	38	32
Q9D8X1	Copper homeostasis protein cutC homolog	Cutc	high	14	14	14	68.8	29003	226.09	10956000000	225	1	7	6	6	10	9	9	9	10	11	10	12	13	12	9	13	12	7	6	6	10	9	9	9	10	11	10	12	13	12	9	13	12	7	6	6	10	9
P53564-3	Homeobox protein cut-like 1	Cux1	low	61	2	1	54	164490	4.325	132740000	13	1	34	30	33	46	22	18	22	27	10	7	12	9	8	6	13	14	2	1	1	1	1	1	2	1	0	0	1	0	0	0	1	0	1	1	1	1	1
P53564;P53564-2;P53564-4;P53564-5	Homeobox protein cut-like 1	Cux1	high	62	62	3	53.5	165590	221.06	3767100000	332	4	33	29	32	47	23	17	20	26	10	7	11	9	8	6	12	14	33	29	32	47	23	17	20	26	10	7	11	9	8	6	12	14	1	0	0	2	2
P70403	Protein CASP	Cux1	low	32	7	7	51.9	77268	51.444	314620000	42	1	19	15	18	24	15	12	14	14	9	5	9	10	8	4	11	12	2	4	5	7	2	2	4	3	2	0	1	3	2	0	2	1	2	4	5	7	2
Q9JHS9	Spliceosome-associated protein CWC15 homolog	Cwc15	high	10	10	10	35.8	26624	72.145	5008600000	136	1	7	6	6	5	5	6	7	4	6	7	7	6	7	4	5	4	7	6	6	5	5	6	7	4	6	7	7	6	7	4	5	4	7	6	6	5	5
Q8C5N3-2;Q8C5N3	Pre-mRNA-splicing factor CWC22 homolog	Cwc22	high	28	28	28	30.4	104210	71.095	10379000000	374	2	19	16	17	22	18	17	22	17	17	17	21	20	15	16	20	18	19	16	17	22	18	17	22	17	17	17	21	20	15	16	20	18	19	16	17	22	18
Q9DBF7;Q9DBF7-3;Q9DBF7-2	Pre-mRNA-splicing factor CWC25 homolog	Cwc25	high	16	16	16	31.5	48811	15.471	1442200000	108	3	7	5	7	9	4	5	6	5	5	2	5	8	4	4	6	7	7	5	7	9	4	5	6	5	5	2	5	8	4	4	6	7	7	5	7	9	4
Q3TKY6	Peptidyl-prolyl cis-trans isomerase CWC27 homolog	Cwc27	high	19	19	19	60.3	53542	298.87	5428900000	238	1	9	12	13	12	10	12	13	11	15	10	13	12	10	11	13	9	9	12	13	12	10	12	13	11	15	10	13	12	10	11	13	9	9	12	13	12	10
Q8CI33;Q8CI33-2	CWF19-like protein 1	Cwf19l1	high	25	25	25	59.8	60193	323.31	12327000000	366	2	16	14	12	16	17	20	19	16	20	19	20	17	21	19	20	18	16	14	12	16	17	20	19	16	20	19	20	17	21	19	20	18	16	14	12	16	17
Q8BG79;Q8BG79-2	CWF19-like protein 2	Cwf19l2	high	28	28	28	37.4	103170	84.516	1792600000	172	2	6	6	9	15	6	7	15	12	12	6	16	17	7	3	12	13	6	6	9	15	6	7	15	12	12	6	16	17	7	3	12	13	6	6	9	15	6
Q04683	C-X-C chemokine receptor type 5	Cxcr5	medium	5	5	5	18.4	42114	38.243	629760000	56	1	0	0	0	3	3	3	4	4	4	1	4	2	2	2	2	4	0	0	0	3	3	3	4	4	4	1	4	2	2	2	2	4	0	0	0	3	3
Q9CWW7	CXXC-type zinc finger protein 1	Cxxc1	high	26	26	26	45.6	76166	163.12	3859500000	246	1	12	8	11	17	13	14	13	13	12	8	20	14	13	9	17	16	12	8	11	17	13	14	13	13	12	8	20	14	13	9	17	16	12	8	11	17	13
Q91WA4	CXXC-type zinc finger protein 5	Cxxc5	high	9	9	9	48.6	32812	131.68	1229500000	90	1	5	6	6	7	7	2	4	7	2	3	3	5	2	3	6	4	5	6	6	7	7	2	4	7	2	3	3	5	2	3	6	4	5	6	6	7	7
Q6P1H1-2	Cytochrome b ascorbate-dependent protein 3	Cyb561a3	medium	4	4	2	16.3	28715	15.133	3509300000	59	1	3	2	4	3	2	2	3	3	3	2	2	2	1	2	2	2	3	2	4	3	2	2	3	3	3	2	2	2	1	2	2	2	1	0	2	1	0
Q6P1H1;Q6P1H1-3	Cytochrome b ascorbate-dependent protein 3	Cyb561a3	medium	4	2	2	11.2	27086	1.4796	25624000	2	2	3	2	3	3	3	3	3	3	3	3	4	3	2	3	4	3	1	0	1	1	1	1	1	1	1	1	2	1	1	1	2	1	1	0	1	1	1
A2AE42	Cytochrome b561 domain-containing protein 1	Cyb561d1	low	1	1	1	6.1	25519	16	27263000	3	1	0	0	0	1	0	0	0	0	0	0	1	0	0	0	1	0	0	0	0	1	0	0	0	0	0	0	1	0	0	0	1	0	0	0	0	1	0
Q9WUE3	Cytochrome b561 domain-containing protein 2	Cyb561d2	low	1	1	1	5.4	24187	7.8421	1274000000	40	1	1	1	1	1	1	1	1	1	1	1	1	1	1	1	1	1	1	1	1	1	1	1	1	1	1	1	1	1	1	1	1	1	1	1	1	1	1
P56395	Cytochrome b5	Cyb5a	medium	6	6	6	54.5	15241	51.686	3694900000	68	1	3	4	4	4	3	3	3	4	4	4	4	4	2	2	4	4	3	4	4	4	3	3	3	4	4	4	4	4	2	2	4	4	3	4	4	4	3
Q9CQX2	Cytochrome b5 type B	Cyb5b	high	8	8	8	67.8	16318	323.31	4576500000	106	1	6	5	6	5	6	7	7	6	6	7	7	6	6	5	7	5	6	5	6	5	6	7	7	6	6	7	7	6	6	5	7	5	6	5	6	5	6
Q5SSH8;Q5SSH8-2	Neuferricin	Cyb5d2	medium	5	5	5	19.4	29162	3.1895	142470000	17	2	0	0	0	0	0	0	0	1	3	0	3	4	1	0	2	3	0	0	0	0	0	0	0	1	3	0	3	4	1	0	2	3	0	0	0	0	0
Q9DB73;Q9DB73-2	NADH-cytochrome b5 reductase 1	Cyb5r1	high	14	14	14	55.7	34134	88.457	1320100000	99	2	5	1	4	7	4	3	5	6	8	2	8	7	9	4	10	9	5	1	4	7	4	3	5	6	8	2	8	7	9	4	10	9	5	1	4	7	4
Q9DCN2-2;Q9DCN2	NADH-cytochrome b5 reductase 3;NADH-cytochrome b5 reductase 3 membrane-bound form;NADH-cytochrome b5 reductase 3 soluble form	Cyb5r3	high	21	21	21	69.1	31549	323.31	44697000000	652	2	16	16	19	16	17	16	19	18	20	19	19	19	18	18	19	17	16	16	19	16	17	16	19	18	20	19	19	19	18	18	19	17	16	16	19	16	17
Q3TDX8;Q3TDX8-5	Cytochrome b5 reductase 4	Cyb5r4	high	14	14	14	39.4	59716	101.44	1180800000	118	2	7	4	7	9	6	6	7	6	9	7	7	10	5	5	8	7	7	4	7	9	6	6	7	6	9	7	7	10	5	5	8	7	7	4	7	9	6
Q61462;Q61462-2	Cytochrome b-245 light chain	Cyba	medium	7	7	7	40.1	20748	58.034	14913000000	184	2	5	5	6	6	6	5	6	6	6	6	7	6	5	5	6	5	5	5	6	6	6	5	6	6	6	6	7	6	5	5	6	5	5	5	6	6	6
Q61093	Cytochrome b-245 heavy chain	Cybb	high	26	26	25	49.1	65304	323.31	21001000000	412	1	12	12	15	17	18	13	19	16	24	22	24	22	18	17	22	21	12	12	15	17	18	13	19	16	24	22	24	22	18	17	22	21	11	11	14	16	17
Q9D0M3-2;Q9D0M3	Cytochrome c1, heme protein, mitochondrial	Cyc1	high	13	13	13	46.6	29497	323.31	35868000000	430	2	9	8	10	12	10	10	11	11	11	10	11	12	10	9	12	11	9	8	10	12	10	10	11	11	11	10	11	12	10	9	12	11	9	8	10	12	10
P62897;P00015	Cytochrome c, somatic	Cycs	high	8	8	5	61.9	11605	323.31	50688000000	593	2	8	7	8	8	8	7	8	8	8	7	8	8	8	8	8	8	8	7	8	8	8	7	8	8	8	7	8	8	8	8	8	8	5	5	5	5	5
Q7TMB8;Q7TMB8-2	Cytoplasmic FMR1-interacting protein 1	Cyfip1	medium	52	30	30	46.6	145240	75.176	2514000000	167	2	17	17	17	21	25	20	23	25	36	31	40	36	25	28	31	32	1	1	4	5	7	3	7	9	18	16	23	19	9	13	13	15	1	1	4	5	7
Q5SQX6	Cytoplasmic FMR1-interacting protein 2	Cyfip2	high	66	66	44	54.7	145660	323.31	66552000000	1327	1	46	48	40	48	52	50	50	47	54	47	57	52	46	47	54	49	46	48	40	48	52	50	50	47	54	47	57	52	46	47	54	49	30	32	27	32	34
Q9QXA1-2	Cysteine and histidine-rich protein 1	Cyhr1	low	4	1	1	13.3	39689	9.9245	170800000	14	1	2	1	3	4	2	1	4	1	4	1	4	4	2	1	2	2	1	0	1	1	1	0	1	0	1	0	1	1	1	0	1	1	1	0	1	1	1
Q9QXA1;Q9QXA1-3	Cysteine and histidine-rich protein 1	Cyhr1	high	12	12	9	35	35757	25.069	774620000	59	2	5	5	5	7	3	2	4	4	9	3	5	7	3	1	3	2	5	5	5	7	3	2	4	4	9	3	5	7	3	1	3	2	4	4	3	4	2
Q80TQ2-2;Q80TQ2;Q80TQ2-3	Ubiquitin carboxyl-terminal hydrolase CYLD	Cyld	high	32	32	32	36.3	106860	108.65	3780800000	275	3	12	7	11	16	15	9	14	15	22	14	23	19	14	12	18	17	12	7	11	16	15	9	14	15	22	14	23	19	14	12	18	17	12	7	11	16	15
Q8BKE6	Cytochrome P450 20A1	Cyp20a1	high	21	21	21	56.7	52149	88.118	2966700000	179	1	14	10	11	13	7	10	10	8	12	8	17	13	11	9	11	12	14	10	11	13	7	10	10	8	12	8	17	13	11	9	11	12	14	10	11	13	7
Q8CIM7	Cytochrome P450 2D26	Cyp2d26	low	1	1	1	2.4	56975	7.1514	16863000	3	1	0	0	0	1	0	0	0	0	1	0	0	1	0	0	0	1	0	0	0	1	0	0	0	0	1	0	0	1	0	0	0	1	0	0	0	1	0
Q9JKJ9	24-hydroxycholesterol 7-alpha-hydroxylase	Cyp39a1	high	16	16	16	41.5	53574	50.142	2032500000	91	1	3	3	2	5	2	0	3	1	13	7	13	11	1	1	2	1	3	3	2	5	2	0	3	1	13	7	13	11	1	1	2	1	3	3	2	5	2
Q99N16	Leukotriene-B(4) omega-hydroxylase 2	Cyp4f3	high	23	23	19	50.2	59842	64.042	12380000000	318	1	11	8	9	11	14	14	13	15	19	16	21	18	16	16	21	19	11	8	9	11	14	14	13	15	19	16	21	18	16	16	21	19	9	7	8	9	11
Q9DBW0	Cytochrome P450 4V2	Cyp4v2	medium	4	4	4	9.1	60938	5.9562	23364000	7	1	0	0	0	0	0	0	1	1	1	0	1	2	0	0	1	1	0	0	0	0	0	0	1	1	1	0	1	2	0	0	1	1	0	0	0	0	0
Q8K0C4	Lanosterol 14-alpha demethylase	Cyp51a1	high	9	9	9	19.7	56775	27.27	377670000	50	1	1	0	3	5	3	4	4	6	2	2	3	4	1	2	3	7	1	0	3	5	3	4	4	6	2	2	3	4	1	2	3	7	1	0	3	5	3
Q9QX11-2;Q9QX11	Cytohesin-1	Cyth1	high	23	22	16	52.9	46216	161.55	7607500000	229	2	12	10	10	15	12	12	19	18	16	14	19	16	15	16	20	19	12	10	10	14	12	12	18	17	16	14	19	16	15	16	20	19	8	7	7	10	8
Q80YW0	Cytohesin-4	Cyth4	high	13	11	10	41.5	45284	94.711	1540800000	123	1	7	6	6	9	6	3	7	9	8	5	10	10	6	4	8	8	7	6	6	8	6	3	6	7	7	5	9	9	6	4	7	8	7	6	6	8	6
Q91VY6	Cytohesin-interacting protein	Cytip	high	13	12	12	46.2	40142	89.754	1140600000	116	1	9	7	8	8	10	10	9	8	8	4	9	9	11	11	8	11	8	6	7	7	9	10	8	7	7	4	8	8	10	10	7	10	8	6	7	7	9
Q9D172	ES1 protein homolog, mitochondrial	D10Jhu81e	high	12	12	12	66.5	28090	323.31	39471000000	398	1	10	9	8	10	9	9	10	11	10	11	11	10	10	9	11	11	10	9	8	10	9	9	10	11	10	11	11	10	10	9	11	11	10	9	8	10	9
Q9CX66	Uncharacterized protein C12orf45 homolog	D10Wsu102e	medium	7	7	7	50.3	19967	92.524	757040000	45	1	3	1	3	2	3	2	2	2	4	2	4	4	0	0	3	2	3	1	3	2	3	2	2	2	4	2	4	4	0	0	3	2	3	1	3	2	3
Q6PIX9;Q6PIX9-2	Uncharacterized protein C17orf80 homolog	D11Wsu47e	low	2	2	2	3.8	60275	9.3345	29808000	8	2	0	0	1	0	1	0	0	0	1	1	2	2	0	0	0	0	0	0	1	0	1	0	0	0	1	1	2	2	0	0	0	0	0	0	1	0	1
Q9Z1R4	Uncharacterized protein C6orf47 homolog	D17h6s53e	low	2	2	2	5.5	32014	3.3403	48964000	16	1	1	1	1	1	1	1	1	0	1	1	1	1	1	1	1	1	1	1	1	1	1	1	1	0	1	1	1	1	1	1	1	1	1	1	1	1	1
Q3TT38	Uncharacterized protein C6orf106 homolog	D17Wsu92e	medium	3	3	3	16.8	32081	4.3071	47065000	4	1	0	0	0	0	0	0	1	0	1	0	1	1	0	0	0	2	0	0	0	0	0	0	1	0	1	0	1	1	0	0	0	2	0	0	0	0	0
Q8VEB3	UNC119-binding protein C5orf30 homolog	D1Ertd622e	medium	3	3	3	21.7	23130	7.7126	394340000	33	1	3	2	2	2	2	1	2	2	3	2	2	2	2	2	2	2	3	2	2	2	2	1	2	2	3	2	2	2	2	2	2	2	3	2	2	2	2
Q3UHX9-2;Q3UHX9	Putative methyltransferase C9orf114 homolog	D2Wsu81e	high	14	14	14	46.1	37961	69.419	650090000	46	2	4	3	3	6	3	2	5	3	7	2	4	4	3	2	5	2	4	3	3	6	3	2	5	3	7	2	4	4	3	2	5	2	4	3	3	6	3
Q8BGN2;Q8BGN2-2	UPF0462 protein C4orf33 homolog	D3Ertd751e	medium	7	7	7	45.3	22460	18.692	552370000	38	2	1	1	1	0	0	0	2	1	4	4	6	4	2	0	2	3	1	1	1	0	0	0	2	1	4	4	6	4	2	0	2	3	1	1	1	0	0
Q91YN0	Protein C12orf4 homolog	D6Wsu163e	high	16	16	16	34.2	63643	141.81	1744700000	125	1	5	6	5	8	8	5	11	11	8	8	12	14	8	4	10	11	5	6	5	8	8	5	11	11	8	8	12	14	8	4	10	11	5	6	5	8	8
Q8R1F0	Leydig cell tumor 10 kDa protein homolog	D8Ertd738e	medium	6	6	6	27.7	10197	7.9962	4548800000	94	1	4	5	3	5	5	6	5	5	4	1	2	1	5	4	6	3	4	5	3	5	5	6	5	5	4	1	2	1	5	4	6	3	4	5	3	5	5
P61804	Dolichyl-diphosphooligosaccharide--protein glycosyltransferase subunit DAD1	Dad1	medium	4	4	4	35.4	12497	11.743	2371000000	84	1	4	4	4	3	3	4	4	4	3	4	4	4	4	4	4	3	4	4	4	3	3	4	4	4	3	4	4	4	4	4	4	3	4	4	4	3	3
Q91WC9	Sn1-specific diacylglycerol lipase beta	Daglb	high	11	11	11	19.3	73904	14.844	546780000	48	1	0	0	1	2	2	1	1	3	9	4	7	6	3	2	6	3	0	0	1	2	2	1	1	3	9	4	7	6	3	2	6	3	0	0	1	2	2
Q8VC30	Bifunctional ATP-dependent dihydroxyacetone kinase/FAD-AMP lyase (cyclizing);ATP-dependent dihydroxyacetone kinase;FAD-AMP lyase (cyclizing)	Dak	high	15	15	15	43.8	59690	60.591	688520000	72	1	5	2	5	12	6	3	4	2	9	3	8	8	3	2	6	6	5	2	5	12	6	3	4	2	9	3	8	8	3	2	6	6	5	2	5	12	6
Q6PJN8	DALR anticodon-binding domain-containing protein 3	Dalrd3	high	9	9	7	23.8	58732	24.684	240190000	34	1	4	0	0	4	1	2	2	2	4	0	4	5	0	1	2	5	4	0	0	4	1	2	2	2	4	0	4	5	0	1	2	5	3	0	0	4	1
Q91XC8	Death-associated protein 1	Dap	low	2	2	2	32.4	11154	55.586	917500000	31	1	1	1	1	2	1	1	2	2	1	1	1	2	1	1	1	2	1	1	1	2	1	1	2	2	1	1	1	2	1	1	1	2	1	1	1	2	1
Q9ER88;Q9ER88-2	28S ribosomal protein S29, mitochondrial	Dap3	high	16	16	16	51.2	44699	50.543	4748400000	187	2	9	9	8	10	10	9	11	11	11	9	10	11	8	9	12	11	9	9	8	10	10	9	11	11	11	9	10	11	8	9	12	11	9	9	8	10	10
O54784;Q8VDF3;Q8VDF3-2	Death-associated protein kinase 3	Dapk3	high	12	12	12	33	51421	20.483	855710000	64	3	3	3	3	5	6	4	6	6	7	4	5	3	3	3	6	6	3	3	3	5	6	4	6	6	7	4	5	3	3	3	6	6	3	3	3	5	6
Q9QXT1	Dual adapter for phosphotyrosine and 3-phosphotyrosine and 3-phosphoinositide	Dapp1	high	12	12	12	51.4	32167	44.511	1120400000	108	1	7	4	6	8	8	5	8	8	7	6	6	7	5	3	10	8	7	4	6	8	8	5	8	8	7	6	6	7	5	3	10	8	7	4	6	8	8
Q922B2	Aspartate--tRNA ligase, cytoplasmic	Dars	high	40	40	40	77.4	57147	323.31	99843000000	1004	1	33	33	36	36	34	36	35	33	37	37	37	35	36	34	36	34	33	33	36	36	34	36	35	33	37	37	37	35	36	34	36	34	33	33	36	36	34
Q8BIP0	Aspartate--tRNA ligase, mitochondrial	Dars2	high	25	25	25	53.3	74101	71.867	2749400000	162	1	11	10	7	15	11	9	13	9	17	9	17	17	4	3	13	8	11	10	7	15	11	9	13	9	17	9	17	17	4	3	13	8	11	10	7	15	11
O35613	Death domain-associated protein 6	Daxx	high	18	18	18	36.1	81488	271.75	2887300000	149	1	7	5	11	9	11	9	15	11	13	10	13	12	12	11	13	13	7	5	11	9	11	9	15	11	13	10	13	12	12	11	13	13	7	5	11	9	11
Q9JII5-2;Q9JII5	DAZ-associated protein 1	Dazap1	high	15	15	15	39.8	43086	258.21	21810000000	423	2	10	9	7	10	11	12	13	9	12	12	14	11	11	10	13	9	10	9	7	10	11	12	13	9	12	12	14	11	11	10	13	9	10	9	7	10	11
P31786	Acyl-CoA-binding protein	Dbi	high	10	10	10	78.2	10000	291.48	9344800000	145	1	4	4	4	6	5	5	3	4	6	4	4	3	6	4	3	5	4	4	4	6	5	5	3	4	6	4	4	3	6	4	3	5	4	4	4	6	5
Q62418;Q62418-3;Q62418-2	Drebrin-like protein	Dbnl	high	30	30	29	64.9	48699	323.31	56681000000	792	3	25	25	23	28	26	26	25	24	27	23	25	24	25	25	25	26	25	25	23	28	26	26	25	24	27	23	25	24	25	25	25	26	24	24	22	27	25
Q923B1	Lariat debranching enzyme	Dbr1	high	20	20	20	44	62289	122.77	5191400000	221	1	9	11	8	13	10	11	16	14	12	10	14	16	13	10	14	14	9	11	8	13	10	11	16	14	12	10	14	16	13	10	14	14	9	11	8	13	10
P53395	Lipoamide acyltransferase component of branched-chain alpha-keto acid dehydrogenase complex, mitochondrial	Dbt	high	27	27	27	61.4	53246	155.76	10859000000	384	1	15	12	14	18	17	14	16	16	19	18	21	24	15	10	21	17	15	12	14	18	17	14	16	16	19	18	21	24	15	10	21	17	15	12	14	18	17
Q91VU6;Q91VU6-2	DDB1- and CUL4-associated factor 11	Dcaf11	high	19	19	19	49.5	61991	77.461	1927400000	169	2	7	6	5	8	13	10	9	10	14	10	10	14	8	9	11	12	7	6	5	8	13	10	9	10	14	10	10	14	8	9	11	12	7	6	5	8	13
Q6PAC3	DDB1- and CUL4-associated factor 13	Dcaf13	high	21	21	21	58.9	51456	180.76	4099800000	209	1	5	5	6	10	9	9	13	8	12	13	18	18	10	7	13	12	5	5	6	10	9	9	13	8	12	13	18	18	10	7	13	12	5	5	6	10	9
Q3TUL7-3;Q3TUL7-2;Q3TUL7	DDB1- and CUL4-associated factor 17	Dcaf17	medium	3	3	3	9.4	32577	1.6053	17777000	5	3	0	0	0	0	0	0	0	1	1	0	2	1	0	0	0	0	0	0	0	0	0	0	0	1	1	0	2	1	0	0	0	0	0	0	0	0	0
A0A1Y7VNZ0;Q99LF7;A0A1Y7VIR8		Dcaf4	low	2	2	2	5.3	59381	2.4212	13848000	5	3	0	0	0	1	0	0	0	1	1	0	0	1	0	0	0	1	0	0	0	1	0	0	0	1	1	0	0	1	0	0	0	1	0	0	0	1	0
Q80T85	DDB1- and CUL4-associated factor 5	Dcaf5	high	22	22	22	27.3	103670	88.367	1370900000	165	1	11	4	10	17	11	6	12	11	9	8	16	15	4	3	8	11	11	4	10	17	11	6	12	11	9	8	16	15	4	3	8	11	11	4	10	17	11
Q9DC22	DDB1- and CUL4-associated factor 6	Dcaf6	low	1	1	1	3	97587	1.4443	3337100	1	1	0	0	0	0	0	0	0	1	0	0	0	0	0	0	0	0	0	0	0	0	0	0	0	1	0	0	0	0	0	0	0	0	0	0	0	0	0
P61963	DDB1- and CUL4-associated factor 7	Dcaf7	high	12	12	12	40.4	38926	75.584	3307000000	134	1	6	7	7	9	8	8	6	7	7	7	9	8	8	6	8	8	6	7	7	9	8	8	6	7	7	7	9	8	8	6	8	8	6	7	7	9	8
Q8N7N5;Q8N7N5-2	DDB1- and CUL4-associated factor 8	Dcaf8	high	22	22	22	42.3	66031	85.297	4767900000	212	2	15	9	11	13	13	9	13	14	16	7	16	12	10	4	14	10	15	9	11	13	13	9	13	14	16	7	16	12	10	4	14	10	15	9	11	13	13
Q8BHC4	Dephospho-CoA kinase domain-containing protein	Dcakd	high	13	13	13	51.9	26476	30.61	958920000	60	1	8	6	9	12	5	7	7	8	2	0	3	3	1	0	3	4	8	6	9	12	5	7	7	8	2	0	3	3	1	0	3	4	8	6	9	12	5
P43346	Deoxycytidine kinase	Dck	high	12	12	12	45	30367	61.553	1466200000	77	1	2	6	7	6	8	4	5	5	6	5	8	2	5	5	6	5	2	6	7	6	8	4	5	5	6	5	8	2	5	5	6	5	2	6	7	6	8
Q6PGN3-2;Q6PGN3;Q6PGN3-6;Q6PGN3-3;Q6PGN3-5;Q6PGN3-4;O88809	Serine/threonine-protein kinase DCLK2	Dclk2	high	8	8	8	16.2	82850	10.943	208470000	14	7	1	0	0	0	2	1	0	0	1	1	1	0	6	3	3	1	1	0	0	0	2	1	0	0	1	1	1	0	6	3	3	1	1	0	0	0	2
Q8K4J0;Q8K4J0-2;Q8K4J0-3	Protein artemis	Dclre1c	high	8	8	8	13	78833	6.7707	23861000	11	3	2	0	3	3	1	0	0	0	1	0	1	0	0	1	0	0	2	0	3	3	1	0	0	0	1	0	1	0	0	1	0	0	2	0	3	3	1
Q91YD3	mRNA-decapping enzyme 1A	Dcp1a	high	23	23	23	52.3	65218	299.29	6719100000	313	1	15	13	14	17	16	13	15	11	14	12	14	15	12	12	18	14	15	13	14	17	16	13	15	11	14	12	14	15	12	12	18	14	15	13	14	17	16
Q3U564;Q3U564-2	mRNA-decapping enzyme 1B	Dcp1b	high	13	13	13	33.2	62720	24.756	574990000	61	2	4	3	2	9	3	3	5	5	5	4	2	5	3	2	4	6	4	3	2	9	3	3	5	5	5	4	2	5	3	2	4	6	4	3	2	9	3
Q9CYC6	m7GpppN-mRNA hydrolase	Dcp2	high	12	12	12	29.1	48379	14.599	819030000	82	1	8	4	7	9	5	5	6	6	6	3	6	3	5	3	4	5	8	4	7	9	5	5	6	6	6	3	6	3	5	3	4	5	8	4	7	9	5
Q9DAR7	m7GpppX diphosphatase	Dcps	high	25	25	25	66.3	38988	323.31	73516000000	726	1	18	17	17	19	18	21	17	19	20	20	20	23	19	17	19	20	18	17	17	19	18	21	17	19	20	20	20	23	19	17	19	20	18	17	17	19	18
O08788-2;O08788	Dynactin subunit 1	Dctn1	high	64	64	64	58	138200	323.31	22401000000	800	2	40	32	42	47	40	38	45	43	45	36	49	45	40	45	47	44	40	32	42	47	40	38	45	43	45	36	49	45	40	45	47	44	40	32	42	47	40
Q99KJ8	Dynactin subunit 2	Dctn2	high	19	19	19	61.7	44116	323.31	21985000000	468	1	17	16	18	17	17	17	17	16	18	17	18	17	18	17	18	19	17	16	18	17	17	17	17	16	18	17	18	17	18	17	18	19	17	16	18	17	17
Q9Z0Y1	Dynactin subunit 3	Dctn3	high	10	10	10	47.3	20978	30.096	4209500000	95	1	4	5	6	7	5	5	7	8	6	6	5	7	5	5	7	6	4	5	6	7	5	5	7	8	6	6	5	7	5	5	7	6	4	5	6	7	5
Q8CBY8-2;Q8CBY8	Dynactin subunit 4	Dctn4	high	17	17	17	58	52241	191.95	4763100000	250	2	10	9	8	13	10	10	12	11	12	10	12	15	13	10	13	10	10	9	8	13	10	10	12	11	12	10	12	15	13	10	13	10	10	9	8	13	10
Q9QZB9	Dynactin subunit 5	Dctn5	medium	6	6	6	47.8	20140	12.244	1029900000	58	1	3	4	4	4	3	4	4	3	3	2	3	3	2	3	5	5	3	4	4	4	3	4	4	3	3	2	3	3	2	3	5	5	3	4	4	4	3
Q9WUB4	Dynactin subunit 6	Dctn6	medium	5	5	5	31.1	20670	23.901	1322300000	79	1	3	4	4	5	4	5	3	3	4	4	5	5	5	3	4	4	3	4	4	5	4	5	3	3	4	4	5	5	5	3	4	4	3	4	4	5	4
Q9QY93	dCTP pyrophosphatase 1	Dctpp1	low	1	1	1	11.2	18795	5.5849	7475800	1	1	0	0	0	0	0	0	0	0	0	0	1	0	0	0	0	0	0	0	0	0	0	0	0	0	0	0	1	0	0	0	0	0	0	0	0	0	0
Q9QZ73	DCN1-like protein 1	Dcun1d1	high	15	15	13	49.4	30097	206.44	7214300000	220	1	12	9	7	11	11	11	12	10	13	9	13	10	10	9	10	11	12	9	7	11	11	11	12	10	13	9	13	10	10	9	10	11	10	7	5	9	10
Q8BZJ7-4;Q8BZJ7-2;Q8BZJ7	DCN1-like protein 2	Dcun1d2	medium	4	2	2	23.1	22869	13.749	171410000	7	3	2	2	2	3	1	2	2	3	3	2	2	3	2	2	3	3	0	0	0	1	0	0	0	1	1	1	0	1	1	0	1	1	0	0	0	1	0
Q9CXV9	DCN1-like protein 5	Dcun1d5	high	10	10	9	31.2	27578	15.276	894620000	62	1	4	5	3	5	5	4	4	3	4	5	4	5	3	2	4	4	4	5	3	5	5	4	4	3	4	5	4	5	3	2	4	4	4	5	2	4	5
Q91X52	L-xylulose reductase	Dcxr	high	13	13	12	59.8	25746	85.958	3671400000	139	1	5	2	3	7	8	5	9	6	11	9	12	12	7	7	9	7	5	2	3	7	8	5	9	6	11	9	12	12	7	7	9	7	5	2	3	6	8
Q9D9Z5	DET1- and DDB1-associated protein 1	Dda1	high	8	8	8	60.8	11753	18.947	1030500000	45	1	3	2	4	5	3	1	3	3	5	4	5	2	2	2	3	2	3	2	4	5	3	1	3	3	5	4	5	2	2	2	3	2	3	2	4	5	3
Q99LD8;Q9CWS0	N(G),N(G)-dimethylarginine dimethylaminohydrolase 2	Ddah2	high	15	15	15	62.5	29645	112.06	3677400000	128	2	10	10	9	11	10	9	8	8	0	0	2	1	4	5	4	5	10	10	9	11	10	9	8	8	0	0	2	1	4	5	4	5	10	10	9	11	10
Q3U1J4	DNA damage-binding protein 1	Ddb1	high	58	58	58	51.9	126850	323.31	72361000000	1309	1	48	43	42	45	42	44	45	43	49	41	49	47	43	45	46	42	48	43	42	45	42	44	45	43	49	41	49	47	43	45	46	42	48	43	42	45	42
Q99J79	DNA damage-binding protein 2	Ddb2	high	13	13	13	44.9	48375	30.185	380240000	48	1	1	0	0	2	2	2	2	2	6	2	10	6	2	1	3	3	1	0	0	2	2	2	2	2	6	2	10	6	2	1	3	3	1	0	0	2	2
Q80YA3-2;Q80YA3	Phospholipase DDHD1	Ddhd1	medium	4	4	4	8.5	58399	2.78	45264000	6	2	1	1	1	1	0	0	3	0	0	0	0	0	0	0	1	2	1	1	1	1	0	0	3	0	0	0	0	0	0	0	1	2	1	1	1	1	0
Q80Y98;Q80Y98-2;Q80Y98-3	Phospholipase DDHD2	Ddhd2	medium	5	4	4	7.3	79576	2.15	53766000	10	3	0	1	1	0	1	1	2	0	1	0	2	0	1	0	2	2	0	1	1	0	1	1	1	0	1	0	1	0	1	0	1	2	0	1	1	0	1
A2ADY9;Q9DAF3	Protein DDI1 homolog 2	Ddi2	high	17	17	17	55.6	44590	323.31	11993000000	348	2	12	12	11	14	12	13	11	11	13	13	12	17	10	11	12	12	12	12	11	14	12	13	11	11	13	13	12	17	10	11	12	12	12	12	11	14	12
O54734	Dolichyl-diphosphooligosaccharide--protein glycosyltransferase 48 kDa subunit	Ddost	high	17	17	17	50.8	49027	323.31	43221000000	623	1	14	14	13	14	16	13	14	13	15	15	15	12	13	14	16	13	14	14	13	14	16	13	14	13	15	15	15	12	13	14	16	13	14	14	13	14	16
Q80WW9	DDRGK domain-containing protein 1	Ddrgk1	medium	5	5	5	26.3	35977	133.6	1501700000	53	1	3	3	3	4	4	4	3	4	4	5	4	3	3	3	4	4	3	3	3	4	4	4	3	4	4	5	4	3	3	3	4	4	3	3	3	4	4
O35215	D-dopachrome decarboxylase	Ddt	high	11	11	11	95.8	13077	248.61	26297000000	296	1	6	8	8	9	9	7	9	8	10	10	11	11	10	8	11	7	6	8	8	9	9	7	9	8	10	10	11	11	10	8	11	7	6	8	8	9	9
Q91VR5	ATP-dependent RNA helicase DDX1	Ddx1	high	46	46	46	66.5	82499	323.31	68807000000	978	1	33	24	28	33	33	31	32	38	38	31	37	36	33	28	36	32	33	24	28	33	33	31	32	38	38	31	37	36	33	28	36	32	33	24	28	33	33
Q80Y44	Probable ATP-dependent RNA helicase DDX10	Ddx10	high	30	30	30	37.6	100740	209.45	4066800000	257	1	7	9	12	19	12	13	19	19	20	15	22	25	13	14	18	19	7	9	12	19	12	13	19	19	20	15	22	25	13	14	18	19	7	9	12	19	12
Q501J6;Q501J6-2	Probable ATP-dependent RNA helicase DDX17	Ddx17	high	38	29	29	56.3	72399	323.31	67026000000	1005	2	32	29	31	34	35	33	32	31	34	33	35	30	33	30	35	33	23	21	23	25	26	24	23	22	25	24	27	21	24	21	27	24	23	21	23	25	26
Q8K363	ATP-dependent RNA helicase DDX18	Ddx18	high	37	37	37	61.5	74180	323.31	15937000000	418	1	25	21	24	20	28	27	26	24	30	28	33	30	27	25	29	29	25	21	24	20	28	27	26	24	30	28	33	30	27	25	29	29	25	21	24	20	28
Q61655	ATP-dependent RNA helicase DDX19A	Ddx19a	high	30	30	8	69.2	53932	323.31	19288000000	443	1	21	16	18	22	18	17	18	20	22	20	25	22	17	18	18	21	21	16	18	22	18	17	18	20	22	20	25	22	17	18	18	21	5	3	5	6	4
Q8R3C7;Q8BZY3		Ddx19b	low	24	3	3	58.2	53893	53.173	531320000	53	2	17	14	15	18	15	14	16	16	18	18	21	17	15	14	16	17	1	2	2	3	2	2	3	3	2	3	3	3	2	2	3	2	1	2	2	3	2
Q9JJY4	Probable ATP-dependent RNA helicase DDX20	Ddx20	high	25	25	25	39	91709	96.271	1993800000	171	1	9	9	10	15	13	8	13	13	11	8	12	14	8	8	9	14	9	9	10	15	13	8	13	13	11	8	12	14	8	8	9	14	9	9	10	15	13
Q9JIK5	Nucleolar RNA helicase 2	Ddx21	high	60	60	60	66.5	93550	323.31	132600000000	1828	1	53	49	42	53	53	51	50	53	51	47	55	59	52	53	51	55	53	49	42	53	53	51	50	53	51	47	55	59	52	53	51	55	53	49	42	53	53
D3Z0M9		Ddx23	high	43	43	43	49.2	95493	239.29	24409000000	601	1	25	24	25	33	24	24	30	31	28	26	33	32	26	25	32	33	25	24	25	33	24	24	30	31	28	26	33	32	26	25	32	33	25	24	25	33	24
Q9ESV0	ATP-dependent RNA helicase DDX24	Ddx24	high	40	40	40	50.4	96428	189.18	4765100000	255	1	15	11	13	15	15	13	18	15	24	20	27	27	15	7	21	24	15	11	13	15	15	13	18	15	24	20	27	27	15	7	21	24	15	11	13	15	15
Q8BND4	Protein DDX26B	Ddx26b	low	8	3	3	12.1	96939	2.9741	0	3	1	3	3	4	3	3	3	4	3	5	3	5	3	4	3	3	4	1	0	0	1	1	0	0	0	0	0	0	0	0	0	0	0	1	0	0	1	1
Q921N6;Q921N6-2	Probable ATP-dependent RNA helicase DDX27	Ddx27	high	34	34	34	50.3	85938	85.731	7469100000	287	2	11	9	11	20	16	12	23	23	18	20	24	27	15	17	23	22	11	9	11	20	16	12	23	23	18	20	24	27	15	17	23	22	11	9	11	20	16
Q9CWT6	Probable ATP-dependent RNA helicase DDX28	Ddx28	high	9	9	9	24.1	59514	18.535	183260000	40	1	1	0	1	4	2	3	3	5	3	1	4	5	3	1	6	4	1	0	1	4	2	3	3	5	3	1	4	5	3	1	6	4	1	0	1	4	2
Q6NZQ2		Ddx31	high	28	28	28	56.9	76912	134.97	4286400000	256	1	17	10	15	17	12	11	17	15	21	12	22	18	14	13	13	17	17	10	15	17	12	11	17	15	21	12	22	18	14	13	13	17	17	10	15	17	12
Q8VDW0	ATP-dependent RNA helicase DDX39A	Ddx39a	medium	27	15	11	64.2	49067	317.02	32415000000	578	1	26	23	22	25	25	24	25	24	24	24	24	23	25	23	23	25	14	12	11	13	13	13	13	12	12	12	12	11	13	11	12	13	10	8	8	10	10
Q9Z1N5	Spliceosome RNA helicase Ddx39b	Ddx39b	high	27	27	15	64.3	49035	323.31	245040000000	1501	1	25	24	22	26	25	24	25	25	25	25	26	25	26	25	23	26	25	24	22	26	25	24	25	25	25	25	26	25	26	25	23	26	13	13	11	14	13
Q62167;P16381	ATP-dependent RNA helicase DDX3X;Putative ATP-dependent RNA helicase Pl10	Ddx3x;D1Pas1	high	41	40	12	65.1	73101	323.31	47118000000	806	2	34	29	31	34	31	31	31	31	35	30	35	34	30	29	33	35	33	28	30	33	30	30	30	30	34	29	34	33	29	28	32	34	10	8	9	9	9
Q62095	ATP-dependent RNA helicase DDX3Y	Ddx3y	low	39	10	10	59	73427	38.588	3252800000	108	1	32	28	23	33	29	27	23	29	34	26	25	31	25	24	24	34	8	7	1	8	7	5	1	7	9	6	1	7	4	4	1	7	8	7	1	8	7
Q91VN6	Probable ATP-dependent RNA helicase DDX41	Ddx41	high	42	42	42	71.7	69819	166.08	8082900000	339	1	17	16	15	29	21	19	25	24	22	19	29	26	17	13	27	21	17	16	15	29	21	19	25	24	22	19	29	26	17	13	27	21	17	16	15	29	21
Q810A7;Q810A7-2	ATP-dependent RNA helicase DDX42	Ddx42	high	44	44	44	59.8	101960	323.31	27787000000	765	2	29	29	31	34	27	29	36	32	32	33	34	37	31	28	34	36	29	29	31	34	27	29	36	32	32	33	34	37	31	28	34	36	29	29	31	34	27
Q569Z5;Q569Z5-2	Probable ATP-dependent RNA helicase DDX46	Ddx46	high	67	67	67	57.8	117450	323.31	42675000000	1123	2	45	42	45	53	51	47	51	51	51	39	50	48	43	44	50	51	45	42	45	53	51	47	51	51	51	39	50	48	43	44	50	51	45	42	45	53	51
Q9CWX9	Probable ATP-dependent RNA helicase DDX47	Ddx47	high	21	21	21	55.2	50638	230.94	20519000000	421	1	13	14	16	17	16	16	18	17	17	16	15	15	17	15	17	20	13	14	16	17	16	16	18	17	17	16	15	15	17	15	17	20	13	14	16	17	16
Q4FZF3	Probable ATP-dependent RNA helicase DDX49	Ddx49	high	14	14	14	38.5	54093	36.338	1441500000	99	1	4	2	6	7	5	4	8	7	8	5	8	9	5	4	8	7	4	2	6	7	5	4	8	7	8	5	8	9	5	4	8	7	4	2	6	7	5
Q61656	Probable ATP-dependent RNA helicase DDX5	Ddx5	high	51	51	42	75.6	69289	323.31	259820000000	1615	1	39	37	34	38	38	40	38	38	41	35	37	42	43	37	38	41	39	37	34	38	38	40	38	38	41	35	37	42	43	37	38	41	30	29	26	29	29
Q99MJ9	ATP-dependent RNA helicase DDX50	Ddx50	high	30	30	30	49.9	82175	170.45	3143800000	206	1	12	12	11	17	11	13	15	14	15	10	19	17	12	9	17	17	12	12	11	17	11	13	15	14	15	10	19	17	12	9	17	17	12	12	11	17	11
Q6P9R1	ATP-dependent RNA helicase DDX51	Ddx51	high	28	28	28	58.7	70367	295.57	3890900000	204	1	6	5	9	11	9	11	12	15	17	17	19	20	12	10	16	19	6	5	9	11	9	11	12	15	17	17	19	20	12	10	16	19	6	5	9	11	9
Q8K301	Probable ATP-dependent RNA helicase DDX52	Ddx52	high	24	24	24	48.5	67473	299.01	6769100000	322	1	12	13	11	14	14	15	14	15	16	15	17	17	17	15	19	15	12	13	11	14	14	15	14	15	16	15	17	17	17	15	19	15	12	13	11	14	14
Q8K4L0	ATP-dependent RNA helicase DDX54	Ddx54	high	26	26	26	35.7	97747	204.74	2467700000	183	1	8	8	12	9	7	3	13	11	18	4	19	15	13	5	12	9	8	8	12	9	7	3	13	11	18	4	19	15	13	5	12	9	8	8	12	9	7
Q6ZPL9	ATP-dependent RNA helicase DDX55	Ddx55	high	30	30	30	53	68464	183.65	4835200000	255	1	13	9	8	19	14	12	16	17	15	15	20	19	16	14	19	22	13	9	8	19	14	12	16	17	15	15	20	19	16	14	19	22	13	9	8	19	14
Q9D0R4	Probable ATP-dependent RNA helicase DDX56	Ddx56	high	20	20	20	49.6	61211	84.685	4632600000	211	1	9	9	10	12	10	10	12	13	13	10	13	11	10	11	15	12	9	9	10	12	10	10	12	13	13	10	13	11	10	11	15	12	9	9	10	12	10
Q6Q899;Q6Q899-2;Q6Q899-3;Q6Q899-4	Probable ATP-dependent RNA helicase DDX58	Ddx58	high	46	46	46	48.2	105970	323.31	38975000000	831	4	31	33	31	36	33	35	36	33	36	34	36	31	32	30	38	33	31	33	31	36	33	35	36	33	36	34	36	31	32	30	38	33	31	33	31	36	33
Q9DBN9;Q9DBN9-2	Probable ATP-dependent RNA helicase DDX59	Ddx59	high	24	24	24	53	68234	99.842	1976500000	172	2	5	3	8	11	6	8	8	11	14	13	16	16	9	6	11	12	5	3	8	11	6	8	8	11	14	13	16	16	9	6	11	12	5	3	8	11	6
P54823	Probable ATP-dependent RNA helicase DDX6	Ddx6	high	26	26	26	68.5	54191	323.31	34255000000	603	1	21	20	20	22	21	20	23	20	21	19	23	21	21	21	23	19	21	20	20	22	21	20	23	20	21	19	23	21	21	21	23	19	21	20	20	22	21
E9PZQ1;G3X9F7;D3Z3B3		Ddx60	high	10	10	10	7.9	197650	8.271	114570000	14	3	0	0	1	0	0	0	1	1	3	2	3	3	0	0	0	0	0	0	1	0	0	0	1	1	3	2	3	3	0	0	0	0	0	0	1	0	0
Q9Z1T5;Q9Z1T5-2	Deformed epidermal autoregulatory factor 1 homolog	Deaf1	medium	3	3	3	7.2	59632	8.3781	133370000	18	2	2	1	1	2	0	1	2	2	0	1	1	2	0	0	2	2	2	1	1	2	0	1	2	2	0	1	1	2	0	0	2	2	2	1	1	2	0
Q9CQ62	2,4-dienoyl-CoA reductase, mitochondrial	Decr1	high	16	16	16	48.7	36213	205.29	9918300000	223	1	13	9	9	9	8	13	9	9	14	15	14	14	13	12	12	13	13	9	9	9	8	13	9	9	14	15	14	14	13	12	12	13	13	9	9	9	8
Q9WV68	Peroxisomal 2,4-dienoyl-CoA reductase	Decr2	medium	5	5	5	24.7	31300	19.401	83940000	10	1	0	0	0	0	0	0	0	0	2	1	5	2	0	0	1	0	0	0	0	0	0	0	0	0	2	1	5	2	0	0	1	0	0	0	0	0	0
Q8C2K1;Q8C2K1-2	Differentially expressed in FDCP 6	Def6	high	32	32	32	54.4	73453	247.85	6186400000	317	2	11	12	13	16	15	21	18	18	24	16	21	23	19	20	23	20	11	12	13	16	15	21	18	18	24	16	21	23	19	20	23	20	11	12	13	16	15
O09005	Sphingolipid delta(4)-desaturase DES1	Degs1	medium	3	3	3	14.9	38241	12.201	803770000	35	1	3	1	2	2	2	1	2	1	2	2	3	2	2	0	2	1	3	1	2	2	2	1	2	1	2	2	3	2	2	0	2	1	3	1	2	2	2
Q7TNV0	Protein DEK	Dek	high	23	23	23	44.2	43158	232.03	113370000000	1239	1	19	19	20	20	19	20	19	20	19	18	21	20	19	18	20	22	19	19	20	20	19	20	19	20	19	18	21	20	19	18	20	22	19	19	20	20	19
Q8K382	DENN domain-containing protein 1A	Dennd1a	high	16	16	16	21.4	111540	30.479	283990000	53	1	7	0	2	5	2	3	2	7	7	2	5	6	1	1	6	6	7	0	2	5	2	3	2	7	7	2	5	6	1	1	6	6	7	0	2	5	2
Q3U1T9;Q3U1T9-2;Q3U1T9-4;Q3U1T9-5;Q3U1T9-3	DENN domain-containing protein 1B	Dennd1b	high	19	19	19	37.3	85525	85.44	954530000	112	5	11	4	9	9	4	6	8	11	6	6	7	8	6	7	5	9	11	4	9	9	4	6	8	11	6	6	7	8	6	7	5	9	11	4	9	9	4
Q8CFK6;Q8CFK6-2	DENN domain-containing protein 1C	Dennd1c	high	23	23	23	45.5	86688	164.44	3105300000	198	2	8	8	8	9	11	11	13	10	14	12	14	13	10	10	12	9	8	8	8	9	11	11	13	10	14	12	14	13	10	10	12	9	8	8	8	9	11
Q91VV4-2;Q91VV4;Q6P9P8-2;Q6P9P8	DENN domain-containing protein 2D	Dennd2d	high	18	18	17	41.8	52887	78.71	1716200000	83	4	1	0	0	3	4	1	3	6	11	10	11	15	3	2	4	5	1	0	0	3	4	1	3	6	11	10	11	15	3	2	4	5	1	0	0	3	4
A2RT67	DENN domain-containing protein 3	Dennd3	high	54	54	54	48.1	143890	233.02	7083500000	477	1	28	22	24	31	32	30	32	28	35	25	25	35	35	25	28	30	28	22	24	31	32	30	32	28	35	25	25	35	35	25	28	30	28	22	24	31	32
E9Q8V6;A0A1L1SUW5		Dennd4a	high	35	35	34	29.3	209300	110.37	970050000	151	2	3	1	5	10	10	6	17	16	9	5	12	12	7	5	16	15	3	1	5	10	10	6	17	16	9	5	12	12	7	5	16	15	3	1	5	10	10
Q3U1Y4;Q3U1Y4-3;Q3U1Y4-2	DENN domain-containing protein 4B	Dennd4b	high	49	49	49	45.4	164740	323.31	14748000000	488	3	25	26	24	32	29	25	30	32	31	23	29	25	21	22	29	30	25	26	24	32	29	25	30	32	31	23	29	25	21	22	29	30	25	26	24	32	29
A6H8H2-2;A6H8H2	DENN domain-containing protein 4C	Dennd4c	high	33	32	32	23.3	216450	64.512	953660000	148	2	6	3	6	15	6	6	10	16	12	4	7	18	9	8	11	17	6	3	6	15	6	6	10	16	12	4	7	17	9	8	10	17	6	3	6	15	6
Q6PAL8	DENN domain-containing protein 5A	Dennd5a	high	8	6	6	7.9	146650	10.191	124710000	33	1	1	1	1	5	2	2	2	6	2	4	3	5	4	3	4	5	0	0	0	3	1	1	1	5	1	3	2	4	3	2	3	3	0	0	0	3	1
A2RSQ0	DENN domain-containing protein 5B	Dennd5b	high	38	38	36	36.7	144630	195.73	2745400000	232	1	22	19	18	22	13	12	16	14	7	7	9	10	14	11	19	14	22	19	18	22	13	12	16	14	7	7	9	10	14	11	19	14	21	18	17	20	12
Q8BH65;Q8BH65-2;Q8BH65-3;Q8BH65-4	Protein DENND6A	Dennd6a	high	15	15	15	31.7	68966	30.052	970470000	94	4	5	2	3	8	3	4	8	6	6	5	7	7	3	3	8	8	5	2	3	8	3	4	8	6	6	5	7	7	3	3	8	8	5	2	3	8	3
Q9CQJ6	Density-regulated protein	Denr	high	10	10	10	55.6	22166	323.31	6602000000	183	1	9	7	6	9	8	6	9	7	9	9	10	9	7	8	10	9	9	7	6	9	8	6	9	7	9	9	10	9	7	8	10	9	9	7	6	9	8
P61460-2;P61460	DEP domain-containing protein 5	Depdc5	high	16	16	16	16.4	177880	40.143	312420000	39	2	1	0	0	5	1	1	2	4	6	1	3	6	2	2	7	4	1	0	0	5	1	1	2	4	6	1	3	6	2	2	7	4	1	0	0	5	1
Q91YP3	Deoxyribose-phosphate aldolase	Dera	high	15	15	15	62.9	34975	236.03	7643100000	292	1	13	12	10	13	12	14	12	11	13	11	11	12	13	12	11	12	13	12	10	13	12	14	12	11	13	11	11	12	13	12	11	12	13	12	10	13	12
Q99J56	Derlin-1	Derl1	high	8	8	8	31.5	28834	13.319	1616600000	79	1	5	7	4	6	5	6	6	5	5	6	5	5	5	4	6	5	5	7	4	6	5	6	6	5	5	6	5	5	5	4	6	5	5	7	4	6	5
Q8BNI4;Q8BNI4-2	Derlin-2	Derl2	medium	5	5	4	20.5	27639	20.408	541330000	48	2	2	2	2	3	1	1	2	3	2	1	2	2	1	2	2	2	2	2	2	3	1	1	2	3	2	1	2	2	1	2	2	2	2	2	2	3	1
Q9D8K3-2;Q9D8K3	Derlin-3	Derl3	medium	3	2	2	16	21249	3.6213	26688000	5	2	1	0	2	1	0	0	0	1	0	0	0	0	0	0	0	0	1	0	2	1	0	0	0	0	0	0	0	0	0	0	0	0	1	0	2	1	0
P31001	Desmin	Des	high	27	22	22	59.5	53497	129.66	2186700000	150	1	14	13	16	20	14	13	20	18	12	13	12	16	10	11	15	16	9	8	12	15	9	8	15	13	8	9	8	11	5	6	10	11	9	8	12	15	9
Q9D291	Desumoylating isopeptidase 2	Desi2	low	1	1	1	8.8	21434	9.1783	6709900	3	1	0	0	0	1	0	0	0	0	0	0	0	0	0	0	0	1	0	0	0	1	0	0	0	0	0	0	0	0	0	0	0	1	0	0	0	1	0
Q9D0A0	DET1 homolog	Det1	high	10	10	10	21.1	63837	8.7597	228150000	22	1	0	1	0	0	0	1	0	1	5	4	6	4	1	1	1	0	0	1	0	0	0	1	0	1	5	4	6	4	1	1	1	0	0	1	0	0	0
O54786	DNA fragmentation factor subunit alpha	Dffa	high	18	18	8	61.6	36572	323.31	25126000000	401	1	12	13	11	14	16	14	15	15	14	15	16	16	15	12	18	14	12	13	11	14	16	14	15	15	14	15	16	16	15	12	18	14	5	5	3	6	6
O54786-2	DNA fragmentation factor subunit alpha	Dffa	low	11	1	1	56.6	29182	17.381	597010000	18	1	8	9	9	9	11	10	11	10	9	11	10	11	11	8	11	9	1	1	1	1	1	1	1	1	1	1	1	1	1	1	1	1	1	1	1	1	1
O54788	DNA fragmentation factor subunit beta	Dffb	high	15	15	15	54.9	39449	216.41	7432300000	229	1	8	8	8	10	10	11	11	11	12	10	12	13	13	9	13	13	8	8	8	10	10	11	11	11	12	10	12	13	13	9	13	13	8	8	8	10	10
Q9Z2A7	Diacylglycerol O-acyltransferase 1	Dgat1	medium	6	6	6	17.3	56789	59.601	412420000	39	1	0	0	0	0	0	0	1	2	3	1	2	2	5	3	4	5	0	0	0	0	0	0	1	2	3	1	2	2	5	3	4	5	0	0	0	0	0
O70279	Protein DGCR14	Dgcr14	high	15	15	15	44.5	52603	94.377	1048300000	124	1	7	4	8	10	5	9	9	9	10	6	9	11	8	6	10	8	7	4	8	10	5	9	9	9	10	6	9	11	8	6	10	8	7	4	8	10	5
Q9EQM6	Microprocessor complex subunit DGCR8	Dgcr8	high	21	21	21	34.2	86320	37.695	743460000	81	1	6	4	3	7	8	5	9	7	5	4	6	5	2	1	2	7	6	4	3	7	8	5	9	7	5	4	6	5	2	1	2	7	6	4	3	7	8
O88673	Diacylglycerol kinase alpha	Dgka	high	23	23	23	39.9	82761	98.466	1556000000	156	1	3	1	7	7	12	7	9	9	8	7	10	8	9	6	16	12	3	1	7	7	12	7	9	9	8	7	10	8	9	6	16	12	3	1	7	7	12
Q6NS52-2;Q6NS52	Diacylglycerol kinase beta	Dgkb	low	1	1	1	1	89431	1.2409	209040000	13	2	0	0	1	1	1	1	1	1	0	1	1	1	1	1	1	1	0	0	1	1	1	1	1	1	0	1	1	1	1	1	1	1	0	0	1	1	1
E9PUQ8;A0A087WP73;A0A087WP49;A0A087WQ75	Diacylglycerol kinase	Dgkd	high	12	12	12	15.8	135210	25.723	235520000	30	4	2	1	3	5	1	0	1	5	1	0	3	3	0	0	3	2	2	1	3	5	1	0	1	5	1	0	3	3	0	0	3	2	2	1	3	5	1
Q9R1C6	Diacylglycerol kinase epsilon	Dgke	high	11	11	11	23.4	63634	17.181	431090000	52	1	2	3	4	5	3	3	6	6	1	3	3	3	1	1	4	4	2	3	4	5	3	3	6	6	1	3	3	3	1	1	4	4	2	3	4	5	3
Q80UP3;S4R215;S4R2G0;D3Z519;D3Z2W1;D3YWQ0	Diacylglycerol kinase zeta	Dgkz	high	27	27	27	38	104030	138.96	5490100000	270	6	12	13	12	20	17	13	15	17	19	13	17	15	16	11	16	17	12	13	12	20	17	13	15	17	19	13	17	15	16	11	16	17	12	13	12	20	17
Q9QX60-2;Q9QX60	Deoxyguanosine kinase, mitochondrial	Dguok	high	10	10	10	59.8	28807	224.73	10582000000	159	2	4	5	5	5	5	6	7	5	8	7	8	7	6	8	8	6	4	5	5	5	5	6	7	5	8	7	8	7	6	8	8	6	4	5	5	5	5
O88455	7-dehydrocholesterol reductase	Dhcr7	medium	7	7	7	17.4	53918	51.297	5003400000	138	1	6	5	6	7	6	6	6	6	6	5	6	6	6	6	6	6	6	5	6	7	6	6	6	6	6	5	6	6	6	6	6	6	6	5	6	7	6
Q9DBB8	Trans-1,2-dihydrobenzene-1,2-diol dehydrogenase	Dhdh	high	9	9	9	33.6	36300	17.821	997600000	52	1	3	2	1	4	4	3	2	5	7	6	7	8	2	2	2	3	3	2	1	4	4	3	2	5	7	6	7	8	2	2	2	3	3	2	1	4	4
P00375	Dihydrofolate reductase	Dhfr	high	13	13	13	80.7	21606	103.59	8207300000	210	1	12	12	11	11	10	10	11	11	10	7	10	9	8	4	7	4	12	12	11	11	10	10	11	11	10	7	10	9	8	4	7	4	12	12	11	11	10
O35435	Dihydroorotate dehydrogenase (quinone), mitochondrial	Dhodh	high	17	17	17	56.7	42699	52.124	1211200000	86	1	8	4	8	8	9	3	6	7	9	5	8	7	4	3	7	5	8	4	8	8	9	3	6	7	9	5	8	7	4	3	7	5	8	4	8	8	9
Q3TXU5	Deoxyhypusine synthase	Dhps	high	9	9	9	36	40642	19.03	491320000	45	1	2	2	1	4	3	2	4	5	5	2	6	4	1	2	6	5	2	2	1	4	3	2	4	5	5	2	6	4	1	2	6	5	2	2	1	4	3
Q99L04	Dehydrogenase/reductase SDR family member 1	Dhrs1	high	20	20	20	70.6	34005	90.654	5281800000	250	1	14	12	12	15	17	11	15	13	15	9	15	10	6	6	16	11	14	12	12	15	17	11	15	13	15	9	15	10	6	6	16	11	14	12	12	15	17
Q3U0B3	Dehydrogenase/reductase SDR family member 11	Dhrs11	high	8	8	8	40.4	28274	12.097	246510000	24	1	1	0	1	2	3	2	1	2	6	3	5	1	1	2	5	0	1	0	1	2	3	2	1	2	6	3	5	1	1	2	5	0	1	0	1	2	3
Q99LB2	Dehydrogenase/reductase SDR family member 4	Dhrs4	high	14	14	14	62	29884	90.996	11265000000	235	1	8	10	11	10	10	10	10	10	12	11	13	10	10	12	9	11	8	10	11	10	10	10	10	10	12	11	13	10	10	12	9	11	8	10	11	10	10
Q9CXR1	Dehydrogenase/reductase SDR family member 7	Dhrs7	high	11	11	11	42.6	38167	82.354	4364700000	134	1	6	4	8	7	5	5	9	6	9	11	10	9	8	8	10	7	6	4	8	7	5	5	9	6	9	11	10	9	8	8	10	7	6	4	8	7	5
Q99J47;Q99J47-2	Dehydrogenase/reductase SDR family member 7B	Dhrs7b	high	15	15	15	48	34986	59.153	2205400000	144	2	7	6	7	12	8	7	10	11	7	9	10	12	6	7	9	11	7	6	7	12	8	7	10	11	7	9	10	12	6	7	9	11	7	6	7	12	8
Q8VBZ0	Dehydrogenase/reductase SDR family member on chromosome X homolog	Dhrsx	medium	3	3	3	14.9	35957	10.37	169900000	13	1	1	0	1	0	1	0	0	1	3	0	2	1	1	0	1	1	1	0	1	0	1	0	0	1	3	0	2	1	1	0	1	1	1	0	1	0	1
O35286	Pre-mRNA-splicing factor ATP-dependent RNA helicase DHX15	Dhx15	high	46	45	45	57	91006	323.31	119970000000	1965	1	39	36	36	38	42	39	38	38	45	39	42	40	41	36	41	37	38	35	35	37	41	38	37	37	44	38	41	39	40	35	40	36	38	35	35	37	41
G3X8X0;Q05BH3;G3UXT5		Dhx16	high	40	39	39	44	119070	311.97	10633000000	489	3	23	21	25	31	21	20	32	32	21	26	28	30	20	21	28	34	22	20	24	30	20	19	31	31	20	25	27	29	19	20	27	33	22	20	24	30	20
Q6PGC1	ATP-dependent RNA helicase Dhx29	Dhx29	high	47	47	46	39	153970	182.64	5138300000	362	1	18	12	18	22	27	22	20	23	30	24	26	23	20	24	23	22	18	12	18	22	27	22	20	23	30	24	26	23	20	24	23	22	18	12	18	22	27
Q99PU8-2;Q99PU8;Q99PU8-3	Putative ATP-dependent RNA helicase DHX30	Dhx30	high	54	54	54	55.1	134060	203.77	6287500000	452	3	27	18	23	38	29	22	30	31	28	23	31	30	22	19	34	33	27	18	23	38	29	22	30	31	28	23	31	30	22	19	34	33	27	18	23	38	29
Q80VY9	Putative ATP-dependent RNA helicase DHX33	Dhx33	high	18	18	18	31.1	78346	37.594	641860000	46	1	1	1	1	1	1	1	3	2	6	5	10	5	4	1	5	3	1	1	1	1	1	1	3	2	6	5	10	5	4	1	5	3	1	1	1	1	1
Q9DBV3	Probable ATP-dependent RNA helicase DHX34	Dhx34	high	29	29	29	35.6	128510	209.81	2634200000	196	1	11	6	10	17	9	7	18	17	11	10	20	13	11	6	16	14	11	6	10	17	9	7	18	17	11	10	20	13	11	6	16	14	11	6	10	17	9
A2ACQ1;Q8K1G9;A2ACP9		Dhx35	high	22	22	22	39	78739	46.662	1419200000	124	3	6	4	5	13	4	6	13	12	6	4	11	9	4	5	10	12	6	4	5	13	4	6	13	12	6	4	11	9	4	5	10	12	6	4	5	13	4
Q8VHK9	ATP-dependent RNA helicase DHX36	Dhx36	high	36	36	35	44.8	113880	215.01	6065900000	339	1	24	20	22	25	22	20	20	14	22	23	23	19	20	20	22	19	24	20	22	25	22	20	20	14	22	23	23	19	20	20	22	19	24	20	22	25	22
Q6NZL1;A0A0G2JG93		Dhx37	high	35	35	35	34	128330	90.896	4416400000	293	2	17	11	13	24	18	12	16	21	22	16	23	23	14	13	19	22	17	11	13	24	18	12	16	21	22	16	23	23	14	13	19	22	17	11	13	24	18
Q80X98		Dhx38	high	48	46	46	45.6	140620	250.83	8703100000	473	1	22	22	26	30	27	26	28	22	26	18	29	27	23	20	26	29	22	22	26	28	27	26	27	20	25	18	28	26	23	20	25	28	22	22	26	28	27
Q6PE54	Probable ATP-dependent RNA helicase DHX40	Dhx40	high	20	20	20	32.2	88529	66.126	1227400000	122	1	3	4	4	12	5	3	10	9	10	2	11	7	8	5	14	15	3	4	4	12	5	3	10	9	10	2	11	7	8	5	14	15	3	4	4	12	5
Q6P5D3;Q6P5D3-2;Q6P5D3-3;Q6P5D3-4;Q6P5D3-5	Putative ATP-dependent RNA helicase DHX57	Dhx57	high	36	34	34	33.9	155760	149.93	1861100000	215	5	14	7	13	22	14	11	19	17	16	8	17	16	6	9	12	15	14	7	13	22	14	10	18	17	15	8	17	16	6	9	12	15	14	7	13	22	14
Q99J87	Probable ATP-dependent RNA helicase DHX58	Dhx58	high	31	31	31	50.9	76708	64.819	2924000000	216	1	10	6	11	15	6	10	14	12	18	14	25	19	13	10	16	20	10	6	11	15	6	10	14	12	18	14	25	19	13	10	16	20	10	6	11	15	6
A2A4P0	ATP-dependent RNA helicase DHX8	Dhx8	high	52	52	49	50.9	142570	273.68	12838000000	588	1	28	26	25	31	29	27	39	36	28	24	36	31	27	21	39	34	28	26	25	31	29	27	39	36	28	24	36	31	27	21	39	34	27	25	24	28	28
O70133-2	ATP-dependent RNA helicase A	Dhx9	high	62	62	1	49.2	149540	323.31	210110000000	1956	1	51	53	51	54	56	57	55	49	56	55	54	53	58	55	57	48	51	53	51	54	56	57	55	49	56	55	54	53	58	55	57	48	1	1	1	1	1
O70133;O70133-3	ATP-dependent RNA helicase A	Dhx9	low	62	1	1	49.2	149470	86.791	504300000	39	2	51	53	51	54	56	57	55	49	56	55	54	53	58	55	57	48	1	1	1	1	1	1	1	1	1	1	1	1	1	1	1	1	1	1	1	1	1
Q9JIQ3	Diablo homolog, mitochondrial	Diablo	high	9	9	9	42.2	26820	323.31	5608600000	183	1	5	5	4	7	5	6	8	8	6	7	8	8	6	7	8	8	5	5	4	7	5	6	8	8	6	7	8	8	6	7	8	8	5	5	4	7	5
O08808	Protein diaphanous homolog 1	Diaph1	high	62	62	62	47.4	139340	323.31	24897000000	965	1	38	24	37	43	45	43	49	44	42	39	48	44	45	39	52	45	38	24	37	43	45	43	49	44	42	39	48	44	45	39	52	45	38	24	37	43	45
O70566	Protein diaphanous homolog 2	Diaph2	high	17	17	17	19.1	124870	35.804	689530000	90	1	1	3	4	6	4	2	6	5	9	4	9	10	5	5	8	9	1	3	4	6	4	2	6	5	9	4	9	10	5	5	8	9	1	3	4	6	4
Q8R418;Q8R418-2	Endoribonuclease Dicer	Dicer1	high	33	33	33	22.4	216820	53.92	1172200000	167	2	14	6	11	15	10	7	12	14	11	8	14	17	5	6	9	9	14	6	11	15	10	7	12	14	11	8	14	17	5	6	9	9	14	6	11	15	10
Q8C9B9;Q8C9B9-3;Q8C9B9-2	Death-inducer obliterator 1	Dido1	high	76	76	76	49	247170	323.31	15795000000	704	3	35	32	38	45	30	32	45	43	35	31	47	43	33	30	41	43	35	32	38	45	30	32	45	43	35	31	47	43	33	30	41	43	35	32	38	45	30
Q8BTT6	Digestive organ expansion factor homolog	Diexf	high	32	32	32	52.8	88817	139.63	2292300000	184	1	8	8	7	12	11	12	10	14	15	12	18	18	11	9	19	14	8	8	7	12	11	12	10	14	15	12	18	18	11	9	19	14	8	8	7	12	11
Q9D0D4	Probable dimethyladenosine transferase	Dimt1	high	20	20	20	63.9	35274	86.439	6831800000	211	1	7	4	9	12	10	10	10	12	15	9	13	13	13	10	13	15	7	4	9	12	10	10	10	12	15	9	13	13	13	10	13	15	7	4	9	12	10
Q3UH60;Q3UH60-2;Q8BWT5;A0A1Y7VMZ0	Disco-interacting protein 2 homolog B	Dip2b	high	60	60	58	53	171120	302.2	8965100000	554	4	26	26	30	43	33	28	40	40	36	26	31	38	26	25	40	33	26	26	30	43	33	28	40	40	36	26	31	38	26	25	40	33	25	25	29	41	32
Q9CSH3	Exosome complex exonuclease RRP44	Dis3	high	58	58	58	67.8	108840	323.31	30689000000	908	1	35	28	34	35	36	32	38	31	45	40	51	46	39	34	46	38	35	28	34	35	36	32	38	31	45	40	51	46	39	34	46	38	35	28	34	35	36
Q8C0S1;Q8C0S1-2	DIS3-like exonuclease 1	Dis3l	high	33	33	33	39.4	120280	74.708	1953300000	212	2	11	7	10	14	15	9	12	15	14	8	18	15	12	9	15	19	11	7	10	14	15	9	12	15	14	8	18	15	12	9	15	19	11	7	10	14	15
Q8CI75;Q8CI75-2	DIS3-like exonuclease 2	Dis3l2	high	37	37	37	46.9	97774	146.94	4649200000	283	2	20	18	16	26	20	18	21	16	24	21	23	21	13	5	17	17	20	18	16	26	20	18	21	16	24	21	23	21	13	5	17	17	20	18	16	26	20
Q9ESX5	H/ACA ribonucleoprotein complex subunit 4	Dkc1	high	34	34	34	70.9	57401	323.31	86479000000	1023	1	24	21	23	25	28	26	26	26	31	32	30	28	25	23	27	24	24	21	23	25	28	26	26	26	31	32	30	28	25	23	27	24	24	21	23	25	28
Q8BMF4	Dihydrolipoyllysine-residue acetyltransferase component of pyruvate dehydrogenase complex, mitochondrial	Dlat	high	23	23	23	41.9	67941	233.82	32977000000	605	1	16	18	13	19	16	18	16	15	20	19	20	20	19	19	19	16	16	18	13	19	16	18	16	15	20	19	20	20	19	19	19	16	16	18	13	19	16
O08749	Dihydrolipoyl dehydrogenase, mitochondrial	Dld	high	22	22	22	56.6	54272	323.31	61995000000	726	1	16	17	17	16	19	18	18	16	19	20	19	19	19	17	20	16	16	17	17	16	19	18	18	16	19	20	19	19	19	17	20	16	16	17	17	16	19
Q811D0-2;Q811D0-3;Q811D0;Q62108-3;Q62108;Q62108-2;Q91XM9-3;Q91XM9-6;P70175;Q91XM9-8;Q91XM9;Q91XM9-2;Q91XM9-4;Q91XM9-7	Disks large homolog 1	Dlg1	high	23	23	23	43.8	99629	87.771	886720000	96	14	6	6	7	10	10	6	6	8	13	2	6	12	5	3	7	9	6	6	7	10	10	6	6	8	13	2	6	12	5	3	7	9	6	6	7	10	10
E9Q9R9		Dlg5	low	1	1	1	0.5	214380	1.466	36229000	1	1	1	0	0	1	0	0	0	0	1	0	0	0	0	0	0	0	1	0	0	1	0	0	0	0	1	0	0	0	0	0	0	0	1	0	0	1	0
B1AZP2;B1AZP2-2;B1AZP2-3	Disks large-associated protein 4	Dlgap4	high	16	16	16	22.9	108040	71.958	2990400000	156	3	7	6	9	10	8	7	11	11	11	9	9	10	8	7	9	11	7	6	9	10	8	7	11	11	11	9	9	10	8	7	9	11	7	6	9	10	8
Q9D2G2;Q9D2G2-2	Dihydrolipoyllysine-residue succinyltransferase component of 2-oxoglutarate dehydrogenase complex, mitochondrial	Dlst	high	17	17	17	41.2	48994	291.44	29127000000	351	2	11	11	12	12	12	11	13	12	16	12	15	14	12	11	12	13	11	11	12	12	12	11	13	12	16	12	15	14	12	11	12	13	11	11	12	12	12
Q9JI44;Q9JI44-2	DNA methyltransferase 1-associated protein 1	Dmap1	high	23	23	23	54.7	53129	215.02	6324800000	263	2	14	10	13	16	14	13	15	15	15	10	16	16	11	12	18	14	14	10	13	16	14	13	15	15	15	10	16	16	11	12	18	14	14	10	13	16	14
Q6PNC0	DmX-like protein 1	Dmxl1	high	70	70	69	35.4	336000	304.88	2964700000	323	1	30	21	20	30	28	25	27	23	14	7	10	8	21	16	27	27	30	21	20	30	28	25	27	23	14	7	10	8	21	16	27	27	30	21	19	29	27
B9EJR8	Dynein assembly factor 5, axonemal	Dnaaf5	high	17	17	17	29.2	93850	47.53	542350000	82	1	4	1	8	12	4	4	6	6	4	0	4	9	3	2	3	7	4	1	8	12	4	4	6	6	4	0	4	9	3	2	3	7	4	1	8	12	4
P63037	DnaJ homolog subfamily A member 1	Dnaja1	high	22	22	22	60.5	44868	323.31	18542000000	330	1	18	17	17	16	21	18	17	17	18	17	16	17	17	19	18	18	18	17	17	16	21	18	17	17	18	17	16	17	17	19	18	18	18	17	17	16	21
Q9QYJ0	DnaJ homolog subfamily A member 2	Dnaja2	high	22	22	22	57.8	45745	250.18	24155000000	401	1	15	16	15	16	15	16	16	16	16	16	18	16	16	17	17	16	15	16	15	16	15	16	16	16	16	16	18	16	16	17	17	16	15	16	15	16	15
Q99M87-2	DnaJ homolog subfamily A member 3, mitochondrial	Dnaja3	low	13	1	1	37.7	49486	63.058	0	0	1	9	9	8	9	10	9	10	8	10	10	10	12	8	8	9	11	1	0	0	1	0	0	1	0	1	0	1	0	0	0	1	1	1	0	0	1	0
Q99M87;Q99M87-3	DnaJ homolog subfamily A member 3, mitochondrial	Dnaja3	high	14	14	2	38.3	52443	286.84	6261000000	217	2	8	9	8	10	11	9	10	9	11	12	11	14	10	9	10	10	8	9	8	10	11	9	10	9	11	12	11	14	10	9	10	10	0	0	0	2	1
Q9JMC3	DnaJ homolog subfamily A member 4	Dnaja4	medium	6	6	6	13.6	44901	6.9009	120450000	10	1	0	0	0	1	0	0	0	0	1	4	3	3	0	0	0	0	0	0	0	1	0	0	0	0	1	4	3	3	0	0	0	0	0	0	0	1	0
Q9QYJ3	DnaJ homolog subfamily B member 1	Dnajb1	high	16	16	15	45	38167	111.04	7806600000	298	1	10	10	11	12	12	11	11	13	11	10	14	11	10	9	13	14	10	10	11	12	12	11	11	13	11	10	14	11	10	9	13	14	9	9	10	11	11
Q99KV1	DnaJ homolog subfamily B member 11	Dnajb11	high	17	17	17	38.3	40555	168.81	22340000000	435	1	15	14	15	15	13	14	16	14	16	14	14	15	16	14	15	17	15	14	15	15	13	14	16	14	16	14	14	15	16	14	15	17	15	14	15	15	13
Q9QYI4	DnaJ homolog subfamily B member 12	Dnajb12	medium	6	6	6	25	41987	22.347	408100000	37	1	2	2	2	4	2	1	3	4	3	1	0	5	2	3	2	3	2	2	2	4	2	1	3	4	3	1	0	5	2	3	2	3	2	2	2	4	2
Q9QYI5;Q9QYI5-1;Q9QYI5-2	DnaJ homolog subfamily B member 2	Dnajb2	medium	3	2	2	10.2	35593	4.4091	19657000	7	3	2	1	1	2	1	1	1	2	1	1	1	2	1	1	2	2	1	0	0	1	0	0	0	1	0	0	0	2	0	0	1	2	1	0	0	1	0
Q9D832	DnaJ homolog subfamily B member 4	Dnajb4	high	11	10	10	40.4	37781	45.021	1173200000	112	1	8	5	7	7	7	8	8	8	8	7	7	8	8	7	8	8	7	4	6	6	6	7	7	7	7	6	6	7	7	6	7	7	7	4	6	6	6
O89114	DnaJ homolog subfamily B member 5	Dnajb5	medium	3	3	3	10.6	39119	3.7041	59290000	9	1	0	0	1	0	0	2	1	0	1	0	1	1	1	0	1	1	0	0	1	0	0	2	1	0	1	0	1	1	1	0	1	1	0	0	1	0	0
O54946;O54946-2;Q9QYI8	DnaJ homolog subfamily B member 6	Dnajb6	high	13	13	12	41.4	39807	76.554	2566000000	102	3	6	5	6	7	5	4	7	6	7	7	11	6	4	6	6	7	6	5	6	7	5	4	7	6	7	7	11	6	4	6	6	7	5	4	5	6	4
Q61712	DnaJ homolog subfamily C member 1	Dnajc1	high	12	12	12	23.9	63869	52.345	782680000	69	1	8	3	5	8	3	3	6	9	3	3	5	4	1	0	6	7	8	3	5	8	3	3	6	9	3	3	5	4	1	0	6	7	8	3	5	8	3
Q9DC23	DnaJ homolog subfamily C member 10	Dnajc10	high	21	21	21	32	90582	107.16	1417200000	145	1	7	4	7	7	9	6	10	7	12	8	11	11	7	5	12	10	7	4	7	7	9	6	10	7	12	8	11	11	7	5	12	10	7	4	7	7	9
Q5U458	DnaJ homolog subfamily C member 11	Dnajc11	high	24	24	24	46.9	63232	48.823	6010300000	238	1	15	12	13	16	14	15	17	15	10	8	13	12	9	6	15	11	15	12	13	16	14	15	17	15	10	8	13	12	9	6	15	11	15	12	13	16	14
G3X922;D4AFX7;A0A087WS25;A0A087WRC9;A0A1L1STR9		Dnajc13	high	101	101	101	54.2	254440	323.31	28562000000	1344	5	56	47	58	60	65	62	70	64	73	62	75	73	67	64	77	68	56	47	58	60	65	62	70	64	73	62	75	73	67	64	77	68	56	47	58	60	65
Q921R4	DnaJ homolog subfamily C member 14	Dnajc14	high	9	9	9	19.3	78918	10.042	121370000	25	1	0	1	2	4	2	1	3	5	3	0	1	1	0	0	2	3	0	1	2	4	2	1	3	5	3	0	1	1	0	0	2	3	0	1	2	4	2
Q80TN4	DnaJ homolog subfamily C member 16	Dnajc16	high	9	9	9	15	89135	7.9407	95889000	19	1	2	0	0	3	2	1	1	2	1	1	3	2	0	0	2	1	2	0	0	3	2	1	1	2	1	1	3	2	0	0	2	1	2	0	0	3	2
Q91WT4	DnaJ homolog subfamily C member 17	Dnajc17	high	10	10	10	39.3	34465	29.62	663240000	61	1	4	4	4	7	4	5	2	4	3	3	4	5	5	4	6	5	4	4	4	7	4	5	2	4	3	3	4	5	5	4	6	5	4	4	4	7	4
Q9CQV7;Q9CQV7-3;Q9CQV7-2	Mitochondrial import inner membrane translocase subunit TIM14	Dnajc19	medium	7	7	7	53.4	12436	12.755	572210000	30	3	2	1	2	5	0	0	3	2	4	2	3	6	1	0	3	3	2	1	2	5	0	0	3	2	4	2	3	6	1	0	3	3	2	1	2	5	0
P54103	DnaJ homolog subfamily C member 2;DnaJ homolog subfamily C member 2, N-terminally processed	Dnajc2	high	30	30	30	53	71721	280.64	8061700000	365	1	21	17	18	20	19	20	22	20	22	18	23	22	17	17	22	17	21	17	18	20	19	20	22	20	22	18	23	22	17	17	22	17	21	17	18	20	19
E9Q8D0		Dnajc21	high	11	11	11	27.1	61734	118.89	400230000	54	1	5	2	3	4	5	3	5	3	3	0	4	3	4	0	4	4	5	2	3	4	5	3	5	3	3	0	4	3	4	0	4	4	5	2	3	4	5
Q91ZF0	DnaJ homolog subfamily C member 24	Dnajc24	medium	5	5	5	35.1	16922	2.9876	62454000	7	1	0	0	1	0	0	0	1	0	0	0	2	5	0	0	0	1	0	0	1	0	0	0	1	0	0	0	2	5	0	0	0	1	0	0	1	0	0
Q91YW3	DnaJ homolog subfamily C member 3	Dnajc3	high	24	24	24	41.1	57463	128.22	5188800000	201	1	11	7	11	17	10	6	11	12	14	13	18	16	7	3	12	13	11	7	11	17	10	6	11	12	14	13	18	16	7	3	12	13	11	7	11	17	10
P59041	DnaJ homolog subfamily C member 30	Dnajc30	low	2	2	2	15.1	24762	4.9821	91089000	7	1	0	0	0	0	0	0	1	0	1	1	1	2	0	0	1	2	0	0	0	0	0	0	1	0	1	1	1	2	0	0	1	2	0	0	0	0	0
P60904	DnaJ homolog subfamily C member 5	Dnajc5	high	9	9	9	59.1	22101	316.35	2234000000	85	1	6	3	4	4	4	3	4	5	6	3	5	5	4	3	4	4	6	3	4	4	4	3	4	5	6	3	5	5	4	3	4	4	6	3	4	4	4
Q9QYI3	DnaJ homolog subfamily C member 7	Dnajc7	high	37	37	37	68.6	56475	323.31	17928000000	562	1	28	24	24	29	25	23	30	24	28	22	28	29	23	20	24	24	28	24	24	29	25	23	30	24	28	22	28	29	23	20	24	24	28	24	24	29	25
Q6NZB0	DnaJ homolog subfamily C member 8	Dnajc8	high	17	17	17	59.3	29812	323.31	26165000000	252	1	13	12	13	15	13	13	12	11	13	15	15	12	15	15	15	13	13	12	13	15	13	13	12	11	13	15	15	12	15	15	15	13	13	12	13	15	13
Q91WN1	DnaJ homolog subfamily C member 9	Dnajc9	high	23	23	23	61.8	30059	323.31	57568000000	673	1	21	21	17	20	21	21	21	21	20	21	21	20	21	20	20	21	21	21	17	20	21	21	21	21	20	21	21	20	21	20	20	21	21	21	17	20	21
P56542	Deoxyribonuclease-2-alpha	Dnase2	medium	4	4	4	13.9	38810	12.403	302550000	32	1	2	3	1	2	3	3	2	2	4	2	2	3	3	3	3	3	2	3	1	2	3	3	2	2	4	2	2	3	3	3	3	3	2	3	1	2	3
Q8K1M6-3;Q8K1M6-5	Dynamin-1-like protein	Dnm1l	high	49	49	2	75.3	78010	323.31	20077000000	651	2	32	31	26	33	29	34	33	32	29	35	33	37	34	31	30	35	32	31	26	33	29	34	33	32	29	35	33	37	34	31	30	35	1	2	2	2	1
Q8K1M6;Q8K1M6-2;Q8K1M6-4	Dynamin-1-like protein	Dnm1l	low	49	2	2	69.7	82657	25.232	524490000	34	3	32	30	25	32	29	33	33	31	29	34	33	36	34	31	30	35	1	1	1	1	1	1	1	1	1	1	1	1	1	1	1	2	1	1	1	1	1
P39054	Dynamin-2	Dnm2	high	59	59	1	67.9	98144	323.31	55317000000	1123	1	39	39	37	44	42	44	44	40	43	37	39	40	43	41	45	42	39	39	37	44	42	44	44	40	43	37	39	40	43	41	45	42	1	1	1	1	1
Q8BZ98-2;Q8BZ98	Dynamin-3	Dnm3	low	16	3	2	15.1	96803	5.3677	538140000	12	2	9	10	11	12	12	9	10	11	11	10	13	11	11	13	12	11	0	0	0	1	0	0	0	1	1	1	1	1	2	2	1	1	0	0	0	1	0
Q6TXD4;Q6TXD4-2	Dynamin-binding protein	Dnmbp	high	9	9	9	8.6	177270	6.3924	39659000	11	2	0	0	0	2	0	1	2	1	1	0	1	2	0	0	0	1	0	0	0	2	0	1	2	1	1	0	1	2	0	0	0	1	0	0	0	2	0
P13864;P13864-2	DNA (cytosine-5)-methyltransferase 1	Dnmt1	high	85	85	85	60.3	183190	323.31	27311000000	1031	2	61	54	60	66	55	50	58	56	41	33	53	45	48	38	54	54	61	54	60	66	55	50	58	56	41	33	53	45	48	38	54	54	61	54	60	66	55
O88508;O88508-2;P0DOY1	DNA (cytosine-5)-methyltransferase 3A	Dnmt3a	high	36	36	33	51	101670	146.42	1999800000	168	3	21	11	15	26	16	9	21	16	2	1	7	3	1	1	2	5	21	11	15	26	16	9	21	16	2	1	7	3	1	1	2	5	20	10	14	23	13
O88509-3;O88509-4;O88509-2;O88509	DNA (cytosine-5)-methyltransferase 3B	Dnmt3b	medium	6	3	3	9.5	87585	5.5061	17718000	4	4	1	1	1	6	3	0	2	2	0	0	0	0	0	0	0	0	0	0	0	3	0	0	0	1	0	0	0	0	0	0	0	0	0	0	0	3	0
Q9Z2W0	Aspartyl aminopeptidase	Dnpep	high	24	24	24	69.3	52206	251.56	23672000000	486	1	17	14	14	14	16	15	15	15	18	16	19	18	18	18	19	16	17	14	14	14	16	15	15	15	18	16	19	18	18	18	19	16	17	14	14	14	16
Q80VJ3	2-deoxynucleoside 5-phosphate N-hydrolase 1	Dnph1	medium	7	7	7	53.8	18977	27.797	517550000	33	1	4	3	3	6	3	2	3	2	2	0	2	1	0	0	0	0	4	3	3	6	3	2	3	2	2	0	2	1	0	0	0	0	4	3	3	6	3
Q99LB0	Deoxynucleotidyltransferase terminal-interacting protein 1	Dnttip1	high	11	11	11	44.5	36852	291.97	2197400000	114	1	5	5	4	8	5	7	7	7	6	4	8	6	8	5	7	8	5	5	4	8	5	7	7	7	6	4	8	6	8	5	7	8	5	5	4	8	5
Q8R2M2	Deoxynucleotidyltransferase terminal-interacting protein 2	Dnttip2	high	46	46	46	60.2	84276	323.31	16008000000	604	1	24	14	22	31	23	24	27	27	29	22	32	35	24	23	35	28	24	14	22	31	23	24	27	27	29	22	32	35	24	23	35	28	24	14	22	31	23
Q8BZN6-4	Dedicator of cytokinesis protein 10	Dock10	high	89	87	4	50	248610	323.31	26047000000	968	1	42	39	39	58	54	61	58	60	66	65	66	67	60	52	64	61	41	38	39	57	53	60	56	58	64	63	65	66	59	51	63	60	0	0	0	1	0
A2AF47	Dedicator of cytokinesis protein 11	Dock11	high	106	106	101	54.7	237770	323.31	26682000000	1105	1	50	47	48	62	65	69	74	67	55	52	63	57	70	68	77	72	50	47	48	62	65	69	74	67	55	52	63	57	70	68	77	72	49	46	46	60	63
Q8C3J5	Dedicator of cytokinesis protein 2	Dock2	high	102	102	102	57.2	211700	323.31	133300000000	2320	1	68	60	65	78	81	71	82	79	86	75	82	85	82	82	87	83	68	60	65	78	81	71	82	79	86	75	82	85	82	82	87	83	68	60	65	78	81
Q8C147;Q8C147-2	Dedicator of cytokinesis protein 8	Dock8	high	94	94	90	49.9	238980	323.31	77801000000	1713	2	70	60	70	79	71	73	74	69	78	66	75	73	70	72	78	77	70	60	70	79	71	73	74	69	78	66	75	73	70	72	78	77	68	57	68	76	67
Q8BIK4-2;Q8BIK4;Q8BIK4-3	Dedicator of cytokinesis protein 9	Dock9	high	18	14	14	11.7	243130	35.183	152200000	34	3	3	4	3	11	2	1	4	7	4	2	3	8	4	0	5	6	2	3	1	9	0	0	1	4	2	0	1	6	2	0	2	3	2	3	1	9	0
Q99LN9;Q99LN9-2	Deoxyhypusine hydroxylase	Dohh	high	8	8	8	44.7	32905	21.003	140980000	19	2	0	0	1	5	0	0	1	3	0	0	4	3	0	0	2	2	0	0	1	5	0	0	1	3	0	0	4	3	0	0	2	2	0	0	1	5	0
P97465	Docking protein 1	Dok1	high	20	20	20	57.3	52451	210.91	4358900000	188	1	7	4	5	10	10	9	10	11	17	12	18	15	10	9	16	13	7	4	5	10	10	9	10	11	17	12	18	15	10	9	16	13	7	4	5	10	10
Q9QZK7	Docking protein 3	Dok3	high	25	25	25	78.2	48027	253.34	16222000000	515	1	19	20	19	24	18	19	20	19	15	16	20	18	17	17	21	22	19	20	19	24	18	19	20	19	15	16	20	18	17	17	21	22	19	20	19	24	18
Q8R2Y3	Dolichol kinase	Dolk	low	1	1	1	1.9	59145	2.5951	21166000	9	1	0	0	1	1	1	0	1	1	0	0	1	1	1	0	1	1	0	0	1	1	1	0	1	1	0	0	1	1	1	0	1	1	0	0	1	1	1
Q9JMF7	Dolichyldiphosphatase 1	Dolpp1	medium	3	3	3	10.9	27098	7.9832	328910000	43	1	2	2	2	2	2	1	2	3	2	1	1	3	1	1	2	3	2	2	2	2	2	1	2	3	2	1	1	3	1	1	2	3	2	2	2	2	2
Q8BL99-5;Q8BL99-6;Q8BL99;Q8BL99-3	Protein dopey-1	Dopey1	medium	3	3	3	1.9	268280	2.5674	39932000	16	4	1	1	1	1	1	1	0	1	1	0	1	2	0	1	1	1	1	1	1	1	1	1	0	1	1	0	1	2	0	1	1	1	1	1	1	1	1
Q3UHQ6;Q3UHQ6-2	Protein dopey-2	Dopey2	high	29	29	29	15.9	257480	61.388	1306300000	129	2	7	3	7	20	7	4	10	13	4	4	6	11	4	4	13	13	7	3	7	20	7	4	10	13	4	4	6	11	4	4	13	13	7	3	7	20	7
Q6XZL8;F7CVL0;F6SJX8	Histone-lysine N-methyltransferase, H3 lysine-79 specific	Dot1l	medium	7	7	7	5.4	165910	4.7419	42518000	13	3	1	1	0	4	0	0	2	5	0	0	0	0	0	0	0	1	1	1	0	4	0	0	2	5	0	0	0	0	0	0	0	1	1	1	0	4	0
P42867	UDP-N-acetylglucosamine--dolichyl-phosphate N-acetylglucosaminephosphotransferase	Dpagt1	medium	3	3	3	11.5	46412	44.273	398120000	37	1	2	2	2	0	3	2	3	1	3	2	2	1	2	2	3	1	2	2	2	0	3	2	3	1	3	2	2	1	2	2	3	1	2	2	2	0	3
Q61103;Q9QX66-3;P58269;Q9QX66;Q9QX66-2	Zinc finger protein ubi-d4	Dpf2	high	23	22	22	67	44229	323.31	16201000000	478	5	18	12	15	20	15	15	18	18	16	12	15	18	16	16	18	19	17	12	14	19	14	14	17	17	15	11	14	17	15	15	17	18	17	12	14	19	14
Q5NCQ5	Diphthamide biosynthesis protein 1	Dph1	high	10	10	10	26	48004	15.74	870670000	67	1	5	2	2	5	4	4	4	4	6	4	7	6	4	2	7	6	5	2	2	5	4	4	4	4	6	4	7	6	4	2	7	6	5	2	2	5	4
Q9CR25	Diphthamide biosynthesis protein 2	Dph2	high	12	12	12	32.7	52364	62.449	968890000	111	1	2	1	8	7	5	2	6	5	5	3	10	8	4	4	8	9	2	1	8	7	5	2	6	5	5	3	10	8	4	4	8	9	2	1	8	7	5
Q9CWQ0	Diphthine synthase	Dph5	high	13	13	13	50.9	31218	200.5	5531600000	116	1	5	5	6	6	6	5	9	10	13	10	12	12	3	4	9	2	5	5	6	6	6	5	9	10	13	10	12	12	3	4	9	2	5	5	6	6	6
Q9CQ28;Q9CQ28-2;Q9CQ28-3	Diphthine--ammonia ligase	Dph6	high	9	9	9	48.7	29922	25.976	380200000	46	3	1	0	1	2	2	1	2	4	6	3	6	6	2	1	2	5	1	0	1	2	2	1	2	4	6	3	6	6	2	1	2	5	1	0	1	2	2
Q9CYU6;Q9CYU6-2	Diphthine methyltransferase	Dph7	high	10	10	10	28.1	53201	32.327	847020000	63	2	5	3	2	4	5	3	3	5	8	6	5	5	4	5	6	5	5	3	2	4	5	3	3	5	8	6	5	5	4	5	6	5	5	3	2	4	5
O70152	Dolichol-phosphate mannosyltransferase subunit 1	Dpm1	high	19	19	19	71.2	29174	132.31	11863000000	250	1	12	11	12	12	14	12	12	12	15	12	14	13	13	12	14	14	12	11	12	12	14	12	12	12	15	12	14	13	13	12	14	14	12	11	12	12	14
Q9D1Q4	Dolichol-phosphate mannosyltransferase subunit 3	Dpm3	low	2	2	2	23.9	10139	10.304	247190000	23	1	2	1	0	1	2	2	1	2	2	1	1	1	2	1	1	1	2	1	0	1	2	2	1	2	2	1	1	1	2	1	1	1	2	1	0	1	2
Q99KK7	Dipeptidyl peptidase 3	Dpp3	high	43	43	43	61.5	82897	323.31	45181000000	849	1	34	30	28	33	35	35	33	30	36	33	32	34	30	32	34	29	34	30	28	33	35	35	33	30	36	33	32	34	30	32	34	29	34	30	28	33	35
P28843	Dipeptidyl peptidase 4;Dipeptidyl peptidase 4 membrane form;Dipeptidyl peptidase 4 soluble form	Dpp4	high	28	28	28	39.2	87436	229.45	8586700000	337	1	15	21	22	18	16	16	20	16	19	16	17	14	17	7	17	11	15	21	22	18	16	16	20	16	19	16	17	14	17	7	17	11	15	21	22	18	16
Q9ET22	Dipeptidyl peptidase 2	Dpp7	high	8	8	8	19.6	56253	36.491	415910000	35	1	1	0	1	1	0	2	1	2	6	1	4	4	2	0	2	3	1	0	1	1	0	2	1	2	6	1	4	4	2	0	2	3	1	0	1	1	0
Q80YA7	Dipeptidyl peptidase 8	Dpp8	high	19	19	19	29.1	102180	77.458	1152400000	74	1	5	2	4	7	5	4	5	5	6	1	9	6	2	2	6	6	5	2	4	7	5	4	5	5	6	1	9	6	2	2	6	6	5	2	4	7	5
Q8BVG4;Q8BVG4-2	Dipeptidyl peptidase 9	Dpp9	high	33	33	33	52.7	98000	285.86	7420700000	381	2	20	14	14	19	21	19	23	18	27	19	26	23	21	23	24	18	20	14	14	19	21	19	23	18	27	19	26	23	21	23	24	18	20	14	14	19	21
A6X919;A6X919-2;A6X919-3	Probable C-mannosyltransferase DPY19L1	Dpy19l1	high	12	12	11	21.6	84186	15.025	559740000	44	3	3	1	1	5	2	2	7	5	4	1	4	5	2	2	5	5	3	1	1	5	2	2	7	5	4	1	4	5	2	2	5	5	3	1	1	4	2
Q71B07	Probable C-mannosyltransferase DPY19L3	Dpy19l3	medium	4	4	4	5	82989	3.5584	39321000	10	1	0	0	0	0	1	1	1	0	1	0	0	2	0	0	2	1	0	0	0	0	1	1	1	0	1	0	0	2	0	0	2	1	0	0	0	0	1
O08553	Dihydropyrimidinase-related protein 2	Dpysl2	high	28	28	23	74.7	62277	323.31	58287000000	753	1	23	25	22	22	24	25	24	21	23	22	23	22	25	22	24	21	23	25	22	22	24	25	24	21	23	22	23	22	25	22	24	21	20	21	19	19	21
Q91WV0	Protein Dr1	Dr1	medium	6	6	6	51.7	19430	61.647	1795800000	46	1	4	3	2	4	4	5	4	4	4	3	5	3	2	5	5	4	4	3	2	4	4	5	4	4	4	3	5	3	2	5	5	4	4	3	2	4	4
Q9D6N5	Dr1-associated corepressor	Drap1	high	10	10	10	42.9	22278	90.848	6432300000	151	1	6	7	7	6	6	5	7	7	9	8	8	10	8	7	7	9	6	7	7	6	6	5	7	7	9	8	8	10	8	7	7	9	6	7	7	6	6
Q6V3W6	Dynein regulatory complex subunit 7	Drc7	low	1	1	1	1.3	103270	1.6322	30662000	7	1	0	0	0	0	0	1	1	0	1	1	1	0	1	1	1	0	0	0	0	0	0	1	1	0	1	1	1	0	1	1	1	0	0	0	0	0	0
P32233	Developmentally-regulated GTP-binding protein 1	Drg1	high	21	21	20	62.7	40512	248.73	15514000000	444	1	18	17	17	19	16	18	19	16	18	17	17	17	18	17	18	18	18	17	17	19	16	18	19	16	18	17	17	17	18	17	18	18	17	16	16	18	16
Q9QXB9	Developmentally-regulated GTP-binding protein 2	Drg2	high	20	19	19	60.7	40718	70.339	8072100000	247	1	10	10	10	16	12	12	13	12	13	10	17	15	10	8	12	13	9	9	9	15	12	11	12	11	12	9	17	14	9	8	12	12	9	9	9	15	12
Q5HZJ0	Ribonuclease 3	Drosha	high	13	13	13	12.8	158830	20.265	131090000	25	1	3	2	3	4	0	2	1	1	2	1	1	1	2	0	1	2	3	2	3	4	0	2	1	1	2	1	1	1	2	0	1	2	3	2	3	4	0
Q14AI0	Sister chromatid cohesion protein DCC1	DSCC1	high	9	9	9	31.1	45521	29.24	156260000	26	1	6	2	2	5	4	3	4	1	0	0	0	0	0	0	0	0	6	2	2	5	4	3	4	1	0	0	0	0	0	0	0	0	6	2	2	5	4
O35075	Down syndrome critical region protein 3 homolog	Dscr3	high	9	9	9	44.8	32970	191.32	2594500000	161	1	7	6	6	6	6	6	7	6	6	7	7	7	6	7	9	5	7	6	6	6	6	6	7	6	6	7	7	7	6	7	9	5	7	6	6	6	6
Q61495;Q7TSF1;Q7TSF0;Q7TSF0-2	Desmoglein-1-alpha;Desmoglein-1-beta;Desmoglein-1-gamma	Dsg1a;Dsg1b;Dsg1c	medium	6	6	6	4.8	114600	9.8767	810350000	45	4	1	4	4	3	3	5	4	5	1	3	2	4	2	1	5	5	1	4	4	3	3	5	4	5	1	3	2	4	2	1	5	5	1	4	4	3	3
Q9CYC5	Kinetochore-associated protein DSN1 homolog	Dsn1	high	10	10	10	34.5	39552	9.5261	161000000	17	1	5	1	3	8	0	0	2	1	0	0	0	0	0	0	0	0	5	1	3	8	0	0	2	1	0	0	0	0	0	0	0	0	5	1	3	8	0
E9Q557	Desmoplakin	Dsp	high	81	81	81	27.7	332910	323.31	20058000000	919	1	45	59	43	34	41	43	53	51	40	46	44	44	48	20	52	44	45	59	43	34	41	43	53	51	40	46	44	44	48	20	52	44	45	59	43	34	41
Q91ZU6-3;Q91ZU6;Q91ZU6-4;Q91ZU6-2	Dystonin	Dst	high	16	12	11	2.8	834940	4.1499	492740000	66	4	5	5	6	5	5	8	7	6	4	4	8	7	6	6	6	6	2	3	4	4	2	5	4	4	2	1	5	4	3	3	3	4	1	2	3	3	1
Q9R0P5	Destrin	Dstn	high	13	12	12	77	18521	86.866	4899200000	143	1	10	9	8	8	9	7	10	8	9	9	9	8	6	7	10	7	9	8	7	7	8	6	9	7	8	8	8	7	5	6	9	6	9	8	7	7	8
Q9DD18;Q9DD18-2	D-tyrosyl-tRNA(Tyr) deacylase 1	Dtd1	high	10	10	10	51.2	23384	91.038	1712600000	74	2	2	2	2	2	4	3	3	3	9	6	6	3	6	5	5	3	2	2	2	2	4	3	3	3	9	6	6	3	6	5	5	3	2	2	2	2	4
Q8BHA3;Q8BHA3-2	Probable D-tyrosyl-tRNA(Tyr) deacylase 2	Dtd2	medium	5	5	5	44.6	18236	44.015	645820000	35	2	1	0	1	3	1	1	3	2	4	3	4	4	1	2	4	2	1	0	1	3	1	1	3	2	4	3	4	4	1	2	4	2	1	0	1	3	1
Q91WZ8;Q91WZ8-2;Q91WZ8-3	Dysbindin	Dtnbp1	high	8	8	8	25	39651	33.34	434270000	26	3	0	0	1	1	1	2	2	2	6	4	4	6	0	0	3	4	0	0	1	1	1	2	2	2	6	4	4	6	0	0	3	4	0	0	1	1	1
Q9D8U7	DTW domain-containing protein 1	Dtwd1	low	2	2	2	9.5	34734	2.0554	26769000	3	1	0	0	1	1	0	0	0	0	0	0	1	0	0	0	1	0	0	0	1	1	0	0	0	0	0	0	1	0	0	0	1	0	0	0	1	1	0
Q61010;Q61010-2;Q61010-3;Q6PDK8	E3 ubiquitin-protein ligase DTX1	Dtx1	high	10	10	10	21.9	68119	16.24	214500000	21	4	0	0	0	0	0	0	1	0	6	4	5	6	0	0	0	0	0	0	0	0	0	0	1	0	6	4	5	6	0	0	0	0	0	0	0	0	0
Q8R3P2-2;Q8R3P2;Q8R3P2-3	Probable E3 ubiquitin-protein ligase DTX2	Dtx2	high	9	9	9	27.6	62412	26.586	206690000	24	3	1	1	4	5	1	1	5	6	1	0	3	2	1	1	4	5	1	1	4	5	1	1	5	6	1	0	3	2	1	1	4	5	1	1	4	5	1
Q3UIR3;Q3UIR3-2	E3 ubiquitin-protein ligase DTX3L	Dtx3l	high	27	27	27	44	83043	237.22	3929300000	265	2	17	10	13	14	16	11	13	16	18	10	16	13	14	13	15	15	17	10	13	14	16	11	13	16	18	10	16	13	14	13	15	15	17	10	13	14	16
P97930;P97930-2	Thymidylate kinase	Dtymk	high	15	15	15	60.4	23914	35.563	4972400000	145	2	13	6	6	11	8	6	9	11	9	7	11	11	5	3	8	9	13	6	6	11	8	6	9	11	9	7	11	11	5	3	8	9	13	6	6	11	8
Q8C2P3	tRNA-dihydrouridine(16/17) synthase [NAD(P)(+)]-like	Dus1l	medium	3	3	3	8.4	53511	5.899	35413000	5	1	0	1	1	1	0	0	0	2	0	0	0	0	0	0	0	1	0	1	1	1	0	0	0	2	0	0	0	0	0	0	0	1	0	1	1	1	0
Q9D7B1	tRNA-dihydrouridine(20) synthase [NAD(P)+]-like	Dus2	high	10	10	10	24.5	55324	33.855	1674100000	34	1	0	1	2	2	3	2	2	4	3	3	3	5	3	1	3	5	0	1	2	2	3	2	2	4	3	3	3	5	3	1	3	5	0	1	2	2	3
Q91XI1;Q91XI1-2	tRNA-dihydrouridine(47) synthase [NAD(P)(+)]-like	Dus3l	high	29	29	29	63.3	71078	323.31	11005000000	352	2	14	14	16	18	16	14	19	18	19	16	21	20	17	14	21	18	14	14	16	18	16	14	19	18	19	16	21	20	17	14	21	18	14	14	16	18	16
Q32M08	tRNA-dihydrouridine(20a/20b) synthase [NAD(P)+]-like	Dus4l	low	2	2	2	10.8	36620	3.1318	13280000	4	1	0	0	0	0	0	0	0	0	1	0	1	2	0	0	0	0	0	0	0	0	0	0	0	0	1	0	1	2	0	0	0	0	0	0	0	0	0
Q9ESS0	Dual specificity protein phosphatase 10	Dusp10	medium	3	3	3	7.7	52531	2.2754	45261000	9	1	2	3	1	2	1	0	0	1	0	0	0	0	0	0	0	0	2	3	1	2	1	0	0	1	0	0	0	0	0	0	0	0	2	3	1	2	1
Q6NXK5	RNA/RNP complex-1-interacting phosphatase	Dusp11	medium	5	5	5	23.7	37851	10.749	176010000	31	1	2	1	1	3	2	1	1	3	2	0	2	3	1	2	2	3	2	1	1	3	2	1	1	3	2	0	2	3	1	2	2	3	2	1	1	3	2
Q9D0T2	Dual specificity protein phosphatase 12	Dusp12	high	9	9	9	36	37158	29.475	549200000	46	1	2	2	2	3	2	2	3	2	5	1	5	2	3	3	4	5	2	2	2	3	2	2	3	2	5	1	5	2	3	3	4	5	2	2	2	3	2
Q6PCP3		Dusp16	medium	6	6	6	10.2	72736	5.4086	195560000	14	1	0	0	0	0	0	0	0	1	4	3	3	3	1	0	0	0	0	0	0	0	0	0	0	1	4	3	3	3	1	0	0	0	0	0	0	0	0
Q8K4T5	Dual specificity protein phosphatase 19	Dusp19	medium	3	3	3	13.6	24180	1.6601	46104000	3	1	0	0	0	0	0	0	0	0	1	0	2	1	0	0	0	0	0	0	0	0	0	0	0	0	1	0	2	1	0	0	0	0	0	0	0	0	0
Q99N11;Q99N11-2	Dual specificity protein phosphatase 22	Dusp22	medium	3	3	3	20.1	20997	2.5915	43783000	7	2	0	0	0	1	0	0	0	2	1	0	0	0	0	0	1	2	0	0	0	1	0	0	0	2	1	0	0	0	0	0	1	2	0	0	0	1	0
Q6NT99	Dual specificity protein phosphatase 23	Dusp23	medium	4	4	4	31.3	16637	4.8451	51130000	8	1	1	0	0	4	0	0	1	1	0	0	1	1	0	0	0	1	1	0	0	4	0	0	1	1	0	0	1	1	0	0	0	1	1	0	0	4	0
Q8BTR5	Dual specificity phosphatase 28	Dusp28	medium	5	5	5	31.3	17505	7.2168	45572000	17	1	1	0	2	1	0	1	1	2	2	1	3	3	0	0	2	2	1	0	2	1	0	1	1	2	2	1	3	3	0	0	2	2	1	0	2	1	0
Q9D7X3	Dual specificity protein phosphatase 3	Dusp3	medium	6	6	6	44.3	20472	114.43	1352700000	68	1	5	3	4	5	4	3	4	4	0	0	1	2	5	3	6	5	5	3	4	5	4	3	4	4	0	0	1	2	5	3	6	5	5	3	4	5	4
Q91Z46;Q91Z46-2	Dual specificity protein phosphatase 7	Dusp7	medium	3	3	3	15.2	45219	8.9781	38330000	4	2	1	0	0	0	0	0	0	0	0	0	2	0	0	0	0	2	1	0	0	0	0	0	0	0	0	0	2	0	0	0	0	2	1	0	0	0	0
Q9CQ43		Dut	high	11	11	1	78.4	17384	121.64	2880400000	138	1	8	8	9	9	6	6	7	6	8	5	4	7	3	2	2	3	8	8	9	9	6	6	7	6	8	5	4	7	3	2	2	3	1	1	1	1	0
Q60838	Segment polarity protein dishevelled homolog DVL-2	Dvl2	high	14	14	9	27.9	78860	34.205	408140000	42	1	1	0	1	7	2	3	5	2	4	0	4	2	3	0	2	3	1	0	1	7	2	3	5	2	4	0	4	2	3	0	2	3	1	0	1	6	1
Q61062	Segment polarity protein dishevelled homolog DVL-3	Dvl3	medium	8	4	3	14.7	78122	4.9795	23619000	10	1	0	0	0	3	1	2	2	2	2	0	2	2	2	0	2	2	0	0	0	2	0	1	2	1	0	0	1	1	0	0	1	1	0	0	0	2	0
O70348	Decapping and exoribonuclease protein	Dxo	high	9	9	9	29	45280	20.972	276790000	36	1	0	1	1	2	1	1	2	2	4	2	5	4	3	2	4	3	0	1	1	2	1	1	2	2	4	2	5	4	3	2	4	3	0	1	1	2	1
Q8CHY3;Q8CHY3-2	Dymeclin	Dym	high	9	9	9	12.6	75847	9.4226	306430000	45	2	1	1	2	5	3	2	2	5	2	3	3	6	2	1	3	5	1	1	2	5	3	2	2	5	2	3	3	6	2	1	3	5	1	1	2	5	3
Q9JHU4	Cytoplasmic dynein 1 heavy chain 1	Dync1h1	high	250	250	250	57.5	532040	323.31	135330000000	3666	1	174	162	166	190	177	159	188	176	176	168	188	181	176	162	186	182	174	162	166	190	177	159	188	176	176	168	188	181	176	162	186	182	174	162	166	190	177
O88485-2;O88485	Cytoplasmic dynein 1 intermediate chain 1	Dync1i1	low	2	2	2	7.6	68510	3.6504	25698000	2	2	0	0	0	0	0	0	0	0	0	0	1	1	0	0	1	0	0	0	0	0	0	0	0	0	0	0	1	1	0	0	1	0	0	0	0	0	0
O88487	Cytoplasmic dynein 1 intermediate chain 2	Dync1i2	high	21	21	21	48.7	68393	292.22	9443800000	330	1	14	14	14	15	16	17	16	14	19	14	17	16	16	14	16	16	14	14	14	15	16	17	16	14	19	14	17	16	16	14	16	16	14	14	14	15	16
Q8R1Q8	Cytoplasmic dynein 1 light intermediate chain 1	Dync1li1	high	34	34	33	64.2	56614	172.47	14855000000	443	1	19	17	18	22	18	19	19	19	26	18	20	19	20	18	21	21	19	17	18	22	18	19	19	19	26	18	20	19	20	18	21	21	18	16	17	21	17
Q6PDL0	Cytoplasmic dynein 1 light intermediate chain 2	Dync1li2	high	17	16	15	50.8	54218	40.998	910690000	102	1	8	5	7	8	7	3	9	6	5	7	5	10	8	5	7	9	7	4	6	7	6	2	8	5	4	6	4	9	7	4	6	8	7	4	6	7	6
P63168	Dynein light chain 1, cytoplasmic	Dynll1	medium	6	6	3	62.9	10366	195.17	1466800000	32	1	4	3	2	3	3	4	4	3	3	4	3	4	4	3	3	4	4	3	2	3	3	4	4	3	3	4	3	4	4	3	3	4	2	1	1	1	1
Q9D0M5	Dynein light chain 2, cytoplasmic	Dynll2	low	5	2	2	58.4	10350	151.57	110410000	3	1	3	3	2	3	3	4	3	2	4	4	3	3	4	4	3	3	1	1	1	1	1	1	1	1	2	2	1	1	1	2	1	1	1	1	1	1	1
P62627	Dynein light chain roadblock-type 1	Dynlrb1	medium	4	4	4	60.4	10990	25.134	910740000	60	1	3	2	3	4	4	3	4	3	3	3	3	3	4	4	3	4	3	2	3	4	4	3	4	3	3	3	3	3	4	4	3	4	3	2	3	4	4
P51807	Dynein light chain Tctex-type 1	Dynlt1	medium	4	4	4	60.2	12483	118.63	940920000	54	1	3	1	3	4	4	3	4	3	4	3	4	2	3	2	2	1	3	1	3	4	4	3	4	3	4	3	4	2	3	2	2	1	3	1	3	4	4
P56387	Dynein light chain Tctex-type 3	Dynlt3	medium	5	5	5	62.1	12957	63.355	660990000	37	1	2	1	1	1	3	2	2	0	3	3	2	2	2	3	3	3	2	1	1	1	3	2	2	0	3	3	2	2	2	3	3	3	2	1	1	1	3
Q61214;Q5U4C9	Dual specificity tyrosine-phosphorylation-regulated kinase 1A	Dyrk1a	high	23	23	15	27.5	85493	48.719	2652600000	180	2	11	11	14	12	8	7	11	12	11	8	9	13	10	11	10	12	11	11	14	12	8	7	11	12	11	8	9	13	10	11	10	12	6	8	10	8	7
Q9Z188-2;Q9Z188;Q9Z188-3	Dual specificity tyrosine-phosphorylation-regulated kinase 1B	Dyrk1b	low	9	1	1	12.7	64914	2.0675	23380000	3	3	5	4	5	5	1	1	3	3	3	2	2	4	4	3	2	2	0	1	1	1	0	0	0	0	0	0	0	0	0	0	0	0	0	1	1	1	0
F6XLV1		E030010N08Rik	medium	5	5	5	3.7	186630	1.3874	1609500000	12	1	1	1	0	1	0	0	0	1	2	2	0	0	2	1	0	0	1	1	0	1	0	0	0	1	2	2	0	0	2	1	0	0	1	1	0	1	0
P56931	Transcription factor E2F2	E2f2	medium	5	5	3	12.9	48499	2.6032	57575000	6	1	0	0	2	3	0	0	0	0	1	0	1	0	0	0	0	0	0	0	2	3	0	0	0	0	1	0	1	0	0	0	0	0	0	0	1	2	0
O35261	Transcription factor E2F3	E2f3	medium	4	2	2	9.8	48757	3.6907	22424000	7	1	1	1	1	1	1	0	1	0	3	0	2	0	0	0	0	0	1	1	0	0	1	0	1	0	2	0	1	0	0	0	0	0	1	1	0	0	1
Q8R0K9;Q61502	Transcription factor E2F4	E2f4	high	11	11	11	32.2	43833	28.727	785680000	54	2	2	2	5	5	1	4	4	4	4	1	9	5	1	1	3	3	2	2	5	5	1	4	4	4	4	1	9	5	1	1	3	3	2	2	5	5	1
Q8CCE9-2;Q8CCE9-5;Q8CCE9;Q8CCE9-4	Transcription factor E4F1	E4f1	medium	7	7	1	20.2	74059	39.795	163890000	17	4	2	0	2	4	1	1	3	0	0	0	3	2	2	0	2	2	2	0	2	4	1	1	3	0	0	0	3	2	2	0	2	2	1	0	0	1	0
Q9D4C5	ELL-associated factor 1	Eaf1	high	8	8	7	39.6	28967	36.259	927050000	51	1	3	2	2	3	3	3	3	3	5	3	7	5	3	1	6	2	3	2	2	3	3	3	3	3	5	3	7	5	3	1	6	2	2	1	1	2	2
Q91ZD6;Q91ZD6-2	ELL-associated factor 2	Eaf2	medium	5	4	4	26	29187	1.5371	17255000	6	2	2	1	3	2	1	1	1	1	1	0	2	1	1	0	1	0	1	0	2	1	0	0	0	0	0	0	2	0	0	0	0	0	1	0	2	1	0
Q5BU09;Q5BU09-2	E2F-associated phosphoprotein	Eapp	medium	5	5	5	24.9	32494	33.56	122200000	17	2	1	2	2	0	1	1	1	2	1	1	0	0	1	1	1	2	1	2	2	0	1	1	1	2	1	1	0	0	1	1	1	2	1	2	2	0	1
Q9CXJ1	Probable glutamate--tRNA ligase, mitochondrial	Ears2	high	21	21	21	45.1	58326	105.6	1056000000	115	1	1	1	0	3	7	5	5	6	10	10	14	12	7	5	10	10	1	1	0	3	7	5	5	6	10	10	14	12	7	5	10	10	1	1	0	3	7
Q9D0V7	Receptor-binding cancer antigen expressed on SiSo cells	Ebag9	medium	5	5	5	31.9	24319	104.36	184000000	8	1	0	0	0	3	0	0	2	2	2	2	3	3	0	1	3	3	0	0	0	3	0	0	2	2	2	2	3	3	0	1	3	3	0	0	0	3	0
Q07802;O08791;Q8K4J2-5;Q8K4J2-3;Q8K4J2-4;Q8K4J2-2;Q8K4J2	Transcription factor COE1;Transcription factor COE3	Ebf1;Ebf3	high	22	22	2	41.6	64463	258.19	7703100000	258	7	16	12	15	21	13	12	14	16	14	12	16	16	11	12	17	14	16	12	15	21	13	12	14	16	14	12	16	16	11	12	17	14	2	0	1	2	1
Q9D903	Probable rRNA-processing protein EBP2	Ebna1bp2	high	20	20	20	47.7	34702	109.77	12936000000	302	1	14	15	15	13	12	15	14	17	17	12	16	17	14	13	16	15	14	15	15	13	12	15	14	17	17	12	16	17	14	13	16	15	14	15	15	13	12
P70245	3-beta-hydroxysteroid-Delta(8),Delta(7)-isomerase	Ebp	medium	3	3	3	15.2	26215	56.867	2176200000	47	1	3	3	3	2	3	3	2	2	3	3	2	3	3	3	2	3	3	3	3	2	3	3	2	2	3	3	2	3	3	3	2	3	3	3	3	2	3
Q9CS74	Protein SGT1 homolog	Ecd	high	16	16	16	30.7	71709	45.225	821420000	80	1	1	3	3	8	3	5	8	7	7	3	9	7	4	1	9	5	1	3	3	8	3	5	8	7	7	3	9	7	4	1	9	5	1	3	3	8	3
Q4PZA2-3;Q4PZA2-2;Q4PZA2-4;Q4PZA2	Endothelin-converting enzyme 1	Ece1	medium	6	6	6	12.4	85462	16.475	74790000	20	4	1	1	0	1	2	1	2	2	2	0	2	2	1	1	1	1	1	1	0	1	2	1	2	2	2	0	2	2	1	1	1	1	1	1	0	1	2
O35459	Delta(3,5)-Delta(2,4)-dienoyl-CoA isomerase, mitochondrial	Ech1	high	15	15	15	56	36118	92.348	3885300000	143	1	9	6	10	10	6	6	11	7	10	7	9	8	6	5	9	9	9	6	10	10	6	6	11	7	10	7	9	8	6	5	9	9	9	6	10	10	6
Q9D9V3;Q9D9V3-2	Ethylmalonyl-CoA decarboxylase	Echdc1	high	15	15	15	53.7	35467	39.946	1396500000	71	2	1	2	2	5	2	1	7	2	7	8	12	9	2	1	7	4	1	2	2	5	2	1	7	2	7	8	12	9	2	1	7	4	1	2	2	5	2
Q9D7J9	Enoyl-CoA hydratase domain-containing protein 3, mitochondrial	Echdc3	medium	3	3	3	13.3	32402	3.3665	68373000	8	1	0	0	0	0	0	0	0	0	2	0	2	2	0	0	0	0	0	0	0	0	0	0	0	0	2	0	2	2	0	0	0	0	0	0	0	0	0
Q8BH95	Enoyl-CoA hydratase, mitochondrial	Echs1	high	16	16	16	58.6	31474	83.007	19063000000	253	1	8	8	10	11	8	8	10	10	12	13	14	15	10	9	13	10	8	8	10	11	8	8	10	10	12	13	14	15	10	9	13	10	8	8	10	11	8
P42125	Enoyl-CoA delta isomerase 1, mitochondrial	Eci1	high	12	12	12	41.5	32250	90.681	38944000000	480	1	11	9	9	9	9	9	11	11	11	11	11	12	11	11	11	12	11	9	9	9	9	9	11	11	11	11	11	12	11	11	11	12	11	9	9	9	9
Q9WUR2;Q9WUR2-2;Q78JN3	Enoyl-CoA delta isomerase 2, mitochondrial	Eci2	high	12	12	12	37.6	43267	113.27	3343300000	158	3	10	8	9	9	7	10	9	9	11	11	10	11	7	7	9	10	10	8	9	9	7	10	9	9	11	11	10	11	7	7	9	10	10	8	9	9	7
Q6PDI5;Q6PDI5-2	Proteasome-associated protein ECM29 homolog	Ecm29	high	69	69	69	48.4	203700	323.31	16743000000	861	2	44	41	43	60	41	36	49	52	53	44	54	55	33	27	36	40	44	41	43	60	41	36	49	52	53	44	54	55	33	27	36	40	44	41	43	60	41
Q9QZH6	Evolutionarily conserved signaling intermediate in Toll pathway, mitochondrial	Ecsit	high	15	15	15	45.1	49798	134.64	1536800000	119	1	7	3	5	8	5	4	6	8	9	4	9	11	3	4	9	9	7	3	5	8	5	4	6	8	9	4	9	11	3	4	9	9	7	3	5	8	5
Q8VHX2	Ectodysplasin-A receptor-associated adapter protein	Edaradd	medium	5	5	5	36.5	23753	31.757	184150000	17	1	1	0	2	3	1	0	2	1	1	0	3	2	0	0	0	1	1	0	2	3	1	0	2	1	1	0	3	2	0	0	0	1	1	0	2	3	1
Q8K2D3	Enhancer of mRNA-decapping protein 3	Edc3	high	23	23	23	53.9	55957	192.92	5105300000	274	1	14	17	13	17	13	16	13	14	13	17	15	17	17	14	15	15	14	17	13	17	13	16	13	14	13	17	15	17	17	14	15	15	14	17	13	17	13
Q3UJB9	Enhancer of mRNA-decapping protein 4	Edc4	high	54	54	2	60.7	152480	323.31	23795000000	886	1	40	37	38	42	41	40	45	39	42	39	41	39	36	37	42	39	40	37	38	42	41	40	45	39	42	39	41	39	36	37	42	39	1	1	1	1	1
Q3UJB9-2	Enhancer of mRNA-decapping protein 4	Edc4	low	53	1	1	60.8	150650	2.7133	111650000	9	1	39	36	38	42	41	39	43	39	41	38	39	39	34	36	41	39	0	0	1	1	1	0	0	1	1	0	0	1	0	0	1	1	0	0	1	1	1
Q8BJT9	alpha-1,2-Mannosidase	Edem2	medium	3	3	3	8	64609	5.0466	42390000	3	1	0	1	0	3	0	0	1	0	0	0	0	0	0	0	0	0	0	1	0	3	0	0	1	0	0	0	0	0	0	0	0	0	0	1	0	3	0
Q2HXL6	ER degradation-enhancing alpha-mannosidase-like protein 3	Edem3	high	11	11	11	15.6	104200	21.256	312710000	35	1	7	2	5	9	1	2	2	4	1	0	3	1	1	1	1	2	7	2	5	9	1	2	2	4	1	0	3	1	1	1	1	2	7	2	5	9	1
Q9JMG1	Endothelial differentiation-related factor 1	Edf1	high	11	11	11	61.5	16369	65.902	11321000000	152	1	9	7	7	8	9	7	7	9	8	5	8	8	7	6	8	8	9	7	7	8	9	7	7	9	8	5	8	8	7	6	8	8	9	7	7	8	9
Q6GQV7	Erythroid differentiation-related factor 1	Edrf1	medium	4	4	4	5.3	138830	7.0465	26560000	10	1	0	0	1	2	2	0	0	1	1	0	0	1	0	0	1	0	0	0	1	2	2	0	0	1	1	0	0	1	0	0	1	0	0	0	1	2	2
Q8BL66	Early endosome antigen 1	Eea1	high	70	70	70	53.2	160910	323.31	10133000000	611	1	36	31	33	39	41	36	41	45	37	29	35	32	44	35	51	45	36	31	33	39	41	36	41	45	37	29	35	32	44	35	51	45	36	31	33	39	41
Q921E6-2;Q921E6;Q921E6-3	Polycomb protein EED	Eed	high	25	25	25	56	56194	125.13	15100000000	390	3	15	17	18	18	19	18	19	16	18	16	18	16	17	16	21	17	15	17	18	18	19	18	19	16	18	16	18	16	17	16	21	17	15	17	18	18	19
P10126	Elongation factor 1-alpha 1	Eef1a1	high	30	30	19	60	50113	323.31	916540000000	3475	1	25	25	23	26	28	28	26	22	27	27	26	27	28	26	26	26	25	25	23	26	28	28	26	22	27	27	26	27	28	26	26	26	17	16	14	16	18
O70251;A0A087WS46;G3UX43;M0QWK5;G3UZ47	Elongation factor 1-beta	Eef1b;Eef1b2	high	12	10	8	64	24693	323.31	34363000000	358	5	10	9	9	9	12	10	12	10	12	9	11	11	9	11	11	9	8	7	7	7	10	8	10	8	10	7	9	9	7	9	9	7	7	6	6	6	8
P57776-2	Elongation factor 1-delta	Eef1d	low	19	1	1	71.6	28729	62.049	0	0	1	17	18	18	16	18	16	17	16	17	18	17	19	17	15	16	15	1	1	1	1	1	1	1	1	1	1	1	1	1	1	1	1	1	1	1	1	1
P57776;P57776-3	Elongation factor 1-delta	Eef1d	high	20	20	2	70.1	31293	323.31	56019000000	583	2	18	19	19	17	19	17	18	17	18	19	18	20	18	16	17	16	18	19	19	17	19	17	18	17	18	19	18	20	18	16	17	16	2	2	2	2	2
Q9D1M4	Eukaryotic translation elongation factor 1 epsilon-1	Eef1e1	high	11	11	11	75.9	19859	78.302	4724000000	149	1	6	7	9	9	9	8	10	8	9	10	9	8	9	8	11	9	6	7	9	9	9	8	10	8	9	10	9	8	9	8	11	9	6	7	9	9	9
Q9D8N0	Elongation factor 1-gamma	Eef1g	high	29	29	29	57.4	50060	323.31	110970000000	1318	1	24	25	23	24	25	26	26	24	27	24	26	25	25	24	25	23	24	25	23	24	25	26	26	24	27	24	26	25	25	24	25	23	24	25	23	24	25
P58252	Elongation factor 2	Eef2	high	59	58	58	64.8	95313	323.31	426620000000	3466	1	52	54	54	52	56	57	54	48	56	52	57	51	54	53	54	47	51	53	53	51	55	56	53	47	55	51	56	50	53	52	53	46	51	53	53	51	55
O08796	Eukaryotic elongation factor 2 kinase	Eef2k	high	16	16	16	25.4	81738	24.676	517220000	71	1	10	7	8	9	5	3	3	8	2	1	2	2	2	0	1	4	10	7	8	9	5	3	3	8	2	1	2	2	2	0	1	4	10	7	8	9	5
Q9JHW4	Selenocysteine-specific elongation factor	Eefsec	high	28	28	28	58.5	63538	288.87	17318000000	457	1	21	25	18	22	21	22	24	20	21	22	22	22	21	19	26	22	21	25	18	22	21	22	24	20	21	22	22	22	21	19	26	22	21	25	18	22	21
Q8BPB5	EGF-containing fibulin-like extracellular matrix protein 1	Efemp1	low	2	2	2	5.5	54952	2.5924	46784000	5	1	0	0	0	0	0	1	0	1	0	0	0	0	1	0	0	1	0	0	0	0	0	1	0	1	0	0	0	0	1	0	0	1	0	0	0	0	0
Q9D8Y0;Q9D4J1	EF-hand domain-containing protein D2	Efhd2	high	15	15	15	67.1	26791	82.659	12767000000	272	2	10	7	10	12	11	8	11	10	12	9	12	13	10	8	12	10	10	7	10	12	11	8	11	10	12	9	12	13	10	8	12	10	10	7	10	12	11
Q8BG67;Q8BG67-2	Protein EFR3 homolog A	Efr3a	high	30	30	29	42.6	92612	147.39	3668600000	267	2	9	6	12	16	17	13	18	14	12	13	18	17	13	13	18	18	9	6	12	16	17	13	18	14	12	13	18	17	13	13	18	18	8	6	11	15	16
Q8C0D5	Elongation factor Tu GTP-binding domain-containing protein 1	Eftud1	high	38	38	38	45.4	125780	323.31	4374000000	301	1	18	13	18	22	20	12	19	22	23	18	24	21	11	16	22	19	18	13	18	22	20	12	19	22	23	18	24	21	11	16	22	19	18	13	18	22	20
O08810	116 kDa U5 small nuclear ribonucleoprotein component	Eftud2	high	61	61	60	73.5	109360	323.31	144800000000	2007	1	44	43	46	49	51	46	50	46	51	48	54	48	51	47	53	41	44	43	46	49	51	46	50	46	51	48	54	48	51	47	53	41	43	42	45	48	50
Q91YE3;Q91UZ4	Egl nine homolog 1	Egln1	high	8	8	8	21	43110	2.6752	98538000	24	2	4	2	1	6	2	0	2	2	3	1	1	1	0	0	2	3	4	2	1	6	2	0	2	2	3	1	1	1	0	0	2	3	4	2	1	6	2
P43300	Early growth response protein 3	Egr3	medium	3	3	2	10.1	42635	3.3238	121590000	12	1	0	1	0	0	1	2	2	0	0	0	1	0	1	1	2	1	0	1	0	0	1	2	2	0	0	0	1	0	1	1	2	1	0	0	0	0	0
Q99MS7-2	EH domain-binding protein 1-like protein 1	Ehbp1l1	low	24	1	1	40.3	95831	10.103	0	0	1	16	9	11	17	13	6	5	6	6	2	6	7	6	3	8	7	1	1	0	1	1	0	0	1	0	0	0	1	0	0	0	1	1	1	0	1	1
Q99MS7;Q99MS7-3;Q99MS7-4;Q99MS7-5	EH domain-binding protein 1-like protein 1	Ehbp1l1	high	28	28	5	24.9	184830	236.49	1566500000	143	4	17	11	13	18	12	6	5	5	6	2	7	6	6	3	8	6	17	11	13	18	12	6	5	5	6	2	7	6	6	3	8	6	2	3	2	2	0
Q9WVK4	EH domain-containing protein 1	Ehd1	high	40	40	26	81.3	60602	323.31	51523000000	990	1	30	29	31	30	34	34	35	32	34	31	35	34	31	32	33	33	30	29	31	30	34	34	35	32	34	31	35	34	31	32	33	33	19	19	21	19	23
Q8BH64	EH domain-containing protein 2	Ehd2	medium	7	5	5	14.7	61174	6.2956	33892000	6	1	3	3	2	7	2	2	3	2	2	1	1	2	1	2	2	2	1	1	0	5	0	0	1	0	0	0	0	0	0	0	0	0	1	1	0	5	0
Q9QXY6	EH domain-containing protein 3	Ehd3	medium	30	15	15	63.7	60820	80.266	1920900000	118	1	14	13	13	18	16	17	21	19	21	21	24	24	16	16	24	22	2	2	2	6	4	5	8	7	11	11	12	11	6	5	12	9	2	2	2	6	4
Q9EQP2	EH domain-containing protein 4	Ehd4	high	31	28	25	70.1	61480	222.49	21174000000	631	1	27	27	27	29	26	27	29	27	25	15	21	24	24	25	27	26	24	24	25	26	23	24	26	24	22	12	19	21	22	22	25	23	21	21	22	23	20
Q9DBM2	Peroxisomal bifunctional enzyme;Enoyl-CoA hydratase/3,2-trans-enoyl-CoA isomerase;3-hydroxyacyl-CoA dehydrogenase	Ehhadh	high	16	16	16	31.6	78301	47.159	574720000	92	1	5	6	4	11	5	4	5	10	3	6	7	10	2	3	4	9	5	6	4	11	5	4	5	10	3	6	7	10	2	3	4	9	5	6	4	11	5
Q5DW34;Q5DW34-2;Q5DW34-3	Histone-lysine N-methyltransferase EHMT1	Ehmt1	high	35	34	34	38.9	142000	216.1	3261700000	274	3	20	12	15	20	16	12	15	19	15	7	22	14	10	9	14	12	20	11	14	20	16	11	15	18	15	7	22	14	10	9	14	12	20	11	14	20	16
Q9Z148-2;Q9Z148-3	Histone-lysine N-methyltransferase EHMT2	Ehmt2	high	36	36	2	43.3	128420	158.65	2757600000	247	2	13	11	16	25	11	11	18	20	11	10	18	15	10	9	18	15	13	11	16	25	11	11	18	20	11	10	18	15	10	9	18	15	1	1	1	2	0
Q61070	Etoposide-induced protein 2.4	Ei24	medium	7	7	7	20.9	38932	9.5194	578330000	52	1	3	1	3	3	3	2	1	4	2	5	4	5	3	2	4	4	3	1	3	3	3	2	1	4	2	5	4	5	3	2	4	4	3	1	3	3	3
P48024	Eukaryotic translation initiation factor 1	Eif1	high	12	12	4	83.2	12746	323.31	14548000000	200	1	9	9	6	7	10	11	8	6	10	10	10	7	10	10	10	7	9	9	6	7	10	11	8	6	10	10	10	7	10	10	10	7	4	3	1	2	4
Q60872	Eukaryotic translation initiation factor 1A	Eif1a	low	9	3	3	55.6	16502	5.9023	780910000	21	1	6	7	4	6	7	7	6	6	8	7	8	6	7	6	8	7	1	1	0	1	1	1	2	1	2	2	2	1	2	1	2	2	1	1	0	1	1
Q3THJ3	Probable RNA-binding protein EIF1AD	Eif1ad	medium	6	6	6	44.1	19520	23.8	1201800000	65	1	3	3	2	3	3	5	3	3	5	2	1	2	2	4	3	3	3	3	2	3	3	5	3	3	5	2	1	2	2	4	3	3	3	3	2	3	3
Q8BMJ3	Eukaryotic translation initiation factor 1A, X-chromosomal	Eif1ax	high	9	9	3	55.6	16460	110.82	17241000000	239	1	7	8	6	8	9	8	6	7	8	6	8	7	7	7	8	6	7	8	6	8	9	8	6	7	8	6	8	7	7	7	8	6	2	2	2	3	3
Q9CXU9	Eukaryotic translation initiation factor 1b	Eif1b	low	11	3	3	68.1	12823	4.5673	84680000	28	1	6	7	6	6	8	9	7	5	8	7	7	7	7	8	9	7	1	1	1	1	2	2	2	0	2	1	0	1	1	2	2	1	1	1	1	1	2
Q8BJW6;Q8BJW6-2	Eukaryotic translation initiation factor 2A;Eukaryotic translation initiation factor 2A, N-terminally processed	Eif2a	high	28	28	28	64.2	64403	323.31	8858000000	349	2	19	21	22	26	16	17	25	18	18	12	19	18	13	14	19	18	19	21	22	26	16	17	25	18	18	12	19	18	13	14	19	18	19	21	22	26	16
Q03963	Interferon-induced, double-stranded RNA-activated protein kinase	Eif2ak2	high	17	17	17	36.1	58279	109.82	1148900000	105	1	4	4	6	8	3	3	9	7	9	5	13	8	4	1	9	5	4	4	6	8	3	3	9	7	9	5	13	8	4	1	9	5	4	4	6	8	3
Q9Z2B5	Eukaryotic translation initiation factor 2-alpha kinase 3	Eif2ak3	high	16	16	16	19.7	124680	22.538	356310000	50	1	3	2	6	9	3	4	4	6	3	0	2	4	3	0	5	4	3	2	6	9	3	4	4	6	3	0	2	4	3	0	5	4	3	2	6	9	3
Q9QZ05-3;Q9QZ05;Q9QZ05-2;Q9QZ05-4;Q9QZ05-5;Q9QZ05-6	Eukaryotic translation initiation factor 2-alpha kinase 4	Eif2ak4	high	26	26	26	20.8	177920	51.036	893820000	111	6	3	2	3	6	6	3	7	10	10	6	16	10	8	5	14	10	3	2	3	6	6	3	7	10	10	6	16	10	8	5	14	10	3	2	3	6	6
Q99LC8	Translation initiation factor eIF-2B subunit alpha	Eif2b1	high	14	14	14	47.9	33816	68.417	2730600000	163	1	8	9	7	8	10	8	9	7	12	9	11	10	8	6	8	9	8	9	7	8	10	8	9	7	12	9	11	10	8	6	8	9	8	9	7	8	10
Q99LD9	Translation initiation factor eIF-2B subunit beta	Eif2b2	high	14	14	14	51	38897	81.726	2992600000	99	1	5	5	4	9	6	4	8	3	11	3	11	6	5	2	7	8	5	5	4	9	6	4	8	3	11	3	11	6	5	2	7	8	5	5	4	9	6
B1AUN2;B1AUN3;Q3UKV0		Eif2b3	high	22	22	22	47.8	50488	102.34	3538600000	209	3	11	5	11	13	13	9	13	15	17	9	17	18	10	8	14	14	11	5	11	13	13	9	13	15	17	9	17	18	10	8	14	14	11	5	11	13	13
Q61749;Q61749-2	Translation initiation factor eIF-2B subunit delta	Eif2b4	high	24	24	24	55.7	57624	157.52	3975800000	188	2	7	7	7	14	10	9	14	14	16	10	19	16	9	7	15	17	7	7	7	14	10	9	14	14	16	10	19	16	9	7	15	17	7	7	7	14	10
Q8CHW4	Translation initiation factor eIF-2B subunit epsilon	Eif2b5	high	20	20	20	37.7	80085	100.17	3864300000	186	1	8	5	7	10	10	9	11	8	13	9	14	11	8	7	11	12	8	5	7	10	10	9	11	8	13	9	14	11	8	7	11	12	8	5	7	10	10
Q61211;Q61211-2	Eukaryotic translation initiation factor 2D	Eif2d	high	26	26	26	62.3	62829	323.31	4329500000	259	2	8	8	11	16	13	9	15	12	21	16	18	16	15	14	16	16	8	8	11	16	13	9	15	12	21	16	18	16	15	14	16	16	8	8	11	16	13
Q6ZWX6	Eukaryotic translation initiation factor 2 subunit 1	Eif2s1	high	26	26	26	71.1	36108	323.31	40903000000	587	1	22	20	21	21	19	21	20	21	23	18	23	23	20	19	21	21	22	20	21	21	19	21	20	21	23	18	23	23	20	19	21	21	22	20	21	21	19
Q99L45	Eukaryotic translation initiation factor 2 subunit 2	Eif2s2	high	30	30	30	68.9	38092	323.31	37777000000	669	1	26	25	21	23	25	24	25	20	27	25	25	25	24	23	22	22	26	25	21	23	25	24	25	20	27	25	25	25	24	23	22	22	26	25	21	23	25
Q9Z0N1	Eukaryotic translation initiation factor 2 subunit 3, X-linked	Eif2s3x	high	25	25	6	54.9	51065	323.31	50019000000	622	1	19	19	23	23	20	22	21	23	22	22	22	21	21	18	21	21	19	19	23	23	20	22	21	23	22	22	22	21	21	18	21	21	5	5	6	6	6
Q9Z0N2	Eukaryotic translation initiation factor 2 subunit 3, Y-linked	Eif2s3y	low	24	5	5	52.5	51130	67.494	2119300000	83	1	18	18	17	21	18	20	15	21	20	20	16	20	20	17	15	20	4	4	0	4	4	4	0	4	4	4	0	5	5	4	0	5	4	4	0	4	4
P23116	Eukaryotic translation initiation factor 3 subunit A	Eif3a	high	90	90	90	52.5	161930	323.31	79045000000	1592	1	55	58	51	63	59	56	65	56	70	60	68	62	54	52	61	61	55	58	51	63	59	56	65	56	70	60	68	62	54	52	61	61	55	58	51	63	59
Q8JZQ9	Eukaryotic translation initiation factor 3 subunit B	Eif3b	high	43	43	43	59.4	91369	323.31	55991000000	951	1	36	31	35	36	37	34	37	36	39	32	36	36	35	34	38	36	36	31	35	36	37	34	37	36	39	32	36	36	35	34	38	36	36	31	35	36	37
Q8R1B4	Eukaryotic translation initiation factor 3 subunit C	Eif3c	high	43	43	43	47.6	105530	323.31	34333000000	691	1	25	27	25	31	27	28	30	27	32	27	33	28	26	26	25	30	25	27	25	31	27	28	30	27	32	27	33	28	26	26	25	30	25	27	25	31	27
O70194	Eukaryotic translation initiation factor 3 subunit D	Eif3d	high	26	26	26	57.8	63988	323.31	16749000000	341	1	19	19	19	20	21	21	21	21	22	18	19	21	19	19	20	21	19	19	19	20	21	21	21	21	22	18	19	21	19	19	20	21	19	19	19	20	21
P60229	Eukaryotic translation initiation factor 3 subunit E	Eif3e	high	27	27	27	63.6	52220	254.33	24921000000	490	1	20	21	20	19	24	22	23	20	26	22	22	22	21	21	22	21	20	21	20	19	24	22	23	20	26	22	22	22	21	21	22	21	20	21	20	19	24
Q9DCH4	Eukaryotic translation initiation factor 3 subunit F	Eif3f	high	13	13	13	45.7	37984	120.4	17835000000	406	1	11	12	11	12	12	12	12	12	13	12	13	12	13	11	12	12	11	12	11	12	12	12	12	12	13	12	13	12	13	11	12	12	11	12	11	12	12
Q9Z1D1	Eukaryotic translation initiation factor 3 subunit G	Eif3g	high	27	27	27	75.9	35638	323.31	21898000000	415	1	18	12	19	13	22	16	19	13	22	20	21	13	15	15	20	14	18	12	19	13	22	16	19	13	22	20	21	13	15	15	20	14	18	12	19	13	22
Q91WK2	Eukaryotic translation initiation factor 3 subunit H	Eif3h	high	24	24	24	68.8	39832	322.31	21111000000	454	1	17	17	17	19	21	20	19	18	20	20	19	17	19	17	19	16	17	17	17	19	21	20	19	18	20	20	19	17	19	17	19	16	17	17	17	19	21
Q9QZD9	Eukaryotic translation initiation factor 3 subunit I	Eif3i	high	19	19	19	80.3	36460	323.31	20665000000	383	1	17	17	16	16	17	16	17	13	17	15	18	15	16	15	18	14	17	17	16	16	17	16	17	13	17	15	18	15	16	15	18	14	17	17	16	16	17
Q3UGC7;Q66JS6	Eukaryotic translation initiation factor 3 subunit J-A;Eukaryotic translation initiation factor 3 subunit J-B	Eif3j1;Eif3j2	high	20	20	20	79.3	29343	225.41	11817000000	266	2	14	12	13	10	11	13	12	11	13	13	14	10	13	12	11	10	14	12	13	10	11	13	12	11	13	13	14	10	13	12	11	10	14	12	13	10	11
Q9DBZ5;Q9DBZ5-2	Eukaryotic translation initiation factor 3 subunit K	Eif3k	high	9	9	9	54.6	25086	131.21	9140500000	228	2	8	8	7	8	8	8	7	9	9	9	9	8	9	7	9	9	8	8	7	8	8	8	7	9	9	9	9	8	9	7	9	9	8	8	7	8	8
Q8QZY1	Eukaryotic translation initiation factor 3 subunit L	Eif3l	high	29	29	29	57.3	66612	323.31	38400000000	742	1	23	26	25	28	26	28	27	24	27	28	28	27	26	25	26	25	23	26	25	28	26	28	27	24	27	28	28	27	26	25	26	25	23	26	25	28	26
Q99JX4	Eukaryotic translation initiation factor 3 subunit M	Eif3m	high	20	20	20	54.8	42516	323.31	21897000000	481	1	15	12	12	17	14	17	12	15	16	14	15	15	13	12	12	15	15	12	12	17	14	17	12	15	16	14	15	15	13	12	12	15	15	12	12	17	14
P60843	Eukaryotic initiation factor 4A-I	Eif4a1	high	28	22	15	57.6	46153	323.31	146030000000	1526	1	26	27	25	27	27	26	26	27	27	28	26	27	26	27	27	26	21	21	20	21	21	21	20	21	21	22	20	21	20	21	21	20	14	14	13	14	14
P10630	Eukaryotic initiation factor 4A-II;Eukaryotic initiation factor 4A-II, N-terminally processed	Eif4a2	medium	26	13	1	59.7	46402	266.86	25527000000	358	1	22	23	23	22	25	24	24	23	24	24	25	21	23	25	25	22	10	10	11	9	12	12	11	10	11	11	12	8	10	12	12	9	0	0	1	1	1
P10630-2	Eukaryotic initiation factor 4A-II;Eukaryotic initiation factor 4A-II, N-terminally processed	Eif4a2	low	26	1	1	59.8	46489	2.9783	38202000	4	1	22	23	22	21	24	23	23	22	23	24	25	21	22	25	24	23	0	0	0	0	0	0	0	0	0	1	1	1	0	1	0	1	0	0	0	0	0
Q91VC3	Eukaryotic initiation factor 4A-III;Eukaryotic initiation factor 4A-III, N-terminally processed	Eif4a3	high	31	31	25	67.2	46839	323.31	115000000000	1116	1	25	26	26	27	28	27	29	26	29	27	29	28	28	27	29	24	25	26	26	27	28	27	29	26	29	27	29	28	28	27	29	24	20	20	21	21	22
Q8BGD9	Eukaryotic translation initiation factor 4B	Eif4b	high	32	32	32	53.7	68839	323.31	22183000000	681	1	22	23	18	24	24	24	22	20	24	25	24	24	25	22	24	21	22	23	18	24	24	24	22	20	24	25	24	24	25	22	24	21	22	23	18	24	24
P63073	Eukaryotic translation initiation factor 4E	Eif4e	high	10	10	10	46.1	25053	158.44	16208000000	287	1	9	10	9	10	9	9	9	10	10	9	9	10	9	9	9	10	9	10	9	10	9	9	9	10	10	9	9	10	9	9	9	10	9	10	9	10	9
Q8BMB3	Eukaryotic translation initiation factor 4E type 2	Eif4e2	high	10	10	10	49.4	28263	31.545	1216100000	79	1	3	5	3	6	4	4	5	4	5	3	5	4	4	2	6	4	3	5	3	6	4	4	5	4	5	3	5	4	4	2	6	4	3	5	3	6	4
Q9DBB5	Eukaryotic translation initiation factor 4E type 3	Eif4e3	medium	5	5	5	25.1	22836	10.135	465820000	54	1	3	1	4	4	3	3	3	4	4	2	3	3	2	2	2	3	3	1	4	4	3	3	3	4	4	2	3	3	2	2	2	3	3	1	4	4	3
P70445	Eukaryotic translation initiation factor 4E-binding protein 2	Eif4ebp2	medium	4	4	4	50	12898	12.438	90984000	10	1	0	0	1	0	1	2	2	0	1	1	1	0	0	0	1	1	0	0	1	0	1	2	2	0	1	1	1	0	0	0	1	1	0	0	1	0	1
Q9EST3	Eukaryotic translation initiation factor 4E transporter	Eif4enif1	low	23	1	1	32.6	107980	3.3268	54706000	17	1	10	4	15	17	11	9	19	12	10	3	14	11	7	9	14	11	1	1	1	1	1	1	1	1	0	1	1	1	1	1	1	1	1	1	1	1	1
Q9EST3-2	Eukaryotic translation initiation factor 4E transporter	Eif4enif1	high	23	23	1	33.2	105390	115.5	2282300000	172	1	10	4	15	17	11	9	18	12	10	2	14	10	7	8	14	11	10	4	15	17	11	9	18	12	10	2	14	10	7	8	14	11	1	1	1	1	1
Q6NZJ6	Eukaryotic translation initiation factor 4 gamma 1	Eif4g1	high	65	65	2	43.5	176070	323.31	30415000000	990	1	44	41	44	52	51	43	49	48	50	40	52	50	41	40	48	50	44	41	44	52	51	43	49	48	50	40	52	50	41	40	48	50	2	2	2	2	2
Q62448;Q62448-2	Eukaryotic translation initiation factor 4 gamma 2	Eif4g2	high	44	44	44	51.8	102100	323.31	15694000000	572	2	26	23	28	35	26	30	30	30	30	21	28	28	26	18	30	35	26	23	28	35	26	30	30	30	30	21	28	28	26	18	30	35	26	23	28	35	26
Q80XI3-2;Q80XI3-4;Q80XI3;Q80XI3-3	Eukaryotic translation initiation factor 4 gamma 3	Eif4g3	high	60	55	55	48.3	172860	323.31	6111300000	400	4	22	21	28	37	26	25	27	30	35	21	35	34	20	19	30	28	17	17	23	32	21	21	22	25	30	18	30	29	16	16	26	23	17	17	23	32	21
Q9WUK2;Q9WUK2-2	Eukaryotic translation initiation factor 4H	Eif4h	high	16	16	16	52.4	27341	168.12	15841000000	213	2	13	9	9	12	12	11	10	10	11	10	9	11	10	9	11	11	13	9	9	12	12	11	10	10	11	10	9	11	10	9	11	11	13	9	9	12	12
P59325	Eukaryotic translation initiation factor 5	Eif5	high	23	23	23	49	48968	146.98	23577000000	483	1	16	19	18	18	17	18	16	17	22	20	22	21	18	19	19	19	16	19	18	18	17	18	16	17	22	20	22	21	18	19	19	19	16	19	18	18	17
P63242	Eukaryotic translation initiation factor 5A-1	Eif5a	high	17	17	8	72.7	16832	323.31	123970000000	840	1	13	13	10	15	14	13	12	14	14	14	14	15	13	13	12	15	13	13	10	15	14	13	12	14	14	14	14	15	13	13	12	15	7	6	4	7	7
Q8BGY2	Eukaryotic translation initiation factor 5A-2	Eif5a2	low	11	2	2	54.9	16793	1.8573	48398000	4	1	6	7	6	8	7	6	6	8	7	7	9	11	6	7	7	9	0	0	0	0	0	0	0	0	0	0	1	2	0	0	1	0	0	0	0	0	0
Q05D44	Eukaryotic translation initiation factor 5B	Eif5b	high	58	58	58	45.5	137610	323.31	21854000000	703	1	33	24	31	34	31	29	37	33	33	32	43	40	31	30	40	37	33	24	31	34	31	29	37	33	33	32	43	40	31	30	40	37	33	24	31	34	31
O55135	Eukaryotic translation initiation factor 6	Eif6	high	10	10	10	60	26511	222.47	9755000000	128	1	9	9	10	9	9	9	8	10	9	9	9	9	8	10	9	10	9	9	10	9	9	9	8	10	9	9	9	9	8	10	9	10	9	9	10	9	9
Q8VEB6	Zinc phosphodiesterase ELAC protein 1	Elac1	medium	4	4	4	19.9	39739	11.145	32009000	6	1	0	0	0	0	0	0	0	0	2	0	2	1	0	0	1	1	0	0	0	0	0	0	0	0	2	0	2	1	0	0	1	1	0	0	0	0	0
Q80Y81-2;Q80Y81	Zinc phosphodiesterase ELAC protein 2	Elac2	high	35	35	35	55.7	92075	323.31	10911000000	485	2	21	17	18	27	24	22	22	24	31	23	31	27	21	20	23	23	21	17	18	27	24	22	22	24	31	23	31	27	21	20	23	23	21	17	18	27	24
P70372	ELAV-like protein 1	Elavl1	high	19	19	19	64.4	36169	323.31	69801000000	790	1	17	16	15	18	17	17	16	16	17	16	17	18	17	15	15	18	17	16	15	18	17	17	16	16	17	16	17	18	17	15	15	18	17	16	15	18	17
Q60775	ETS-related transcription factor Elf-1	Elf1	high	16	15	15	40	66220	299.65	9916000000	394	1	13	12	14	12	12	12	11	11	13	13	12	12	13	11	12	10	12	12	13	11	12	12	10	10	12	13	11	11	13	11	11	9	12	12	13	11	12
Q9JHC9-2;Q9JHC9	ETS-related transcription factor Elf-2	Elf2	low	19	1	1	56.3	61933	1.4197	5896800	2	2	12	7	9	15	10	7	9	12	10	4	10	10	8	8	11	14	0	0	0	1	0	0	0	0	0	0	0	0	0	0	0	0	0	0	0	1	0
Q9JHC9-3;Q9JHC9-4	ETS-related transcription factor Elf-2	Elf2	high	20	20	2	60.8	55733	159.09	3518600000	171	2	14	8	10	15	11	8	10	13	12	5	11	11	9	9	12	15	14	8	10	15	11	8	10	13	12	5	11	11	9	9	12	15	2	1	1	1	1
Q9Z2U4	ETS-related transcription factor Elf-4	Elf4	medium	7	6	6	19.5	70799	46.242	592160000	43	1	4	3	6	5	3	2	4	4	3	2	4	3	3	2	3	3	3	3	5	4	3	2	3	3	2	2	3	2	3	2	2	2	3	3	5	4	3
P41971	ETS domain-containing protein Elk-3	Elk3	medium	6	6	6	16.9	44413	29.214	239060000	28	1	0	0	2	2	0	0	3	2	2	1	4	3	1	2	3	2	0	0	2	2	0	0	3	2	2	1	4	3	1	2	3	2	0	0	2	2	0
P41158	ETS domain-containing protein Elk-4	Elk4	medium	5	5	5	10.7	46826	29.805	377040000	37	1	3	0	3	2	2	3	3	3	2	1	1	2	1	3	3	2	3	0	3	2	2	3	3	3	2	1	1	2	1	3	3	2	3	0	3	2	2
O08856	RNA polymerase II elongation factor ELL	Ell	high	17	17	17	37.4	67146	55.336	750670000	122	1	9	4	7	9	8	8	9	7	9	3	8	8	7	4	8	6	9	4	7	9	8	8	9	7	9	3	8	8	7	4	8	6	9	4	7	9	8
Q80VR2	RNA polymerase II elongation factor ELL3	Ell3	high	16	16	16	46.3	44761	137.73	1261600000	94	1	3	4	5	7	6	4	4	6	13	9	10	13	3	1	4	5	3	4	5	7	6	4	4	6	13	9	10	13	3	1	4	5	3	4	5	7	6
Q8BPU7;Q8BPU7-3;Q8BPU7-2;Q8BPU7-4	Engulfment and cell motility protein 1	Elmo1	high	42	42	35	56.1	83935	323.31	47161000000	922	4	33	35	30	32	36	38	35	33	39	38	38	38	36	33	38	37	33	35	30	32	36	38	35	33	39	38	38	38	36	33	38	37	28	29	26	27	30
Q8BHL5-2;Q8BHL5;Q8BHL5-3	Engulfment and cell motility protein 2	Elmo2	high	31	24	24	46.7	82542	126.63	3388800000	228	3	18	12	13	17	18	15	17	16	22	17	23	23	14	14	16	18	13	6	9	12	12	9	11	10	15	11	16	16	8	8	9	11	13	6	9	12	12
Q8BYZ7-2;Q8BYZ7	Engulfment and cell motility protein 3	Elmo3	high	8	8	8	16.5	69213	11.639	100380000	15	2	0	0	0	0	0	1	0	0	2	2	4	4	0	0	1	3	0	0	0	0	0	1	0	0	2	2	4	4	0	0	1	3	0	0	0	0	0
Q8BGF6	ELMO domain-containing protein 2	Elmod2	high	9	9	9	29.4	34747	8.7436	417150000	41	1	4	4	3	4	5	4	5	3	3	1	2	1	3	0	2	2	4	4	3	4	5	4	5	3	3	1	2	1	3	0	2	2	4	4	3	4	5
E9Q2I4;A0A1Y7VP67		Elmsan1	high	48	48	48	62.1	119720	323.31	10530000000	512	2	22	17	17	27	24	26	25	32	25	20	31	27	28	27	31	31	22	17	17	27	24	26	25	32	25	20	31	27	28	27	31	31	22	17	17	27	24
P60003	Transcription elongation factor 1 homolog	Elof1	low	1	1	1	21.7	9461.8	69.598	0	0	1	1	1	1	1	1	1	1	1	1	1	1	1	1	1	1	1	1	1	1	1	1	1	1	1	1	1	1	1	1	1	1	1	1	1	1	1	1
Q9JLJ5	Elongation of very long chain fatty acids protein 1	Elovl1	medium	4	4	4	17.2	32677	11.335	129070000	25	1	2	3	2	3	3	3	3	2	2	2	3	3	2	2	2	3	2	3	2	3	3	3	3	2	2	2	3	3	2	2	2	3	2	3	2	3	3
Q8BHI7	Elongation of very long chain fatty acids protein 5	Elovl5	medium	3	3	3	16.4	35332	11.811	209750000	20	1	1	1	1	1	0	1	2	2	1	1	2	1	1	0	1	1	1	1	1	1	0	1	2	2	1	1	2	1	1	0	1	1	1	1	1	1	0
Q91WG4;Q91WG4-2	Elongator complex protein 2	Elp2	high	31	31	31	50.8	93092	323.31	6395400000	329	2	17	14	15	22	17	15	24	22	21	18	22	24	15	16	21	22	17	14	15	22	17	15	24	22	21	18	22	24	15	16	21	22	17	14	15	22	17
Q9CZX0;Q9CZX0-2	Elongator complex protein 3	Elp3	high	20	20	20	40.6	62384	51.248	4807900000	235	2	11	12	9	14	11	9	15	12	15	12	16	16	10	7	13	16	11	12	9	14	11	9	15	12	15	12	16	16	10	7	13	16	11	12	9	14	11
Q9ER73	Elongator complex protein 4	Elp4	high	18	18	18	50.7	46325	136.33	1142800000	153	1	6	7	7	10	10	5	10	10	11	7	13	13	6	3	10	7	6	7	7	10	10	5	10	10	11	7	13	13	6	3	10	7	6	7	7	10	10
Q99L85	Elongator complex protein 5	Elp5	medium	6	6	6	25.7	33497	13.563	703240000	50	1	3	1	5	6	3	1	5	4	5	3	5	5	2	1	4	5	3	1	5	6	3	1	5	4	5	3	5	5	2	1	4	5	3	1	5	6	3
Q8BK75;Q8BK75-2	Elongator complex protein 6	Elp6	high	10	10	10	49.6	29326	72.627	305080000	47	2	2	3	1	4	2	3	2	3	6	2	5	2	3	1	2	2	2	3	1	4	2	3	2	3	6	2	5	2	3	1	2	2	2	3	1	4	2
Q8C7X2-2;Q8C7X2;Q8C7X2-3	ER membrane protein complex subunit 1	Emc1	high	34	34	34	44.3	111290	168.01	10032000000	443	3	23	21	27	26	25	22	28	22	24	19	26	23	17	18	25	23	23	21	27	26	25	22	28	22	24	19	26	23	17	18	25	23	23	21	27	26	25
Q3TAS6-2;Q3TAS6	ER membrane protein complex subunit 10	Emc10	medium	5	5	5	26.8	26687	85.183	667060000	64	2	4	4	3	3	3	3	3	5	3	4	5	3	4	1	3	2	4	4	3	3	3	3	3	5	3	4	5	3	4	1	3	2	4	4	3	3	3
Q9CRD2	ER membrane protein complex subunit 2	Emc2	high	13	13	13	55.6	34934	102.75	3834100000	192	1	9	9	10	9	9	9	8	8	10	8	9	8	6	7	9	6	9	9	10	9	9	9	8	8	10	8	9	8	6	7	9	6	9	9	10	9	9
Q99KI3	ER membrane protein complex subunit 3	Emc3	high	10	10	10	41.8	29980	65.792	3000700000	142	1	7	4	7	6	7	6	7	7	6	4	7	6	6	4	8	6	7	4	7	6	7	6	7	7	6	4	7	6	6	4	8	6	7	4	7	6	7
Q9CZX9	ER membrane protein complex subunit 4	Emc4	medium	7	7	7	43.2	20116	20.487	1045000000	43	1	3	2	4	4	3	2	2	4	4	3	4	5	2	2	6	4	3	2	4	4	3	2	2	4	4	3	4	5	2	2	6	4	3	2	4	4	3
Q9CQW0	ER membrane protein complex subunit 6	Emc6	low	2	2	2	20	12017	6.2626	400230000	20	1	0	1	2	2	0	1	1	2	2	1	2	2	1	1	1	2	0	1	2	2	0	1	1	2	2	1	2	2	1	1	1	2	0	1	2	2	0
Q9EP72	ER membrane protein complex subunit 7	Emc7	medium	7	7	7	44.4	26310	51.158	3234300000	107	1	7	4	6	5	6	4	6	5	6	2	6	6	4	4	6	6	7	4	6	5	6	4	6	5	6	2	6	6	4	4	6	6	7	4	6	5	6
O70378	ER membrane protein complex subunit 8	Emc8	high	10	10	10	61.4	23348	109.4	3266800000	124	1	9	6	6	9	9	8	6	8	7	6	8	8	7	8	8	7	9	6	6	9	9	8	6	8	7	6	8	8	7	8	8	7	9	6	6	9	9
O08579	Emerin	Emd	high	15	15	15	71.8	29435	140.58	9867600000	270	1	12	8	11	11	13	12	13	10	12	11	15	12	12	13	13	12	12	8	11	11	13	12	13	10	12	11	15	12	12	13	13	12	12	8	11	11	13
Q56A04	Probable crossover junction endonuclease EME2	Eme2	medium	3	3	3	12.3	41082	28.536	126920000	19	1	1	0	1	3	0	0	1	2	1	0	2	2	1	0	1	3	1	0	1	3	0	0	1	2	1	0	2	2	1	0	1	3	1	0	1	3	0
O35130	Ribosomal RNA small subunit methyltransferase NEP1	Emg1	high	15	15	15	74.2	26974	117.29	12378000000	312	1	11	12	12	11	14	13	13	13	15	12	13	11	12	11	11	13	11	12	12	11	14	13	13	13	15	12	13	11	12	11	11	13	11	12	12	11	14
Q05BC3-2;Q05BC3;Q05BC3-3	Echinoderm microtubule-associated protein-like 1	Eml1	medium	4	2	2	4.9	86410	13.621	595130000	17	3	4	1	1	2	3	3	2	3	3	3	4	4	3	3	3	2	2	0	1	1	1	1	0	2	1	1	2	2	1	1	1	1	2	0	1	1	1
Q7TNG5;Q7TNG5-2	Echinoderm microtubule-associated protein-like 2	Eml2	high	24	24	24	53	70733	317.15	9097400000	242	2	6	7	9	11	13	12	13	13	19	16	18	13	15	13	18	15	6	7	9	11	13	12	13	13	19	16	18	13	15	13	18	15	6	7	9	11	13
Q8VC03	Echinoderm microtubule-associated protein-like 3	Eml3	high	32	32	32	47.9	95694	284.53	8331000000	329	1	12	14	14	20	19	19	21	17	21	15	20	18	21	16	20	21	12	14	14	20	19	19	21	17	21	15	20	18	21	16	20	21	12	14	14	20	19
Q3UMY5-2;Q3UMY5-4	Echinoderm microtubule-associated protein-like 4	Eml4	low	55	1	1	64.4	102360	3.6811	79233000	6	2	27	26	29	34	37	40	40	33	38	32	39	36	37	38	39	42	0	0	1	0	0	1	0	0	0	1	0	0	1	1	0	1	0	0	1	0	0
Q3UMY5;Q3UMY5-3;Q5SQM0	Echinoderm microtubule-associated protein-like 4	Eml4	high	61	61	7	63.9	110030	323.31	52989000000	929	3	34	31	33	41	44	46	47	40	45	37	46	43	43	43	46	48	34	31	33	41	44	46	47	40	45	37	46	43	43	43	46	48	7	5	5	7	7
Q8BMB0-3;Q8BMB0	Protein EMSY	Emsy	high	29	29	2	29.8	133660	64.876	1424300000	149	2	9	6	5	14	10	9	8	17	11	7	15	14	8	5	10	19	9	6	5	14	10	9	8	17	11	7	15	14	8	5	10	19	0	0	0	1	0
Q8C522	Endonuclease domain-containing 1 protein	Endod1	high	12	12	12	27.7	55262	32.941	2090300000	130	1	10	6	6	11	8	6	8	8	11	7	10	11	2	1	5	5	10	6	6	11	8	6	8	8	11	7	10	11	2	1	5	5	10	6	6	11	8
O08600	Endonuclease G, mitochondrial	Endog	high	12	12	12	55.1	32190	79.756	2350900000	111	1	4	3	2	4	4	3	6	5	9	8	9	7	7	4	9	7	4	3	2	4	4	3	6	5	9	8	9	7	7	4	9	7	4	3	2	4	4
Q8BX80;Q8BX80-2	Cytosolic endo-beta-N-acetylglucosaminidase	Engase	high	27	27	27	50.4	82944	155.66	3156300000	250	2	9	9	8	14	11	11	11	14	16	16	21	13	12	13	17	17	9	9	8	14	11	11	11	14	16	16	21	13	12	13	17	17	9	9	8	14	11
P17182	Alpha-enolase	Eno1	high	33	33	28	81.1	47140	323.31	333280000000	1843	1	24	24	22	26	25	24	23	24	28	24	25	30	27	25	24	27	24	24	22	26	25	24	23	24	28	24	25	30	27	25	24	27	21	21	18	22	21
P21550	Beta-enolase	Eno3	high	18	14	13	50	47024	34.478	1632100000	90	1	3	4	5	6	6	6	7	7	14	11	13	13	6	3	11	9	1	2	2	3	3	4	4	5	11	8	9	10	3	0	7	6	1	2	2	3	3
Q8BGB7;Q8BGB7-2	Enolase-phosphatase E1	Enoph1	medium	5	5	5	29.2	28600	38.888	2962100000	101	2	5	5	4	4	5	4	5	4	5	5	5	5	5	5	5	4	5	5	4	4	5	4	5	4	5	5	5	5	5	5	5	4	5	5	4	4	5
P06802-2;P06802	Ectonucleotide pyrophosphatase/phosphodiesterase family member 1;Alkaline phosphodiesterase I;Nucleotide pyrophosphatase	Enpp1	high	12	12	12	17	103080	18.501	315960000	40	2	3	0	2	8	0	1	2	4	0	0	0	1	2	3	8	9	3	0	2	8	0	1	2	4	0	0	0	1	2	3	8	9	3	0	2	8	0
Q8BTJ4-2;Q8BTJ4	Bis(5-adenosyl)-triphosphatase enpp4	Enpp4	low	1	1	1	2.8	47903	1.2381	0	1	2	0	0	0	0	0	0	0	0	0	0	0	1	0	0	0	0	0	0	0	0	0	0	0	0	0	0	0	1	0	0	0	0	0	0	0	0	0
P60840;P60840-2;P60840-3	Alpha-endosulfine	Ensa	high	13	13	12	79.3	13335	198.11	5823600000	183	3	9	8	7	12	10	8	9	12	10	7	10	13	10	8	8	9	9	8	7	12	10	8	9	12	10	7	10	13	10	8	8	9	8	7	6	11	9
Q3U3N6	AP-4 complex accessory subunit tepsin	Enthd2	medium	4	4	4	12.2	60761	2.397	32195000	7	1	0	0	1	0	0	0	0	0	1	0	2	1	0	0	1	2	0	0	1	0	0	0	0	0	1	0	2	1	0	0	1	2	0	0	1	0	0
P55772	Ectonucleoside triphosphate diphosphohydrolase 1	Entpd1	high	8	8	8	16.1	57205	31.562	458900000	64	1	5	1	7	6	2	1	3	3	5	5	3	6	1	2	4	1	5	1	7	6	2	1	3	3	5	5	3	6	1	2	4	1	5	1	7	6	2
Q9DBT4-2;Q9DBT4	Ectonucleoside triphosphate diphosphohydrolase 4	Entpd4	medium	4	4	4	9.9	68910	2.364	32590000	4	2	0	0	0	0	0	1	0	0	0	0	0	3	0	0	0	0	0	0	0	0	0	1	0	0	0	0	0	3	0	0	0	0	0	0	0	0	0
Q9WUZ9	Ectonucleoside triphosphate diphosphohydrolase 5	Entpd5	high	10	10	10	31.1	47101	45.712	898530000	62	1	3	5	2	3	6	8	3	2	7	6	4	1	7	5	3	6	3	5	2	3	6	8	3	2	7	6	4	1	7	5	3	6	3	5	2	3	6
Q3U0P5		Entpd6	medium	5	5	5	18.7	49799	11.067	117630000	14	1	0	0	0	1	1	0	0	2	2	1	1	3	1	0	1	1	0	0	0	1	1	0	0	2	2	1	1	3	1	0	1	1	0	0	0	1	1
Q3TCT4	Ectonucleoside triphosphate diphosphohydrolase 7	Entpd7	low	1	1	1	1.5	68973	1.5973	7597300	2	1	0	0	0	1	0	0	0	1	0	0	0	0	0	0	0	0	0	0	0	1	0	0	0	1	0	0	0	0	0	0	0	0	0	0	0	1	0
Q9JIX0	Transcription and mRNA export factor ENY2	Eny2	medium	6	6	6	48.5	11528	46.962	5135300000	92	1	2	4	4	5	4	4	3	4	4	4	5	6	4	2	4	5	2	4	4	5	4	4	3	4	4	4	5	6	4	2	4	5	2	4	4	5	4
Q8BYW9	EGF domain-specific O-linked N-acetylglucosamine transferase	Eogt	medium	6	6	6	11.4	61445	5.4228	177510000	26	1	0	0	0	0	0	0	1	2	3	1	3	5	3	1	4	3	0	0	0	0	0	0	1	2	3	1	3	5	3	1	4	3	0	0	0	0	0
B2RWS6	Histone acetyltransferase p300	Ep300	medium	54	35	35	27.3	263300	275.29	3006900000	263	1	26	19	27	31	25	23	29	24	26	22	32	23	22	19	29	24	16	11	16	17	14	15	19	13	15	12	20	15	13	11	18	14	16	11	16	17	14
Q8CHI8;Q8CHI8-4;Q8CHI8-5	E1A-binding protein p400	Ep400	high	79	79	1	34.1	337180	323.31	10785000000	702	3	40	36	31	51	43	38	39	46	46	29	44	49	35	28	50	48	40	36	31	51	43	38	39	46	46	29	44	49	35	28	50	48	0	0	0	0	0
P48193-2;P48193	Protein 4.1	Epb41	high	41	41	37	58.8	89663	323.31	9236900000	332	2	11	6	11	11	20	14	21	19	20	10	19	19	24	25	32	24	11	6	11	11	20	14	21	19	20	10	19	19	24	25	32	24	11	6	11	11	19
O70318	Band 4.1-like protein 2	Epb41l2	high	61	61	57	63.9	109940	323.31	24095000000	805	1	48	36	40	46	43	39	43	42	39	39	43	37	34	37	39	38	48	36	40	46	43	39	43	42	39	39	43	37	34	37	39	38	46	34	38	42	41
Q8C9X6;Q8C9X6-2	Enhancer of polycomb homolog 1	Epc1	high	23	23	20	38.4	90410	46.905	1302800000	126	2	8	9	12	13	6	7	11	10	9	5	13	5	5	2	9	8	8	9	12	13	6	7	11	10	9	5	13	5	5	2	9	8	8	9	11	12	6
Q8C0I4	Enhancer of polycomb homolog 2	Epc2	high	17	14	14	23.3	90959	23.147	345220000	64	1	3	2	3	7	5	1	4	7	6	1	7	5	3	1	8	6	3	2	2	6	5	1	4	6	5	1	6	5	3	1	8	6	3	2	2	6	5
Q99JW5	Epithelial cell adhesion molecule	Epcam	medium	3	3	3	19.7	35019	10.181	39962000	6	1	0	0	0	0	0	0	0	0	2	1	2	1	0	0	0	0	0	0	0	0	0	0	0	0	2	1	2	1	0	0	0	0	0	0	0	0	0
Q99M71-2;Q99M71	Mammalian ependymin-related protein 1	Epdr1	low	1	1	1	14.4	10080	1.2332	1794300	1	2	0	0	0	1	0	0	0	0	0	0	0	0	0	0	0	0	0	0	0	1	0	0	0	0	0	0	0	0	0	0	0	0	0	0	0	1	0
Q80TA9	Ectopic P granules protein 5 homolog	Epg5	high	30	30	30	16.1	290800	57.838	673570000	96	1	5	3	5	13	7	6	11	11	7	1	8	8	4	2	8	14	5	3	5	13	7	6	11	11	7	1	8	8	4	2	8	14	5	3	5	13	7
Q9D379	Epoxide hydrolase 1	Ephx1	high	33	33	33	75.6	52576	323.31	64885000000	835	1	22	23	23	24	30	29	28	26	31	31	32	29	31	30	29	25	22	23	23	24	30	29	28	26	31	31	32	29	31	30	29	25	22	23	23	24	30
P34914;P34914-2	Bifunctional epoxide hydrolase 2;Cytosolic epoxide hydrolase 2;Lipid-phosphate phosphatase	Ephx2	medium	4	4	4	10.6	62515	19.174	24994000	4	2	0	0	0	0	0	0	0	0	2	0	1	2	0	0	0	0	0	0	0	0	0	0	0	0	2	0	1	2	0	0	0	0	0	0	0	0	0
Q8VEH5	EPM2A-interacting protein 1	Epm2aip1	high	10	10	10	23.8	70095	26.199	260190000	34	1	2	2	1	6	4	1	2	3	2	1	4	4	1	0	1	3	2	2	1	6	4	1	2	3	2	1	4	4	1	0	1	3	2	2	1	6	4
Q80VP1;Q80VP1-2	Epsin-1	Epn1	high	12	12	10	26.3	60211	108.24	3719800000	165	2	8	6	6	8	9	8	8	6	9	8	9	6	7	8	8	8	8	6	6	8	9	8	8	6	9	8	9	6	7	8	8	8	8	5	5	7	8
Q8R0W0	Epiplakin	Eppk1	high	13	10	10	16.2	723300	31.638	587900000	20	1	1	0	4	4	4	3	4	4	7	3	5	7	4	3	4	4	1	0	2	1	1	1	2	1	5	3	3	5	1	2	2	2	1	0	2	1	1
Q8CGC7	Bifunctional glutamate/proline--tRNA ligase;Glutamate--tRNA ligase;Proline--tRNA ligase	Eprs	high	91	91	90	65.3	170080	323.31	69919000000	1585	1	59	54	55	68	57	57	63	63	66	61	72	65	61	57	72	65	59	54	55	68	57	57	63	63	66	61	72	65	61	57	72	65	58	53	54	68	56
P42567;P42567-2	Epidermal growth factor receptor substrate 15	Eps15	high	47	47	47	65.6	98470	323.31	15946000000	580	2	28	22	25	32	28	26	28	30	38	37	36	41	26	25	28	29	28	22	25	32	28	26	28	30	38	37	36	41	26	25	28	29	28	22	25	32	28
Q60902-4	Epidermal growth factor receptor substrate 15-like 1	Eps15l1	high	49	49	1	73.4	84751	323.31	11653000000	509	1	26	21	24	27	30	28	33	26	31	21	29	24	26	25	39	31	26	21	24	27	30	28	33	26	31	21	29	24	26	25	39	31	0	0	0	0	1
Q60902;Q60902-2;Q60902-3	Epidermal growth factor receptor substrate 15-like 1	Eps15l1	low	49	1	1	61.6	99307	1.6131	113140000	7	3	26	22	24	28	30	28	33	26	31	21	29	25	27	24	39	30	0	1	0	1	1	0	1	0	0	0	1	1	1	0	1	0	0	1	0	1	1
Q08509	Epidermal growth factor receptor kinase substrate 8	Eps8	high	22	22	22	36.4	91736	126.44	285290000	49	1	12	5	11	15	4	0	2	4	0	0	0	0	0	0	0	1	12	5	11	15	4	0	2	4	0	0	0	0	0	0	0	1	12	5	11	15	4
Q8R5F8	Epidermal growth factor receptor kinase substrate 8-like protein 1	Eps8l1	medium	5	5	5	10.2	80027	3.2928	2620000	5	1	0	0	0	0	0	1	0	1	1	0	0	0	0	0	0	2	0	0	0	0	0	1	0	1	1	0	0	0	0	0	0	2	0	0	0	0	0
Q8VDI1;Q8VDI1-2	Epithelial-stromal interaction protein 1	Epsti1	high	13	13	13	43.6	36098	133.72	3087400000	121	2	7	6	7	11	6	7	10	8	11	8	9	11	6	4	8	8	7	6	7	11	6	7	10	8	11	8	9	11	6	4	8	8	7	6	7	11	6
Q80TA1	Ethanolaminephosphotransferase 1	Ept1	low	1	1	1	4	45345	11.63	295270000	23	1	1	1	1	1	1	1	1	1	1	1	1	1	1	1	1	1	1	1	1	1	1	1	1	1	1	1	1	1	1	1	1	1	1	1	1	1	1
P49290	Eosinophil peroxidase;Eosinophil peroxidase light chain;Eosinophil peroxidase heavy chain	Epx	medium	5	5	5	7.7	81379	6.6866	44331000	9	1	0	0	0	1	0	1	0	4	0	0	0	2	0	0	0	1	0	0	0	1	0	1	0	4	0	0	0	2	0	0	0	1	0	0	0	1	0
Q9CZU4	GTPase Era, mitochondrial	Eral1	high	10	10	10	32.7	48186	33.432	3772800000	53	1	0	1	2	1	2	3	4	3	6	4	6	5	5	3	7	4	0	1	2	1	2	3	4	3	6	4	6	5	5	3	7	4	0	1	2	1	2
Q9EQH2	Endoplasmic reticulum aminopeptidase 1	Erap1	high	44	44	44	51.3	106600	209.91	24731000000	729	1	33	30	31	33	33	32	32	31	35	28	37	33	28	21	31	30	33	30	31	33	33	32	32	31	35	28	37	33	28	21	31	30	33	30	31	33	33
Q80TH2-1;Q80TH2;Q80TH2-2	Protein LAP2	Erbb2ip	high	34	34	33	30.5	154330	106.83	2465600000	220	3	13	11	10	17	15	12	16	18	11	8	13	14	11	10	18	18	13	11	10	17	15	12	16	18	11	8	13	14	11	10	18	18	12	10	9	17	14
Q99MI1;Q99MI1-2	ELKS/Rab6-interacting/CAST family member 1	Erc1	high	15	15	7	17	128330	26.249	184270000	29	2	1	0	1	3	3	1	1	2	5	1	3	4	3	2	6	7	1	0	1	3	3	1	1	2	5	1	3	4	3	2	6	7	1	0	1	1	1
P07903	DNA excision repair protein ERCC-1	Ercc1	high	10	10	10	39.6	32909	27.202	1533200000	75	1	5	4	4	6	3	3	2	7	5	6	7	9	4	2	6	6	5	4	4	6	3	3	2	7	5	6	7	9	4	2	6	6	5	4	4	6	3
O08811	TFIIH basal transcription factor complex helicase XPD subunit	Ercc2	high	26	26	26	43.8	86841	126.93	2933000000	187	1	8	6	7	11	9	10	14	13	12	11	15	17	10	10	14	14	8	6	7	11	9	10	14	13	12	11	15	17	10	10	14	14	8	6	7	11	9
P49135	TFIIH basal transcription factor complex helicase XPB subunit	Ercc3	high	28	28	28	51.1	89125	198.26	3442500000	280	1	8	10	12	19	14	17	20	19	19	15	17	25	13	12	20	18	8	10	12	19	14	17	20	19	19	15	17	25	13	12	20	18	8	10	12	19	14
Q9QZD4	DNA repair endonuclease XPF	Ercc4	high	40	40	40	52.6	103690	199.34	4202500000	287	1	15	13	12	19	16	14	12	20	20	13	22	26	12	9	18	23	15	13	12	19	16	14	12	20	20	13	22	26	12	9	18	23	15	13	12	19	16
P35689	DNA repair protein complementing XP-G cells homolog	Ercc5	high	11	11	11	14.1	130710	18.614	229850000	36	1	1	1	1	6	2	1	3	0	5	2	6	4	0	0	3	2	1	1	1	6	2	1	3	0	5	2	6	4	0	0	3	2	1	1	1	6	2
F8VPZ5		Ercc6	high	13	13	13	12	165960	8.8329	97836000	15	1	4	1	0	1	0	0	2	2	1	1	8	0	0	0	0	3	4	1	0	1	0	0	2	2	1	1	8	0	0	0	0	3	4	1	0	1	0
Q8BHK9	DNA excision repair protein ERCC-6-like	Ercc6l	high	28	28	28	30.6	138850	95.673	520360000	75	1	12	8	9	17	5	2	9	3	1	0	0	1	1	1	0	0	12	8	9	17	5	2	9	3	1	0	0	1	1	1	0	0	12	8	9	17	5
Q9DC16	Endoplasmic reticulum-Golgi intermediate compartment protein 1	Ergic1	high	11	11	11	48.6	32562	65.599	1834400000	100	1	7	6	6	8	5	4	6	4	7	5	8	8	5	3	6	4	7	6	6	8	5	4	6	4	7	5	8	8	5	3	6	4	7	6	6	8	5
Q9CR89;Q9CR89-2	Endoplasmic reticulum-Golgi intermediate compartment protein 2	Ergic2	high	10	10	10	34.2	42481	21.943	1054200000	73	2	3	4	6	6	1	4	6	5	4	3	4	6	4	2	6	5	3	4	6	6	1	4	6	5	4	3	4	6	4	2	6	5	3	4	6	6	1
Q9CQE7;Q9CQE7-2	Endoplasmic reticulum-Golgi intermediate compartment protein 3	Ergic3	high	9	9	9	25.1	43208	57.822	2248800000	82	2	3	2	7	6	5	4	6	5	7	5	6	7	3	4	5	6	3	2	7	6	5	4	6	5	7	5	6	7	3	4	5	6	3	2	7	6	5
P84089	Enhancer of rudimentary homolog	Erh	medium	6	6	6	49	12259	182.34	19840000000	217	1	5	5	4	3	5	6	4	3	5	5	5	4	6	4	4	5	5	5	4	3	5	6	4	3	5	5	5	4	6	4	4	5	5	5	4	3	5
Q7TMF2	3-5 exoribonuclease 1	Eri1	medium	7	7	7	24.9	39493	10.185	468960000	39	1	2	2	3	6	2	1	4	4	4	2	5	3	3	2	2	4	2	2	3	6	2	1	4	4	4	2	5	3	3	2	2	4	2	2	3	6	2
Q8C460-2;Q8C460;Q8C460-3	ERI1 exoribonuclease 3	Eri3	high	8	8	8	30.7	32934	9.4932	870480000	50	3	4	1	3	6	2	3	5	5	3	2	6	7	2	2	3	5	4	1	3	6	2	3	5	5	3	2	6	7	2	2	3	5	4	1	3	6	2
E9PY43		Erich1	medium	4	4	4	13.3	37350	17.781	105420000	18	1	2	1	1	2	1	1	0	1	1	1	2	2	0	1	1	1	2	1	1	2	1	1	0	1	1	1	2	2	0	1	1	1	2	1	1	2	1
Q8VEH8	Endoplasmic reticulum lectin 1	Erlec1	high	14	14	14	45.3	54906	28.021	988080000	75	1	4	4	6	10	4	4	5	5	4	2	6	3	4	0	7	6	4	4	6	10	4	4	5	5	4	2	6	3	4	0	7	6	4	4	6	10	4
Q91X78	Erlin-1	Erlin1	high	14	11	11	39.4	39182	24.383	1338100000	109	1	8	7	9	12	9	8	10	9	7	6	8	10	7	7	7	10	6	4	6	9	6	5	7	6	4	3	5	7	4	4	4	7	6	4	6	9	6
Q8BFZ9	Erlin-2	Erlin2	high	18	18	15	52.6	37872	194.13	8240500000	258	1	15	13	11	13	12	15	12	15	13	9	14	13	16	15	15	16	15	13	11	13	12	15	12	15	13	9	14	13	16	15	15	16	13	10	8	10	9
Q3UVK0;Q3UVK0-2	Endoplasmic reticulum metallopeptidase 1	Ermp1	high	21	21	20	30.1	100150	250.97	6624900000	245	2	11	10	10	13	13	12	13	12	18	13	17	15	12	10	14	13	11	10	10	13	13	12	13	12	18	13	17	15	12	10	14	13	11	10	10	13	13
Q8R180	ERO1-like protein alpha	Ero1l	high	23	23	22	53	54084	100.41	4013800000	227	1	14	7	9	14	13	9	9	10	16	12	16	15	13	5	13	10	14	7	9	14	13	9	9	10	16	12	16	15	13	5	13	10	13	6	8	13	12
Q8R2E9	ERO1-like protein beta	Ero1lb	high	14	13	13	34.9	53517	115.24	1898900000	124	1	8	5	9	13	7	6	8	10	14	5	7	9	8	6	7	6	7	4	8	12	6	6	7	9	13	5	6	8	7	6	6	5	7	4	8	12	6
P57759	Endoplasmic reticulum resident protein 29	Erp29	high	16	16	16	63.4	28823	114.41	34710000000	397	1	9	10	10	12	11	10	11	12	10	10	14	11	10	10	13	10	9	10	10	12	11	10	11	12	10	10	14	11	10	10	13	10	9	10	10	12	11
Q9D1Q6	Endoplasmic reticulum resident protein 44	Erp44	high	21	21	21	48.3	46852	323.31	31727000000	498	1	17	14	17	19	15	16	18	14	17	17	19	17	16	14	17	17	17	14	17	19	15	16	18	14	17	17	19	17	16	14	17	17	17	14	17	19	15
Q69Z69;Q69Z69-3;Q69Z69-2	N-acetyltransferase ESCO1	Esco1	high	21	21	21	32.6	94998	86.774	833830000	90	3	2	0	5	11	7	4	4	11	7	4	6	9	6	2	5	11	2	0	5	11	7	4	4	11	7	4	6	9	6	2	5	11	2	0	5	11	7
Q9R0P3	S-formylglutathione hydrolase	Esd	high	16	16	16	77.7	31319	323.31	45901000000	587	1	12	12	13	13	15	14	14	12	14	14	14	12	14	14	13	12	12	12	13	13	15	14	14	12	14	14	14	12	14	14	13	12	12	12	13	13	15
Q3V1V3	ESF1 homolog	Esf1	high	25	25	25	31.5	98047	54.998	1301900000	96	1	3	0	5	7	4	5	6	12	8	8	10	12	7	2	11	8	3	0	5	7	4	5	6	12	8	8	10	12	7	2	11	8	3	0	5	7	4
O08580;Q61539	Steroid hormone receptor ERR1	Esrra	medium	5	5	5	18	45464	6.8643	85595000	20	2	2	1	1	2	1	1	1	1	1	1	0	2	1	1	1	3	2	1	1	2	1	1	1	1	1	1	0	2	1	1	1	3	2	1	1	2	1
Q3U7R1;Q3U7R1-2	Extended synaptotagmin-1	Esyt1	high	55	55	55	54.6	121550	323.31	159880000000	1771	2	47	44	46	47	47	44	45	44	46	43	47	44	45	45	46	48	47	44	46	47	47	44	45	44	46	43	47	44	45	45	46	48	47	44	46	47	47
Q3TZZ7;Q3TZZ7-2	Extended synaptotagmin-2	Esyt2	high	32	32	32	54.3	94138	255.12	7585400000	375	2	17	15	17	22	23	18	18	19	19	13	19	19	24	20	21	23	17	15	17	22	23	18	18	19	19	13	19	19	24	20	21	23	17	15	17	22	23
Q8BWY3	Eukaryotic peptide chain release factor subunit 1	Etf1	high	25	25	25	59	49030	323.31	22235000000	413	1	17	17	18	18	19	16	15	18	20	16	20	20	16	14	18	16	17	17	18	18	19	16	15	18	20	16	20	20	16	14	18	16	17	17	18	18	19
Q99LC5;REV__Q9R1X4-5;REV__Q9R1X4-4	Electron transfer flavoprotein subunit alpha, mitochondrial	Etfa	high	18	18	17	65.8	35009	323.31	67546000000	676	3	14	14	15	14	13	11	15	13	15	13	15	15	14	14	13	13	14	14	15	14	13	11	15	13	15	13	15	15	14	14	13	13	14	14	15	14	13
Q9DCW4	Electron transfer flavoprotein subunit beta	Etfb	high	17	17	17	71.4	27623	323.31	54295000000	462	1	14	14	13	15	13	15	15	15	15	14	16	15	14	13	15	15	14	14	13	15	13	15	15	15	15	14	16	15	14	13	15	15	14	14	13	15	13
Q921G7	Electron transfer flavoprotein-ubiquinone oxidoreductase, mitochondrial	Etfdh	high	27	27	27	59.9	68090	288.27	14851000000	428	1	16	18	20	20	20	18	20	19	23	18	21	22	20	21	24	20	16	18	20	20	20	18	20	19	23	18	21	22	20	21	24	20	16	18	20	20	20
Q9DCM0	Persulfide dioxygenase ETHE1, mitochondrial	Ethe1	high	14	14	14	77.2	27738	143.12	13631000000	260	1	11	9	9	11	10	11	13	11	10	9	12	10	10	8	11	9	11	9	9	11	10	11	13	11	10	9	12	10	10	8	11	9	11	9	9	11	10
Q9D4V0	Ethanolamine kinase 1	Etnk1	high	10	10	10	32.2	41983	65.314	2496000000	143	1	7	7	8	10	8	8	9	8	7	6	6	8	7	8	8	8	7	7	8	10	8	8	9	8	7	6	6	8	7	8	8	8	7	7	8	10	8
P27577;P15037	Protein C-ets-1	Ets1	high	12	12	12	35.2	50201	45.158	4142600000	121	2	7	4	7	7	9	6	8	9	6	9	7	10	7	7	10	6	7	4	7	7	9	6	8	9	6	9	7	10	7	7	10	6	7	4	7	7	9
Q8R4Z4	ETS translocation variant 3	Etv3	high	8	8	8	24.4	57026	18.737	204700000	27	1	2	1	0	3	1	1	3	2	1	1	5	4	1	0	2	3	2	1	0	3	1	1	3	2	1	1	5	4	1	0	2	3	2	1	0	3	1
P97360	Transcription factor ETV6	Etv6	high	11	11	11	27.2	56405	21.587	403950000	41	1	1	1	2	3	1	2	3	1	6	5	7	3	2	1	1	1	1	1	2	3	1	2	3	1	6	5	7	3	2	1	1	1	1	1	2	3	1
Q9D7G4	Protein EURL homolog	Eurl	medium	4	4	4	14.5	32883	2.5387	25677000	6	1	0	0	0	0	0	0	0	0	1	0	1	2	0	0	1	1	0	0	0	0	0	0	0	0	1	0	1	2	0	0	1	1	0	0	0	0	0
P20934	Protein EVI2A	Evi2a	low	1	1	1	8.5	24087	27.832	101280000	12	1	0	0	0	1	0	0	1	1	1	0	1	1	0	0	1	1	0	0	0	1	0	0	1	1	1	0	1	1	0	0	1	1	0	0	0	1	0
Q8VD58	Protein EVI2B	Evi2b	medium	5	5	5	15.3	47993	207.9	3643300000	91	1	3	4	3	3	4	5	3	3	4	4	4	4	4	4	4	3	3	4	3	3	4	5	3	3	4	4	4	4	4	4	4	3	3	4	3	3	4
H3BL92;H3BKQ3;H3BJ67;H3BJ57;H3BJX1;H3BLD3		Evi5l	medium	7	7	7	11	92335	8.9878	48524000	14	6	0	0	2	3	0	0	0	1	1	0	3	2	0	0	2	1	0	0	2	3	0	0	0	1	1	0	3	2	0	0	2	1	0	0	2	3	0
P70429;P70429-2	Ena/VASP-like protein	Evl	high	22	22	22	59.9	44337	323.31	28332000000	513	2	17	17	16	17	20	20	18	22	21	18	21	22	19	19	21	21	17	17	16	17	20	20	18	22	21	18	21	22	19	19	21	21	17	17	16	17	20
Q61545	RNA-binding protein EWS	Ewsr1	high	12	12	12	18.9	68461	323.31	43061000000	414	1	9	8	6	11	8	9	9	9	9	9	10	9	9	9	9	9	9	8	6	11	8	9	9	9	9	9	10	9	9	9	9	9	9	8	6	11	8
Q8VEG4-2;Q8VEG4	Exonuclease 3-5 domain-containing protein 2	Exd2	medium	4	4	4	10.5	56784	5.1672	57982000	13	2	1	0	1	2	1	0	1	1	0	0	1	1	0	1	1	2	1	0	1	2	1	0	1	1	0	0	1	1	0	1	1	2	1	0	1	2	1
Q8R3S6	Exocyst complex component 1	Exoc1	high	29	29	29	37.4	101890	146.29	1881400000	167	1	9	7	3	13	7	7	14	12	15	11	16	15	6	4	14	16	9	7	3	13	7	7	14	12	15	11	16	15	6	4	14	16	9	7	3	13	7
Q9D4H1	Exocyst complex component 2	Exoc2	high	27	27	27	34.2	103960	79.957	3649100000	242	1	14	8	17	20	14	12	16	17	17	10	18	18	14	7	14	14	14	8	17	20	14	12	16	17	17	10	18	18	14	7	14	14	14	8	17	20	14
Q6KAR6	Exocyst complex component 3	Exoc3	high	24	24	24	39.9	86454	78.008	2804900000	178	1	12	7	12	16	11	11	11	12	12	8	18	15	9	9	11	15	12	7	12	16	11	11	11	12	12	8	18	15	9	9	11	15	12	7	12	16	11
O35382	Exocyst complex component 4	Exoc4	high	37	37	37	45	110540	172.24	3706200000	333	1	18	14	22	21	15	16	23	14	26	11	22	24	15	10	26	20	18	14	22	21	15	16	23	14	26	11	22	24	15	10	26	20	18	14	22	21	15
Q3TPX4	Exocyst complex component 5	Exoc5	high	28	28	28	46.6	81737	90.442	3022600000	215	1	11	12	11	18	12	9	15	15	17	9	18	17	11	9	16	14	11	12	11	18	12	9	15	15	17	9	18	17	11	9	16	14	11	12	11	18	12
Q8R313	Exocyst complex component 6	Exoc6	high	25	25	24	41.9	93076	165.13	2644700000	218	1	11	9	13	17	12	10	16	15	8	9	12	16	13	9	16	15	11	9	13	17	12	10	16	15	8	9	12	16	13	9	16	15	10	8	12	16	11
A6H5Z3;A6H5Z3-2	Exocyst complex component 6B	Exoc6b	medium	6	5	5	10.1	94128	8.0951	49878000	11	2	1	1	1	1	1	0	0	1	2	1	1	3	1	1	1	3	0	0	0	0	0	0	0	0	2	1	1	3	0	1	1	2	0	0	0	0	0
O35250-2;O35250	Exocyst complex component 7	Exoc7	high	29	29	29	49.3	75158	67.122	3497500000	261	2	18	10	11	17	15	12	17	16	19	16	18	17	16	11	19	14	18	10	11	17	15	12	17	16	19	16	18	17	16	11	19	14	18	10	11	17	15
Q6PGF7	Exocyst complex component 8	Exoc8	high	31	31	31	46.5	81034	58.996	2802600000	175	1	7	4	9	16	9	4	12	15	16	8	14	15	5	8	11	15	7	4	9	16	9	4	12	15	16	8	14	15	5	8	11	15	7	4	9	16	9
Q8C163	Nuclease EXOG, mitochondrial	Exog	high	13	13	13	51.6	41383	99.553	3627500000	170	1	8	9	9	6	10	10	11	8	11	10	10	12	10	9	9	9	8	9	9	6	10	10	11	8	11	10	10	12	10	9	9	9	8	9	9	6	10
Q9DAA6;Q9DAA6-2	Exosome complex component CSL4	Exosc1	high	10	10	10	57.9	21423	49.857	7863800000	183	2	6	5	5	7	7	8	6	8	9	6	9	9	6	6	6	9	6	5	5	7	7	8	6	8	9	6	9	9	6	6	6	9	6	5	5	7	7
P56960	Exosome component 10	Exosc10	high	53	53	53	71.4	100940	323.31	25438000000	706	1	25	28	28	31	34	36	36	36	44	37	46	44	34	37	42	38	25	28	28	31	34	36	36	36	44	37	46	44	34	37	42	38	25	28	28	31	34
Q8VBV3	Exosome complex component RRP4	Exosc2	high	13	13	13	62.1	32631	121.12	8710700000	245	1	9	8	8	9	9	9	10	9	12	11	11	12	9	11	11	12	9	8	8	9	9	9	10	9	12	11	11	12	9	11	11	12	9	8	8	9	9
Q7TQK4	Exosome complex component RRP40	Exosc3	high	17	17	17	79.9	29546	310.1	12067000000	330	1	11	8	7	10	11	8	12	11	15	10	11	17	9	10	13	11	11	8	7	10	11	8	12	11	15	10	11	17	9	10	13	11	11	8	7	10	11
[truncated: 5,561 more rows]
[truncated: 59 more columns]

## Sheet: Data S1b
Main Protein ID	Protein names	Gene names	T1 mean CN	T2 mean CN	MZ mean CN	FoB mean CN	anova.p.value	padj.anova
E9Q2Z1		Cecr2	4981.56	1696.78	9.56813	42.6946	3.83638e-13	4.31785e-10
Q99JY3	GTPase IMAP family member 4	Gimap4	12715.7	125168	409654	466444	5.51836e-12	3.38777e-09
Q9WTQ5	A-kinase anchor protein 12	Akap12	135364	51133.3	108.296	2539.67	1.09099e-11	6.13956e-09
Q8R379		Gimap7	14136.6	90743.6	152082	191353	3.44503e-11	1.55106e-08
Q9D0F9	Phosphoglucomutase-1	Pgm1	10500.8	14765.2	122338	32212.1	3.85698e-11	1.55106e-08
Q8CAA7	Glucose 1,6-bisphosphate synthase	Pgm2l1	32418.7	16906.3	2067.92	3225.98	3.90463e-11	1.55106e-08
Q8BTM8	Filamin-A	Flna	97973.6	186842	34673.8	246968	5.20463e-11	1.75734e-08
Q80V42	Carboxypeptidase M	Cpm	31452.7	15629.3	1364.28	9013.48	1.08973e-10	3.50427e-08
P01881	Ig delta chain C region secreted form;Ig delta chain C region membrane-bound form	NA	21397.1	159204	60260.8	311371	1.37679e-10	4.22611e-08
Q7TSV4	Phosphoglucomutase-2	Pgm2	17377.1	25476.2	184695	53158.9	3.50302e-10	9.57757e-08
Q9D7X8	Gamma-glutamylcyclotransferase	Ggct	6346.15	12362.1	72061.6	36651.3	3.90101e-10	1.01321e-07
P46935	E3 ubiquitin-protein ligase NEDD4	Nedd4	8458.97	6241.52	20348.2	62.9188	5.17242e-10	1.29368e-07
Q6DFV1	Condensin-2 complex subunit G2	Ncapg2	2482.97	645.029	71.0849	6.53785	1.22765e-09	2.85873e-07
P16330	2,3-cyclic-nucleotide 3-phosphodiesterase	Cnp	304818	222816	140080	124942	1.32607e-09	2.98499e-07
P17156	Heat shock-related 70 kDa protein 2	Hspa2	39749.6	23694.7	1805.04	3601.11	1.70645e-09	3.49202e-07
Q8CG76	Aflatoxin B1 aldehyde reductase member 2	Akr7a2	17840.1	25216.8	274048	40567.3	2.58067e-09	5.12567e-07
P13020-2	Gelsolin	Gsn	30142.7	78331.1	362760	232637	3.71321e-09	6.7422e-07
Q61205	Platelet-activating factor acetylhydrolase IB subunit gamma	Pafah1b3	501432	248898	65205.7	62113.1	3.79392e-09	6.7422e-07
Q99MB1	Toll-like receptor 3	Tlr3	19.6989	7.32955	14287	110.887	3.54756e-09	6.7422e-07
Q3U2S8	Voltage-gated hydrogen channel 1	Hvcn1	47864.5	77973.2	6098.23	104367	4.81659e-09	8.34011e-07
Q61233	Plastin-2	Lcp1	441172	899560	2084636	1.2731e+06	5.19926e-09	8.77765e-07
P48036	Annexin A5	Anxa5	31498	56488.3	209966	179727	5.48069e-09	9.0271e-07
P55821	Stathmin-2	Stmn2	79069.2	28926	11722.9	4710.36	6.06919e-09	9.66995e-07
P28650	Adenylosuccinate synthetase isozyme 1	Adssl1	70621.4	41384.3	12160.9	4539.31	7.52613e-09	1.12942e-06
P97311	DNA replication licensing factor MCM6	Mcm6	98544.1	53090.4	41587.4	10659.9	8.44291e-09	1.21309e-06
P15702	Leukosialin	Spn	4510.51	3251.71	81.1342	3233.41	9.1729e-09	1.29051e-06
Q9QYC0	Alpha-adducin	Add1	32004	52231.9	27954.9	71790.2	1.04151e-08	1.43538e-06
P97429	Annexin A4	Anxa4	10313.1	16941.5	153461	39270	1.13125e-08	1.44139e-06
P25206	DNA replication licensing factor MCM3	Mcm3	159674	79266.8	56358.6	12848.8	1.09463e-08	1.44139e-06
E9PWG6		Ncapg	16155.4	5946.23	795.837	30.6827	1.12992e-08	1.44139e-06
Q9JM90	Signal-transducing adaptor protein 1	Stap1	7931.83	28297	69196.5	48015.2	1.11271e-08	1.44139e-06
Q9CXF0	Kynureninase	Kynu	1538.39	9215	70218.4	24743.5	1.1705e-08	1.46378e-06
P26350	Prothymosin alpha;Prothymosin alpha, N-terminally processed;Thymosin alpha	Ptma	4.22686e+06	3.36758e+06	2.34272e+06	2.10367e+06	1.37287e-08	1.68563e-06
P20152	Vimentin	Vim	659838	839580	145735	1.03659e+06	1.62626e-08	1.9611e-06
Q8BVW0	Neutral alpha-glucosidase C	Ganc	2079.98	5243.62	47981.8	13408	2.00308e-08	2.37313e-06
P26645	Myristoylated alanine-rich C-kinase substrate	Marcks	98814.6	40426.6	231018	18187.3	2.04462e-08	2.38057e-06
P14824	Annexin A6	Anxa6	228276	385685	900398	537796	2.33777e-08	2.59994e-06
Q99KP3	Lambda-crystallin homolog	Cryl1	10357.9	10696.4	113035	24348.8	2.34853e-08	2.59994e-06
Q9QUR6	Prolyl endopeptidase	Prep	113031	90559.5	69162.1	39061.8	2.31879e-08	2.59994e-06
P49718	DNA replication licensing factor MCM5	Mcm5	130781	55482.7	38415.7	9409.3	2.58976e-08	2.80887e-06
P53986	Monocarboxylate transporter 1	Slc16a1	14204.6	4529.5	1424.94	534.938	2.62045e-08	2.80887e-06
O88307	Sortilin-related receptor	Sorl1	4121.58	8514.28	912.508	11876.2	2.80138e-08	2.95589e-06
Q91YR9	Prostaglandin reductase 1	Ptgr1	167460	90483.3	636.383	950.708	3.09579e-08	3.21628e-06
Q8VCW8	Acyl-CoA synthetase family member 2, mitochondrial	Acsf2	61310.8	116978	535878	264905	3.26707e-08	3.29291e-06
Q75N62	GTPase IMAP family member 8	Gimap8	7990.65	33384.2	54265.8	59360.5	3.4116e-08	3.38802e-06
G3X987		Gimap9	10808.9	53411	93163.4	125688	3.8049e-08	3.72384e-06
Q8K2T1	NmrA-like family domain-containing protein 1	Nmral1	126432	78626.2	59798	21563.3	4.55646e-08	4.33377e-06
Q62393-2	Tumor protein D52	Tpd52	49223	62064.8	265093	125754	5.20418e-08	4.81422e-06
P16045	Galectin-1	Lgals1	270158	194006	20446.7	61640.2	6.92782e-08	6.18787e-06
P49717	DNA replication licensing factor MCM4	Mcm4	71739.5	41050.7	28004.2	7506.19	6.96398e-08	6.18787e-06
O54879	High mobility group protein B3	Hmgb3	145275	116843	41514.2	87637.2	8.45468e-08	7.3198e-06
Q78JT3	3-hydroxyanthranilate 3,4-dioxygenase	Haao	5907.1	20536.7	82202.4	53679	9.33489e-08	7.97956e-06
Q4VBD2	Transmembrane anterior posterior transformation protein 1	Tapt1	28468.9	13943.1	6859.38	5034.38	9.75943e-08	8.23818e-06
Q8CHT0	Delta-1-pyrroline-5-carboxylate dehydrogenase, mitochondrial	Aldh4a1	6372.27	8336.15	60768.9	21078	1.01936e-07	8.3948e-06
P10630	Eukaryotic initiation factor 4A-II;Eukaryotic initiation factor 4A-II, N-terminally processed	Eif4a2	26645.1	47767.6	129888	91206.2	1.01674e-07	8.3948e-06
P10649	Glutathione S-transferase Mu 1	Gstm1	59699.5	43998.7	11367.8	24264.8	1.03735e-07	8.44006e-06
E9Q616		Ahnak	3305.91	4393.78	254.74	4853.49	1.09979e-07	8.4663e-06
Q3UUQ7	GPI inositol-deacylase	Pgap1	1453.93	13453.9	15879.4	37950	1.06615e-07	8.4663e-06
P19070	Complement receptor type 2	Cr2	1540.55	9132.42	59717.6	16020	1.14416e-07	8.58501e-06
Q9EQ32	Phosphoinositide 3-kinase adapter protein 1	Pik3ap1	11367.9	30983.3	66343.5	41740.5	1.13268e-07	8.58501e-06
Q8K183	Pyridoxal kinase	Pdxk	9718.49	12364.3	142844	21870.7	1.18036e-07	8.7593e-06
E9PVX6		Mki67	29495.1	8176.52	1160.24	95.6092	1.22704e-07	9.00671e-06
Q3TNL8-2	Inositol 1,4,5-trisphosphate receptor-interacting protein	Itprip	3092.93	5881.14	24236.6	13996.7	1.32356e-07	9.50854e-06
Q99J39-2	Malonyl-CoA decarboxylase, mitochondrial	Mlycd	1677.56	4524.95	21009.2	11055.6	1.34778e-07	9.5806e-06
Q9R0P9	Ubiquitin carboxyl-terminal hydrolase isozyme L1	Uchl1	87751.3	39836.3	252.803	2791.55	1.44597e-07	1.01715e-05
P28667	MARCKS-related protein	Marcksl1	25936	24149.2	11317.9	25819.2	1.56294e-07	1.0881e-05
Q3ULW8-2		Parp3	12243.9	31541.6	79039.4	59436.3	1.61714e-07	1.11434e-05
P49935	Pro-cathepsin H;Cathepsin H mini chain;Cathepsin H;Cathepsin H heavy chain;Cathepsin H light chain	Ctsh	10741.9	31507.5	53127.7	53745.3	1.7365e-07	1.17266e-05
Q9Z2D6-2	Methyl-CpG-binding protein 2	Mecp2	26924.8	59295.4	260155	236022	1.73409e-07	1.17266e-05
Q3ULJ0	Glycerol-3-phosphate dehydrogenase 1-like protein	Gpd1l	298699	240528	108810	162807	1.82906e-07	1.22294e-05
Q80U16	Protein FAM65B	Fam65b	10813.3	20388.6	7226.15	28279.5	2.03262e-07	1.33265e-05
P05063	Fructose-bisphosphate aldolase C	Aldoc	91.7223	3804.05	10518.8	11143.6	2.09116e-07	1.35784e-05
O08760	N-glycosylase/DNA lyase;8-oxoguanine DNA glycosylase;DNA-(apurinic or apyrimidinic site) lyase	Ogg1	1781.88	4604.75	5623.61	10509.4	2.3613e-07	1.50433e-05
P70460	Vasodilator-stimulated phosphoprotein	Vasp	59024.2	113008	338072	158124	2.54817e-07	1.6082e-05
Q8CG48	Structural maintenance of chromosomes protein 2	Smc2	40080.3	16016.6	3358.2	658.721	2.5788e-07	1.61246e-05
P28352	DNA-(apurinic or apyrimidinic site) lyase;DNA-(apurinic or apyrimidinic site) lyase, mitochondrial	Apex1	115241	202825	762327	401744	2.70601e-07	1.66124e-05
A6H5Y3	Methionine synthase	Mtr	204.512	705.206	7159.3	3227.58	2.70205e-07	1.66124e-05
Q60591	Nuclear factor of activated T-cells, cytoplasmic 2	Nfatc2	53.3278	644.153	18243.4	5458.05	2.80061e-07	1.70383e-05
Q60790	Ras GTPase-activating protein 3	Rasa3	30146.2	38054.8	15702	34865.7	2.98671e-07	1.7822e-05
Q69Z37	Sterile alpha motif domain-containing protein 9-like	Samd9l	8070.5	8920.81	958.165	2901.36	3.00859e-07	1.7822e-05
Q99J36	THUMP domain-containing protein 1	Thumpd1	35982	50059.9	167240	82584.6	3.18458e-07	1.8477e-05
Q99L13	3-hydroxyisobutyrate dehydrogenase, mitochondrial	Hibadh	55605.9	44365.7	13462.3	12589.2	3.26142e-07	1.85175e-05
Q91WN4	Kynurenine 3-monooxygenase	Kmo	6044.03	18316.5	42262.6	26040.9	3.28794e-07	1.85175e-05
P40142	Transketolase	Tkt	554369	673030	1473916	997012	3.29054e-07	1.85175e-05
Q69ZN7	Myoferlin	Myof	1566.42	789.136	85084.9	522.371	3.39913e-07	1.89705e-05
P70202	Latexin	Lxn	21350.8	13356	10274.4	2089.21	3.65644e-07	2.00748e-05
Q9DC04-1	Regulator of G-protein signaling 3	Rgs3	7.74153	6.28625	3689.04	304.98	3.75669e-07	2.04588e-05
P04202	Transforming growth factor beta-1;Latency-associated peptide	Tgfb1	1135.82	1994.43	72.0722	3236.43	4.57425e-07	2.43228e-05
Q9ESX5	H/ACA ribonucleoprotein complex subunit 4	Dkc1	80906.1	125338	470206	158354	4.62277e-07	2.43887e-05
Q9JL35	High mobility group nucleosome-binding domain-containing protein 5	Hmgn5	105395	90512.9	63694.2	74681.9	5.50878e-07	2.83975e-05
Q61686	Chromobox protein homolog 5	Cbx5	176912	155389	164281	89610.4	6.08499e-07	3.11302e-05
Q9D8X1	Copper homeostasis protein cutC homolog	Cutc	10484.3	23839.5	95118.9	68627.8	6.22481e-07	3.16061e-05
A0A0A6YY64		Pfkfb3	11878.3	6375.62	15749.9	3536.06	6.33722e-07	3.17002e-05
P54227	Stathmin	Stmn1	373952	134135	40028	11119.9	6.98792e-07	3.46981e-05
Q9D154	Leukocyte elastase inhibitor A	Serpinb1a	318724	668982	970609	1.0756e+06	7.22784e-07	3.56275e-05
Q9DD18	D-tyrosyl-tRNA(Tyr) deacylase 1	Dtd1	2057.07	3711.25	25906.8	8808.37	7.3407e-07	3.59216e-05
Q3TGF2	Protein FAM107B	Fam107b	229274	219605	165917	265574	7.55786e-07	3.60163e-05
P20693	Low affinity immunoglobulin epsilon Fc receptor	Fcer2	273.917	42012.4	327.216	62971.4	7.41605e-07	3.60163e-05
P31938	Dual specificity mitogen-activated protein kinase kinase 1	Map2k1	28891.6	50590.9	138346	81968.9	7.51569e-07	3.60163e-05
Q61823	Programmed cell death protein 4	Pdcd4	66779.9	75455.7	274175	70735.4	7.65801e-07	3.6164e-05
Q91VK1	Basic leucine zipper and W2 domain-containing protein 2	Bzw2	33362.1	25660.3	91331.3	17354.5	7.78512e-07	3.63314e-05
Q9D379	Epoxide hydrolase 1	Ephx1	54994.6	121471	291642	193958	7.84064e-07	3.63314e-05
P97310	DNA replication licensing factor MCM2	Mcm2	68934.6	36718.8	33958.5	8369.31	7.85486e-07	3.63314e-05
O08573-2	Galectin-9	Lgals9	117418	64377.4	34344.2	23715.8	8.0956e-07	3.71902e-05
P70224	GTPase IMAP family member 1	Gimap1	23906.5	63332.8	103199	78037.9	8.30024e-07	3.78726e-05
E9Q2E4		Gm15800	4982.82	3658.93	1702.93	2688.82	8.44881e-07	3.82918e-05
Q9DAR7	m7GpppX diphosphatase	Dcps	116895	167520	492778	255282	8.62839e-07	3.8845e-05
P00375	Dihydrofolate reductase	Dhfr	107497	65759	33892.1	10547.8	9.10484e-07	4.0503e-05
Q60710	Deoxynucleoside triphosphate triphosphohydrolase SAMHD1	Samhd1	202399	432381	531732	858408	9.11662e-07	4.0503e-05
Q5H8C4	Vacuolar protein sorting-associated protein 13A	Vps13a	2387.21	1693.21	1804.59	504.12	9.20921e-07	4.06469e-05
P56528	ADP-ribosyl cyclase/cyclic ADP-ribose hydrolase 1	Cd38	35191.6	49643.4	182588	62579.5	1.03672e-06	4.48779e-05
Q91Z53	Glyoxylate reductase/hydroxypyruvate reductase	Grhpr	37381.3	50299.7	258675	59788.9	1.0565e-06	4.54429e-05
P24452	Macrophage-capping protein	Capg	55427.8	131235	617381	256767	1.08083e-06	4.61954e-05
Q8BWG8-2	Beta-arrestin-1	Arrb1	564.064	3545.01	11203.1	10036.5	1.15236e-06	4.88568e-05
Q61881	DNA replication licensing factor MCM7	Mcm7	99642.2	56150.9	40223.2	10042.1	1.15757e-06	4.88568e-05
E9Q368		Gm17296	1081.39	504.324	689.293	33.8353	1.20287e-06	5.04532e-05
E9Q912		Rap1gds1	7316.55	14778.1	36466.8	31560.2	1.33347e-06	5.52448e-05
P11352	Glutathione peroxidase 1	Gpx1	102284	176626	552200	299293	1.41767e-06	5.81034e-05
P14434	H-2 class II histocompatibility antigen, A-B alpha chain;H-2 class II histocompatibility antigen, A-U alpha chain	H2-Aa	106534	307300	463092	442118	1.42828e-06	5.81034e-05
Q793I8	TRAF-interacting protein with FHA domain-containing protein A	Tifa	20719.7	7586.17	4226.02	1400.26	1.42597e-06	5.81034e-05
P18572-2	Basigin	Bsg	34903.7	9614.63	4955.38	3635.11	1.43938e-06	5.82042e-05
P42125	Enoyl-CoA delta isomerase 1, mitochondrial	Eci1	62911.1	106261	301264	189050	1.48275e-06	5.96011e-05
Q62431	AT-rich interactive domain-containing protein 3A	Arid3a	20205.1	7827.03	2173.93	664.508	1.51675e-06	6.05741e-05
O88508	DNA (cytosine-5)-methyltransferase 3A	Dnmt3a	6103.57	3796.12	576.019	262.065	1.52489e-06	6.05741e-05
Q64442	Sorbitol dehydrogenase	Sord	21427.2	13942.4	4098.48	2705.69	1.53915e-06	6.07829e-05
Q80UG5	Septin-9	NA	10157.8	12753.1	81221.7	27393.2	1.61811e-06	6.27993e-05
Q8BH86	UPF0317 protein C14orf159 homolog, mitochondrial	NA	657.075	1963.68	49368.2	5323.16	1.77592e-06	6.77559e-05
Q9CYG7	Mitochondrial import receptor subunit TOM34	Tomm34	55971.7	80693.8	233084	119124	1.88831e-06	7.16392e-05
Q9QZQ8-2	Core histone macro-H2A.1	H2afy	548096	718668	1621321	1.33427e+06	2.03266e-06	7.62586e-05
P19157	Glutathione S-transferase P 1;Glutathione S-transferase P 2	Gstp1	114435	133558	511668	215727	2.10996e-06	7.87214e-05
Q9EQP2	EH domain-containing protein 4	Ehd4	77269.6	55768	18131.4	37261.1	2.18772e-06	8.11739e-05
Q64520	Guanylate kinase	Guk1	4474.7	10068.5	39247.1	17683.3	2.29526e-06	8.38947e-05
P14152	Malate dehydrogenase, cytoplasmic	Mdh1	504714	643240	1.84964e+06	1067498	2.29832e-06	8.38947e-05
Q9JHK5	Pleckstrin	Plek	10828.8	50031.2	137774	101859	2.29612e-06	8.38947e-05
O08738	Caspase-6;Caspase-6 subunit p18;Caspase-6 subunit p11	Casp6	12905.9	17500.8	78001.9	21977.6	2.35577e-06	8.55295e-05
Q9DAW9	Calponin-3	Cnn3	116264	146046	96845.1	171218	2.37369e-06	8.57194e-05
Q8VCT3	Aminopeptidase B	Rnpep	24846.5	22857.7	77833.8	18482.3	2.42179e-06	8.69913e-05
P97384	Annexin A11	Anxa11	48198.5	61716.9	168749	84604.7	2.74633e-06	9.67498e-05
Q8VEC4	Calcium homeostasis modulator protein 2	Calhm2	1187.74	4090.24	10275.1	6586.45	2.77942e-06	9.67498e-05
Q9CQX0	Ubiquitin thioesterase OTUB2	Otub2	2897.59	621.192	321.885	94.2167	2.75756e-06	9.67498e-05
P11103	Poly [ADP-ribose] polymerase 1	Parp1	172023	267630	348113	485025	2.74552e-06	9.67498e-05
Q9CZB3	THUMP domain-containing protein 2	Thumpd2	442.851	1242.46	4932.32	2162.67	2.77522e-06	9.67498e-05
O35682	Myeloid-associated differentiation marker	Myadm	15601.7	11995.6	206.047	5772.38	2.80518e-06	9.71457e-05
P68368	Tubulin alpha-4A chain	Tuba4a	30871.8	49444.3	145714	87989.9	2.82387e-06	9.72937e-05
Q99KC8	von Willebrand factor A domain-containing protein 5A	Vwa5a	8764.8	8518.05	59017.1	3248.44	2.8419e-06	9.74179e-05
Q9QYB1	Chloride intracellular channel protein 4	Clic4	36967.7	31964.8	143534	25173.6	2.88181e-06	9.82872e-05
P04230	H-2 class II histocompatibility antigen, E-B beta chain	H2-Eb1	50973.7	132632	276084	233018	2.95027e-06	9.96157e-05
O89053	Coronin-1A	Coro1a	1.37173e+06	2.18227e+06	3617946	3148086	2.99093e-06	0.000100486
Q99N16	Leukotriene-B(4) omega-hydroxylase 2	Cyp4f3	6210.66	14805.5	41118.5	44752.2	3.16067e-06	0.000105663
[truncated: 1,453 more rows]

## Sheet: Data S1c
Main Protein ID	Protein names	Gene names	T1 mean CN	T2 mean CN	MZ mean CN	FoB mean CN	anova.p.value	padj.anova
[truncated: 46 more rows]
