# Supplementary material for: An integrated proteome and transcriptome of B cell maturation defines poised activation states of transitional and mature B cells
Source: Nat Commun. 2023 Aug 23;14:5116. doi: 10.1038/s41467-023-40621-2 (PMC10447577; doi:10.1038/s41467-023-40621-2)
Supplement: Supplementary file 5 — Supplementary Data 2 [file 41467_2023_40621_MOESM5_ESM.xlsx]

## Sheet: Data S2
			Illumina RNA sequencing																Proteomics
Protein IDs	Gene names	Ensembl ID	TPM.T1.BR1	TPM.T1.BR2	TPM.T1.BR3	TPM.T1.BR4	TPM.T2.BR1	TPM.T2.BR2	TPM.T2.BR3	TPM.T2.BR4	TPM.MZ.BR1	TPM.MZ.BR2	TPM.MZ.BR3	TPM.MZ.BR4	TPM.FoB.BR1	TPM.FoB.BR2	TPM.FoB.BR3	TPM.FoB.BR4	Copy.number.T1.BR1	Copy.number.T1.BR2	Copy.number.T1.BR3	Copy.number.T1.BR4	Copy.number.T2.BR1	Copy.number.T2.BR2	Copy.number.T2.BR3	Copy.number.T2.BR4	Copy.number.MZ.BR1	Copy.number.MZ.BR2	Copy.number.MZ.BR3	Copy.number.MZ.BR4	Copy.number.FoB.BR1	Copy.number.FoB.BR2	Copy.number.FoB.BR3	Copy.number.FoB.BR4
Q9CX25	9430038I01Rik	ENSMUSG00000040139	21.7004	27.9714	26.2821	21.7664	34.994	39.6798	25.6548	32.6131	28.4953	29.1521	28.232	30.3153	38.7708	39.3223	36.8654	37.7513	0	0	0	743.763	0	0	526.488	604.706	0	1730.66	1335.62	1262.23	530.77	0	1190.47	702.664
P58742	Aaas	ENSMUSG00000036678	43.9561	55.896	50.6661	51.8767	52.6912	59.2273	57.9661	60.4795	53.7978	49.3108	59.238	42.8287	57.4592	63.1031	62.1491	51.4821	11565.8	12145	10529.1	17465.8	13987.2	12681.2	12110.8	11983.7	21967.2	11585.6	24063.7	17960.2	8428.68	7472.87	12805	6164.32
Q9D2R0	Aacs	ENSMUSG00000029482	42.5872	48.7736	42.862	47.2412	55.7711	53.5135	52.234	52.4905	44.6726	41.4805	42.452	42.6948	58.4327	52.1891	52.0899	42.5227	2012.04	2652.53	5223.12	8729.66	4139.22	4982.2	7539.38	6717.27	18775.4	3621.91	15662.6	9814.52	5000.65	2516.08	13834.8	8945.34
Q9D1A0	Aaed1	ENSMUSG00000021482	33.8474	39.8497	26.0821	32.9942	37.8668	35.6654	31.851	32.4327	36.0052	33.8205	31.053	34.2973	43.8241	43.225	47.7657	47.3564	0	0	0	0	0	0	0	0	0	0	0	0	0	0	0	0
Q8R2R3	Aagab	ENSMUSG00000037257	40.8486	44.2301	43.4331	42.7944	33.2268	37.2839	32.5516	31.4265	31.1085	32.8472	29.5024	26.4181	30.2313	26.326	28.5092	24.0475	1337.07	1281.65	2095.25	1804.97	852.466	2160.45	3239	2635.76	2581.66	1335.22	4863.3	6015.22	448.353	0	3212.35	1628.18
Q3UHJ0	Aak1	ENSMUSG00000057230	11.8825	15.7546	21.708	14.795	14.7118	7.85149	14.2789	26.3033	22.7927	23.8302	17.9537	28.0567	18.8272	20.8567	26.2322	19.209	5415.14	4820.44	6058.59	13131.3	7482.53	6385.86	7972.47	7287.73	21445.4	7892.93	23415.5	15485.5	6486.78	2452.99	10697	11906.5
Q8R0P4	Aamdc	ENSMUSG00000035642	25.5623	23.2769	20.5766	22.0963	23.5794	21.3644	28.2297	25.2134	24.0095	25.9802	21.749	27.0017	28.0102	24.7785	29.0074	25.8412	12139.3	5559.38	9463.16	10530.9	11612.1	2267.73	11000.4	6250.97	27498.7	15598.6	31867.5	17140.8	8277.03	6166.99	13810.4	23319.5
J3QN89	Aamp	ENSMUSG00000006299	137.37	164.27	143.849	157.101	175.006	170.108	184.943	176.738	152.89	145.32	149.172	136.133	164.986	173.406	170.726	153.937	2223.07	1088.24	1357.2	3385.18	2977.68	3372.7	3494.46	3229.2	7742.7	4309.64	8538.28	6416.13	1603.65	1391.19	5614.71	4494.41
Q9D2V5	Aar2	ENSMUSG00000027628	20.5884	25.1802	23.4598	22.4973	26.1132	26.7936	28.2569	28.4779	26.1919	26.1995	24.5974	22.4705	33.963	36.39	30.628	32.3415	9328.89	0	536.243	1315.71	749.592	410.888	4571.73	887.631	26050.4	650.387	3129.57	3302.18	172.085	480.287	2809.64	2089.24
Q8BGQ7	Aars	ENSMUSG00000031960	31.118	37.7782	35.2937	36.5503	40.9303	45.4096	45.1056	46.041	45.8885	45.3817	53.5071	43.9078	46.1525	47.2391	46.5399	39.1991	20840	16360.3	27635	32434	20061.5	17875.5	23703.8	16406.3	51005.4	20502.2	57373.5	41813.4	14761.9	8717.19	31206	24407.6
Q14CH7	Aars2	ENSMUSG00000023938	14.144	15.888	16.6454	16.8338	19.031	19.4046	20.321	17.5123	15.634	17.7208	19.8328	14.657	20.7971	20.7981	18.3911	18.6904	237.661	144.621	234.93	1397.42	59.4112	1184.69	461.778	499.814	445.768	88.5479	1482.91	786.616	478.926	45.3077	368.27	409.903
Q3THG9	Aarsd1	ENSMUSG00000075528	26.5203	35.0222	29.2238	40.72	52.1443	51.4065	43.5262	50.7783	53.6213	51.6114	48.5225	48.5712	59.2168	54.4642	56.4355	51.4664	2698.67	4278.59	2064.4	7847.09	6832.23	7138.21	6861.32	6425.13	27720.8	12944.3	40392.8	30645.9	13005.3	7129.24	19829.6	10995.9
Q80WC9	Aasdh	ENSMUSG00000055923	20.8377	26.0831	23.2502	24.1095	30.2636	31.1323	32.2624	39.0586	40.7524	45.858	60.4287	43.7369	38.2142	36.407	39.9434	25.5244	0	0	0	0	0	0	0	231.024	257.086	0	824.282	599.113	30.3543	54.4196	0	396.432
Q9CQF6	Aasdhppt	ENSMUSG00000025894	20.475	21.4937	17.882	19.0884	24.8055	21.3709	22.6748	23.612	25.6334	22.4945	23.5759	21.7253	24.3685	22.6863	20.6353	23.7064	0	0	0	0	0	0	0	0	809.92	0	2520.1	846.145	149.67	0	356.415	0
Q9JKX4	Aatf	ENSMUSG00000018697	39.7135	46.7116	48.9393	52.6104	62.8338	67.7218	73.2662	68.7191	65.5858	66.8624	74.946	63.5037	65.7678	67.1458	69.2757	68.386	3654.38	2028.75	2479.05	5319.56	3661.53	4291.7	10969.2	6228.56	18372.9	9083.38	33718.7	15933.7	5547.68	2819	16040.7	10356.4
Q8R420	Abca3	ENSMUSG00000024130	19.0291	22.5236	27.6453	28.5597	27.2385	29.9034	31.475	31.4374	40.9353	44.1525	52.2418	41.6115	39.6734	37.9062	35.8512	30.7543	2700.41	1312.91	5417.14	1750.01	2422.23	0	203.914	1072.77	4169.71	2451.59	6250.94	931.428	0	0	945.094	2058.27
Q9JI39	Abcb10	ENSMUSG00000031974	7.40301	8.56918	8.22161	8.47075	14.0339	17.8196	15.0163	16.5947	30.6135	30.878	30.2514	27.694	27.9178	24.6423	27.3001	23.5213	59.5035	155.351	0	340.272	63.9059	428.23	1254.01	1386.16	8819.67	5799.41	14334.6	9720.45	3411.44	382.771	7360.12	6620.54
P21447	Abcb1a	ENSMUSG00000040584	0.469688	0.511827	0.448471	0.387974	0.74425	0.729082	0.515889	0.575689	17.1157	19.2715	18.0428	18.8896	0.275888	0.139066	0.592277	0.348461	48.982	0	89.8841	101.309	0	96.2989	0	0	3257.57	863.854	3358.53	2168.64	0	0	0	0
Q9DC29	Abcb6	ENSMUSG00000026198	4.07261	6.03884	6.49134	5.60983	6.55271	7.29477	8.65547	6.3715	8.52972	8.62894	10.763	7.8377	2.40208	3.91009	9.87463	5.19555	158.866	0	155.648	1153.84	104.858	305.812	121.936	684.661	413.633	150.322	708.569	357.915	0	64.4461	199.212	83.3876
Q61102	Abcb7	ENSMUSG00000031333	12.5629	15.2161	11.7667	10.8304	14.2628	14.6061	12.3669	12.2824	12.6537	14.806	9.69953	13.6869	14.4037	10.542	11.3404	13.0828	9106.6	8312.46	14041.5	20126.1	9983.99	10595.2	16141	13405.6	28414.7	10218.6	33294.9	21034	9755.69	6426.54	22658.6	13049
Q9CXJ4	Abcb8	ENSMUSG00000028973	26.14	29.3037	32.1935	31.4308	30.9344	32.0243	33.4337	34.8813	47.1794	42.3001	49.8429	36.7977	24.3587	23.388	21.5031	21.9053	1002.09	602.983	1075.8	1282.63	966.635	242.464	1297.36	903.863	5983.54	2120.42	4306.41	2632.78	338.583	77.638	1345.95	1227.43
O35379	Abcc1	ENSMUSG00000023088	3.58516	3.83496	6.18384	5.2453	13.9839	12.8663	18.419	15.9472	30.9501	32.7604	40.5172	38.3117	21.8105	24.9182	29.7518	23.6281	0	0	0	0	0	113.637	52.7559	0	466.763	0	476.891	310.356	15.1617	0	474.616	146.333
E9Q467	Abcc4	ENSMUSG00000032849	5.77709	8.53605	6.78299	7.69365	10.9153	14.1146	12.418	13.6675	12.2911	14.5236	15.6265	12.7624	12.372	11.509	11.2942	12.5211	472.376	544.574	303.205	299.901	366.087	417.883	915.733	234.18	568.11	371.52	307.986	221.976	869.155	128.511	493.551	296.434
P48410	Abcd1	ENSMUSG00000031378	104.415	120.091	112.278	116.384	88.3751	85.4381	88.9597	89.3503	63.4954	61.9412	69.2678	61.3574	71.4657	75.3884	82.0591	68.2316	5723.92	3797.83	5304.91	13974.8	5546.37	3881.65	9159.08	7032.14	8652.74	3689.58	9372.62	8454.53	4732.81	2099.9	12223.1	7886.57
P55096	Abcd3	ENSMUSG00000028127	16.5268	18.058	16.3587	18.5305	16.3268	15.5106	17.3472	15.6626	18.5604	18.1119	20.575	19.6113	14.31	9.51773	16.1239	11.4899	2248.26	1526.81	6304.26	4157.37	1552.1	847.695	4169.2	2496.13	4107.83	1816.14	6610.72	4129.44	908.889	135.772	4487.58	2119.52
O89016	Abcd4	ENSMUSG00000021240	16.6899	18.677	18.6632	18.8417	19.3651	25.9563	22.1219	21.8164	25.4467	29.9909	33.3711	28.4582	29.4165	33.4053	29.0956	23.2629	0	0	49.1309	134.99	0	0	238.228	264.763	382.941	0	938.667	486.308	49.132	89.637	0	309.483
P61222	Abce1	ENSMUSG00000058355	56.8585	70.2837	59.9088	58.5889	85.7056	85.8349	87.3748	81.3693	88.5022	91.671	79.5502	85.748	86.6928	64.7489	79.9472	68.2876	45419	35339.3	54552	73026.8	50313.1	39588.9	66953.5	51887.9	105265	55541.1	152812	88910.4	48914	28227.7	71236.3	63907.7
Q6P542	Abcf1	ENSMUSG00000038762	62.93	77.0624	78.1352	87.7433	80.7594	80.5959	104.742	102.14	70.8264	70.6079	81.5515	68.5283	77.6309	90.2627	93.523	84.0021	15534.3	16439.9	20978.6	31906.5	21427.2	18246.9	28330.5	21663.5	41431.9	17221.1	46404.6	27748.5	18099.7	11053.7	30926.9	23697.2
Q99LE6	Abcf2	ENSMUSG00000028953	41.8785	46.6367	49.2941	51.762	56.4838	60.0647	68.8199	58.048	61.5013	57.8864	66.0871	51.4038	65.3168	62.4422	67.121	54.8575	9682.9	9194.88	9389.79	25763.4	10757.2	10848.2	13577.6	10727.4	27777.3	10033.7	28438.4	24016.4	7518.87	2972.92	18049.5	13616.9
Q8K268	Abcf3	ENSMUSG00000003234	55.5883	56.0477	53.2777	59.2191	74.1225	70.3566	64.5732	66.117	66.0781	74.8295	65.574	70.146	83.7108	84.039	88.8706	72.795	3992.79	3463.14	7805.51	12620.5	5753.35	4893.28	11128.5	7119.41	12277.3	6517.97	15494.5	12949.9	5148.28	3702.63	12423.5	9005.06
Q64343	Abcg1	ENSMUSG00000024030	28.583	34.3731	24.4293	28.3697	35.5758	37.3613	37.2245	36.8115	56.6063	60.8786	52.3011	46.549	37.406	41.4605	36.9543	35.8883	49.3887	0	277.22	454.327	415.652	135.061	109.974	234.826	728.74	352.934	374.168	662.415	0	112.026	460.431	1970.35
Q99P81	Abcg3	ENSMUSG00000029299	19.1225	22.0009	20.4841	22.594	17.7607	16.4945	18.5767	17.2384	37.3685	36.5285	29.3222	36.8629	12.6815	10.0228	10.8567	15.2898	511.413	236.734	420.547	815.29	528.996	699.955	1834.09	1126.78	4449.96	2701.41	5506.29	6196.67	223.916	0	508.29	441.963
Q6PE15-2	Abhd10	ENSMUSG00000033157	19.1079	21.2414	15.8638	21.5091	19.5105	22.5412	24.548	17.95	17.6386	22.1243	23.7453	23.9907	20.4008	25.9396	26.6195	24.9684	2866.27	581.753	2638.95	4582.71	959.145	2173.08	6235.15	6266.09	6845.98	3262.69	12180.5	7819.79	2154.93	1102.62	7294.6	4439.54
Q8K4F5	Abhd11	ENSMUSG00000040532	47.1002	57.7974	60.9826	55.1644	67.0023	59.2606	69.4311	61.6533	55.1189	54.1645	71.8996	47.6693	62.093	65.5011	75.9476	57.2994	3777.8	2503.22	1293.87	4542.95	7265.54	3279.25	6492.77	2975.76	21137.4	14514.7	23069	25792.1	7541.07	3789.77	12744.7	7315.69
Q99LR1	Abhd12	ENSMUSG00000032046	49.7377	59.4589	50.8382	55.2854	66.2035	69.0071	65.5493	65.8934	95.3711	94.7604	93.9879	86.4667	59.2918	66.1627	59.0073	55.2356	5311.36	4428.48	5918.79	11501.4	6079.33	11029.2	12752.9	16127.6	49662.8	24959.7	61780.2	47176.6	13306.9	6512.58	28178.4	20976.5
Q8VCR7	Abhd14b	ENSMUSG00000042073	5.95716	7.03773	5.27573	6.60965	7.47426	8.3185	7.12137	8.36913	16.5189	15.3473	15.4573	21.9811	11.3006	11.6007	9.09712	11.0378	2387.23	3088.01	0	3277.18	3292.3	3625.4	3564.76	3555.71	40433.2	17722.9	51043.2	32773.1	5356.01	3466.63	11397.7	9327.63
Q9Z1Q2	Abhd16a	ENSMUSG00000007036	88.0534	92.868	89.7476	90.4308	95.32	102.03	101.323	97.6563	90.8233	96.9287	97.8956	77.0536	103.484	105.556	106.613	83.5187	1721.71	783.62	956.091	2733.18	549.541	1079.6	2003.13	1725.19	4821.9	1635.33	3910.96	3537.22	352.992	412.536	1166.64	1499.36
Q99JW1	Abhd17a	ENSMUSG00000003346	242.065	279.382	241.504	240.216	207.003	217.282	211.454	205.652	206.848	202.106	163.282	175.026	140.095	174.818	146.335	132.936	1180.62	0	2434.78	3801.07	1605.57	659.046	3572.15	2442.62	862.638	492.262	2735.49	1847.35	823.607	256.686	3325.53	1760.22
Q7M759	Abhd17b	ENSMUSG00000047368	118.464	147.32	128.974	120.134	146.182	152.83	142.465	145.322	100.117	97.3358	99.0514	107.963	184.328	172.476	191.278	163.843	4145.97	5331.53	5414.97	10615.4	7858.61	7033.05	14924.4	13225.2	24798.2	10834.6	33329.9	16950.5	11729.6	7785.5	39998.2	17075
Q8VCV1	Abhd17c	ENSMUSG00000038459	36.576	43.772	41.2818	41.6816	37.4653	43.1666	43.666	41.1585	83.7094	85.7634	87.6741	81.9846	30.6394	30.0558	33.0824	27.4699	0	0	0	0	0	0	0	0	282.574	0	0	578.168	0	0	0	0
Q8R2Y0-2	Abhd6	ENSMUSG00000025277	9.79919	10.1189	11.9896	11.7264	11.8802	8.87355	14.3829	13.6663	25.9037	22.9082	31.747	34.5509	14.1682	11.5895	13.075	13.3147	4067.8	1461.6	5874.99	6854.08	4062.41	2764.72	9492.17	5333.75	28335.2	12343.2	39585.8	27391.1	4141.7	2368.13	13650.8	6567.38
Q8CBW3-5	Abi1	ENSMUSG00000058835	91.9137	109.578	86.37	89.6435	104.555	116.489	91.9806	105.082	111.357	100.332	88.4913	116.17	113.182	93.3883	99.2399	104.257	31273.5	20216.4	39101.8	38091.1	32667.6	27471.2	36590.9	25230.7	57717.4	24676.7	59400.9	34342.3	31264.2	17121.5	41851.4	32919.2
Q8BYZ1	Abi3	ENSMUSG00000018381	74.4614	90.0325	64.7976	88.9779	71.1841	61.8546	56.2407	67.2264	75.0301	77.5109	56.2298	50.1862	63.3971	55.5782	60.7797	61.2482	14445.9	7415.5	17738.7	35742.6	24532.9	15999.4	27141.4	21288.6	71294.6	26121.9	58146.2	49966.5	20281.2	12072.5	35674.5	34185.7
P00520-2	Abl1	ENSMUSG00000026842	13.6861	19.2156	20.587	21.008	21.7959	23.0378	27.4989	27.5416	33.0716	33.6822	33.4305	27.7714	25.1536	25.8424	30.2058	22.1708	62.0431	0	0	0	0	48.5004	50.8335	38.8016	42.309	0	217.383	0	0	0	0	203.548
Q4JIM5	Abl2	ENSMUSG00000026596	7.71803	4.02602	6.21892	7.30254	11.146	9.1261	10.0387	11.394	12.1017	12.1638	14.5471	12.469	13.9974	14.432	13.6799	11.0048	0	0	42.675	53.6316	0	0	50.2197	44.1941	0	0	0	54.7389	0	0	98.4595	208.983
Q8K4G5-2	Ablim1	ENSMUSG00000025085	278.116	322.28	322.164	324.338	288.183	373.202	304.183	373.409	351.751	340.778	319.122	256.3	416.593	363.358	435.463	352.056	19760.8	15885.9	14869	25357.3	17874.1	24741.9	31230	22792	40962.9	17923.9	31883.7	28944	22899.5	15955.4	41576.4	34943.6
Q5SSL4-4	Abr	ENSMUSG00000017631	10.0106	13.7924	12.5141	13.685	14.5193	14.5242	15.2902	15.7871	44.4551	50.5326	61.0713	44.1319	14.7733	14.8771	16.9644	12.4013	727.414	376.976	445.562	1028.82	455.354	571.812	743.097	747.745	11272.8	3851.99	12546.9	6978.41	481.802	0	1303.67	1411.94
Q4KML4	Abracl	ENSMUSG00000078453	103.516	124.408	101.77	103.232	141.809	135.533	128.503	144.883	136.113	151.258	104.604	129.733	132.399	134.767	123.654	154.36	56668.1	43910.9	27300.2	67626.5	93251.2	99605.5	105426	40354.5	288532	134160	453809	181063	81732.4	93878.7	171024	56213.2
Q9QYL7	Abt1	ENSMUSG00000036376	11.7934	12.4246	21.3123	15.3136	14.218	14.8631	21.2319	15.726	10.7772	9.66679	15.1406	8.434	14.7044	16.8833	20.5597	14.3798	895.252	644.15	1939.11	4592.18	942.688	2418.51	6498.48	3917.71	7994.43	6469.31	20196.3	10059.9	2743.84	1595.81	10530.2	5823.82
Q921H8	Acaa1a	ENSMUSG00000036138	67.7981	73.1077	69.7326	72.9419	84.0626	84.744	82.8134	84.0952	95.1726	92.0017	93.5638	79.4172	87.7229	92.141	89.3866	83.3932	27798	26781.7	39199.2	76010.3	35537.8	36342.9	49729.8	67077.7	118495	59496.9	143437	106059	40078.8	23763.3	83099.2	73844.2
Q8BWT1	Acaa2	ENSMUSG00000036880	62.3594	67.5372	59.4839	67.114	70.3595	70.8256	64.3216	68.9259	76.2062	69.0853	66.0281	58.6275	68.6443	70.495	72.2599	68.5254	83999	62233.7	87315.5	166426	98288.5	99047.1	132659	145303	427412	191912	397351	343230	130815	87355.2	252907	201595
Q5SWU9-2	Acaca	ENSMUSG00000020532	3.36417	4.25825	5.92243	4.73403	7.61613	7.15064	8.62281	4.69347	6.31954	8.07755	10.5815	9.36192	7.84282	3.84677	5.29913	7.34338	1800.58	1294.09	2098.3	2962.6	1406.86	2567.01	2882.27	2494.41	5138.36	1680.97	4505.25	3495.29	2495.65	839.044	3915.36	2424.02
Q8K370	Acad10	ENSMUSG00000029456	4.69132	3.33664	3.96317	4.23222	5.10026	5.73366	6.20004	4.3189	12.4478	9.7138	13.6155	11.9384	5.48335	4.71839	5.62476	5.76469	126.568	452.226	376.435	1549.61	807.082	442.156	1264.62	954.24	18471.8	9476.86	23725.4	20465.9	1564.9	568.155	5784.69	3715.58
Q80XL6	Acad11	ENSMUSG00000090150	5.45524	6.59236	6.66441	7.97722	8.32969	8.06701	6.51389	6.82424	13.2575	11.7925	13.4041	12.4069	9.66538	7.25748	9.82209	7.85202	370.763	95.5388	142.213	207.879	253.98	0	0	233.486	527.162	347.201	953.217	897.702	117.998	0	0	498.215
Q9D7B6	Acad8	ENSMUSG00000031969	9.6412	6.59994	7.04027	5.42113	4.14081	5.41878	9.42335	7.79976	6.21529	6.28131	9.70254	5.1651	1.73215	5.17387	3.99702	1.06784	1242.78	1167.52	3188.36	8511.62	1389.7	0	2664.98	3106.66	5665.74	0	7290.59	4753.64	0	0	0	0
Q8JZN5	Acad9	ENSMUSG00000027710	28.4198	32.4277	31.3305	37.4063	45.1291	38.9603	43.4487	43.2199	39.124	42.7898	46.8747	37.1309	52.7258	44.4779	53.6779	46.7074	20117.4	21186.7	33461.3	49435.7	34474.1	32643.2	55805.5	45156.5	90872.2	49761.2	129221	87653.9	36589.4	25710.3	88224.9	62461.3
P51174	Acadl	ENSMUSG00000026003	76.5954	86.8207	71.6327	77.1986	79.1095	80.2355	78.7967	80.2791	92.5772	78.7054	77.6858	75.7909	90.8783	83.8747	79.4823	85.532	93964.6	65250.7	114007	143528	97397.7	131212	158104	126551	275617	160974	307579	218661	128011	72435.7	238595	164189
P45952	Acadm	ENSMUSG00000062908	40.8271	46.0857	47.4036	46.4089	51.088	53.8981	49.2421	51.9513	40.9619	43.6189	46.6787	41.979	54.1621	51.381	58.0722	51.7405	18482.3	26587.4	30364.5	46441.6	21450.3	29942.2	41841.8	33998.4	66136.8	49584.9	87108.2	58886.2	28816.6	25169.3	61510.9	48413.4
Q07417	Acads	ENSMUSG00000029545	22.1118	32.0072	26.8234	24.2352	25.7869	24.227	22.9684	23.1142	22.403	22.9034	23.169	21.0542	22.392	24.7967	24.1065	23.2392	54503.8	31156.6	52601.5	92578.1	54288.2	44190.7	72559.6	66262.6	101870	50383.5	113895	91483.4	37365.7	26434.9	95119.6	43375.6
Q9DBL1	Acadsb	ENSMUSG00000030861	10.567	8.26432	8.30422	7.48885	11.3893	8.57239	10.7381	9.40889	27.4845	14.8243	13.5139	16.1086	12.2001	11.0099	14.7395	12.1283	210.582	651.891	346.556	1475.96	1350.4	730.02	1162.83	1237.2	8179.91	4422.34	8400.8	7849.94	948.133	883.296	3383.41	1812.89
P50544	Acadvl	ENSMUSG00000018574	66.0017	66.4656	85.8829	67.2582	69.3495	77.1587	70.793	89.4813	77.3892	83.0315	105.094	80.5623	90.4553	96.3628	82.9251	87.2351	23455.8	17685.8	28845.1	48238.6	25422.3	19949.6	37411.1	40868.3	80455.7	41244.4	103341	78904.5	30568.5	16739.9	55958.1	52171.2
Q8K2H4	Acap1	ENSMUSG00000001588	447.799	565.446	493.644	536.123	654.239	720.512	690.208	678.359	686.45	810.823	862.978	643.242	690.039	714.151	678.674	591.607	9861.79	11245.9	11836.3	29469.5	23681	27644.3	35857.3	29779.6	117869	56305.1	120809	87183.1	42665.3	28044.7	73924.7	49292.1
Q6ZQK5	Acap2	ENSMUSG00000049076	23.9374	30.8987	26.825	28.0962	32.0181	35.1644	35.144	31.3437	28.6361	33.2771	32.7018	28.0011	35.3866	28.4913	32.8776	28.1988	4909.15	3003.9	5380.88	9973.22	6874.77	5888.5	21934.6	8674.47	18584.4	4631.98	16529	31627.9	4110.2	4060.38	14974.1	11631.2
Q8QZT1	Acat1	ENSMUSG00000032047	48.4463	61.3973	44.8947	54.1184	48.093	52.579	42.8159	46.1782	53.9942	48.6033	40.1165	45.9174	43.8227	44.2015	38.2564	40.4123	72197.8	85684	117448	256090	127165	105565	203025	179568	365562	193414	539898	408447	117419	69458.1	290394	219382
Q8CAY6	Acat2	ENSMUSG00000023832	15.5213	12.8368	14.8937	14.7115	19.9728	17.6772	17.5394	18.2711	17.8452	15.5508	17.7022	14.7153	21.7847	21.9264	18.9698	16.9867	16387.6	13843.1	17110.4	29477	23154.9	21275.9	29316.2	15905.9	55056.5	30728.9	60343.3	40462.8	24201.8	17738.2	42801.2	23866.9
Q8BMP6	Acbd3	ENSMUSG00000026499	36.2432	41.9606	45.4734	46.7755	51.59	52.7569	57.2972	52.6927	42.5974	41.5069	50.7248	39.2647	61.205	53.6484	63.4804	58.0006	9846.33	5819.22	14094.2	19456.8	8386.88	11896.1	14644.8	9380.72	10440.7	6942.76	12562.2	10830.9	8981.14	4078.13	19293.3	14650.2
Q5XG73-2	Acbd5	ENSMUSG00000026781	24.2071	30.4673	24.23	25.9736	32.8987	34.8758	29.7337	33.4805	32.1769	35.154	36.1293	34.3509	33.9472	26.5815	34.0277	28.6009	599.252	0	356.866	599.667	558.274	333.729	0	199.899	1496.84	593.894	1004.51	1041.91	0	0	1155.13	997.909
Q9D061	Acbd6	ENSMUSG00000033701	19.291	24.9671	25.9981	30.2199	30.3121	26.2356	26.703	31.57	37.0126	37.8494	33.4324	30.7453	31.5481	31.3744	31.8165	40.1502	0	0	476.996	332.89	334.938	0	0	0	0	0	694.723	0	0	0	0	0
A2AIG8-2	Accs	ENSMUSG00000040272	2.20661	2.65801	2.34663	2.22464	4.9972	4.20884	3.59056	5.20744	5.91996	9.07343	8.1155	11.221	10.2009	12.4083	5.35965	4.01248	0	0	0	0	0	0	0	0	2998.32	0	1648.14	893.852	0	0	0	0
Q5EE38	Acd	ENSMUSG00000038000	82.7466	94.5768	101.49	97.6701	96.6656	87.4031	99.9356	105.461	83.1835	78.609	97.4604	81.8731	80.4972	90.1049	121.087	72.3059	1926.83	1474.16	635.864	3377.29	2134.73	2323.44	4724.62	2821.97	5492.68	4383.89	8332.93	7346.08	2871.53	1022	5885.76	4496.45
Q9JIX8-3	Acin1	ENSMUSG00000022185	90.1409	76.0472	95.2376	77.0366	92.4466	86.3914	118.331	99.4562	79.6796	89.7358	99.3989	84.4198	88.2005	101.252	110.456	87.6035	0	0	786.903	0	207.762	0	0	0	799.854	0	0	0	0	0	0	0
Q9JIX8-4	Acin1	ENSMUSG00000022185	90.1409	76.0472	95.2376	77.0366	92.4466	86.3914	118.331	99.4562	79.6796	89.7358	99.3989	84.4198	88.2005	101.252	110.456	87.6035	52105.7	46313.8	62141	96917	57664.7	57323.8	88915.8	74302	110239	57942.8	134780	87172	54154.1	33727.3	103897	82444.3
Q91V92	Acly	ENSMUSG00000020917	157.72	193.127	158.517	172.621	185.212	182.417	176.191	168.518	128.526	116.779	112.207	107.371	166.348	143.266	143.421	139.582	47683.9	46869.7	54834	94903.8	93781	89774.8	97555.3	66278.7	108018	47245	135286	75635.5	92592.9	48742.6	146355	82113.4
P28271	Aco1	ENSMUSG00000028405	16.5988	16.7731	17.2253	16.1343	22.2254	22.2426	19.9594	20.5487	21.3094	20.0734	23.1125	22.0587	22.0742	19.8396	21.4376	18.9016	5615.79	7948.32	7413.77	17710.8	9929.33	8795.54	14879	13949.4	47677.6	20687.1	45726.5	32282.4	13597.5	11853.6	31588.3	1476610
Q99KI0	Aco2	ENSMUSG00000022477	99.8304	115.992	97.5543	103.628	106.985	121.821	119.103	117.38	114.135	116.835	110.49	103.755	118.69	118.103	112.382	103.321	199906	160251	228961	326718	194502	199539	250868	225266	469416	245021	537393	397352	215212	112671	368463	244704
O55137	Acot1	ENSMUSG00000072949	1.99562	2.29974	2.44784	2.37049	2.939	1.66111	3.19455	2.96169	2.54818	2.02909	2.59047	1.9515	2.34801	2.65	2.9383	1.7998	0	0	0	0	0	0	0	0	426.967	0	0	0	0	0	0	0
Q8VHQ9	Acot11	ENSMUSG00000034853	1.72311	2.59985	1.99218	2.67463	2.07904	2.15601	2.16104	2.88386	3.1962	1.76757	3.23137	3.06351	2.89249	3.1325	2.97378	2.44481	150.239	0	0	123.896	0	0	0	0	217.047	0	500.412	97.559	258.761	0	0	163.364
Q9CQR4	Acot13	ENSMUSG00000006717	55.4172	52.0237	47.2468	50.484	60.3309	62.9581	51.2128	55.8808	68.956	64.9772	51.7124	70.7531	51.7263	53.5001	47.2087	55.9315	15804.5	23098.9	10202.3	29292.9	18887.8	10766.4	22998.2	35022.9	142109	74539	190120	104383	27495.7	17974.3	69054.5	50626.5
Q9QYR9	Acot2	ENSMUSG00000021226	19.7541	23.2952	20.6842	21.2695	22.1559	24.2453	29.1847	25.5796	18.3237	14.9844	19.5983	14.0218	20.7767	26.1457	23.9212	19.3232	23567.4	37313.5	25137.8	42470.4	48709.2	49751.2	71402.8	41818.6	146148	79571.3	159686	116577	70629.7	54048.4	126924	58306.1
Q91V12-2	Acot7	ENSMUSG00000028937	2.96528	5.45632	2.81866	6.26721	8.44864	13.0957	12.727	9.42207	6.92852	9.21953	6.31406	7.54203	12.0809	16.1661	12.331	13.7595	4391.82	6486.94	6296.17	21416.1	4912.17	3941.36	12559.1	7447.5	4392.46	2856.7	16632.5	10766.3	638.523	976.491	7798.86	4882.3
P58137	Acot8	ENSMUSG00000017307	30.9639	46.7795	38.2891	36.0395	38.1684	35.3812	39.1417	35.61	35.0166	39.1971	49.2582	37.0377	41.7082	42.0614	43.9165	39.5811	2640.24	1434.44	721.881	4151.2	2129.31	2235.65	2692.23	4445.11	8364.65	3598.48	12318.4	6062.21	1815.95	1697.97	4106.94	5781.5
Q9R0X4	Acot9	ENSMUSG00000025287	28.9262	35.6162	29.532	34.408	39.1906	44.7295	44.1584	37.2002	26.091	26.6029	24.9789	27.9124	41.4279	45.2305	45.5773	41.0479	20811.7	16481.5	21494.5	33569.7	33494.2	36304.9	42649.1	37055.8	92926.3	42679.1	86947	60257.4	41981	29009.2	85463.5	58150.5
Q9R0H0-2	Acox1	ENSMUSG00000020777	15.7728	17.2662	15.2575	17.2842	18.705	18.9378	18.4087	22.5199	22.4747	22.8087	22.2655	23.5577	20.8918	19.7183	25.7431	18.3826	282.303	0	142.898	1046.02	94.5428	73.3108	161.886	129.423	0	0	199.807	397.832	0	0	399.58	294.065
Q9EPL9	Acox3	ENSMUSG00000029098	100.015	116.42	98.8746	119.836	117.468	120.977	117.074	127.079	138.444	137.125	141.174	131.411	112.109	97.87	103.881	95.4546	4167.96	4387.32	3896.6	13122.5	8179.22	6008.75	14332	11609.3	37337.6	17226.1	39606.9	35650.4	6956.57	4693.75	21555.3	13615.4
Q9D358	Acp1	ENSMUSG00000044573	10.6477	24.4063	15.5863	14.9531	17.4957	16.4705	17.4786	14.5668	19.9293	18.2716	17.8975	18.5018	14.8265	16.6577	14.7933	14.3798	41810.3	30480.9	61216.2	41967	27910.2	39428.6	33741	34368.4	102642	54742.2	128465	92938	48820.7	21915.4	34704.8	38699.9
Q9D358-2	Acp1	ENSMUSG00000044573	10.6477	24.4063	15.5863	14.9531	17.4957	16.4705	17.4786	14.5668	19.9293	18.2716	17.8975	18.5018	14.8265	16.6577	14.7933	14.3798	1551.96	3034.91	4631.28	0	3530.97	3986.11	9036.15	3240.95	7452.35	6500.84	17601.7	9780.94	3435.18	2642.89	8106.69	2853.29
Q05117	Acp5	ENSMUSG00000001348	387.167	451.013	340.14	361.76	343.562	351.983	314.496	311.021	373.219	339.827	284.542	281.744	243.775	244.118	222.993	202.757	1370.32	0	2889.13	3514.33	1220.82	0	2877.39	1881.83	5899.13	1527.02	9036.65	3566	0	557.679	1361.87	0
Q8BP40	Acp6	ENSMUSG00000028093	37.8744	44.543	39.7984	45.4137	53.1329	55.5483	46.8717	58.1581	64.8377	69.1176	75.2967	63.8061	53.146	50.1401	55.1755	55.8867	19905.7	26404.2	25368.9	51059.6	19436.8	26216.5	31421.5	24075	32457.1	19023.2	53419.2	39756.5	9482.4	7508.82	32190.6	19208.3
Q8VCW8	Acsf2	ENSMUSG00000076435	14.4779	15.681	17.7981	17.6713	26.5833	22.9815	28.1335	28.0561	45.9811	40.2101	46.3786	42.1141	36.9196	30.9873	38.6409	35.4838	49776.9	41984.4	68647.9	84829.9	96085.9	102354	130724	138746	584565	364361	662805	531778	225853	130683	431813	271268
Q3URE1	Acsf3	ENSMUSG00000015016	11.2257	15.385	17.3995	16.163	17.3558	16.0861	18.8552	17.9868	17.7561	15.5184	16.9179	15.3096	15.2506	18.7884	17.1412	14.4128	3573.68	3256.71	5548.2	6869.69	5675.9	5650.92	9894.04	7334.87	20561	9420.39	24373.6	17436.4	5954.37	1953.22	13608.8	5424.62
P41216	Acsl1	ENSMUSG00000018796	37.5793	43.794	58.5368	61.0194	42.2064	32.0918	52.5119	54.9069	33.5836	42.8192	51.5816	42.5507	31.1534	32.5532	41.4791	48.4998	11480.3	6920.6	13560.8	17612.1	8676.42	8330.23	13906.2	15667.9	16389.1	6827.71	23286.4	19133.3	5448.53	1990.05	14501.3	10164.4
Q9CZW4	Acsl3	ENSMUSG00000032883	7.91618	9.23794	7.3851	7.83817	18.4574	14.5809	11.378	16.2306	9.88558	9.27485	8.23666	8.53395	24.6037	17.3223	18.3804	14.8161	762.008	613.076	724.547	2625.01	775.827	1232.48	1497.7	1801.33	403.112	192.26	1128.28	1149.53	1190.33	879.765	4074.23	4550.41
Q9QUJ7-2	Acsl4	ENSMUSG00000031278	13.3976	15.9332	11.5253	15.5204	17.456	15.3544	12.7708	14.7304	17.5303	17.4674	13.9135	16.5749	17.2104	13.4512	12.8136	14.1667	6148.88	3794.74	8703.35	7358.94	3718.96	3964.9	6513.16	6819.17	8741.43	3763.87	10184.6	8576.44	2325.32	1718.76	5915.69	5034.13
Q8JZR0	Acsl5	ENSMUSG00000024981	46.44	58.7299	50.5173	52.9567	59.9324	63.6264	63.2908	60.5447	72.7977	69.6337	67.1374	64.9709	65.8661	63.0542	61.3431	53.1529	8966.91	6830.33	6465.61	15926.4	13605.1	8379.4	16647.3	11900.1	24709.9	11253.2	30934.9	20402.1	8314.28	3837.4	19195.5	13616.7
Q99NB1	Acss1	ENSMUSG00000027452	202.409	245.491	211.567	229.679	155.706	164.322	169.785	164.912	175.006	172.642	166.575	163.381	118.251	104.966	119.741	98.9888	52656.1	39110.3	54642.4	77362.2	49351	44777.3	73042.3	46071.2	133095	52380.5	146942	106519	35528.7	16869.5	82405.4	41536
Q9QXG4	Acss2	ENSMUSG00000027605	9.26993	10.7018	10.9555	11.1697	13.958	10.3716	11.4709	10.1318	8.19175	7.2255	8.9806	6.4732	15.5416	14.3392	13.438	11.0866	152.167	203.75	297.325	1515.6	664.88	784.474	1007.65	838.251	724.323	390.367	2341.31	958.584	1875.26	970.125	5693.46	3130.04
P68134	Acta1	ENSMUSG00000031972	7.09191	8.31016	7.47507	7.98207	9.13639	11.6226	10.2587	11.6138	8.94607	8.69094	6.37648	7.75608	10.4062	11.2919	9.92171	13.3886	0	0	0	0	0	0	0	0	798.274	0	0	0	0	0	1930.99	0
P60710	Actb	ENSMUSG00000029580	5478.32	6509.05	5612.23	5742.05	7116.06	8056	7750.99	9488.37	6167.99	6062.07	4455.68	6561.1	7620.51	9098.99	6792.29	9287.25	9585940	11451400	8182010	9505490	11947100	12828500	10213400	11556900	21581200	17605000	15714800	16304100	11949300	11523700	12929700	13103600
P63260	Actg1	ENSMUSG00000062825	316.841	369.754	299.911	317.249	393.093	418.445	390.172	406.658	379.798	360.59	297.04	346.367	394.958	388.173	348.25	387.709	0	0	0	0	0	0	0	0	0	0	0	0	0	0	0	0
Q9Z2N8	Actl6a	ENSMUSG00000027671	82.8852	104.121	94.2558	89.9077	103.893	104.497	111.012	118.836	97.0511	87.4173	83.577	89.5654	113.903	112.879	106.597	98.8882	88021.4	80314.7	89014.7	144631	89948.5	102331	113019	100550	184007	103226	172555	126352	91002.5	55295.6	161777	91121
P57780	Actn4	ENSMUSG00000054808	108.217	136.773	106.673	133.682	128.354	146.437	139.19	140.087	127.034	123.077	106.744	100.045	147.198	145.115	139.297	128.872	80408.9	79446.3	109284	155821	114001	104081	165635	110664	253170	104418	237141	177590	122438	84605.2	268447	118197
Q9QZB7	Actr10	ENSMUSG00000021076	28.982	34.5298	30.6099	32.3012	42.2482	41.5729	37.182	37.5897	36.9106	37.6264	37.6355	37.8938	40.97	40.0626	40.0088	44.0116	6486.34	8949.09	8703.13	14786.3	10796.6	9772.58	13150.7	10937.3	22483.5	10958	25270.5	19213.5	9512.9	7175.09	18614.7	13235.7
P61164	Actr1a	ENSMUSG00000025228	74.703	85.969	84.5647	85.6273	87.4428	90.4995	88.6025	92.4403	77.4763	76.594	76.2354	71.2563	91.7239	89.163	92.9353	87.542	61176.8	42344	64694.6	81951.4	58167.9	53380.6	83676.5	61983.5	125009	66557.8	141504	89083.4	61833.3	45128.5	105085	57197.7
Q8R5C5	Actr1b	ENSMUSG00000037351	48.6266	56.4485	55.3086	56.0773	60.2357	65.4905	68.4801	60.5559	52.5511	56.6018	67.4876	55.4451	58.451	66.0582	67.5517	50.6613	7634.85	5902.88	9376.05	14333.1	9211.31	7213.78	14324.2	10849.3	25990.9	11978.3	24682.8	20521.6	11779.9	6176.22	19401.6	11855.9
P61161	Actr2	ENSMUSG00000020152	201.855	230.335	198.886	199.706	242.484	256.303	233.578	254.631	251.119	248.703	219.627	260.823	280.111	236.407	260.64	250.947	154546	128181	179929	267642	257911	220711	279366	237867	774745	376639	780338	557032	253184	216614	452364	391409
Q99JY9	Actr3	ENSMUSG00000026341	509.635	617.398	469.379	542.915	717.491	758.615	671.811	678.22	663.882	634.924	559.957	615.355	727.883	629.968	630.175	665.133	295350	298376	340177	585036	615951	592904	634959	476188	1760040	936271	1681510	1195680	635301	484011	1190350	646154
Q80US4	Actr5	ENSMUSG00000037761	42.7044	48.1576	61.3366	55.7815	49.9665	50.127	71.0539	57.6483	38.2589	43.4418	53.2465	39.3406	49.0276	52.8409	62.1951	41.1998	3961.14	2541.61	4662.27	7623.98	3904.99	4418.19	7008.87	5095.78	10818.1	3272.87	12713	8305.76	3387.41	2046.09	8332.66	6629.39
Q9D864	Actr6	ENSMUSG00000019948	18.9753	22.9414	16.792	17.4258	26.221	24.5357	21.3379	26.9723	26.9043	23.1116	26.8209	25.4466	26.8199	27.4826	26.8381	26.6529	908.56	1112.65	1153.46	3311.94	804.382	602.255	2665.59	2169.28	1985.5	1021.76	4355.35	2029.9	280.122	122.824	2647.77	1794.95
Q8R2S9	Actr8	ENSMUSG00000015971	45.1038	54.5702	44.3621	50.2314	56.5537	61.7374	53.9075	61.0687	58.6475	63.1956	62.9068	53.9804	70.3428	71.5299	73.97	66.1647	2645.6	2215.88	3434.98	4343.7	4117.38	4108.32	6748.52	4967.96	8032.48	5066.9	12863.2	6772.46	4681.01	1248.76	9357.92	4426.41
Q99JW2	Acy1	ENSMUSG00000023262	10.865	10.2079	13.1982	11.1957	19.3544	19.0088	20.7301	17.9701	26.2161	28.4137	31.4673	24.9272	14.0071	15.9815	18.354	17.0626	3574.74	5833.65	5075.4	13321.4	6857.83	5532.33	10636.2	8554.32	47361.1	26445.5	64802.6	39097.7	6583.48	4021.9	12893.1	12256.7
P56376	Acyp1	ENSMUSG00000008822	56.6006	65.4732	57.0032	47.9816	68.9818	65.4914	47.0012	61.9481	57.7466	68.7582	44.5437	60.1735	57.331	67.0007	53.2446	66.2258	101165	89078.8	111071	116896	119399	133613	128238	116447	322946	162372	278127	210252	143247	107376	219608	147647
P03958	Ada	ENSMUSG00000017697	5.25736	5.08566	6.18204	6.77184	6.69116	8.4818	6.78711	5.47845	7.16118	6.32084	8.43061	7.46585	5.61102	5.37111	7.48406	5.54711	17899.6	9499.46	24482.4	35425	9646.11	15099.7	19901.9	12382.6	30091.7	13062.4	42613.9	20962.5	4718.58	1983.75	18228.3	11064.9
Q80SY6	Adal	ENSMUSG00000027259	20.5921	22.5355	17.1803	22.4214	21.2007	21.0871	23.0926	22.6547	23.0931	20.7822	23.1085	19.6223	30.2532	26.3856	18.8246	18.5077	330.882	0	0	572.344	0	0	0	156.563	1810.12	0	3132.27	0	0	0	0	206.774
O35598	Adam10	ENSMUSG00000054693	65.9097	82.7745	60.0319	71.9917	78.4886	83.431	69.849	75.1791	90.8093	90.1253	78.5323	89.0905	73.5846	64.9705	67.7719	61.9245	1241.58	912.109	3241.43	3235.36	2083.87	1140.13	4765.5	4004.78	5081.76	2171.14	8423.26	5284.29	1577.15	621.67	3551.27	1987.12
Q9Z0F8	Adam17	ENSMUSG00000052593	50.055	64.5484	61.1768	58.6962	69.1612	69.9697	75.989	71.2808	85.0672	74.6363	85.3333	80.6738	71.7289	55.5939	68.946	59.96	1385.74	378.281	1116.57	1220.19	1001.19	974.455	2000.28	1932.4	3796.56	411.332	2423.14	2358.09	1306.51	558.113	1707.3	1898.49
Q61072	Adam9	ENSMUSG00000031555	9.43596	8.62741	10.4478	10.9216	12.084	11.8247	13.2324	11.3723	13.6289	13.4749	16.157	12.5823	14.0464	12.0783	14.1431	12.4152	0	0	0	0	0	0	0	93.304	0	0	0	110.608	0	0	0	0
E9PY16	Adap1	ENSMUSG00000056413	17.465	20.648	22.4467	22.9723	26.2528	25.1895	30.8112	29.0797	5.19003	4.29358	5.42213	3.44591	29.7761	34.0168	30.9456	25.525	176.631	681.452	0	922.31	1301.7	778.732	3738.24	1791.89	316.909	0	433.276	280.633	4709.07	2177.48	6236.16	2260
Q99MU3	Adar	ENSMUSG00000027951	72.4669	85.6118	112.483	102.36	81.8447	98.4989	117.614	99.6335	80.2283	83.0255	112.754	96.5365	89.7759	92.2658	105.365	89.6292	4211.2	3019.85	6847.55	8638.3	4860.11	4682.25	9402.86	6193.4	8873.64	3246.1	13232.2	8076.52	3546.47	2546.8	9586.06	7772.18
Q99MU3-2	Adar	ENSMUSG00000027951	72.4669	85.6118	112.483	102.36	81.8447	98.4989	117.614	99.6335	80.2283	83.0255	112.754	96.5365	89.7759	92.2658	105.365	89.6292	105.595	118.42	358.053	0	305.709	227.973	773.365	0	814.472	283.335	1222.98	446.023	284.069	239.198	631.898	0
Q9JHI2	Adat1	ENSMUSG00000031949	6.78376	7.22358	6.51558	7.3406	8.23497	9.59566	8.6524	11.5456	9.46551	14.8181	8.59956	12.9254	9.82439	12.3444	10.6076	9.04293	369.896	210.565	311.275	1400.61	482.826	243.106	1679.75	760.261	4123.45	1241.87	5791.67	1252.22	490.691	196.361	1731.21	2262.39
Q6P6J0	Adat2	ENSMUSG00000019808	1.94882	1.56353	2.65283	2.73685	2.72431	2.27277	2.45649	2.62267	3.11011	3.3012	3.33735	3.58846	2.03368	2.58023	2.91401	3.21715	806.587	564.607	3526.42	4796.1	3008.17	2368.89	2338.4	2373.04	8051.12	2441.31	13620.9	9525.24	1743.68	742.919	9735.01	4485.57
Q6PAT0	Adat3	ENSMUSG00000113640	8.96178	7.42226	8.06943	10.2756	6.43261	10.2539	10.5819	12.9661	6.67762	2.56984	6.86742	5.15816	7.61277	9.934	9.24373	1.6582	1080.24	726.128	1379.64	3300.35	1970.2	1709.73	1349.08	2904.81	2675.92	1706.27	4637.77	3612.87	2199.26	1226.63	3204.65	3754.64
Q9D0L4	Adck1	ENSMUSG00000021044	13.3802	20.4366	17.0354	18.8939	20.3617	17.7177	19.8641	20.3666	24.161	25.5254	29.1667	22.1693	18.4584	18.3689	21.8585	16.8047	649.637	1004.26	695.348	1986.11	1493.24	2270.84	4384.54	1520.18	5604.74	3019.24	7177.62	6431.88	1558.54	1053.58	3142.67	1601.7
Q60936	Adck3	ENSMUSG00000026489	60.2987	82.9025	63.2755	72.7428	121.063	130.365	109.502	121.914	170.972	198.952	180.82	153.932	99.8785	130.564	114.203	86.4571	323.288	0	921.981	2417.69	653.042	609.67	3797.87	3282.2	12439.5	7387.62	21422.9	14902.1	2063.24	1138.16	8151.82	3281.49
Q566J8	Adck4	ENSMUSG00000003762	23.7942	30.2085	25.0041	24.9917	28.4788	33.7661	31.5924	29.5593	36.7286	36.2321	45.0894	29.569	28.7994	31.9674	34.3174	32.0278	125.631	0	0	965.03	86.2288	101.412	227.579	878.975	3776.21	1641.84	6253.18	4515.39	101.646	0	1675.67	928.589
Q80V03	Adck5	ENSMUSG00000022550	18.3791	19.9841	22.5533	20.8838	25.6714	23.7556	27.8224	26.313	22.0563	31.3061	34.0343	25.641	28.2398	30.8447	32.5291	25.0484	0	215.638	0	0	0	0	72.3049	0	0	0	368.685	110.157	0	0	0	0
P51829	Adcy7	ENSMUSG00000031659	104.041	124.132	114.561	131.663	136.263	150.262	141.312	152.365	157.445	171.061	186.25	161.974	140.964	135.975	146.346	118.658	13.7898	182.873	0	783.386	458.341	610.866	577.019	623.008	809.648	632.079	2277.57	1904.29	293.176	217.072	2535.39	1337.94
Q9QYC0	Add1	ENSMUSG00000029106	272.37	370.132	281.538	305.6	307.549	299.003	270.223	286.045	122.434	106.702	110.596	100.065	358.907	301.512	332.912	260.345	30298.9	25448.5	26541.8	45722.9	46756.3	51219.7	57120.9	53826.6	29410.3	20907.1	32695.7	28802.4	62253.6	45796.1	81981.6	97125.7
Q9QYC0-2	Add1	ENSMUSG00000029106	272.37	370.132	281.538	305.6	307.549	299.003	270.223	286.045	122.434	106.702	110.596	100.065	358.907	301.512	332.912	260.345	0	0	0	0	0	0	0	0	0	0	0	0	0	0	0	0
Q9QYB5	Add3	ENSMUSG00000025026	161.015	193.046	150.614	168.296	268.31	268.911	226.219	245.191	141.062	130.664	120.616	128.175	345.895	302.318	326.21	275.803	0	0	183.971	0	0	182.579	0	0	0	0	0	0	3548.95	902.402	4684.9	0
Q9QYB5-2	Add3	ENSMUSG00000025026	161.015	193.046	150.614	168.296	268.31	268.911	226.219	245.191	141.062	130.664	120.616	128.175	345.895	302.318	326.21	275.803	33948.2	21316.6	36019.7	55036	54498.9	58810.1	71260.6	70777	50774.9	18046.1	42935.6	37415.2	73702.2	46368.1	123895	86976
P28474	Adh5	ENSMUSG00000028138	91.42	113.892	91.4628	102.228	117.022	123.079	110.336	121.953	120.218	109.253	104.267	108.7	114.967	108.748	99.2159	114.623	104791	111870	131984	207099	168442	149010	212898	162808	446682	250885	467018	378671	142047	88786.6	267304	165072
Q99JT9	Adi1	ENSMUSG00000020629	49.238	65.5682	55.2304	61.8339	62.7458	70.1878	70.0786	69.5321	85.34	84.6777	79.1124	74.2522	56.6935	67.6285	52.9636	61.4384	7579.28	5546.15	6721.09	27248.2	5177.03	10653.5	11094	12224.1	32909.9	18574.8	61620.7	37900.6	5678.81	4285.46	17205.7	15967.5
P55264	Adk	ENSMUSG00000039197	22.7303	18.7355	20.2424	17.879	23.1282	23.1849	24.4967	22.0302	29.7581	27.166	29.2438	34.4529	17.1953	15.2702	24.6641	19.9667	43493	26963.1	44301.3	56264.2	33332.7	37464.8	45242.9	43052.7	98936.9	67920.1	182284	87934.5	53257.8	34724.8	77765	58795.6
Q9Z103	Adnp	ENSMUSG00000051149	7.51648	27.3367	30.6971	29.2314	30.9054	29.917	35.6504	32.8685	34.8232	34.0165	47.1198	25.9467	35.4993	26.1253	35.3192	32.1469	7899.04	7583.13	11199.1	22330.2	8643.44	6967.86	14722.1	13128.7	15308.8	7688.2	23012.4	13514.7	5321.31	3122.53	14586.9	14430.2
Q8CHC8	Adnp2	ENSMUSG00000053950	9.19529	10.9225	11.8663	11.2336	13.0755	13.2454	14.5868	15.0052	17.5067	14.5617	15.5698	14.6388	14.884	12.4992	15.0711	13.6609	0	0	205.677	138.88	0	0	360.321	507.577	0	0	361.935	190.848	0	56.0356	119.5	114.316
Q6PDY2	Ado	ENSMUSG00000057134	11.1022	10.1108	9.97618	10.406	13.0991	12.8719	11.1145	11.6593	13.0218	12.9324	14.3946	10.824	14.2011	10.9761	13.7365	12.3082	6057.05	7269.32	9856.24	16492.2	6988.61	7347.07	12564.2	12912.8	18643.6	11414.6	44918.8	15837.4	8866.11	5688.94	24662.8	17317.3
Q8VDL4	Adpgk	ENSMUSG00000025236	49.105	65.6064	62.3526	61.5965	60.9562	61.8135	69.7458	69.0647	60.6825	61.007	75.5243	60.6839	56.6399	52.0231	57.974	47.1631	9069.5	10599.6	13865.8	19419.5	23844.3	16721.5	29123.1	24964.1	40177.3	25341.4	53680.9	37907.9	22992.6	13468.1	41336.8	38874.9
P54923	Adprh	ENSMUSG00000002844	106.429	119.598	103.934	118.328	131.959	131.014	126.873	130.795	134.038	117.621	112.52	113.848	127.66	127.914	123.673	120.343	42806.8	26307.1	55947.2	97718.4	54105.8	49814.4	92091.5	53660.1	158821	77076	219621	135685	53282.7	29327.8	111383	71001.3
Q8CG72	Adprhl2	ENSMUSG00000042558	56.6609	65.376	59.8851	67.088	79.2083	81.1813	82.6217	85.1684	71.5063	70.9894	77.467	62.425	88.4148	93.7207	86.1565	76.0891	7244.72	8116.88	8400.44	22259.6	16569.2	17180.7	16368.3	19693.6	66330.7	32385.4	91677.5	58278	25131.8	24100.1	41562.3	37589.2
Q99KS6-2	Adprm	ENSMUSG00000020910	34.3394	33.9307	29.6842	37.7641	40.1691	41.584	35.5033	35.1621	44.5382	43.3805	43.8272	49.0543	46.577	42.6044	44.4887	41.2368	0	0	0	333.585	0	0	994.541	0	8090.48	0	4772.78	1498.84	0	0	6271.33	0
P18762	Adrb2	ENSMUSG00000045730	88.1578	111.468	136.008	125.048	137.916	141.611	162.103	152.183	53.4715	71.0226	89.0454	62.953	172.238	186.484	214.695	176.126	0	0	102.117	0	0	0	221.141	202.754	0	0	0	0	0	0	326.508	339.533
Q99MK8	Adrbk1	ENSMUSG00000024858	352.828	488.221	442.085	470.427	403.999	479.478	466.663	467.456	260.519	257.862	316.55	251.322	392.653	405.889	443.201	373.251	39972.9	35440.6	46413.8	69037.6	43255.9	40202.2	65599.6	48862.5	56243.3	29271.5	59846.5	45116.3	35362.1	23417.7	71173.6	61791.6
Q9JKV1	Adrm1	ENSMUSG00000039041	62.2844	72.9666	73.5144	66.8142	78.907	84.9533	78.8711	74.109	66.8895	75.9731	72.5123	65.6665	84.7067	90.9078	75.0418	74.4758	19025.2	19487.3	37343.1	40840.5	21624.8	19364.3	41442.2	29987.5	47927.6	28980.9	67452.5	49913	14956.9	14494	37069.6	24560.7
P54822	Adsl	ENSMUSG00000022407	58.9877	62.2208	56.76	64.645	77.546	86.9544	90.8065	85.7089	74.9994	94.5359	87.7311	69.4994	74.9747	98.4491	75.3443	57.4842	28845.8	36345.7	46300.1	64763.8	49266	55252.8	87423.6	52454.4	237215	102991	256955	145383	69337.2	45346.4	131504	61604.6
P46664	Adss	ENSMUSG00000015961	40.7785	47.2467	45.5308	49.0804	51.7222	50.5475	55.4652	53.399	57.9585	52.3688	59.8624	53.1473	50.1041	45.7325	51.8266	46.7302	32849.2	28609.9	48248.1	50162.4	33289.3	23999.5	36200.8	27395.7	72728.3	39221.8	78584.2	54527.4	23781.2	16061	41811.4	20032.2
P28650	Adssl1	ENSMUSG00000011148	46.1652	40.8579	51.2338	46.4579	15.7981	12.0301	15.9707	15.4788	18.8225	13.9012	13.1615	10.8544	6.78029	8.29116	7.93224	9.88033	58874.6	50507	66403.8	106696	38546.6	36876.2	52557	37553.6	13480	5754.49	16422	12983.1	3005.28	2878.28	9566.66	2703.03
Q9Z248-4	Aebp2	ENSMUSG00000030232	20.7384	24.1105	22.0043	20.5608	30.3313	31.2579	32.9019	30.3159	24.7629	24.1756	25.6454	25.3437	28.7671	24.9773	30.4961	33.0407	586.383	356.494	626.759	700.817	0	422.634	0	617.024	0	0	754.799	657.867	0	0	627.943	380.151
Q9CZI9-2	Aen	ENSMUSG00000030609	15.8058	14.5261	21.7909	21.1395	36.0756	21.7415	22.5751	28.6584	13.4901	17.1635	11.9419	16.8051	20.4072	13.9058	15.6737	16.5745	0	0	0	0	0	0	0	148.5	0	0	0	217.978	0	0	0	156.727
P63002	Aes	ENSMUSG00000054452	222.397	217.709	184.435	194.387	232.846	243.662	217.088	227.883	235.167	227.796	184.299	210.82	272.23	323.018	268.236	262.328	2587.11	909.647	704.738	3181.8	3034.5	2582.98	4540.63	2320.68	5271.64	1320.55	14407.4	3994.63	275.859	1456.92	6975.92	3089.43
O88573	Aff1	ENSMUSG00000029313	69.2701	68.9139	102.014	90.722	57.531	51.7769	72.0636	69.896	79.108	76.6395	85.6507	81.6488	62.9025	69.971	73.5267	66.9636	326.679	216.057	460.278	817.563	0	0	131.49	326.977	657.89	77.9519	433.615	788.434	74.4891	0	143.739	173.75
P51827	Aff3	ENSMUSG00000037138	87.4807	97.8387	129.655	116.163	108.273	90.3091	111.788	112.64	46.3819	43.1019	46.6045	41.1435	92.7535	85.2308	96.2735	79.5164	861.463	317.579	690.165	3149.84	1153.94	857.841	1287.71	1011.64	565.946	0	775.319	89.3775	354.099	60.3913	1116.72	1285.12
Q9ESC8	Aff4	ENSMUSG00000049470	27.3556	29.7798	32.1938	27.9282	44.8634	39.6725	43.9639	44.7145	32.2014	30.5663	36.3814	29.2957	50.2111	49.7886	60.1197	50.5759	66.3144	0	32.4908	81.9972	0	0	170.143	83.588	0	69.5219	79.3238	0	0	0	153.969	0
Q920A7	Afg3l1	ENSMUSG00000031967	28.99	37.252	42.504	36.8031	41.5949	41.8776	46.5645	46.7055	43.9763	46.7052	55.6395	38.7081	41.7925	42.8224	47.0445	41.7013	685.993	99.1215	768.598	1500.85	717.021	852.942	1211.59	736.203	3533.78	661.023	3544.48	2334.34	126.158	91.5941	1479.88	1496.81
Q8JZQ2	Afg3l2	ENSMUSG00000024527	36.8896	46.0317	47.9083	47.953	51.9883	52.601	59.1173	53.2031	66.6722	64.2705	68.4308	60.2229	52.2492	43.8425	53.662	42.7843	5171.79	5720.53	6551.37	14346.1	9503.71	8053.27	17104.7	14372.5	56360.2	31457.5	71072.8	51937.5	10292	12503.3	29763.3	25087.2
Q80WT5-2	Aftph	ENSMUSG00000049659	55.6741	59.8724	65.0743	64.2897	67.9758	64.944	71.301	69.7575	57.8056	55.7907	60.9907	55.78	69.3613	53.4249	68.6489	57.7186	1293.35	522.499	1548.26	2964	1515.6	769.659	2095.75	2305.82	2831.55	166.013	5179.19	1621.46	1129.01	297.056	5382.52	2494.62
Q64191	Aga	ENSMUSG00000031521	28.1602	31.4864	21.1433	29.6032	29.3816	26.4868	24.8495	26.7917	33.8376	38.6573	34.9496	32.4868	23.6104	22.3637	24.2675	25.905	0	0	0	0	0	0	656.263	0	0	272.673	369.808	1679.78	0	0	0	658.25
Q3UHD9-2	Agap2	ENSMUSG00000025422	15.7155	20.627	19.8275	14.8649	21.299	24.8476	27.9996	20.3878	24.933	23.8799	23.1113	19.0228	22.0051	28.3956	28.6828	24.0634	787.306	945.114	1359.41	3573.04	1751.27	1284.3	3054.62	2703.44	4985.56	1366.78	6993.61	4106.66	988.444	974.556	4702.47	4099.83
Q8VHH5	Agap3	ENSMUSG00000023353	10.5091	12.2717	21.6121	11.0332	17.7666	20.3676	21.7599	22.5801	18.478	16.6977	21.6447	15.0514	22.7582	24.9817	31.4044	28.6755	0	0	0	44.2254	0	0	167.782	110.483	444.531	0	1005.95	294.753	396.504	33.4037	596.966	350.549
Q8K2K6-3	Agfg1	ENSMUSG00000026159	38.3318	40.9656	46.1262	43.9406	53.8276	53.1016	55.3329	53.2351	44.9743	37.7014	41.6854	40.1098	54.4923	53.2664	49.7523	49.8549	12557.7	12701.4	11082.8	20117.7	13406.9	11296.7	16004.1	13219	18286.8	11690.8	20974.1	12575.7	10646.2	6845.26	19413.4	17966.6
Q80WC7-2	Agfg2	ENSMUSG00000029722	25.3661	32.2545	29.1756	28.1876	26.2957	27.6802	24.7952	24.5452	11.0112	12.0815	14.262	11.9624	19.6837	16.5978	23.7813	17.0068	4546.99	1073.69	3069.1	6832.56	3093.27	3614.43	4597.85	5311.66	2774.16	356.928	4786.72	1378.18	1831.59	200.209	4533.26	3401.74
Q7TN31	Aggf1	ENSMUSG00000021681	41.9154	46.618	48.7813	49.5376	50.3919	50.8095	58.6769	51.4093	46.7958	46.9895	52.3485	44.5481	44.3373	46.2334	50.2619	40.5258	0	0	0	353.26	118.766	50.5506	118.325	193.766	284.173	0	531.622	415.758	0	0	292.837	185.355
Q9ESW4	Agk	ENSMUSG00000029916	18.4354	20.1425	21.3557	21.4095	24.9503	24.0068	29.1386	24.8379	25.7778	25.7867	24.5249	25.7948	23.0081	23.045	30.5279	23.7956	31809.8	25885.5	37844.8	39865.7	39889	36438.2	38910.6	31822.6	93598.5	44260.7	97024.4	71670.6	38696.5	20151.7	66925.4	47151.5
F8VPN4	Agl	ENSMUSG00000033400	7.3659	7.43358	5.89589	9.26197	6.26781	6.91968	7.29792	6.32738	9.78893	12.224	9.16754	12.8995	10.6995	6.23029	6.54364	7.3599	125.878	96.8373	0	100.317	0	0	0	0	159.473	322.526	0	215.899	110.121	0	0	0
Q8CJG1	Ago1	ENSMUSG00000041530	5.80244	8.80091	7.53862	9.73517	11.3789	9.91679	10.7515	10.9964	10.8862	7.93814	11.6233	8.10046	10.4401	9.03428	10.8222	9.04936	4927.53	18886.9	6692.99	11035.7	8489.82	12147.4	13764.2	9607.59	31548.7	17267.7	36296.7	20157	18292.3	10926.7	28853.1	16289.7
Q8CJG0	Ago2	ENSMUSG00000036698	9.75279	9.20898	13.2974	12.8705	15.0348	13.6466	18.9182	18.0813	10.069	9.53619	12.1776	10.1325	17.8853	20.032	21.608	19.3996	20165.7	19422.3	22201.6	33609	27946.8	27301.1	36022.2	29540.5	56033.9	27422	63766.3	42164.6	39467.8	26354.6	67818	53643
O35083	Agpat1	ENSMUSG00000034254	28.9377	31.4596	42.3601	29.7406	26.9133	28.9236	38.7799	31.6309	35.977	33.7012	33.0904	33.6155	26.9813	32.4842	31.8828	33.4212	4339.03	1131.68	4373.87	8284.79	3156.56	2766.84	6740.24	10126.8	0	0	14862.9	12284.4	4149.35	987.914	7763.28	8586.22
Q8K3K7	Agpat2	ENSMUSG00000026922	10.1329	14.1488	10.3755	12.6619	20.823	24.0619	19.0441	22.261	17.775	16.5843	16.3151	15.0171	35.3802	37.8238	36.6591	30.6792	0	0	0	0	0	0	0	0	0	0	839.278	0	0	0	798.904	470.361
Q9D517	Agpat3	ENSMUSG00000001211	52.874	61.5527	59.6735	66.7588	63.8477	66.7984	77.7765	67.3267	74.0338	80.2926	82.4257	71.0707	59.6985	58.1231	62.8032	54.4594	6487.17	5582.41	8402.25	7516.59	9081.18	10309.7	14784.8	10018.1	27641	19921.8	45295.6	36799.9	10032.1	2587.23	15213.4	12693.3
Q8K4X7	Agpat4	ENSMUSG00000023827	11.9815	12.9979	10.8196	12.2025	15.3453	13.8613	13.8722	19.0382	21.8166	20.8532	20.8519	24.0358	18.1075	16.4374	27.8179	17.8267	714.369	587.469	922.386	1920.22	1601.49	1298.63	1927.14	2138.9	4812.72	4156.89	9308.08	5686.71	1894.36	759.38	3888.96	1770.86
Q9D1E8	Agpat5	ENSMUSG00000031467	2.21529	2.53559	2.48752	2.49588	3.12807	2.85343	3.68218	3.31013	2.87918	2.81014	3.24687	2.66114	2.24935	1.88857	2.22619	2.15157	0	0	0	1028.72	0	0	190.407	485.37	0	0	1091.35	1484.49	0	0	0	216.261
Q8K2C8	Agpat6	ENSMUSG00000031545	34.0396	33.3481	35.6793	34.3364	38.2816	45.15	49.2888	42.5989	43.4845	44.5595	57.8044	46.1266	48.177	42.2918	45.8133	43.1461	148.837	0	0	92.0259	0	0	120.817	438.344	175.969	0	1116.35	703.227	397.418	128.185	411.184	384.574
Q8C0N2	Agpat9	ENSMUSG00000029314	65.7039	73.0523	55.4589	65.8381	41.0494	44.38	39.7336	40.3381	11.3537	14.7582	10.8547	12.1124	19.7498	17.1819	19.52	17.87	12283.6	10229.4	14641	20982.5	6850.16	4955.87	9340.05	7533.42	939.177	0	1684.19	940.741	1133.96	316.419	1811.95	1817.23
Q8C0I1	Agps	ENSMUSG00000042410	31.6803	34.9605	36.1058	38.6791	36.0596	36.6969	33.0781	35.7208	41.5794	37.6896	40.3001	42.1338	38.4863	33.8448	40.7307	32.7496	9166.65	4794.26	9341.28	18279.4	9133.37	8622.43	17411.8	11874.3	26370.2	10019.1	19619.1	16993.4	6616.43	3184.65	18250.6	11199
Q641K1-5	Agtpbp1	ENSMUSG00000021557	23.0856	26.9937	31.2321	21.6743	27.4547	20.7393	25.5369	26.9391	23.2728	22.6076	21.3042	18.4157	30.6862	26.1804	27.6011	25.0446	0	0	0	6302.63	27.5484	0	58.3892	207.85	98.2982	0	98.8751	205.711	0	0	0	109.977
Q9WVK0	Agtrap	ENSMUSG00000029007	5.9527	5.80262	6.65239	7.07934	7.33816	7.48096	8.2584	7.83844	10.3349	10.2605	10.01	9.93211	6.96699	8.36771	8.98284	7.33973	0	0	0	0	0	0	0	0	0	0	0	0	0	0	0	0
Q8CJF7	Ahctf1	ENSMUSG00000026491	28.234	34.681	40.7918	36.7334	42.7643	48.0267	54.3333	49.4866	48.6551	55.0055	73.6046	53.3	48.6302	40.5856	57.4288	42.1085	6146.44	5476.99	8012.01	13799.1	5835.59	6122.48	12589.6	9289.83	11745	5656.67	20779.6	15154.2	3802.07	2300.98	11315.8	8925.07
P50247	Ahcy	ENSMUSG00000027597	4.86344	7.12081	7.58942	5.71214	9.65243	9.60154	9.98509	8.32984	10.2142	10.0865	10.519	9.9944	10.7335	10.5515	9.33418	8.82228	295649	242713	350421	547892	382766	376004	428738	454713	1298560	793375	1627850	1125910	595944	427121	994971	855407
Q80SW1	Ahcyl1	ENSMUSG00000027893	58.0073	62.5761	64.9771	68.6843	77.3676	82.0673	75.0162	75.3028	80.33	75.5447	73.5105	70.1352	83.43	71.4431	75.9225	64.8723	901.457	415.398	697.462	3662.74	2059.4	1791.57	2012.38	4401.89	13133.2	3864.61	12251.4	6848.13	1192.84	841.471	5610.71	5374.03
Q68FL4	Ahcyl2	ENSMUSG00000029772	18.5636	19.1731	33.3874	28.1425	35.8085	33.1368	43.5188	40.5207	102.433	97.2848	127.763	109.898	49.7346	38.3319	58.7308	48.445	6201.53	4022.34	3979.88	8523.74	6656.72	4299.44	11699.9	9227.4	63365.5	25555.9	81328.7	33372.8	6034.3	3865.97	22099.3	16257.6
Q6PAL7	Ahdc1	ENSMUSG00000037692	5.57215	4.47777	7.54691	5.25422	6.76061	6.93963	8.63348	7.78956	5.67728	6.14177	7.47408	4.38751	6.15913	6.63042	7.03724	7.27099	607.134	585.555	876.513	1970.05	396.288	676.005	2284.87	763.109	259.786	0	878.734	403.66	517.939	180.266	1209.09	846.581
E9Q616	Ahnak	ENSMUSG00000069833	8.10205	5.34804	8.95955	7.2613	12.6782	6.2319	8.69114	8.91279	0.522565	0.459072	1.55919	0.640163	11.8728	14.2398	12.3438	9.42469	2664.83	1454.69	3411.52	5688.58	3744.51	2480.61	6001.39	5344.6	143.807	149.333	526.272	195.549	3259.66	1954.44	8596.26	5599.59
P30561	Ahr	ENSMUSG00000019256	4.57164	5.88085	5.88052	6.27774	5.3309	3.95376	8.12327	5.61436	33.7285	32.91	39.2919	35.7498	2.79262	1.89307	2.50066	2.19778	0	0	0	0	0	0	0	0	668.966	0	429.197	239.471	0	0	0	0
Q8BK64	Ahsa1	ENSMUSG00000021037	128.866	144.62	123.081	145.302	186.563	175.615	160.332	176.82	153.821	133.435	115.56	128.028	189.867	175.102	151.877	165.278	55841.6	50650.1	69514.7	95876.4	58500.8	49053.4	62159.9	58226.4	130215	63883.6	157525	116406	42461.4	38250.1	94931	72334.5
Q8N9S3-2	Ahsa2	ENSMUSG00000020288	17.2346	21.4186	17.5456	21.3273	29.8846	26.835	21.9559	27.561	32.7199	33.8081	33.745	35.0409	33.2571	33.7112	31.9345	27.3637	0	0	0	586.893	292.225	288.461	341.275	184.705	2955.37	691.232	829.006	853.887	120.909	211.789	1889.42	1490.19
Q8C4Q6	Aida	ENSMUSG00000042901	20.9968	26.6681	25.016	23.2932	28.2295	26.5258	29.5403	25.0525	11.4527	8.74971	11.0533	7.19203	29.9398	27.8973	40.4248	33.7574	2090.48	621.689	1347.59	5463.61	4304.39	4115.56	4625.27	5625.83	2585.41	0	6464.78	1624.88	7065.41	3840.91	12503.7	5774.61
Q9Z0X1	Aifm1	ENSMUSG00000036932	30.9346	36.953	29.888	39.0311	36.3926	44.8921	40.4857	38.4045	42.3922	41.1852	34.8012	37.4518	32.7489	36.7717	33.1023	31.1932	42217.5	25977.4	39244.7	69777.1	46080.6	40862	52215.5	59122.1	102668	60813.4	126769	103103	33526	22248.8	69079.1	65871.2
Q9D8B1-2	Aig1	ENSMUSG00000019806	14.4038	18.0896	19.912	19.0077	20.4653	22.8232	25.6239	21.9303	59.2848	62.8055	64.2085	66.2813	27.2314	24.0424	32.711	23.6942	0	0	0	488.064	0	0	0	785.242	1015.03	0	5858.99	2834.97	0	0	898.392	1249.93
E9PVP1	Aim1	ENSMUSG00000019866	34.6098	48.5767	42.951	49.9465	46.052	48.4944	47.1739	47.7543	27.4784	30.9415	30.8924	24.7155	44.1208	40.4539	46.0873	35.2899	176.591	158.098	453.525	839.225	235.083	232.282	896.17	601.925	55.5361	0	65.349	94.8636	101.433	80.575	573.15	411.289
Q91VJ1	Aim2	ENSMUSG00000037860	54.425	41.226	56.5308	33.4633	75.4005	46.3513	96.0275	59.663	72.7986	72.2072	113.265	64.2998	100.568	60.1874	81.6369	75.5348	7382.21	5099.24	6886.01	10619.2	9164.3	8581.68	11440.2	7015.47	13888.2	9620.7	24227	13394.1	8294.71	2350.25	17443.5	11253.3
P31230	Aimp1	ENSMUSG00000028029	33.3953	37.8223	35.932	37.0531	39.786	41.7766	39.557	45.9356	45.1679	43.0028	42.2575	48.2601	44.8183	36.0506	44.8084	38.1163	34402.3	28932.8	38096.3	77573.8	37997.1	32333.8	49569	33800.1	124641	46447.9	138490	92899.1	34034.8	17684.6	60981.1	49082.7
Q8R010	Aimp2	ENSMUSG00000029610	17.823	19.4691	25.3398	23.9008	31.7039	24.9128	29.3021	27.8123	31.0304	34.5543	35.5954	27.5754	31.8718	30.5399	35.792	30.0643	20298.5	15802.3	29282.9	48173.5	16639.8	21576.6	33556.5	34982.8	51675.4	37090.2	64866.9	44619.9	14465.8	14033.7	35694.5	33940.9
O08915	Aip	ENSMUSG00000024847	110.408	126.4	102.436	120.858	155.919	170.839	128.863	152.584	128.116	113.916	106.779	111.225	165.715	168.704	154.322	148.513	25864.9	21886	20334.6	57443.7	32786.6	36815.9	59998.7	46523.7	88954.4	37449.4	72681.1	65047.2	36946	24580.1	75408.1	61547.7
Q9WTP6-2	Ak2	ENSMUSG00000028792	123.049	127.934	124.031	140.034	146.414	138.922	140.798	148.379	123.918	123.049	125.789	117.717	119.763	130.954	124.96	129.426	114743	65196.2	155233	207903	127177	126587	228959	149002	373016	215150	450087	278305	135899	73629	203665	182768
Q9WTP7	Ak3	ENSMUSG00000024782	52.7901	64.981	54.606	66.3119	51.6577	49.4534	47.1858	50.9865	39.625	37.5167	36.4194	35.3295	30.7998	29.0604	27.9682	28.6278	81158.4	39409.3	94958.4	145561	66003	58316.9	78626.3	70854.1	119309	54803.4	124835	104109	17781.2	12308.7	50206	59625.2
Q8VCP8	Ak6	ENSMUSG00000078941	88.6387	99.8715	89.785	83.6582	100.764	98.8848	90.1624	91.5469	57.454	54.7392	60.0517	69.0123	85.2463	85.2225	77.8443	96.3608	0	0	0	0	0	0	0	0	0	0	0	0	0	0	0	0
O88845	Akap10	ENSMUSG00000047804	34.3508	43.356	43.7971	47.6466	48.2346	52.81	50.1139	49.213	44.529	49.3368	49.9185	46.6282	52.9005	39.6447	49.0234	41.7943	783.072	260.161	230.164	2517.8	854.261	607.166	1656.14	1953.4	994.162	0	1866.48	691.781	642.389	371.066	2336.64	2504.59
E9Q777	Akap11	ENSMUSG00000022016	8.15808	7.75962	10.3386	8.8366	12.7056	10.2386	13.0927	12.2118	16.4185	16.0872	16.3227	17.0632	12.1943	11.7459	14.535	11.8991	128.131	61.1183	114.307	619.103	153.667	120.828	329.437	428.38	513.857	280.818	943.621	1172.53	378.255	309.844	969.591	787.693
Q9WTQ5	Akap12	ENSMUSG00000038587	66.1606	80.5253	81.9951	82.1633	23.985	24.2516	29.0423	27.9639	2.68238	2.9797	2.69539	2.27711	11.4141	9.07875	9.41065	9.26653	109027	76525.9	163175	192724	43558.8	35598	76200.5	49171.9	182.622	0	79.8185	166.745	2111.01	1297.5	3626.55	3119.61
E9Q394-2	Akap13	ENSMUSG00000066406	115.291	128.365	185.664	149.791	185.176	169.725	222.351	203.648	178.304	181.963	209.245	167.194	215.288	195.495	308.531	188.487	3314.14	1669.05	3586.2	6531.9	5439.32	5414.13	7728.42	8518.45	7797.02	4052.39	11442.1	6791.28	10168.5	4676.77	15444.4	12613.3
A2A3V1	Akap17b	ENSMUSG00000059708	8.57689	11.4402	13.9191	12.3921	3.27878	2.49348	4.07117	3.51525	2.44372	2.60842	3.34432	2.91608	0.913115	0.788222	1.07669	1.04626	0	0	0	263.346	0	0	0	0	0	281.674	0	0	0	0	0	0
O54931-2	Akap2	ENSMUSG00000038729	32.6919	35.5907	42.1803	43.3556	29.1244	30.6236	40.8909	38.3643	84.579	80.5562	95.76	82.073	37.6376	41.1679	57.7726	38.8694	1226.73	1924.46	1942.58	3332.63	1531.79	1073.06	2747.6	1573.66	15791.6	6569.89	12599.5	9136.42	1415.27	924.262	5656.04	2577.94
D3YVF0	Akap5	ENSMUSG00000021057	0.83614	0.756449	0.604467	0.501805	1.11148	0.668844	0.92906	0.966654	2.46311	2.62427	1.93214	1.76991	1.2719	1.4411	1.43949	1.32671	0	0	0	0	0	0	0	0	0	241.158	428.408	380.207	0	0	0	60.2856
Q7TN79	Akap7	ENSMUSG00000039166	5.52712	4.43063	3.63258	6.30822	9.97864	8.96015	10.6977	8.62364	13.7784	15.0872	14.3217	16.7601	12.6847	8.16413	6.22694	11.7121	0	0	0	0	0	0	0	0	1473.49	504.672	629.757	0	0	0	0	0
Q9DBR0	Akap8	ENSMUSG00000024045	104.508	123.504	129.044	122.48	160.076	162.52	173.485	158.029	152.516	173.893	198.991	170.038	187.355	179.78	207.18	166.962	22777.4	16002.6	25618.6	38940	29998.8	21272.8	37798.3	34391.6	47320.1	27010.1	63655.9	43990.1	19295.3	14480.8	51504.1	34873.2
Q9R0L7	Akap8l	ENSMUSG00000002625	117.437	126.056	132.709	140.14	166.004	157.793	174.377	169.204	194.428	205.092	247.29	208.295	188.196	195.997	225.075	165.857	4935.49	3195.95	3348.63	6587.92	6030.76	5189.48	7088.09	6360.95	15489.5	9035.39	19695.6	10256.6	6648.31	4341.56	16253.4	9399.38
Q70FJ1-3	Akap9	ENSMUSG00000040407	45.1149	50.0826	50.0223	55.0697	54.5652	46.745	52.4116	55.4538	44.1673	44.5518	50.3186	41.2924	48.1749	50.5756	60.7649	47.5114	434.091	223.245	641.715	1734.85	295.382	196.514	856.883	1101.43	486.524	258.727	1079.05	1053.21	220.645	105.094	995.6	947.148
Q9JJR5	Akip1	ENSMUSG00000031023	26.0825	24.34	24.2037	25.2262	26.0171	25.708	19.2888	24.4527	28.8658	32.1609	26.6292	32.7692	23.6823	24.687	19.8723	20.9943	224.451	0	0	562.709	253.214	0	0	431.928	0	0	0	895.634	0	0	1099.76	500.482
Q80VW7	Akna	ENSMUSG00000039158	158.231	192.264	193.396	216.616	220.111	226.684	264.088	242.637	167.051	159.459	205.112	150.277	236.632	245.554	267.691	210.667	2126.09	1069.86	3255.69	5758.15	3556.98	4050.91	8867.02	6153.78	5125.61	1449.1	8502.95	4512.09	2575.6	1984.59	8128.71	5771.59
Q9JII6	Akr1a1	ENSMUSG00000028692	262.824	317.007	267.803	287.108	288.112	282.223	284.757	286.138	349.554	315.362	278.649	306.431	266.855	268.316	262.956	260.712	60851.9	48859.6	62745.8	108824	61533.1	55146.5	59628.7	58429.9	244116	113376	218537	156283	54225.9	42009.3	88421.1	75626
P45376	Akr1b1	ENSMUSG00000001642	68.1161	81.0713	65.4601	72.1564	88.5942	94.5551	84.8067	90.0785	103.42	93.993	85.0866	85.4708	100.475	106.093	86.095	95.4615	345843	291019	408065	527734	436148	445974	525883	351490	1559800	802096	1742780	1068990	536755	369378	937719	725078
G5E895	Akr1b10	ENSMUSG00000061758	36.6878	42.9336	46.3518	43.6674	45.2498	50.4063	43.0102	51.833	47.0791	58.3316	65.3781	54.758	54.6533	51.4115	58.1068	52.6379	7956.07	13345	43802	34961.8	6976.85	17602.6	28555.5	17292.5	26940.7	43625.2	78257.4	40423.5	25055.7	18012.3	38868.7	54568.6
Q9DCT1	Akr1e2	ENSMUSG00000045410	1.69245	2.41435	1.71701	2.58871	1.34794	1.47809	3.39657	1.34026	4.22589	5.48026	5.43444	8.27038	0.695339	0.697612	0.87808	0.741081	1859.28	2145.92	4430.44	2080.91	0	0	746.65	965.885	13902.2	6352.73	18801.1	4408.98	0	79.2172	0	0
Q8CG76	Akr7a2	ENSMUSG00000028743	32.3953	35.9814	40.6885	34.9421	29.9706	36.9472	40.2639	40.4642	128.254	132.215	115.242	107.253	33.4624	38.0556	40.6242	36.2821	13150.1	18977.3	17915.4	21313.6	19527.4	21504.6	34061.9	25769.1	316248	174898	388796	216246	33674	23741.6	68771.8	36077.7
P31750	Akt1	ENSMUSG00000001729	134.347	168.722	146.088	159.496	119.813	130.971	132.822	140.348	108.302	108.196	106.309	97.8421	105.849	107.661	113.94	89.8356	11244.7	9065.44	13426.4	20168.8	7900.13	6934.45	9730.13	6427.06	17866.4	8943.81	19644	15518.2	4540.25	4382.55	10793.7	7448.24
Q9D1F4	Akt1s1	ENSMUSG00000011096	24.7169	32.077	30.7263	22.2675	26.8793	27.5065	30.4509	27.6809	25.7085	31.8094	36.8392	23.3781	18.4969	34.1642	33.6586	17.8205	1759.78	909.815	1119.42	2387.92	1129.86	1285.68	1862.04	1583.48	3469.36	1718.37	4598.27	4256.57	1308.26	745.874	1884.57	2526.69
Q60823	Akt2	ENSMUSG00000004056	23.0899	24.3343	24.9658	26.8681	26.9746	27.1997	29.5067	27.611	25.8124	31.1106	25.7132	22.3276	23.5764	26.0143	27.9025	22.2649	2413.65	1858.98	4908.86	4868.91	3499.91	3902.93	4679.77	3841.67	12876.8	6077.88	20131.8	9583.69	3240.75	2633.27	11594.1	3016.92
Q9WUA6-2	Akt3	ENSMUSG00000019699	9.32761	13.9756	9.98407	10.7712	13.8281	17.7033	11.4179	13.2417	10.6742	6.56753	11.0145	6.41811	17.2567	17.0727	24.7712	15.6521	263.068	460.394	253.733	1191.03	506.373	593.405	1121.5	0	717.037	0	457.592	0	289.464	491.662	660.803	697.773
Q64362	Aktip	ENSMUSG00000031667	34.8332	40.8938	31.8381	46.015	30.7997	30.4608	25.5188	27.9473	22.2109	23.6574	22.4988	26.5858	31.0493	31.3549	27.753	32.3645	189.197	0	0	0	0	0	817.82	0	0	0	0	547.622	0	0	0	298.672
P10518	Alad	ENSMUSG00000028393	46.4552	54.6185	52.9066	56.4703	57.0456	61.0718	57.6873	56.8291	45.1926	50.4608	48.8088	38.8652	52.566	52.7633	50.3046	51.924	6223.81	9046.48	12344	29356.1	11680.8	11375.4	22171.1	17507.4	61294.5	14716.2	63559.7	44133.8	22152.4	14935.7	44053.1	24233.4
Q8VC19	Alas1	ENSMUSG00000032786	19.949	25.5935	22.0665	25.021	22.653	21.8513	26.7977	23.0807	23.755	23.0443	29.0456	19.1373	22.7014	24.9848	23.2125	19.0458	0	0	0	0	0	0	0	0	0	0	383.158	0	0	3399.94	0	0
Q61490	Alcam	ENSMUSG00000022636	4.86821	4.21852	3.48788	3.39843	11.3901	6.69312	7.91225	6.76325	1.28338	1.43956	1.99195	1.42202	11.4186	8.77505	13.3938	8.94736	0	0	0	0	0	0	84.7785	60.7802	0	0	0	0	575.688	360.089	1159.23	775.07
Q571I9	Aldh16a1	ENSMUSG00000007833	54.8796	61.6583	61.5971	53.4718	69.267	65.3647	64.3817	62.2504	47.6861	44.5573	47.1031	42.3743	59.7058	67.2077	54.9319	45.7338	9088.68	6449.48	5594.79	20216	9454.78	10078.8	16570.8	14014.9	24339.1	8037.61	33484.9	15431.4	10091.2	6077.84	22513.2	15411.8
Q9Z110	Aldh18a1	ENSMUSG00000025007	20.8425	28.5412	28.5501	26.1256	26.8042	31.8917	34.5437	29.8843	37.7893	37.0483	37.7628	33.7984	31.7201	30.089	27.38	25.4491	16256.5	13331.7	24444.8	34477	26157.4	18818.9	23771.2	19754.1	37414.4	14743.2	57685.5	37480	11826.1	6000.76	27652.5	16316.3
Q9CZS1	Aldh1b1	ENSMUSG00000035561	13.7303	16.3358	15.7932	16.0643	13.5719	16.2148	18.3693	14.4572	12.5681	14.7306	13.0082	9.90343	8.62	9.26723	10.6514	7.99467	19813.6	17589.3	28507.4	32784.3	21300.4	15455.3	32564	19325.6	30075.8	11921.6	26219.5	15145.8	4019.15	2734.01	12529.7	6406.66
P47738	Aldh2	ENSMUSG00000029455	226.78	254.07	266.3	293.452	269.883	311.181	263.486	233.711	416.996	295.813	335.246	240.028	252.384	235.758	220.017	233.229	341573	270058	376349	601564	368676	370603	478236	454984	1094180	537510	1064740	947345	345343	218253	607921	450955
P47740	Aldh3a2	ENSMUSG00000010025	46.7973	59.5173	54.1397	50.5073	57.6186	58.4247	51.3257	55.5043	56.5878	55.2299	52.6018	44.5295	58.0965	54.3864	60.3583	54.6509	19641.2	20090.9	17319.6	33441.9	22004.9	25832.2	30777.6	36974.6	76122.8	39677.9	79204.9	58140.3	32621	21085.2	48409.1	51815.5
Q80VQ0	Aldh3b1	ENSMUSG00000024885	39.6624	43.5381	36.8869	47.4012	30.5756	36.8699	33.8802	37.1476	43.7285	41.1895	45.259	41.3976	26.8027	25.8571	28.765	27.5694	832.474	750.869	1471.95	6150.36	2004.12	320.056	2369.34	2973.52	5808.92	2578.14	10001.5	8756.26	520.672	166.174	1498.4	1525.25
Q8CHT0	Aldh4a1	ENSMUSG00000028737	7.62972	10.8534	8.78677	10.9142	15.5567	17.0612	12.8648	16.3388	29.5308	29.9425	24.2739	24.5787	19.8473	19.2457	18.615	17.484	5740.56	4277.94	6431.89	9034.7	7689.92	6930.6	8116.49	10603.6	60922	42253	78347	61549.5	22828.1	9257.75	31091.3	21130.7
Q9EQ20	Aldh6a1	ENSMUSG00000021238	10.9763	9.69363	8.55107	10.234	14.7864	13.9563	13.8235	12.9215	16.9896	18.6074	14.129	18.7678	20.1733	18.312	21.3223	18.9327	1002.07	422.296	550.097	3114.06	933.887	1157.14	3153.68	2672.41	8004.98	2357.45	10021.8	6024.75	3679.2	2229.6	11662.8	7992.07
Q9DBF1-2	Aldh7a1	ENSMUSG00000053644	2.37129	3.60471	2.55732	2.35993	2.98826	2.4062	2.49634	3.09027	5.65597	11.6283	7.93311	4.83424	3.91701	3.88121	3.84084	3.97994	776.053	689.351	2224.59	2804.22	1002.87	444.443	3031.09	0	8433.31	4224.11	13309.1	7101.13	409.49	664.867	2301.21	1189.59
Q9JLJ2	Aldh9a1	ENSMUSG00000026687	43.5572	55.8551	44.6774	48.9341	48.5222	46.974	48.2066	52.7348	43.337	45.0622	38.647	40.8427	52.3925	50.3546	47.492	44.7165	71637	66918.1	86637.4	147481	96389.8	81092.6	121230	85376.2	196909	103463	219025	134506	91482.6	64108.3	155685	128802
P05064	Aldoa	ENSMUSG00000030695	297.76	354.875	264.638	319.382	435.795	458.569	379.962	447.239	511.236	465.9	378.055	428.083	499.119	538.374	446.714	483.72	295428	279340	203335	499591	460255	420237	505147	349330	1052770	602524	1254370	764534	510873	406282	891063	636143
P05063	Aldoc	ENSMUSG00000017390	3.27473	2.17255	3.33998	1.87222	12.2576	12.0515	8.30835	8.7481	9.26256	7.77773	7.98528	5.88184	11.3338	10.1852	10.2449	9.94219	0	237.86	0	125.029	4015.67	2760.36	3612.27	4823.88	11055.1	4570.96	12888.1	13556.9	11449	5110.84	16715.2	11295.2
Q921Q3	Alg1	ENSMUSG00000039427	32.2081	38.0588	37.1759	38.1287	51.4459	49.9278	45.7934	46.4757	54.8452	54.8428	48.7675	45.9745	61.7401	54.5819	55.7957	49.1814	1961.08	375.468	1590.85	2248	1707.75	1772.18	3442.61	3303.78	6289.27	3006.19	5975.73	7169.25	2007.93	1076.22	3724.82	3329.62
Q3UGP8	Alg10b	ENSMUSG00000075470	4.36713	5.05678	5.49669	4.1124	4.20598	4.2782	5.62942	5.86735	4.82123	4.60315	4.60896	4.89832	4.69218	4.88938	4.60522	4.58871	999.959	2061.58	1861.03	1572.06	1665.36	1480.37	3749.37	2569.74	3081.7	3693.73	3915.19	3409.47	3223.48	1942.7	4426.94	2024.13
Q3TZM9	Alg11	ENSMUSG00000063362	6.52926	7.40626	4.27055	6.94578	7.91433	8.93778	6.18759	8.22503	7.75967	6.55776	6.36821	8.5608	10.8627	8.7906	8.38792	9.51803	1702.4	0	851.048	4088.47	1873.29	1559.11	1597.72	1303.05	5148.1	283.827	7285.81	2288.02	1945.54	1391.05	2494.88	3222.21
Q8VDB2	Alg12	ENSMUSG00000035845	12.9143	18.0917	16.2626	15.2183	17.7009	17.684	20.5294	16.9584	18.0205	22.7254	20.3202	20.7406	16.7622	17.1314	18.5423	14.897	185.501	0	355.815	271.728	383.412	563.533	1201.85	898.532	2880.65	1237.91	3372.37	2513.66	287.405	246.893	2900.74	998.297
Q9D8C3-2	Alg13	ENSMUSG00000041718	4.23376	6.12061	6.13666	6.83457	7.59883	6.03415	6.33829	7.41242	8.19292	8.50206	6.57288	7.8185	6.12082	4.26532	4.9549	7.92855	0	0	0	0	0	0	0	0	0	0	0	920.45	0	0	711.604	282.605
Q9D081	Alg14	ENSMUSG00000039887	8.29797	10.19	8.82306	8.62425	11.7307	14.3289	9.39759	16.235	15.1594	12.5862	11.7256	11.4503	14.4238	20.8035	18.2075	15.0018	0	402.321	0	464.538	0	0	0	0	1910.77	1055.34	1493.13	0	0	0	945.059	569.41
Q9DBE8	Alg2	ENSMUSG00000039740	19.9728	20.7705	21.6089	17.8278	18.6845	24.4334	17.5741	22.7089	22.459	20.0572	12.7488	19.2669	20.1726	21.6222	19.5332	16.9901	8658.45	5048.72	13075	15920.1	9557.29	8130.07	16165.1	9359.39	14180.2	7380.87	15952.7	10545.1	9553.22	5743.65	17071.3	9169.95
Q8K2A8	Alg3	ENSMUSG00000033809	24.8836	25.3207	26.4007	24.9246	30.3706	28.5245	33.6311	35.4966	35.3815	33.8377	37.8673	34.2439	31.7936	32.4309	33.0241	30.4178	1283.94	1165.32	1259.96	1931.39	873.385	1446.88	1277.26	1827.53	3152.91	2633.44	3969.29	3972.95	2265.34	1006.55	2759.68	2106.25
Q9DB25	Alg5	ENSMUSG00000036632	44.3934	50.158	47.1647	45.9069	55.4872	53.6501	49.8503	51.6183	57.1674	53.6675	55.9871	51.6375	63.1829	56.8438	56.0014	56.4862	4739.36	3394.07	6485.22	15917.1	7426.6	8794.13	18973.7	13616.9	20247.8	8679.75	29257.7	29707.4	8602.25	5066.3	23200.6	19249.2
Q6P8H8	Alg8	ENSMUSG00000035704	11.6363	11.6727	15.8522	14.9473	18.1432	20.4436	20.486	17.1291	28.3344	27.5757	29.3783	28.2494	17.7285	16.7196	17.7287	17.3584	1553.87	2382.29	927.522	4270.42	1339.04	1853.99	3018.89	1592.4	3304.47	1736.21	6320.37	3367.16	1477.05	1006.27	1815.11	2012.03
Q8VDI9	Alg9	ENSMUSG00000032059	18.6313	18.7736	21.5322	19.7635	22.6441	22.9167	25.3708	24.9795	24.4057	25.0388	25.486	23.8182	26.7891	30.9779	29.8561	28.6189	226.454	0	448.72	1282.18	546.393	410.667	597.555	1592.31	2378.12	947.996	4782.21	2771.05	2070.85	478.1	3416.19	3954.65
P0CB42	Alkbh1	ENSMUSG00000079036	68.0964	79.7486	78.1893	74.4581	81.4862	81.5886	121.573	88.9424	68.8021	78.8373	121.133	87.9314	84.8191	78.0329	89.6399	75.2377	191.916	0	0	409.027	0	0	289.926	337.175	0	0	892.182	181.816	0	0	0	0
Q6P6J4	Alkbh2	ENSMUSG00000044339	6.31636	7.59914	9.18265	6.49535	11.5656	10.0647	13.1788	14.0753	20.5308	16.3138	17.7466	15.0652	13.6789	14.0763	14.2154	12.8195	0	0	0	0	0	0	0	0	0	0	0	0	0	0	0	69.799
Q8K1E6	Alkbh3	ENSMUSG00000040174	46.9656	63.2407	59.8612	59.4559	58.1502	62.5734	58.4406	61.0082	56.3899	73.7901	80.9361	67.0574	59.1015	55.8862	65.974	63.6361	2138.17	1653.62	2825.07	3737.61	1239.82	2185.57	3167.18	2254.06	8430.15	1413.8	9892.13	4780.97	1310.95	1177.18	2971.6	1518.8
Q9D8F1	Alkbh4	ENSMUSG00000039754	30.0787	31.0207	25.5522	26.1631	32.4121	34.4333	36.457	35.1679	22.5837	22.1657	29.1032	19.173	35.321	38.0878	40.2742	35.82	0	0	0	515.464	0	0	0	349.984	0	0	0	472.652	0	0	0	309.462
Q3TSG4	Alkbh5	ENSMUSG00000042650	25.0591	23.9231	31.1113	30.5695	32.1814	28.6068	36.2923	35.262	29.9049	27.7397	36.7324	27.8788	33.2666	29.5259	33.6102	34.3691	5360.45	4509.67	13090.6	12996.6	7116.63	8103.26	11371.7	8610.5	24704.1	9823.94	31613	19875.5	8958.5	5344.45	23486.9	11274.7
Q8K2U2	Alkbh6	ENSMUSG00000042831	68.5419	70.0417	58.7955	70.9852	92.8346	91.3466	88.3768	91.7933	75.4042	87.5316	89.3868	74.6834	101.433	121.948	101.54	92.0383	111.809	0	678.873	0	267.617	160.211	1337.64	635.649	741.526	924.751	1737.45	1306.99	185.665	146.588	660.376	631.759
Q9D6Z0	Alkbh7	ENSMUSG00000002661	36.3526	44.5913	30.3661	32.7391	37.2309	40.5674	43.7067	37.8383	25.6738	30.3831	30.7204	23.6329	37.2661	32.7157	29.0568	31.7192	379.634	466.189	1230.42	2647.94	374.359	0	0	854.051	3911.58	1491.72	7256.59	3444.12	357.969	472.766	4750.68	1734.21
Q80Y20-2	Alkbh8	ENSMUSG00000025899	21.3395	18.3485	24.0693	24.8899	25.8747	22.4829	25.5246	31.7263	23.2805	26.2132	17.0792	25.2529	22.3846	22.7676	22.1488	23.6085	0	286.533	680.683	801.802	581.337	30016.4	668.724	533.669	22263.9	75352	447.378	11675.7	0	2542.8	0	7045.33
P09242	Alpl	ENSMUSG00000028766	6.3113	4.28722	10.6759	8.43008	4.88239	5.31764	8.87257	6.33357	32.3991	28.1154	33.1606	27.5441	0.935191	1.37996	1.43715	1.35993	363.618	696.531	3204.36	1170.54	0	0	359.528	193.932	1766.1	421.271	2333.13	2054.04	0	0	0	0
Q920R0	Als2	ENSMUSG00000026024	7.60791	9.25363	9.56177	10.4042	8.6929	12.1096	12.1711	12.5394	10.2419	8.23783	11.064	8.63172	11.6079	11.5239	12.4813	10.4276	0	0	286.918	45.5856	0	134.187	0	158.626	69.3288	0	243.377	114.404	0	35.828	171.536	161.005
O08583	Alyref	ENSMUSG00000025134	66.9288	79.142	109.569	83.4146	83.0481	85.987	116.969	91.1834	56.1361	57.7131	75.938	56.995	65.7713	89.2964	85.2809	62.1714	301414	188503	327382	408534	285895	243321	385882	383499	560096	320854	710164	457635	288655	179487	639377	509379
Q9JJW6	Alyref2	ENSMUSG00000060244	31.3406	35.8566	28.7776	39.1656	30.6625	26.6185	22.2305	30.0993	15.4353	21.0025	13.6156	18.6592	24.0574	27.9533	19.5026	26.2264	0	0	0	0	0	0	0	0	0	0	0	0	0	0	0	0
Q9JJW6-2	Alyref2	ENSMUSG00000060244	31.3406	35.8566	28.7776	39.1656	30.6625	26.6185	22.2305	30.0993	15.4353	21.0025	13.6156	18.6592	24.0574	27.9533	19.5026	26.2264	0	0	0	1990.82	864.943	0	0	563.544	0	0	0	0	0	0	3020.61	0
O09174	Amacr	ENSMUSG00000022244	3.60356	2.68034	3.82565	3.40456	5.64278	5.20061	4.6323	4.65197	7.94532	6.34251	5.82546	5.69375	6.76474	5.63176	5.3385	6.94878	231.528	0	0	3586.87	0	320.127	2812.65	2756.83	8727.07	5429.9	15724.1	10268.3	2929.87	1579.69	14472.8	7885.9
A2AH22-7	Ambra1	ENSMUSG00000040506	25.6965	34.914	35.7383	36.2349	40.2918	40.0242	41.1862	43.1693	40.7044	43.7203	47.6293	43.7146	42.2331	41.9459	43.7336	36.3571	52.8332	20.7953	727.75	198.159	86.3214	58.6715	1103.63	381.194	72.4705	0	750.681	439.285	121.766	30.5285	678.265	118.561
Q8JZV7	Amdhd2	ENSMUSG00000036820	34.8843	41.1368	33.6805	35.8073	43.2284	41.4589	40.1773	45.9677	32.9817	36.6895	32.6068	30.0636	42.4159	51.7107	41.7114	45.3774	2055.66	1525.16	2195.65	4667.38	6138.58	4936.97	7416.55	4734.55	16446.7	2904.4	17761.4	7246.61	7653.32	6174.25	14815.2	7996.7
Q9R049-2	Amfr	ENSMUSG00000031751	98.0842	114.893	101.604	117.494	117.323	118.996	114.015	118.974	139.826	135.745	135.731	117.247	131.291	133.415	130.198	109.734	827.065	755.804	793.687	1958.05	566.946	418.699	684.512	766.058	844.632	0	848.996	467.002	571.91	0	734.703	1139.99
Q9JHT5	Ammecr1	ENSMUSG00000042225	5.12651	6.69935	6.74267	6.59112	5.13728	5.52137	6.57655	5.91357	3.90504	4.15772	3.76794	3.96243	5.062	3.29388	5.61652	3.82912	0	379.211	471.928	302.846	0	0	0	0	0	0	0	0	0	0	0	0
Q8JZZ6	Ammecr1l	ENSMUSG00000041915	19.4935	21.6659	24.2522	26.7122	23.4123	22.2317	27.4883	27.6755	28.2316	25.8207	30.7723	25.7223	25.3793	22.3975	26.244	23.8471	947.477	823.03	776.486	5098.96	424.67	804.92	2005.52	1663.59	7284.72	0	9689.31	5605.26	1070.41	370.013	2163.97	1855.21
Q9DBT5	Ampd2	ENSMUSG00000027889	22.7864	24.4244	27.8728	33.9293	26.8699	33.1708	38.5779	29.8587	44.8214	36.0067	50.6324	38.0934	26.9714	26.8725	36.211	25.2859	1601.47	2618.47	3781.65	7395.69	2653.09	2443.17	6112.18	3674.63	6210.08	4761.72	11420.3	7355.33	704.27	498.679	3577.17	2274.29
O08739	Ampd3	ENSMUSG00000005686	24.0013	28.6263	25.6867	30.3593	25.1134	24.538	25.6627	23.5673	17.8719	20.5094	19.4979	18.3808	20.0499	21.8965	16.6911	19.8839	40.8293	0	1222.76	2271.17	1637.69	1054.58	2920.9	2163.34	5155.58	1867.61	7078.45	3390.75	1118.3	954.677	4988.25	3025.92
P53995	Anapc1	ENSMUSG00000014355	43.054	52.9533	49.8404	50.8045	56.4032	60.0178	59.3002	58.0324	57.4178	61.4369	63.2211	55.6486	65.9303	54.4438	60.4032	48.1087	2415.77	1748.87	2940.61	4220.34	2322.26	2500.75	4596.4	2737.77	6287.32	2546.31	8896.32	5275.85	1863.37	943.764	6065.1	2967.35
Q8K2H6	Anapc10	ENSMUSG00000036977	9.79909	8.79667	11.4988	10.4011	10.3271	10.8907	12.039	10.4383	11.6541	9.51471	12.7368	12.1174	11.4168	11.171	12.1926	13.3594	0	982.959	546.357	617.275	0	1141.88	0	0	0	0	0	0	713.932	0	0	0
Q9CPX9	Anapc11	ENSMUSG00000025135	57.0074	61.1065	45.7843	44.1735	53.3886	51.5363	45.8172	50.0444	55.9928	59.6849	44.5493	72.0694	52.1843	56.3505	48.2918	58.0543	1194.77	737.134	1496.37	1437.79	779.026	739.67	2250.93	1149.37	1799.06	1093.02	4674.13	1084.08	790.01	0	2298.09	803.857
P60007	Anapc15	ENSMUSG00000030649	40.4742	48.6603	42.7675	39.5977	53.4051	52.1257	59.7706	50.2167	43.8848	44.4905	59.5513	48.7379	55.6953	58.98	78.5657	44.0922	0	0	893.228	0	0	0	1008.13	0	0	0	0	0	0	0	0	0
Q8BZQ7	Anapc2	ENSMUSG00000026965	93.2634	111.304	104.887	111.169	112.096	115.749	121.739	113.359	78.6388	80.0781	90.3462	73.3897	121.781	119.146	124.906	106.45	2588.17	2034.91	2436.97	4775.96	3382.4	1979.47	2634.25	2443.91	6178.91	2405.85	5929.79	3413.09	2002.12	1261.63	4892.78	2368.18
Q91W96	Anapc4	ENSMUSG00000029176	31.3052	40.617	34.8316	37.2803	37.4123	38.0662	38.2069	39.3128	39.3103	38.2868	41.5403	37.4286	44.7295	38.1344	42.3292	38.9478	3424.06	1740.05	4382.12	4138.4	3283.58	3159.07	5186.17	3316.93	7704.22	3494.52	9915.66	6842.12	2601.71	1462.42	8288.81	2966.44
Q8BTZ4	Anapc5	ENSMUSG00000029472	187.797	232.562	229.513	234.212	226.777	245.302	243.82	255.283	232.056	224.159	246.693	217.395	259.932	263.242	264.046	231.198	4505.73	2975.11	7347.69	10026.6	4657.12	4076.54	8241.12	4958.22	10841.9	9983.44	19059.1	9886.18	5455.78	3039.68	8433.03	6598.48
Q9WVM3	Anapc7	ENSMUSG00000029466	30.4694	32.3514	28.3758	32.2084	32.2745	32.5794	34.0375	35.7729	27.1333	25.5311	27.6132	24.8011	30.5117	31.4772	33.5642	29.5034	5514.01	2691.82	8102.7	9893.13	4964.66	3827.24	7944.65	7292.43	7895.25	3015.11	13003.4	7045.68	3187.32	994.592	5702.62	7023.38
Q8K1C0-2	Angel2	ENSMUSG00000026634	58.1223	72.2943	62.8623	69.675	80.1181	80.3223	80.4999	72.3151	79.4358	80.6298	83.9128	81.2662	80.2782	82.1511	80.9427	66.5088	5443.72	4449.3	5944.78	10748.2	8408.27	7595.07	11000.8	6828.06	24083.4	12134.8	23499.5	19919.7	5727.44	5006.15	15609.4	9477.38
Q810B6	Ankfy1	ENSMUSG00000020790	52.769	70.3306	65.0865	77.4805	61.6231	63.858	72.2933	66.3469	53.2663	48.5406	61.5821	53.4938	81.0461	60.3657	77.5298	58.8655	10570.7	9999.63	15363.2	23814.2	18244.3	16725.3	24102.2	16164.2	28525.7	12438.2	34533.2	16645.1	19886.9	11051	44594.4	22618.5
E9Q1M6	Ankhd1	ENSMUSG00000024483	52.2788	55.0137	74.5429	59.9311	72.9743	75.7636	69.9391	82.4961	103.738	83.0132	94.8365	87.2276	87.4882	86.6437	77.9525	76.692	1535.09	1173.01	2888	5309.89	2032.16	2435.9	4292.58	5557.62	4540.08	1634.48	6122.02	5478.23	1982.36	933.844	5587.1	3801.58
F6RUI8	Ankhd1	ENSMUSG00000024483	52.2788	55.0137	74.5429	59.9311	72.9743	75.7636	69.9391	82.4961	103.738	83.0132	94.8365	87.2276	87.4882	86.6437	77.9525	76.692	0	0	0	736.804	61.7081	41.0025	472.26	834.787	596.036	58.5595	786.863	910.212	0	0	781.128	834.657
Q6ZPS6	Ankib1	ENSMUSG00000040351	22.1096	29.9645	25.2557	27.1963	25.5931	27.8258	30.7887	28.9145	28.5855	29.4068	33.0516	31.1416	29.6697	28.3736	33.4804	30.0601	262.616	0	58.9434	485.27	391.574	0	661.106	381.783	796.826	66.0321	866.512	381.619	76.1768	0	667.984	328.628
Q6P1H6	Ankle2	ENSMUSG00000029501	65.3986	81.5633	66.1672	75.0664	74.6022	74.1368	70.5379	72.7519	90.628	76.2351	85.3297	80.3119	68.3627	61.4678	63.2855	53.6594	7634.81	4259.4	9585.37	16209.9	5699.57	4791.86	8551.84	7428.21	13845.5	5967.72	15296.8	13333	4671.27	2322.09	8116.79	6802.26
Q3TPE9	Ankmy2	ENSMUSG00000036188	14.2982	15.4111	14.1714	15.0993	25.129	20.4878	19.0987	19.8989	42.3271	38.2592	38.9628	40.4405	25.1543	20.9795	23.8054	21.4565	1194.62	678.989	1341.04	3120.07	1109.31	1023.95	1211.89	2371.35	8777.87	4283.5	11869.3	8014.5	970.372	220.224	4442.9	3506.23
Q99LW0	Ankrd10	ENSMUSG00000031508	97.3822	101.769	108.72	106.218	117.412	115.952	126.931	117.237	116.747	116.53	128.51	121.47	113.777	103.899	115.359	105.184	2233.88	800.164	2034.36	4547.03	2600.49	574.31	2847.21	1535.73	5143.94	2800.33	5640.65	2241.47	2566.25	1225.55	2670.03	1308.42
E9Q4F7	Ankrd11	ENSMUSG00000035569	171.927	206.602	255.119	245.192	246.357	263.28	296.415	282.043	168.727	198.012	227.729	178.372	271.702	287.647	333.066	245.973	84.2783	37.7975	187.347	415.44	231.359	121.797	579.28	436.793	177.288	98.8937	261.892	313.54	198.27	94.0475	684.751	375.813
G5E893	Ankrd12	ENSMUSG00000034647	24.8325	31.0419	51.1156	46.2583	38.9826	40.522	53.0226	45.7595	41.298	44.3032	62.3007	53.999	39.5946	40.7671	46.8609	39.4916	498.756	0	1402.67	163.925	687.892	1224.91	87.7815	129.045	406.46	597.64	199.511	47.3313	2137.11	0	503.359	20.2953
Q80UP5	Ankrd13a	ENSMUSG00000041870	151.129	199.045	176.161	183.572	181.694	203.151	198.779	183.264	202.054	205.441	191.613	176.042	189.359	195.79	186.738	193.643	9006.5	3581.43	10976.4	15947.9	11258.6	8210.85	16150	11903.2	40661.3	18956.8	40989.1	23049.3	8949.54	6861.18	25914.8	17020.2
Q3UX43	Ankrd13c	ENSMUSG00000039988	37.2387	45.1605	49.5704	42.1247	51.6857	50.3115	54.1943	52.7257	50.5466	52.0966	53.1141	53.8308	56.7079	47.7972	60.5238	46.2277	0	0	0	0	0	0	0	94.4846	0	0	0	0	0	0	0	0
A2AS55	Ankrd16	ENSMUSG00000047909	65.7983	79.1628	73.5471	74.9983	78.1199	83.2705	79.8953	80.9957	76.1823	86.6165	102.058	84.9384	70.4667	71.6082	73.014	61.6503	0	0	0	183.426	0	0	0	0	0	0	0	91.504	0	0	0	0
Q99NH0	Ankrd17	ENSMUSG00000055204	15.6307	18.5531	23.9085	19.1147	25.1778	20.6046	30.1814	26.6936	29.2744	28.1537	41.2596	28.2561	24.3078	21.9904	33.5737	24.7807	368.895	240.656	343.18	1307.06	445.401	111.067	645.129	776.088	345.58	0	490.347	296.213	136.768	0	297.876	296.844
Q811D2	Ankrd26	ENSMUSG00000007827	5.00497	4.55204	6.56221	6.08491	6.37371	7.34404	6.37524	8.95392	7.33244	7.25287	11.062	7.54721	7.9943	7.0595	6.28657	5.61434	194.358	366.305	0	0	269.171	201.817	81.508	102.658	0	187.709	0	83.0825	647.927	148.234	0	482.811
Q3UMR0-2	Ankrd27	ENSMUSG00000034867	29.4627	30.2931	29.6845	34.3775	33.0161	31.8361	34.4169	31.7156	32.6934	33.3108	33.2467	31.0359	31.3948	27.3061	33.1336	25.3283	0	0	0	100.848	144.589	62.2735	217.738	88.5888	414.56	139.302	112.004	269.173	0	0	244.331	108.913
Q505D1	Ankrd28	ENSMUSG00000014496	8.22904	10.0937	9.06492	9.64861	11.7207	13.2015	14.2014	14.5603	9.46242	11.361	10.0802	10.067	12.2497	8.94574	13.9313	11.3324	765.935	308.514	1118.84	1537.09	878.977	862.745	2019.59	670.677	1494.56	328.731	2212.53	1335.29	916.506	180.29	602.561	376.241
Q5SUE8	Ankrd40	ENSMUSG00000020864	36.8151	40.2636	40.7758	41.2604	40.7165	42.7714	45.9861	42.7629	46.0568	42.0745	43.6532	38.9344	52.0299	47.6884	52.0235	45.2891	0	0	314.387	575.744	241.567	645.057	287.988	0	446.314	0	0	0	0	0	368.862	0
B2RXR6	Ankrd44	ENSMUSG00000052331	106.089	119.381	129.996	136.075	144.202	155.557	165.378	154.439	95.1811	105.371	118.956	120.895	164.837	145.33	168.477	126.469	24921.9	19133.6	27869.8	37504.3	35917.2	29682.2	42545.4	33924.3	67277	31194.5	70492.7	49549.5	42520.9	25633.5	63808.9	52144.6
Q8BTZ5	Ankrd46	ENSMUSG00000048307	24.8988	32.8335	29.1352	29.7506	36.1276	35.9112	35.4795	37.6446	36.4325	40.4399	37.4537	35.6716	44.3567	41.1103	38.2388	37.7541	491.961	0	592.523	626.856	937.665	0	0	760.565	0	557.6	0	894.354	0	0	0	635.918
A6H6J9	Ankrd50	ENSMUSG00000044864	6.71786	7.4039	7.862	8.43358	7.8195	8.35878	10.8189	8.51072	9.06127	8.77852	8.45748	7.41587	8.87126	7.02102	10.023	8.56431	0	0	0	0	0	0	0	0	0	0	0	0	0	0	0	0
Q8BTI7	Ankrd52	ENSMUSG00000014498	8.06221	7.23419	12.8393	10.3029	13.0056	13.1425	14.4316	16.227	10.6881	9.90147	13.6109	11.0298	13.6247	14.252	17.0087	6.48729	0	0	77.1936	0	59.2669	0	157.564	39.3585	0	0	0	29.7014	0	0	0	16.8736
Q91WK7	Ankrd54	ENSMUSG00000033055	49.8935	63.7586	61.1481	65.689	64.9676	63.4219	64.5208	62.7756	44.9482	46.8457	52.9185	36.4709	62.961	62.5031	73.2127	48.9816	1894.59	1513.45	1131.25	1532.28	3772.18	0	1502.47	1650.98	3004.19	0	9143.06	1722.33	2172.33	234.129	5077.55	651.371
P59672-2	Anks1a	ENSMUSG00000024219	9.78573	12.8317	14.7572	13.0949	9.77399	12.0406	17.5863	13.6077	9.24409	11.332	12.0377	8.23161	12.1316	11.6985	11.9506	11.5156	389.678	116.935	292.808	1629.23	384.595	93.3344	615.496	456.23	834.073	117.469	513.99	341.336	203.551	37.9073	2132.77	864.392
Q9CZK6	Anks3	ENSMUSG00000022515	66.6364	77.811	73.6391	79.6073	67.9169	68.6338	73.5369	68.5961	66.8159	69.7319	79.2532	58.7884	62.4229	64.2666	60.9989	51.8374	0	0	0	0	0	0	0	0	274.846	0	0	0	0	0	0	107.343
Q80UU1	Ankzf1	ENSMUSG00000026199	36.8895	42.6897	40.0889	36.9634	46.6648	45.5064	49.4464	45.4423	62.2251	71.7942	70.955	66.2928	50.1615	49.8579	57.3123	43.5651	921.212	75.7767	632.73	2657.17	792.776	605.247	1620.79	1559.6	3592.72	836.846	5459.33	3619.8	562.635	139.985	1759.15	1701.73
Q8BH79	Ano10	ENSMUSG00000037949	27.0388	32.2706	29.7633	32.158	29.1607	31.6083	32.1449	33.9871	34.4594	28.1813	34.5124	31.4835	31.4433	31.0603	35.2837	32.6242	975.225	524.466	891.17	1511.23	488.931	687.628	2021.75	3217.95	6713.32	1728.67	7000.75	5533.9	1366.11	736.021	3755.99	2309.39
Q6P9J9	Ano6	ENSMUSG00000064210	43.2875	52.9385	47.9929	54.2215	49.4034	51.7128	57.4624	51.9848	45.8976	48.4771	48.3533	42.279	43.2384	36.3543	45.1947	33.7727	3425.53	2977.46	4906.84	8705.46	2772.5	2155.75	4604.31	3469.39	2850.16	1792.91	4434.02	3464.76	1234.7	664.879	3609.66	3700.25
O35381	Anp32a	ENSMUSG00000032249	49.493	24.9506	60.9122	32.1879	82.1227	31.0889	75.5235	35.4477	32.869	38.1828	21.9574	28.017	35.5359	42.1514	26.0359	31.9754	487458	430947	417504	782253	676852	497483	703885	642157	1674000	1079000	1947760	1421580	682382	654235	1270200	978496
Q9EST5	Anp32b	ENSMUSG00000028333	61.7411	79.485	74.0925	81.8821	97.3937	100.954	110.179	105.367	92.08	82.3943	93.3219	81.1374	96.89	97.7246	100.338	106.159	131188	139819	170913	244341	157988	137844	225819	124059	302689	224592	463151	255324	130188	106623	244266	112458
P97822	Anp32e	ENSMUSG00000015749	108.822	130.031	106.9	139.062	137.511	138.009	128.898	133.853	94.4955	88.8858	83.4939	104.859	111.438	126.108	126.792	122.75	128930	128238	140278	274291	130326	148084	202195	137669	168444	89762.7	212611	136058	99344.7	81291.6	185938	65403.7
Q6DFX2	Antxr2	ENSMUSG00000029338	21.5613	21.4219	17.5757	19.2738	24.4476	26.0561	16.0564	22.3649	9.69282	9.05658	11.1525	8.10134	20.0793	19.8528	16.1682	17.5863	199.837	0	191.27	2378.37	402.906	154.278	251.645	1297.77	0	0	469.717	534.829	0	0	2394	389.243
P10107	Anxa1	ENSMUSG00000024659	14.7986	17.6072	13.2542	17.298	29.1166	30.9831	21.3777	27.3917	26.8097	27.0734	18.953	23.9535	24.7193	29.4274	23.3493	26.2226	20312.4	25915.5	24290.5	31886.8	29906.8	29898.9	34669.6	30337.6	88683.7	43303	71687.9	59296.2	30049.1	27809.2	51495.2	35367.3
P97384	Anxa11	ENSMUSG00000021866	24.6167	34.7481	24.166	31.8243	24.474	28.9788	31.8908	25.1651	35.8717	36.58	32.2709	32.2141	31.5857	33.9109	29.5867	27.6431	40031.8	37113.3	45318.5	70326.3	52658.9	59010.2	80652	54542.6	195606	114873	203244	161269	77732.8	52161.5	126810	81710.6
P07356	Anxa2	ENSMUSG00000032231	4.94113	5.35992	4.90345	5.30152	5.12587	4.82466	4.88606	4.2376	3.21397	3.39818	2.86055	2.82657	9.40219	7.13202	5.77677	8.11333	5740.14	9223.08	5467.82	6299.54	5368.05	5059.31	10291.5	8201.3	12123.3	6742.37	14958.3	13864.6	10072.5	3895.81	21819.4	10790.9
P97429	Anxa4	ENSMUSG00000029994	8.20389	11.5607	10.4001	10.3652	15.6744	18.6852	13.4043	18.6223	40.0098	36.0319	35.213	37.5039	24.8723	24.3756	27.5484	24.2809	7284.79	8664.03	11057.9	14241.6	15477.7	13942.4	24341	14001.1	172609	88875.7	211516	140840	32520.1	21489.1	69717.9	33348.9
P48036	Anxa5	ENSMUSG00000027712	29.0674	31.0033	29.4979	28.5457	42.1046	38.219	33.5593	35.392	45.6752	35.1442	30.1465	41.8911	72.5544	67.9982	64.3242	67.8793	21085.9	27172.8	30002.1	47727.2	57302.9	58340.9	64699.4	45605.9	228016	133560	251579	226704	161181	109951	242868	204904
P14824	Anxa6	ENSMUSG00000018340	248.683	321.833	252.958	280.465	290.044	330.128	299.018	297.796	243.125	231.345	218.796	208.416	295.138	304.177	285.952	280.86	204511	175997	215877	316717	363027	358119	458470	363119	1125780	567030	1126970	781810	495800	365174	743605	546599
Q07076	Anxa7	ENSMUSG00000021814	52.6794	66.9889	64.1536	58.2504	55.615	58.2198	59.1976	60.2271	58.4692	58.5504	53.56	48.8524	69.1914	64.314	68.8089	63.8782	45217.2	30006.6	31414.5	77775	52056.2	59656.6	71116.4	64937.7	172652	83505.6	183163	138651	60823.2	57308.3	111870	78712.7
E9PYF7	Ap1ar	ENSMUSG00000074238	35.8312	44.8916	46.3804	43.1798	46.7704	45.8952	51.4621	45.2421	38.3411	40.0346	50.2801	38.935	39.1287	36.4546	46.0496	36.7548	0	0	0	1366.28	0	0	580.274	0	0	0	0	0	0	0	870.849	0
O35643	Ap1b1	ENSMUSG00000009090	103.33	119.612	97.0563	107.054	111.744	132.5	117.162	116.189	124.519	120.065	108.094	109.644	110.469	99.6408	117.477	99.1464	59285	47305.2	59671.3	88325.7	67670.3	72287.2	99928.8	85782	124747	61718.1	140343	97335.4	76453.1	53411.5	138418	92496.6
P22892	Ap1g1	ENSMUSG00000031731	26.5499	38.0274	34.3618	40.8264	45.2876	44.0157	42.4773	50.2152	44.0011	46.1322	45.3477	46.8849	49.3066	37.6278	43.6253	41.2033	22874.4	18990.9	23201.8	42078.3	31425.4	31135.8	45236.3	35541.9	50965.5	23080.4	59884.4	37237.7	27384.8	21248	52807.1	44469.9
O88512	Ap1g2	ENSMUSG00000040701	77.0187	98.7328	87.0184	98.506	109.461	120.827	105.46	116.897	102.64	113.42	126.559	97.692	136.681	128.868	132.421	119.502	5443.16	3099.22	5043.76	14263.4	8208.55	9315.26	15876.1	12036.2	19381.7	9011.27	25329.3	18349.4	11703.7	6928.89	24667.2	20379.9
P35585	Ap1m1	ENSMUSG00000003033	262.026	333.855	261.926	278.112	298.054	318.257	277.97	283.647	162.717	151.653	147.762	141.084	312.562	320.125	287.769	274.599	44090	42087.1	63338.3	101115	66029.4	67722.4	106060	93069.4	124864	50022.3	137860	97455.8	74569	53356.8	142436	120001
P61967	Ap1s1	ENSMUSG00000004849	28.0095	31.9215	31.3044	35.2872	29.1509	34.9172	34.4029	35.7323	38.7554	40.7414	39.158	39.288	24.9476	29.5964	27.8929	29.6078	11398.1	4975.57	9196.39	18370.3	9144.69	5999.49	16218.2	8096.86	37321	17416.2	24903.9	10096.3	9963.11	5583.78	15802	6290.75
Q9DB50	Ap1s2	ENSMUSG00000031367	56.8539	67.9658	54.6405	51.4059	28.9202	31.0538	25.6702	31.4339	19.0516	15.4471	13.16	14.7703	22.5129	23.3884	16.4589	18.0119	3649.35	3258.5	1055.36	1265.67	3832.09	4563.14	14954.4	8571.19	1452.48	2902.12	11623.1	845.729	2549.99	2351.31	16640	11934
Q7TN05	Ap1s3	ENSMUSG00000054702	3.03348	2.93524	3.08401	2.33525	4.96012	4.38417	3.52721	3.80327	2.55933	2.52736	2.0057	3.16631	2.79728	2.87104	3.64012	3.46804	6328.09	7699.75	10288.7	12807	13017.7	9340.85	19304.9	11423.9	31408.7	14141.7	25225.7	22435.8	5413.28	9494.49	27436.1	22177.5
P17426-2	Ap2a1	ENSMUSG00000060279	36.3263	50.5303	48.3387	49.9075	46.8277	49.3123	56.6625	53.3613	41.0253	44.4423	43.563	37.2995	48.3243	52.4277	52.2015	44.9315	24582.1	23075.5	27511.9	54762.4	31855.4	29020	49777.1	42431.6	47164.1	18547.9	55568.1	42051.7	26402.1	16888.7	61372.7	44943.2
P17427	Ap2a2	ENSMUSG00000002957	28.8746	33.9498	40.056	39.2494	42.9573	44.7091	49.8731	46.6838	42.2055	42.2422	54.352	44.7059	41.5533	43.4917	51.1457	36.9997	7275.01	3663.06	8430.99	13924.1	9313.56	5236.14	14809	10485.4	15080.2	6109.97	16337.2	14993.3	7184.31	4441.07	18933.1	12712.6
Q9DBG3	Ap2b1	ENSMUSG00000035152	48.7407	62.2439	51.4749	57.0105	65.8742	72.8083	75.8954	70.4822	64.6701	68.9707	70.4073	64.8424	71.7161	75.2029	77.7799	79.7243	20910.6	12688.2	24248.4	41224.2	21061.6	24716.6	27168.4	23288.8	33676.8	15856.1	31621	28726.8	21219.3	16217.6	37373.5	22563.9
P84091	Ap2m1	ENSMUSG00000022841	115.444	142.718	108.383	137.713	141.799	136.893	122.001	139.006	114.359	108.427	100.989	95.2343	147.741	150.758	130.545	128.893	28491.1	17457.8	29439.9	40805.1	29978.2	32807.9	43589.4	38444.8	63457.6	19601.1	32876.6	52224.6	31180.3	18615.1	66248.5	51434.2
P62743	Ap2s1	ENSMUSG00000008036	118.754	137.256	112.838	115.522	117.292	118.397	123.593	116.666	94.1111	99.8488	83.8558	96.2942	99.8829	114.743	105.614	109.882	6753.94	4859.68	11716.5	13243.4	5638.27	4236.18	10145.4	0	12253.8	5932.37	10199.8	6030.18	7927.38	3248.77	3189.84	5456.95
Q9Z1T1	Ap3b1	ENSMUSG00000021686	57.7546	66.9063	62.1136	65.644	66.2608	62.2407	64.6782	66.7367	70.3718	66.8825	64.5443	67.0111	59.2186	58.1046	65.3344	55.5491	11361.1	18924.7	8170.29	21214.5	11259.6	23672.2	13736	17650.3	35841.4	16431.8	20210.8	26604.2	22935.7	5593.56	18069.6	17781.9
O54774	Ap3d1	ENSMUSG00000020198	71.739	84.3637	86.5583	87.4061	76.7994	83.6368	88.5117	83.1564	63.3675	60.0922	79.5188	60.2754	81.9643	75.8496	81.9721	68.9604	11748	9957.16	14455.3	21338.3	14950.2	13239.9	23916.3	15871.6	22618.1	11777.6	28616.4	19624.8	11622	6130.65	24872.5	14432
Q9JKC8	Ap3m1	ENSMUSG00000021824	19.1746	22.6861	19.6224	20.3737	26.0362	23.7911	24.7875	22.0171	20.8224	21.2726	20.6006	22.6125	30.7766	22.3342	26.7187	25.7457	11089.3	12109.4	17027.6	24488.7	14152.4	11595.4	20464.4	14431.4	24026.8	10072.8	27943	18944.3	9647.75	8180.85	23448.8	13042.8
Q8R2R9	Ap3m2	ENSMUSG00000031539	20.6884	23.1987	20.9681	23.5255	23.7225	25.2476	24.0442	24.5576	30.2047	38.9079	36.2851	31.8116	28.6945	28.3396	27.3525	26.6476	383.045	546.962	320.713	1433.14	1439.29	1115.56	1743.88	403.219	3968.74	588.729	3581.15	1012.28	1065.23	1185.08	2194.48	614.882
Q9DCR2	Ap3s1	ENSMUSG00000024480	10.3663	9.86129	6.20741	8.68933	6.48725	6.96315	8.20099	6.08287	5.01456	4.95529	4.10707	6.42902	5.05054	4.51155	5.27946	7.31719	4839.29	2643.38	5027.31	7045.14	3165.49	4926.5	3083.73	4785.45	654.624	1746.55	2332.97	3340.73	2828.82	824.339	1676.34	3248.78
Q8BSZ2	Ap3s2	ENSMUSG00000063801	10.8294	13.319	11.1259	12.7036	13.6816	13.2988	12.9123	14.5226	13.0308	12.491	13.4062	13.4789	13.2723	10.9879	10.9679	10.9909	517.061	668.21	2100.17	4134.53	4246.23	3926.84	1633.35	4493.38	8070.89	3059.11	2283.5	4325.3	3570.92	1052.91	2638.34	4585.34
Q9WV76	Ap4b1	ENSMUSG00000032952	35.491	40.8442	37.2093	40.773	47.6607	46.1181	47.6823	48.3948	49.5307	49.8353	54.3246	46.939	52.7161	45.431	53.4556	41.5144	0	222.819	192.784	225.106	68.2959	221.762	142.011	327.203	991.527	320.337	539.337	828.473	277.135	96.866	922.581	731.142
Q80V94	Ap4e1	ENSMUSG00000001998	17.0419	19.2044	17.5752	21.1699	20.9749	20.133	21.8645	22.0038	20.16	21.5712	23.4046	21.002	21.6058	20.5288	23.5692	19.5547	116.862	0	82.8539	610.064	118.589	126.006	266.194	378.6	1112.94	150.306	864.539	995.387	127.089	63.2593	1321.66	400.463
Q9JKC7	Ap4m1	ENSMUSG00000019518	11.8233	13.4874	15.8347	13.4288	13.6765	14.5537	16.4855	17.1109	9.51187	12.5472	14.5531	14.3155	13.3049	11.9053	14.6227	17.253	3896.72	149.063	9694.36	7849.37	169.474	329.619	1000.71	6020.13	11195.8	9480.33	21981	2332.73	547.303	374.043	2993.26	314.332
Q9WVL1	Ap4s1	ENSMUSG00000020955	42.9813	44.3589	38.363	47.0698	53.2203	53.797	47.5454	45.0938	46.4139	45.6807	41.1826	43.5993	50.0844	58.896	54.0111	46.842	983.223	709.703	2400.78	3176.97	1214.26	1076.52	3617.57	2524.41	5985.85	3996.04	3432.03	4100.42	1392.72	0	3244.62	3132.91
Q3TAP4	Ap5b1	ENSMUSG00000049562	9.5202	11.2212	9.60384	10.6247	14.8472	13.2339	11.1486	16.8684	12.2674	11.0671	9.17108	10.2517	20.7944	19.3204	14.7806	15.0666	8225.97	9800.84	13309.5	554.197	12221	19343.6	4716.43	903.431	2055.39	4530.88	12873.6	1935.63	21928.8	344.17	5115.86	1467.3
Q8BJ63	Ap5m1	ENSMUSG00000036291	26.5479	29.4752	24.452	26.8169	31.7796	30.239	27.8772	27.7866	29.3481	28.1358	25.229	28.5208	31.3846	29.0479	31.6388	29.261	554.017	508.913	929.853	1503.75	887.751	902.883	1812.42	1431.08	2453.29	891.441	2585.78	2556.37	1046.34	605.115	1575.54	1215.39
Q9D742	Ap5s1	ENSMUSG00000068264	24.2167	30.6585	24.9144	24.6891	33.1577	28.7666	27.1675	30.039	32.7673	37.9888	33.3691	27.7583	28.9088	35.7727	26.3983	27.354	0	0	0	0	0	0	0	998.025	0	0	1607.51	3880.04	0	0	0	3361.59
Q3U829	Ap5z1	ENSMUSG00000039623	29.1548	39.3099	39.1107	42.5888	40.865	44.7087	44.1152	43.7013	48.8328	51.5859	57.5154	46.2595	45.7175	50.6215	50.3689	38.8892	338.922	27.3447	78.8459	1223.7	675.482	736.735	1432.49	1037.67	3487.73	1140.88	3950.69	2904.47	571.61	368.462	3193.05	2077.96
O88879	Apaf1	ENSMUSG00000019979	17.695	21.5125	19.4955	20.7485	16.9396	18.7454	20.0355	18.8389	13.0825	12.9645	14.6995	12.2141	16.4431	14.6433	16.848	12.1708	4549.95	4121.44	4815.09	8223.15	3933.79	3711.7	8069.75	4827.26	7003.42	3125.46	12061.3	4309.32	2996.22	1481.68	7579.6	4196.54
O88888	Apba3	ENSMUSG00000004931	29.9027	29.1806	30.5257	32.9233	30.9988	32.9099	31.598	32.2278	31.112	28.437	32.4074	26.6889	32.7115	32.8151	35.4517	28.662	0	0	0	0	0	0	167.544	330.484	0	0	0	214.532	0	0	0	249.298
Q8R5A3	Apbb1ip	ENSMUSG00000026786	45.0607	51.8072	54.791	48.734	58.4483	60.7595	58.6835	61.1753	63.051	63.9765	69.1696	66.8151	60.0207	65.6882	73.488	66.6863	13522.7	10415.5	17086.3	26762.3	16623.9	16450.3	30437.7	21250.2	47659.5	20281.6	48860.8	28847.6	17758.2	11436	34334.2	23659.2
Q61315-4	Apc	ENSMUSG00000005871	27.3914	31.8616	32.2245	32.5454	32.9854	30.7201	33.9699	33.6519	25.0764	28.3679	30.1706	32.1582	30.4066	28.168	32.7511	36.4786	2.98891	0	0	22.9271	0	0	13.02	0	0	0	0	0	0	0	0	5.80015
Q8R146-2	Apeh	ENSMUSG00000032590	68.2537	74.2097	74.2593	71.1455	89.3956	95.6239	94.3364	88.8531	90.878	100.1	98.363	87.781	97.3187	111.414	100.91	86.2232	16374.6	14828.4	20195.7	23692.2	21312	21695.1	29778.8	19714.2	84483.4	40245.9	89037.6	52920.7	26378.5	20167.4	51386.4	32788
P28352	Apex1	ENSMUSG00000035960	22.4675	30.0924	32.4283	33.7428	42.2205	37.6677	51.5049	44.8224	33.3401	23.6641	40.7468	20.8077	26.012	27.762	23.6204	23.3144	116246	101961	91162.6	151590	204914	217733	220780	167868	933884	556635	938444	620340	345652	301342	660137	299840
Q8BVF7-2	Aph1a	ENSMUSG00000015750	12.0167	13.4558	12.5857	12.2893	15.3693	11.8966	13.9888	13.3694	14.7957	11.7562	14.2873	10.2983	12.2795	14.0128	15.8392	9.85089	1398.05	1932.56	665.832	1088.36	1361.1	1688.87	1163.98	1371.88	3202.76	1016.37	0	1471.36	1017.01	859.573	1293.87	912.09
O35841	Api5	ENSMUSG00000027193	80.3371	103.478	83.0869	88.9575	101.47	106.272	97.6773	99.439	96.9337	90.0867	84.9841	87.6948	100.743	86.1102	88.9331	78.3975	83684.7	62344.3	81270.7	143625	88380.4	99058	126868	104729	231101	123220	262928	167274	95839.2	77960.5	159474	150690
Q9WVQ5	Apip	ENSMUSG00000010911	33.3186	30.3564	27.0313	30.5733	33.6977	35.2587	32.1097	34.6514	36.375	35.8696	31.6039	37.4051	30.8357	30.7064	26.4145	32.2503	27170.2	27994	24440.4	53636.2	31825.1	30084.7	36712.5	36468.6	112991	67174.8	130455	93616.8	24817.7	18339.1	44792.5	35869.6
Q9D084	Apitd1	ENSMUSG00000073705	15.3094	15.3917	16.1927	14.984	10.6371	10.0246	10.8314	12.5311	5.14931	6.05486	5.45915	5.34849	9.77393	9.58972	11.1906	11.6814	0	806.284	2174.81	3247.59	0	825.476	1980.13	3735.17	0	0	0	0	0	0	0	0
Q9D842	Aplf	ENSMUSG00000030051	5.28802	10.0269	5.12198	5.66866	5.22966	5.93787	4.50732	6.35001	5.8347	4.96374	5.3175	3.78105	6.58486	3.57181	5.36379	8.27911	0	112.62	922.313	1918.07	0	223.507	315.425	231.647	988.34	1278.69	231.994	1587.88	638.448	0	0	434.036
Q9D7N9	Apmap	ENSMUSG00000033096	26.5669	33.9341	32.8469	33.2005	36.5264	36.4043	39.272	33.0383	38.5436	38.8932	33.813	36.6647	37.7766	37.2479	40.097	37.42	16851.8	9984.48	30200.5	27878	19664.2	19273.4	30639.2	28825.3	56313	36468.5	77242.7	50742	26288.3	18110	41328.4	63270.8
Q8K4Z3	Apoa1bp	ENSMUSG00000028070	65.3819	76.8853	73.1713	67.8762	85.0877	80.2035	77.5431	77.2586	101.474	92.1179	89.2366	93.1779	80.376	91.0031	87.9814	87.9349	14642.3	14300.2	14063.3	35702.4	19438.8	20986.6	33623.4	29429.2	95033	46355.6	90974.4	85878.5	24753.3	22403.4	54217.5	38245.2
P51908	Apobec1	ENSMUSG00000040613	71.969	78.3306	85.7792	82.134	53.6018	65.5773	62.5438	64.5495	53.9215	60.2855	67.8734	55.2703	61.8285	50.1179	55.057	44.704	3800.55	2382.05	2064.76	3165.54	682.232	1321.81	1148.36	1829.1	0	929.386	1317.42	852.483	941.121	0	449.93	449.042
Q99J72-3	Apobec3	ENSMUSG00000009585	759.196	876.037	717.382	895.288	911.918	929.577	879.485	912.992	861.137	893.51	864.849	816.14	917.781	956.431	881.118	856.355	27640.6	18243.8	39768.2	44688.9	39869.5	31388.2	49778.5	39687.3	72544.2	29415.3	84263.5	60963.4	27961.7	17107.3	55083.8	28382.7
P08226	Apoe	ENSMUSG00000002985	153.892	44.0621	106.696	84.0814	88.2658	72.1264	97.1897	95.3364	407.814	368.699	440.407	315.621	239.807	289.353	408.328	219.781	0	0	0	0	0	0	0	0	0	0	3320.6	0	0	0	1631.24	526.24
Q9DCZ4-2	Apoo	ENSMUSG00000079508	5.991	11.496	9.83343	9.60663	12.0743	12.3745	14.6451	12.7409	14.5005	12.857	14.5197	15.079	12.1765	7.75791	11.9815	12.6599	14541.9	12280	23814.4	15574.8	16148.5	13813.8	28884.4	14970.5	37636.2	14816.9	38086.8	20332.5	11480.6	5223.77	19591.4	14274.4
Q78IK4	Apool	ENSMUSG00000025525	20.9759	21.3998	20.3292	21.7425	22.7674	24.4013	24.3212	23.664	30.4574	24.3154	23.6724	31.4841	23.2222	23.8644	21.5918	23.3223	33780.2	37325.6	30585.8	64564.4	42087.9	38586.1	55160.9	61301.3	126433	62322.5	114055	112381	29697.7	21942.4	59570.5	47414.1
Q8K3H0	Appl1	ENSMUSG00000040760	15.7509	18.4173	18.187	19.3813	21.5839	22.2368	19.2567	24.2986	24.7687	24.2024	23.0434	23.8554	23.9465	18.1377	21.8364	20.9225	6336.28	4538.97	7005.3	10327.9	7770.27	7118.79	7809.6	9055.53	21049.5	8578.08	21743.6	12851	6648.12	3372.54	12231.2	10116.6
P08030	Aprt	ENSMUSG00000006589	58.273	76.4459	76.3573	69.0894	104.381	91.5011	114.735	112.082	125.622	120.763	121.514	112.237	91.2217	88.8443	118.152	119.137	47210.7	51460.4	34707.1	69023.2	44666.8	53802.9	62941.4	69114.5	221126	130670	219870	226471	60346.6	43250	75884.7	78217.2
Q7TQC5-3	Aptx	ENSMUSG00000028411	21.6584	20.6197	19.0359	24.2942	26.1498	21.6426	15.9603	20.8056	26.4993	18.3046	28.4781	25.8987	23.8289	27.9309	20.099	15.4674	1228.37	1612.81	3461.92	3513.44	1957.24	1460.93	3348.35	3691.91	3875.2	3334.95	11346.9	3401.64	2393.45	1032.76	4376.29	3918.65
Q8CFQ3	Aqr	ENSMUSG00000040383	39.3583	48.024	44.2031	48.0981	53.7197	59.5782	63.1279	58.7492	58.6891	55.1888	60.9822	52.7405	68.2921	55.2622	65.9985	51.765	7574.48	6326.7	7695.85	15830.4	12316.2	10126.4	16873.8	9126.5	18927.8	10327.5	31776.6	15424.4	11429.2	4892.15	25021.3	13936
P04627	Araf	ENSMUSG00000001127	115.778	131.358	127.322	135.767	145.538	170.226	148.894	154.841	191.767	216.324	222.784	213.98	171.914	165.816	174.991	158.167	3761.92	5281.61	6152.3	11362.5	7369.46	8827.49	11176.1	11031	24213.1	13439.6	26634.2	23703.3	10063.7	5807.92	19617.1	15708.9
Q4LDD4	Arap1	ENSMUSG00000032812	141.609	180.678	159.772	178.858	181.184	184.877	187.364	191.669	159.337	164.941	140.852	150.314	203.615	200.64	204.929	176.309	6456.8	5897.9	10996.7	17786.3	13666.8	13071.2	25574.5	19007.8	34357.2	15278.3	40003.3	24764.3	17394	12350.3	40870.4	26588.6
Q8BZ05	Arap2	ENSMUSG00000037999	30.2785	35.6774	39.0913	35.3607	37.5155	35.7464	49.3656	39.8408	42.7054	40.3549	50.3942	42.0393	43.8956	35.9084	52.8377	36.3788	18.214	0	0	232.842	102.767	55.1677	384.593	75.826	252.52	94.9753	409.352	455.712	94.2299	24.9836	756.038	541.828
Q5XJY5	Arcn1	ENSMUSG00000032096	96.6059	110.842	97.2574	106.91	110.383	113.797	106.939	109.629	90.8421	99.3001	93.0293	95.2438	115.234	97.6075	101.159	92.9121	58426.2	40711.9	58214.6	98558.5	59652.2	59221.2	91672.3	61728	111046	58443.5	129714	74099.8	49286.7	27624.8	97180.8	80184.9
Q8CHG5	Arel1	ENSMUSG00000042350	34.4869	44.2096	45.9075	42.6986	42.3435	42.307	44.9816	42.8012	49.3468	49.8407	50.196	46.0906	37.4955	37.1955	41.8007	31.6109	395.034	287.241	355.194	587.132	296.111	336.777	217.139	213.861	476.917	155.506	850.703	770.904	103.452	49.2426	225.787	623.083
P84078	Arf1	ENSMUSG00000048076	262.176	283.861	246.933	264.282	282.599	285.883	271.617	289.731	236.082	230.696	203.245	222.077	276.058	299.998	277.208	276.695	420344	366507	541882	666268	438867	437768	567645	582160	828569	434809	801329	684929	472874	327166	763395	596409
Q8BSL7	Arf2	ENSMUSG00000062421	23.983	26.9628	24.8133	27.2607	24.5065	23.4228	26.6343	25.7339	15.712	15.2823	15.9017	15.7854	20.1293	21.9322	22.5814	19.8767	2134.59	2873.81	2803.04	3105.26	1534.01	1537.01	2759.93	1741.76	2369.35	1657.39	2639.61	1883.17	1674.39	1601.61	2702.68	1371.77
P61750	Arf4	ENSMUSG00000021877	162.585	183.091	176.506	189.385	212.736	198.584	217.948	211.785	191.186	169.631	220.364	180.463	210.952	193.646	230.371	195.096	52461.5	30095.6	56288.3	83068.6	44254.6	36723.1	44585.2	66463	68654.3	44663.9	115242	66647.9	38730.9	24496.4	42629.8	60978.2
P84084	Arf5	ENSMUSG00000020440	159.159	184.546	172.32	168.336	190.965	187.099	195.068	195.829	164.281	173.51	145.836	143.674	160.647	185.265	181.028	167.805	46888.6	12643.9	29274.6	55075.5	25739.6	24602.8	40398	49747.1	86039.4	26111.3	49454.5	42041.9	27518.8	12357.8	62575.4	56173.3
P62331	Arf6	ENSMUSG00000044147	365.022	434.515	574	451.366	454.527	451.602	637.261	500.558	313.647	283.069	425.525	253.607	464.51	534.404	660.085	453.152	62341.6	59348.3	74255.1	108768	70833.4	81462.5	79361.1	66072.9	149371	34794.4	137841	59058.3	62095.8	50898.3	133499	45337.7
Q9EPJ9	Arfgap1	ENSMUSG00000027575	69.8896	66.5583	66.1256	74.7791	80.2859	81.0511	80.9706	79.5532	69.9807	74.0603	84.8857	71.1509	78.4524	89.0104	98.3302	65.7432	8077.23	7614.12	11708	23515.6	9427.98	8293.86	16195.1	18423.2	17306.1	7690.04	27017.1	17300	7214.58	3306.98	20863.9	15059.7
Q99K28	Arfgap2	ENSMUSG00000027255	54.7247	58.4279	49.0182	61.3171	63.9499	60.1875	66.4229	59.6271	53.9139	61.4943	64.6047	41.3332	57.6263	63.4998	50.5574	50.1582	14789.3	12797.1	15730.6	24289.9	15722.7	15101.3	24302.4	16114	34428.4	16009	43534.5	29062.5	13216	7124.37	25194.6	16129.2
Q9D8S3	Arfgap3	ENSMUSG00000054277	11.8716	13.3309	13.8799	13.1387	11.299	10.7278	11.8966	11.4598	10.4596	11.4612	10.7148	8.50457	10.0509	10.2244	11.702	9.48328	304.605	1377.46	3562.09	3901.19	1534.41	155.475	201.308	2217.02	3124.9	127.2	2917.4	164.365	1575.98	0	2723	337.163
G3X9K3	Arfgef1	ENSMUSG00000067851	33.4313	46.7823	46.2081	47.2187	60.7127	63.1143	67.7345	58.634	62.1001	63.0133	72.5607	68.3694	70.7292	61.9216	71.3136	65.2481	5114.17	1362.43	2287.19	9673.96	3158.14	2754.3	9374.8	3827.28	8485.09	2849.97	8001.73	5781.1	3777.3	3202.3	8280.37	11497.7
A2A5R2	Arfgef2	ENSMUSG00000074582	30.193	34.2261	33.7678	33.1926	28.2616	28.2782	32.8836	32.7688	41.0429	45.0801	45.6811	39.6208	28.8767	23.9929	29.2533	24.7809	6886.21	4282.85	6662.99	10613.6	6353.65	5926.33	10657.4	7409.58	16547.5	6305.22	18333.9	11141	6701.88	3734.95	14045.3	9575.16
A2RSX9	Arfip1	ENSMUSG00000074513	34.1626	43.5283	37.1649	41.2503	36.7531	33.2189	36.8201	47.1598	31.6311	34.2948	34.4372	39.695	39.9141	23.9254	30.716	35.677	581.871	471.337	310.547	0	708.163	541.532	410.477	632.01	0	263.11	0	0	293.103	0	647.261	0
G5E8V9	Arfip1	ENSMUSG00000074513	34.1626	43.5283	37.1649	41.2503	36.7531	33.2189	36.8201	47.1598	31.6311	34.2948	34.4372	39.695	39.9141	23.9254	30.716	35.677	12657.2	11969.2	15014.7	32889.7	14548.8	9549.51	23999.5	21812	28224.1	13103.3	39024.6	21226.3	14250.5	9556.56	37765.1	22224.1
Q8K221	Arfip2	ENSMUSG00000030881	23.2075	22.0314	27.6987	29.3334	29.0138	28.5404	36.3041	25.3568	23.1304	32.592	27.9535	28.8679	24.6464	20.6513	23.2561	19.6416	363.558	318.88	211.973	625.981	381.159	0	0	149.013	852.64	354.66	753.336	847.807	0	0	329.67	168.666
Q8BXL7	Arfrp1	ENSMUSG00000038671	110.454	101.847	108.038	102.758	121.947	128.551	124.695	119.802	120.089	135.591	144.736	147.892	144.253	137.088	130.647	142.655	6079.42	2828.13	4757.59	11339.9	6016.85	5072.05	12570.7	7851.14	17019.3	6844.83	13589.2	15421.2	5744.87	3667.9	11250.1	7946.24
Q61176	Arg1	ENSMUSG00000019987	0.399731	1.52442	1.19874	0.830386	0.8329	0.97579	1.89608	1.08275	1.3143	1.28481	1.98287	1.41488	0.965659	0.521561	1.76832	1.56213	8051.11	4425.39	3496.56	7107.23	2223.37	1347.82	2585.35	3632.5	2137.88	2269.89	1424.56	1104.65	2785.21	0	4490.41	541.162
Q3UL36	Arglu1	ENSMUSG00000040459	69.5013	78.7117	91.3428	83.0843	93.8894	88.0026	104.149	104.448	99.6735	112.218	141.106	116.853	89.3761	92.4891	102.153	93.058	16619	10987.4	16467.1	35456.3	16991	7790.14	20759	10107.9	14438.7	13658.5	24290.7	12832.4	13604.6	4678.23	36663	29582.9
Q5FWK3	Arhgap1	ENSMUSG00000027247	46.8836	58.2156	41.3746	55.564	64.7512	63.426	57.1345	62.7354	47.8864	50.4064	45.459	42.9719	74.5017	71.7223	57.363	66.1641	26470.9	21628.3	31671.2	55596.9	42274.3	35714.5	62250.9	41083.4	77546.8	30645	72670.2	46708.8	37071.9	24496.5	64656.6	49005.3
Q80Y19	Arhgap11a	ENSMUSG00000041219	18.7691	22.2968	24.2675	24.1821	13.7906	17.8923	18.8534	15.4836	15.7351	15.211	19.4931	15.3149	10.5209	8.92276	10.6203	8.16543	192.646	50.2021	0	125.333	227.135	172.222	0	0	173.292	0	0	31.4804	0	98.537	0	0
Q8C0D4	Arhgap12	ENSMUSG00000041225	29.0081	32.731	31.2874	31.8413	37.6476	22.8097	39.9334	36.09	23.1064	24.8413	23.1281	25.5866	29.9898	24.0029	33.4735	24.2887	528.504	709.129	272.555	1848.69	326.256	271.466	413.476	918.563	622.078	0	354.307	345.969	278.698	54.9105	117.393	663.217
Q811M1	Arhgap15	ENSMUSG00000049744	141.021	168.41	183.71	192.879	194.368	189.665	186.039	202.434	155.877	166.033	175.073	163.503	193.544	169.871	230.691	162.853	7779.13	7829.42	13316.5	19554.7	16182.4	11179.7	25054.9	13837.8	33115.1	12615.1	34291.3	19484.1	13892.3	8829.8	30485.1	19777.6
Q3UIA2	Arhgap17	ENSMUSG00000030766	217.317	257.422	289.985	295.03	230.436	244.791	267.411	259.235	222.086	225.218	266.993	224.008	246.578	234.454	267.773	219.155	40338.6	54305.9	67128	99592.6	44337.6	51516.2	76302.7	56345	97596.8	45819.6	103101	67798.8	40524.4	29708	89440	62224.5
Q3UIA2-3	Arhgap17	ENSMUSG00000030766	217.317	257.422	289.985	295.03	230.436	244.791	267.411	259.235	222.086	225.218	266.993	224.008	246.578	234.454	267.773	219.155	799.582	0	1025.46	2760.72	865.433	1018.75	1926.04	2277.53	2368.19	877.348	2405.19	1209.82	635.028	669.842	2150.63	1475.87
Q8K0Q5	Arhgap18	ENSMUSG00000039031	7.83033	7.61755	7.04289	6.17027	10.1185	8.97866	6.95692	8.85268	12.0879	13.1436	11.2377	11.1296	13.265	11.5356	13.6105	12.0258	799.688	892.393	604.345	3550.11	111.908	195.086	1526.61	1277.51	1915.86	1185.98	2531.11	3000.1	317.992	459.335	1546.4	2738.56
Q8C4V1	Arhgap24	ENSMUSG00000057315	29.7145	36.2576	40.8236	43.9205	34.5628	35.5804	44.1359	41.8327	67.5334	64.1505	72.1817	67.0719	23.7592	19.0702	31.1022	22.047	346.119	95.2602	741.277	2574.93	647.88	244.811	2791.64	709.155	4857.9	941.164	5793.01	3975.24	0	0	950.394	284.419
Q8BYW1	Arhgap25	ENSMUSG00000030047	216.807	240.835	215.417	226.989	250.968	255.786	251.372	255.074	143.95	152.338	161.435	122.511	209.904	215.445	215.338	210.059	58091.6	59235.4	63184.3	112290	87490.2	81009.2	122165	98004.5	123968	67841.7	120768	101057	83491.9	63636.1	146460	110425
Q8BYW1-3	Arhgap25	ENSMUSG00000030047	216.807	240.835	215.417	226.989	250.968	255.786	251.372	255.074	143.95	152.338	161.435	122.511	209.904	215.445	215.338	210.059	0	0	0	0	0	0	0	0	0	0	0	0	0	0	0	268.729
Q6ZQ82	Arhgap26	ENSMUSG00000036452	56.5584	63.1718	38.8409	77.4862	79.7084	112.61	130.214	125.198	94.0457	101.076	117.781	82.6624	90.473	116.924	100.56	112.252	951.274	1033.78	750.301	2952.68	3276.39	3766.9	4122.39	5999.99	9734.18	3636.02	12415.3	7005.19	4858.2	2840.36	11165.8	9133.7
A2AB59-2	Arhgap27	ENSMUSG00000034255	77.427	106.16	105.971	103.981	79.5934	86.916	84.8342	85.0355	102.143	101.673	113.159	97.233	73.6309	81.436	89.7363	63.9376	8984.92	8295.34	9792.53	19059.4	7308.85	7413.58	14271.8	8895.47	33882.3	15664.7	33177	15737.1	6539.63	2931.16	15012.8	6262.36
Q640N3-2	Arhgap30	ENSMUSG00000048865	224.774	274.64	268.892	279.061	242.967	260.838	273.866	269.236	240.948	253.879	272.292	254.854	254.219	215.266	252.122	218.767	18410.7	15470.6	18629.2	35319.9	19884.3	17963.6	26842.3	25969.7	41905.8	20480.3	51257.1	34008.5	14947.4	10301.1	32640.5	26409.5
A6X8Z5	Arhgap31	ENSMUSG00000022799	2.66107	2.75609	4.38364	3.17291	4.66189	4.63047	4.80783	5.41313	1.02059	1.29415	1.56308	0.710416	6.03431	4.73716	5.94862	4.56773	303.016	297.167	329.965	841.063	557.036	513.029	4848.41	641.508	1647.8	608.463	1544.35	1314.33	266.276	3032.29	7299.39	539.97
B1AUX5	Arhgap4	ENSMUSG00000031389	248.853	313.966	278.37	294.177	315.513	342.876	321.505	321.913	217.135	238.224	253.364	201.629	309.056	320.839	305.686	265.441	18194.1	15868.5	24328	34212.2	31769.1	33507.7	44883.4	43564	52499.1	28136.7	66237.6	41869.3	39351.6	22424.4	85101	61447.9
O54834-2	Arhgap6	ENSMUSG00000031355	1.57776	1.34978	1.35979	1.78002	2.69404	1.86537	1.96142	2.32615	5.47074	4.20908	3.65982	3.67888	4.13109	5.27469	5.93045	4.62085	0	0	984.792	0	202.347	653.512	1150.43	0	991.535	671.888	338.021	465.24	87.8245	0	714.16	240.756
Q8QZW8	Arhgap9	ENSMUSG00000040345	77.1235	89.1358	75.0135	83.403	127.9	131.404	121.739	130.951	179.345	176.686	189.843	147.519	166.53	186.169	164.57	171.548	5703.95	6066.66	6312.96	11365.3	9934.38	11982.3	15550.7	15191.7	36023	23520.3	46022.2	32348.8	18349.9	10494.5	39420.2	34429
Q99PT1	Arhgdia	ENSMUSG00000025132	502.317	577.625	467.138	537.535	575.188	620.068	571.716	611.606	555.148	537.643	441.226	508.127	659.109	710.646	638.951	661.917	496267	497075	586061	928146	625122	552516	916758	606261	1971980	1140850	2583830	1481530	843460	526231	1707190	867369
Q61599	Arhgdib	ENSMUSG00000030220	1592.14	1992.96	1425.21	1681.03	2336.83	2540.17	1981.24	2264.19	1978.03	1900.77	1444.54	1788.16	2418.17	2733.41	2091.5	2488.96	914920	1161940	1040570	1163090	1848440	2091170	1948340	1329210	5481040	3190420	5017520	3437400	2530750	2045380	2224660	2248930
Q61210	Arhgef1	ENSMUSG00000040940	687.91	804.565	778.606	841.548	990.512	1048.23	1053.32	1065.81	830.914	947.523	1024.83	840.833	1074.14	1160.35	1148.96	1008.76	3143.22	3487.92	4614.58	5085.27	6921.91	7764.43	8342.76	7637.95	10789	6345.11	11070.3	9239.28	5896.25	5887.48	6204.41	9893.4
Q61210-5	Arhgef1	ENSMUSG00000040940	687.91	804.565	778.606	841.548	990.512	1048.23	1053.32	1065.81	830.914	947.523	1024.83	840.833	1074.14	1160.35	1148.96	1008.76	40553.8	35016.4	47401.5	71611.4	78999.3	72898.1	93537	68033.7	168273	79995.7	184776	118235	83858.2	56468.7	157224	120384
E9Q0A3	Arhgef11	ENSMUSG00000041977	15.0887	16.772	19.7565	19.6459	15.1267	17.5068	25.1129	20.6819	19.3943	17.6754	23.6809	23.0951	23.1374	22.1569	28.2385	20.7644	0	0	0	0	0	0	0	0	0	0	0	0	0	0	0	0
Q68FM7	Arhgef11	ENSMUSG00000041977	15.0887	16.772	19.7565	19.6459	15.1267	17.5068	25.1129	20.6819	19.3943	17.6754	23.6809	23.0951	23.1374	22.1569	28.2385	20.7644	250.953	213.432	342.229	702.74	486.16	130.084	337.91	364.124	625.613	277.386	731.688	645.749	404.237	172.49	913.47	360.114
Q6P9R4	Arhgef18	ENSMUSG00000004568	119.342	144.08	141.889	142.203	145.216	154.142	163.877	149.483	39.1156	41.7711	48.6621	35.1881	153.229	156.458	153.433	121.129	3629.53	2126.58	4171.34	8837.67	6261.19	5319.84	8985.05	9230.15	1895.27	614.299	2899.71	2560.86	7350.51	4889.99	18864.3	12545.1
Q60875-5	Arhgef2	ENSMUSG00000028059	64.1738	85.0626	92.907	83.5679	82.2368	88.6236	106.422	89.5085	77.2812	79.216	107.845	72.3652	106.801	88.7012	121.106	85.2354	16174.7	12708.8	17919.6	28257	20457.6	16457.6	26466.9	20410.2	32004.8	16912.5	39624.2	22558.4	13527.3	9815.7	33311.9	21176.7
Q91X46	Arhgef3	ENSMUSG00000021895	119.164	141.72	123.965	130.329	215.502	229.463	194.855	200.601	81.2239	77.725	80.4376	67.7582	257.824	243.244	245.027	201.858	795.42	803.351	781.828	733.669	1009.15	2422.93	954.097	1292.28	3240.34	0	0	1274.6	1267.96	789.762	311.334	571.701
Q8K4I3	Arhgef6	ENSMUSG00000031133	60.2857	75.9247	71.5613	71.0645	91.3773	97.6076	102.769	92.5731	101.15	103.321	114.788	119.008	102.398	81.4819	102.582	82.4532	17953.2	14479.4	19412.3	30160.6	29262.6	24769.6	38355.4	28315.3	72781.8	28811.2	71790	46002.3	28472.4	19241.3	45274.3	37153.1
Q9ES28-8	Arhgef7	ENSMUSG00000031511	17.7729	17.2427	14.8863	16.5008	22.6826	19.0361	20.2184	20.9887	18.4805	21.7342	20.6571	16.8846	20.3486	26.4271	22.5048	17.3392	6898.67	6393.62	7021.58	13287.8	9687.74	5890.17	9429.53	8456.05	14319.6	3927.35	14222.9	8549.9	4388.69	2501.31	12729.1	7795.01
A2BH40	Arid1a	ENSMUSG00000007880	38.3748	39.7861	60.4972	52.8586	52.4754	51.6542	71.4291	66.6012	43.4662	44.7695	59.3414	51.3649	59.6786	64.0799	71.9232	58.9446	13951.6	8050.65	14629.1	28089.7	13762.9	12452.5	20397.3	17607.2	22731.6	10624.2	30804.9	16126	11623.5	6655.23	24390.2	18280.6
A2BH40-4	Arid1a	ENSMUSG00000007880	38.3748	39.7861	60.4972	52.8586	52.4754	51.6542	71.4291	66.6012	43.4662	44.7695	59.3414	51.3649	59.6786	64.0799	71.9232	58.9446	59.2487	0	145.18	48.2889	47.4489	0	183.711	197.341	62.336	103.199	55.644	104.507	0	0	136.86	227.288
E9Q4N7	Arid1b	ENSMUSG00000069729	41.3018	50.5459	54.7092	55.6466	51.8658	54.505	58.1415	58.303	48.4987	55.1184	56.4108	53.5592	61.7524	57.634	62.7242	46.5046	7860.9	4628.94	6480.37	12701.2	5087.95	3778	6644.86	6414.83	8617.13	3754.31	11058.8	6077.04	3720.4	1610.54	7516.92	5532
E9Q7E2	Arid2	ENSMUSG00000033237	22.4056	27.8367	30.0672	31.7159	25.1111	27.9937	30.7652	29.6883	23.062	23.5324	31.1386	25.0833	23.4541	21.845	29.864	24.3969	3386.28	2748.25	4438.63	7624.33	2302.41	2951.92	5613.31	3820.14	3568.41	1113.18	5987.32	2753.06	1184.95	458.135	3540.39	3157.17
Q62431	Arid3a	ENSMUSG00000019564	39.5814	44.6233	55.0508	49.9891	21.6888	21.6602	28.1666	24.2919	16.8673	16.9152	17.5347	14.9741	13.0553	13.7396	15.126	11.8128	16782.5	12746.4	21388.4	29899	7246.08	5957.94	12093.8	6006.31	1642.31	936.373	4677.45	1435.6	235.418	81.7158	1261.97	1074.93
Q9Z1N7	Arid3b	ENSMUSG00000004661	63.0712	75.5261	87.0483	79.7547	93.3267	113.315	127.444	111.502	72.687	92.7185	86.0995	74.7399	107.976	111.305	121.655	96.3848	704.45	0	1372.6	2401.2	1703.08	278.023	1648.14	2108.99	367.01	0	537.547	815.136	561.461	0	2355.05	2184.93
F8VPQ2	Arid4a	ENSMUSG00000048118	46.091	51.9097	68.7682	64.0447	57.6398	56.953	59.3129	67.0755	45.265	39.2869	63.0214	43.6651	64.1942	60.667	69.4816	61.6616	3153.7	1751.97	2443.25	6585.52	2967.15	3210.96	5030.9	5188.62	5030.25	2324.21	8477.95	5376.44	4388.97	2132.58	7566.74	6864.1
A2CG63	Arid4b	ENSMUSG00000039219	48.6217	43.1495	61.5892	59.4902	65.8242	70.4241	81.4999	125.014	85.362	78.1016	115.339	87.5872	102.591	79.6956	117.931	72.1466	1184.85	820.511	1096.23	2517.09	1695.75	1038.67	3275.27	2444.45	2796.41	872.765	7748.32	3309.85	1267.29	876.735	4832.62	3745.16
Q3U108	Arid5a	ENSMUSG00000037447	86.3311	108.812	95.0451	103.871	90.2613	99.2898	102.844	93.8507	81.6316	66.6194	71.8163	56.3192	88.9917	84.5362	111.308	93.0547	373.965	96.4098	232.269	987.159	0	170.541	225.422	190.486	0	0	389.275	0	0	0	448.068	506.524
Q9Z1K5	Arih1	ENSMUSG00000025234	37.6277	36.1554	44.6262	33.6731	48.3137	56.71	48.6784	59.6338	38.7802	49.942	54.2815	64.2226	59.3155	50.0045	59.019	46.0686	14029.9	11346.9	15730.9	26252.8	14807.7	13909.7	23529.1	16391.7	36953.5	19546.1	50412.9	24310.1	14587.5	5901.6	31134.8	18229.6
Q9Z1K6	Arih2	ENSMUSG00000064145	61.7051	57.9679	57.7079	58.9626	56.9257	57.9465	72.4664	55.3685	53.3518	56.1337	60.4275	59.3863	66.6482	55.2716	67.4608	48.8449	1294.98	2445.91	2668.22	6551.28	2518.76	3241.84	5381.1	2600.91	5283.03	2498.27	7976.09	4898.75	2506.06	948.469	6769.74	3352.45
P61211	Arl1	ENSMUSG00000060904	32.4027	36.3387	30.2196	31.5173	40.3135	40.7565	39.9282	42.3128	37.3863	34.9279	32.7475	37.9957	39.6758	39.0072	41.1476	43.6283	33074.7	29347.9	33949.6	51211.9	28780.1	35898.4	58745.8	20984.4	55971.8	38934.2	68053.2	37498.6	25528.9	16830.3	68136.3	26306.2
Q8BIX3	Arl14ep	ENSMUSG00000027122	16.6203	17.9546	18.3464	17.1211	15.7067	16.1276	14.8405	19.0599	20.1503	19.8311	15.0525	19.4774	13.3408	12.2915	10.4354	11.2212	2067.48	1284.11	4896.85	7572.16	3744.9	2476.02	10555.7	9537.06	12889.2	2821.75	20760.3	11920.2	4455.47	1768	13173.8	8724.98
Q8BGR6	Arl15	ENSMUSG00000042348	4.77805	6.02151	6.73563	5.672	7.4209	7.95901	5.3227	7.41946	9.16801	7.14044	8.70397	9.40911	5.07921	5.67055	7.60523	6.62735	0	0	326.854	0	0	0	0	0	0	0	0	0	0	0	0	387.116
Q9D0J4	Arl2	ENSMUSG00000024944	18.5854	22.9804	19.7115	20.5304	26.9908	23.6164	27.0873	27.558	30.8104	34.8597	32.2499	30.6043	33.0989	34.0931	30.7604	27.4639	5104.43	4539.65	2667.3	8457.13	4438.69	2314.18	9131.54	7310.96	14764.9	6590.13	32494.9	20001.1	5991.25	2394.98	14422.3	5116.81
Q9D385-2	Arl2bp	ENSMUSG00000031776	99.0322	125.707	103.416	107.908	121.16	126.992	133.081	122.108	136.617	132.995	143.111	130.498	115.573	126.465	137.666	112.999	0	0	644.997	1765.65	0	0	0	1061.1	1476.07	1221.84	13052.5	5299.05	0	0	4061.82	2767.45
Q9WUL7	Arl3	ENSMUSG00000025035	17.3231	15.2317	16.6191	17.4753	14.7483	15.2845	16.6275	16.9841	15.1698	11.802	9.60403	15.6867	15.5623	12.9507	11.9202	12.6137	14740.4	8833.46	23003.3	31342.9	15265.8	10326.1	12512.8	11713.9	27036.2	11953.9	31518	32216.5	9222.1	1849.18	14649.6	11744.4
Q80ZU0	Arl5a	ENSMUSG00000036093	31.9522	39.1428	38.6116	35.5908	30.7101	32.0463	32.0498	28.8606	31.2129	33.9074	27.8441	29.9554	23.9025	16.2621	21.0534	15.8829	6228.62	5902.37	6402.49	8162.38	5377.29	3315.41	5661.59	2988.31	12404.5	4152.91	9031.77	5730.89	1637.78	938.437	2019.7	933.433
O88848	Arl6	ENSMUSG00000022722	2.07741	2.90002	2.58498	3.18376	2.38618	1.56683	2.74243	3.4476	3.8131	2.40357	2.25953	3.61375	2.11989	2.81748	2.18878	3.38181	93.1406	0	0	849.706	0	0	0	191.539	3415.07	0	0	561.185	0	0	0	0
Q9JKW0	Arl6ip1	ENSMUSG00000030654	296.337	343.085	277.361	328.024	379.699	377.593	343.39	376.498	350.156	326.407	289.977	306.08	331.649	337.154	312.46	333.92	5539.09	3392.07	5625	19556.6	6870.71	8897.1	17866.1	7117.73	24522.7	9232.64	20379	13468.5	7772.1	3870.88	14812	15803
Q9JM93	Arl6ip4	ENSMUSG00000029404	83.5857	108.432	89.0781	96.793	82.7223	109.127	87.6391	88.9441	73.1189	76.4158	70.4395	78.2487	67.8633	88.3881	69.5873	73.5162	626.493	450.76	1275.98	3325.66	3357.27	4090.37	1485.39	1428.34	4010.45	3940.44	5663.39	1607.41	4468.76	1953.93	4247.19	1649.36
Q8R5J9	Arl6ip5	ENSMUSG00000035199	80.1666	91.731	87.2368	77.7727	109.842	101.604	104.9	98.7642	168.711	145.204	138.279	147.309	109.881	118.353	102.147	112.821	44039.8	33625.4	21601.6	77122.2	37968.1	47506.2	89062	61990.3	144330	63517.5	132970	201028	48674.2	36162.8	128578	58031.3
Q8BH07	Arl6ip6	ENSMUSG00000026960	22.2132	26.78	14.8094	18.5772	23.1683	25.6834	20.2264	19.6393	28.3545	15.4533	21.931	18.9755	21.6336	17.2086	23.1769	20.9687	2182.95	1844.97	2520.05	7418.89	2822.79	2648.09	4128.58	4256.79	7009.89	1023.76	9183.8	1317.94	2469.02	3858.74	7233.43	9134.38
Q8VEH3	Arl8a	ENSMUSG00000026426	64.7886	73.0463	65.7947	63.5405	74.869	71.2975	72.972	75.0525	58.9732	62.4922	65.7348	69.709	83.1753	86.4563	85.594	83.7452	48563.8	37291.4	45438.4	95903.9	90370.4	74117.5	126072	89619.2	186559	104702	243904	136164	86725.1	76068.1	139058	122510
Q9CQW2	Arl8b	ENSMUSG00000030105	28.0432	29.6889	30.095	31.6197	35.4874	34.4673	38.5631	34.0302	45.9321	42.4905	43.257	42.5512	37.7786	35.8272	34.2863	34.8756	10504.1	12339.5	1622.56	12503.3	15775.8	14651.5	13469.4	15465.6	39746.3	17531.1	19676.9	24463.1	15961.5	13176.2	24269.6	15850.2
Q9D7A8	Armc1	ENSMUSG00000027599	16.4912	20.8904	17.4108	20.6281	23.9882	22.9536	25.0969	26.3542	26.764	25.2296	24.0129	24.0812	25.2429	25.8086	22.8878	24.694	7555.27	5735.72	7426	12491.9	5073.88	6830.85	6000.25	8493.38	14463.2	6169	21720.7	12055.9	7634.91	3035.52	14338.3	9305.18
Q9D0L7-2	Armc10	ENSMUSG00000038525	24.5113	29.8319	21.205	28.5653	28.5258	32.9704	31.0451	33.8996	30.0568	32.7186	28.442	27.9248	35.7065	36.7183	36.3753	31.8858	15686.6	13083.8	13535.4	17392.6	22729.1	29988.9	8735.09	20278	73160.6	35634.8	33649.5	38528.2	34544.5	16533.6	36698.5	35024.5
Q8BNU0	Armc6	ENSMUSG00000002343	7.86489	8.38262	9.89115	8.56854	13.6384	13.6413	12.6691	16.1227	12.9589	11.5736	13.3355	8.9619	17.4184	14.4105	14.7209	14.4915	2424.95	1965.77	3043.17	6220.5	2435.79	2697.1	5472.77	3820.23	5680.3	1685.33	8591.77	3744.39	2246.81	1483.42	5001.83	3982.79
Q9DBR3	Armc8	ENSMUSG00000032468	26.7957	30.1376	28.0502	28.6847	35.2378	35.478	31.5592	38.8048	27.5927	27.014	30.054	26.2671	37.1688	34.588	36.5153	33.4691	7880.94	3818.61	7285.14	14981.5	4930.28	4605.71	8761.43	9034.81	13222.4	4682.63	22213.1	14879.1	3320.28	3399.3	11614.2	9374.61
A6H630	Armt1	ENSMUSG00000061759	66.9195	78.7707	65.2991	70.6328	45.0243	61.6937	57.7688	58.6803	62.063	73.2143	60.9596	60.4448	45.6159	46.7811	45.9847	42.6147	16107.1	16341.5	13674.4	28339.7	18589.8	19320.2	19505.7	15921.8	76112.6	37665.9	89721.7	45039.5	15046.9	9895.18	25493.7	16971.8
P53762-2	Arnt	ENSMUSG00000015522	37.7838	55.7943	49.864	52.3343	57.6549	56.6154	60.5292	59.7388	48.169	52.1767	48.5227	56.1707	52.9185	53.1966	66.9478	54.3219	289.528	182.17	711.055	913.531	577.232	765.716	746.774	489.855	0	2744.84	2225.52	135.735	364.896	0	974.131	345.215
Q9WTL8-3	Arntl	ENSMUSG00000055116	28.1318	35.6998	32.8192	33.1477	32.8141	36.0727	39.7002	37.347	37.3676	37.0199	50.8974	37.553	32.1068	35.3012	39.1243	32.825	0	0	0	0	0	0	0	314.218	0	0	331.83	272.739	0	0	265.669	790.693
Q9R0Q6	Arpc1a	ENSMUSG00000029621	56.8851	64.3607	82.8146	69.7683	62.4172	65.8073	78.1892	68.9075	73.8722	73.3069	82.0258	66.2656	62.5248	70.6922	65.7187	59.0061	29228.5	24474.5	35239.2	42212.3	28984.5	35850.8	39652.1	32549	91956.4	31445.8	78562.5	50750.9	20430.7	15403	46782.8	27377.9
Q9WV32	Arpc1b	ENSMUSG00000029622	408.208	493.778	422.449	428.248	535.555	536.929	518.057	526.621	437.46	432.071	434.738	434.669	566.216	504.967	456.131	509.107	303759	269520	475097	500680	469896	520710	683620	506941	1244120	821077	1244370	1130960	650209	495551	1064400	933911
Q9CVB6	Arpc2	ENSMUSG00000006304	621.842	783.382	634.936	698.094	854.249	897.644	801.5	840.992	730.304	672.154	596.579	651.74	875.767	908.73	799.071	898.519	235493	252428	229730	398189	352025	345330	459936	379966	1049400	550394	1116660	716589	418945	294029	740420	643823
Q9JM76	Arpc3	ENSMUSG00000029465	412.507	456.694	406.572	411.782	485.462	463.109	497.606	495.137	368.067	387.655	349.116	377.128	420.579	470.375	412.683	460.485	321085	223238	348113	461419	443961	468681	497482	452821	1191970	738737	1145890	988230	507357	334483	809051	678172
P59999	Arpc4	ENSMUSG00000079426	212.336	325.976	251.791	262.48	292.213	285.422	295.044	289.591	244.097	260.929	215.052	224.562	284.914	248.599	223.107	256.337	306000	325684	332368	482964	532929	602554	775557	519798	1676990	942079	1745020	1184270	644684	484659	1315880	683066
Q9CPW4	Arpc5	ENSMUSG00000008475	829.967	854.594	773.82	750.535	820.653	851.843	791.906	743.339	578.731	577.139	491.795	485.439	696.759	709.922	724.687	656.864	117476	104668	158037	194646	173849	187223	233023	213587	483590	356140	706543	383402	229680	155076	410399	362820
Q9D898	Arpc5l	ENSMUSG00000026755	653.019	699.444	715.938	713.561	675.509	555.909	706.183	696.704	416.988	438.28	355.839	412.396	509.95	466.595	418.801	549.71	130241	145247	220421	265562	215278	208540	325336	266078	518975	312227	563465	539745	259741	195916	439060	356363
P56212	Arpp19	ENSMUSG00000007656	92.2627	102.69	119.3	101.652	119.141	113.347	112.331	123.813	120.374	150.84	177.026	141.011	114.624	137.481	137.06	154.487	33840.8	28747.4	60235	47240.6	47224.3	35994.4	49017.6	48500.2	95736.7	34240	126629	52080.6	47817.4	44170.2	73992.1	41353
Q8BWG8-2	Arrb1	ENSMUSG00000018909	4.15238	4.39546	6.08497	5.05324	8.50384	9.23707	9.04494	10.2411	12.7272	8.26023	5.20723	7.87551	12.8413	18.148	10.5493	16.3287	522.39	540.568	486.241	703.058	1676.79	4270.19	4357.96	3871.08	15102.1	9234.88	14045.9	6425.6	8755.83	3123.38	16910.9	11351.9
Q91YI4	Arrb2	ENSMUSG00000060216	28.9231	39.7533	23.7647	33.3968	45.9781	51.2327	48.8471	58.8201	47.1674	54.037	62.0452	50.8942	57.1484	56.4495	58.4121	57.9567	2270.84	1849.93	1903	2341.9	4754.25	5333.63	4423.84	3914.37	9212.89	4756.61	9658.7	7981.49	4221	2983.72	11195.9	4492.09
Q99KN1	Arrdc1	ENSMUSG00000026972	258.727	301.766	242.989	276.649	278.405	283.007	243.616	273.467	216.401	244.342	230.362	213.616	266.276	279.563	256.571	246.721	497.6	230.814	116.235	2626.6	444.83	703.504	1561.24	1639.22	1607.12	666.221	1313.48	1461.82	1468.2	200.956	2650.2	2122.6
P50429-2	Arsb	ENSMUSG00000042082	3.77883	6.13857	5.2127	6.73804	8.71608	8.09527	6.99451	8.90681	25.4027	26.4227	22.1441	25.2386	10.1639	10.242	8.95306	9.13398	0	0	0	163.876	0	0	239.224	0	690.609	289.569	1883.12	318.572	120.472	0	362.049	207.103
Q91WU5	As3mt	ENSMUSG00000003559	34.5221	37.6004	40.1605	42.7875	33.8338	30.997	34.944	29.9456	62.7318	64.5526	55.4547	56.5511	22.7273	22.3523	21.2203	20.0497	21638.7	18388.2	29328.6	49338.8	20192.6	20567.9	33508.2	34412.9	96926.5	56214.9	106767	87249.2	15231.3	9860.73	24172.8	26079.7
Q9WV54	Asah1	ENSMUSG00000031591	55.2968	64.5803	53.9264	52.0872	49.8347	52.7622	51.5361	52.4224	52.2681	48.8255	43.8038	51.9464	47.251	46.879	42.7176	41.9254	628.107	422.516	686.454	347.608	1083.69	1378.59	1744.01	1867.25	8666.94	1864.05	4612.47	5375.35	2589.77	1548.96	4451.23	2179.77
Q9QWY8-4	Asap1	ENSMUSG00000022377	33.7363	45.4637	43.0595	44.6866	51.4669	56.0508	69.5722	59.9321	45.6068	49.1727	53.0903	51.4026	55.951	56.353	67.4176	47.356	1325.7	1676.59	1710.27	3699.19	2540.66	3193.32	3829.21	3631.02	6833.39	3067.93	5810.56	4672.39	3249.73	1697.21	5427.73	4359.9
Q7SIG6	Asap2	ENSMUSG00000052632	0.647512	0.65091	0.978856	1.00288	1.18332	1.14223	1.17636	0.955553	5.07584	7.00364	8.13282	6.50209	1.24692	0.803599	0.747245	0.953293	0	0	0	0	0	0	0	0	829.155	0	559.169	0	0	0	0	179.916
Q8K0L0-2	Asb2	ENSMUSG00000021200	1.49176	2.75269	5.04062	4.39045	2.44858	2.88619	3.09035	4.92347	139.279	140.681	132.74	127.092	0.880683	1.1103	1.77938	1.03287	0	0	0	0	0	0	0	0	108.756	0	0	174.559	0	0	0	0
Q9WV72	Asb3	ENSMUSG00000020305	23.5675	26.7927	20.9895	24.5781	32.4942	27.4984	26.0969	27.8007	29.2387	25.4038	23.5393	28.4916	30.8642	30.008	32.6762	29.2467	75.2474	169.96	221.662	654.176	474.921	223.284	767.186	425.688	2077.02	393.248	1337.91	1018.75	379.046	299.843	867.66	1160.08
Q91ZU1	Asb6	ENSMUSG00000039483	34.6228	44.5973	49.583	44.655	41.5525	49.5128	58.0301	51.4097	39.8229	40.2599	50.1858	38.4234	54.9169	51.1718	54.4442	46.5131	201.978	148.715	1021.37	1054.63	0	0	1034.39	329.748	303.721	0	315.486	281.448	0	0	890.668	470.143
Q9D8Z1	Ascc1	ENSMUSG00000044475	20.3895	21.8942	22.8082	24.686	24.0048	28.8239	31.382	24.8368	35.0969	29.5798	31.19	29.9335	24.475	24.8989	28.0297	27.145	742.424	542.04	1432.66	1745.72	1026.95	612.964	1107.16	1331.04	2510.35	1358.51	2940.66	2564.12	1279.34	884.522	1815.54	1753.15
Q91WR3-3	Ascc2	ENSMUSG00000020412	13.8737	18.2193	20.342	20.049	25.1813	27.1891	26.2281	25.1696	33.2568	29.6897	34.4231	28.8554	27.8486	27.1056	22.7582	26.0668	259.494	84.6467	567.191	784.339	425.359	300.713	979.661	501.081	1027.49	115.576	1553.11	456.831	290.649	143.058	1266.99	354.025
E9PZJ8	Ascc3	ENSMUSG00000038774	23.3982	25.9158	29.7831	29.6888	32.7349	32.7274	39.5832	40.2204	28.4795	32.2604	34.7349	33.688	39.9873	36.14	47.1467	33.8643	299.498	260.434	590.516	1179.14	615.208	675.74	1781.56	848.982	2306.77	856.842	2414.79	1422.03	528.944	269.243	2219.14	806.139
Q9CQE6	Asf1a	ENSMUSG00000019857	36.6076	47.2374	54.1705	42.3793	50.413	46.8579	44.5822	41.0345	53.6286	40.5141	37.129	43.4698	42.5324	31.0183	55.123	41.6708	23218.2	13508.8	23901.3	29928.1	16350.4	9921.04	16461.4	12062.4	16705.4	6445.36	12765.4	7035.85	8747.85	2337.25	10915.6	6980.15
Q9DAP7	Asf1b	ENSMUSG00000005470	16.0679	20.2134	20.055	19.9894	11.8023	12.7791	14.3868	13.8536	10.3478	11.9356	8.18413	10.2788	10.7347	9.89106	9.13478	8.12658	0	0	0	816.342	0	0	0	491.955	0	0	0	0	0	0	0	0
Q91X20	Ash2l	ENSMUSG00000031575	29.4522	33.7439	32.6819	32.1515	40.4769	41.4011	37.4222	42.3873	50.3539	46.6594	45.6656	44.4064	46.834	47.2868	40.6173	41.1198	11342.5	7990.88	16862.3	16710.8	10358.3	12183	18483.6	14089.8	17266.5	10543	25007.3	16453.3	11109.4	6432.61	20137.8	12517.9
Q91YI0	Asl	ENSMUSG00000025533	13.0863	11.2432	12.0908	15.6362	15.3954	16.2426	12.9008	12.7209	16.3471	19.4292	17.7696	19.5622	16.101	12.6403	11.7155	14.1723	7077	7115.23	11721.8	21578.7	6345.4	8600.51	12790.4	11395.8	41077.2	25059.9	60879.6	32364.9	8617.31	4506.88	18582.6	11536.9
O54984	Asna1	ENSMUSG00000052456	42.9491	53.6893	50.5346	53.3189	52.5958	60.1274	63.7124	57.47	43.0798	41.4751	40.4571	43.3823	54.5573	51.2161	46.6319	51.8892	29137.1	24662.1	30428.3	58929.3	27320.6	29864.5	49793.1	43493.7	82755.1	39587.7	106346	67515.3	28557.7	22259.5	63959.5	43084.2
Q61024	Asns	ENSMUSG00000029752	8.3995	1.10439	5.11918	3.07652	0.468313	0.547915	0.1	0.1	1.61262	1.38121	3.17824	1.81036	0.1	0.1	0.975703	0.1	143.887	0	70.0851	988.173	0	0	0	0	88.6816	0	0	0	0	0	0	0
Q8BFS9	Asnsd1	ENSMUSG00000026095	77.137	112.795	96.1153	91.9455	103.626	115.273	108.327	101.569	107.075	110.787	103.998	95.8844	112.464	102.603	114.765	101.394	1172.65	0	0	611.738	271.66	1044.3	0	501.224	284.899	95.8652	0	465.452	102.045	108.832	163.896	0
Q8BSY0	Asph	ENSMUSG00000028207	4.55335	2.70581	1.51896	3.0205	3.23719	2.36827	0.786887	3.25423	0.87986	1.08621	4.87403	3.12231	2.40454	1.40963	1.31499	2.26547	0	0	182.79	210.804	0	0	0	104.327	0	0	0	0	0	0	0	199.893
Q8VBT9	Aspscr1	ENSMUSG00000025142	118.966	152.381	149.189	156.58	140.527	152.522	161.758	150.93	115.974	131.411	146.388	109.931	145.257	157.765	163.785	135.141	9169.76	7240.87	9425.96	20851.2	7744.36	8884.53	15619.3	11588.9	19552	8119.82	25228.9	15492.2	8501.94	3449.32	13620.8	15065.7
Q8C0M9	Asrgl1	ENSMUSG00000024654	14.3071	16.123	14.563	17.2084	15.6458	13.3864	12.5052	17.2324	14.5393	14.6077	15.2889	12.6817	10.9296	13.0733	14.7893	11.7844	28305.3	19869.3	19597.1	62806	26400.1	26844.2	32982.8	31226.1	44943	23459	60981.7	59549.2	15597.7	8405.34	33363.2	20113.5
P16460	Ass1	ENSMUSG00000076441	3.78019	4.68577	5.68184	3.80644	5.0612	6.02847	6.31178	5.61026	5.9134	5.23299	3.96526	6.40634	7.53272	8.88683	9.21079	7.31034	14137	7787.92	16123.1	36643.6	13819.9	9645.2	23440.5	15489.2	20703.7	11486.5	32148.8	16485.5	20083.4	10765.2	37708.7	30144
Q8QZV7	Asun	ENSMUSG00000040250	42.9766	46.6449	49.2911	50.5991	56.3527	54.3234	55.9372	57.7486	49.8052	54.1658	62.2007	59.3379	56.9428	45.6379	48.4053	45.3414	4293.28	3609.58	5219.99	12243.3	4022.18	3970.6	7978	5880.39	16571.4	5802.47	24298.2	15733.2	4473.01	3159.16	11984	10351.2
Q8BZ32	Asxl2	ENSMUSG00000037486	27.4014	33.198	36.3378	40.1469	33.9366	38.617	49.2896	39.1339	39.7656	43.7827	50.5446	46.4619	36.089	40.2955	38.4516	32.4911	61.6021	74.8174	102.821	456.189	65.0448	86.7078	123.263	111.74	304.911	61.0845	490.805	221.233	0	49.0877	181.113	202.112
Q9D5T0	Atad1	ENSMUSG00000013662	44.3324	52.9716	51.9101	45.7873	56.1237	58.7304	56.6354	54.1349	54.3748	50.4317	52.9661	54.3304	56.8382	50.653	47.4927	49.8665	33035.5	27522.8	37363.3	51732.1	26788.9	25775.2	33816.6	22805	43721.9	23160.4	43625.7	38176.5	10710	8487.47	29009.3	15862.7
Q8CDM1	Atad2	ENSMUSG00000022360	16.1619	19.271	16.9763	20.2734	19.1925	20.5169	17.51	18.1076	22.9174	26.5536	26.6379	25.1955	18.4464	15.3564	17.9719	13.3034	2671.14	2209.72	2894.48	5769.7	5634.15	3658.99	6139.06	5153.18	8475.31	5997.95	10506.4	5666.57	3502.51	1244.84	5756.59	3967.59
E9Q166	Atad2b	ENSMUSG00000052812	32.3822	32.7409	46.8937	41.7762	37.8702	36.2062	41.0623	37.0682	25.6674	28.6468	40.3893	25.3588	35.9491	43.9272	41.7336	31.4083	10080.8	8043.17	14446.1	22648.5	11330.9	9799.63	16322.1	14772.4	5271.88	2059.4	8604.29	7052.42	4414.72	1539.43	6772.16	6458.58
Q925I1	Atad3	ENSMUSG00000029036	47.321	51.0577	61.9428	58.7426	75.6951	74.6757	93.6831	84.4882	73.4308	75.5756	98.0563	79.201	73.4134	65.7098	78.3775	64.2362	13493.1	12026.4	14549.5	27358.8	13491.6	15235.6	26981.5	28330.8	58875.5	37199.7	90068.9	51137	19987.1	7189.39	37226.4	22142.1
Q4QY64	Atad5	ENSMUSG00000017550	3.77295	5.34444	4.87585	6.00424	5.41155	4.08771	4.86911	5.49613	4.26813	4.4562	4.57107	4.5488	3.89193	4.00733	3.76994	3.79242	0	0	35.9455	2991.17	0	0	0	2932.69	588.231	402.013	272.53	0	381.548	0	5080.22	3928.58
Q9Z2A5	Ate1	ENSMUSG00000030850	21.1323	27.0178	24.0343	34.9164	37.6583	34.5978	42.5869	34.1591	33.2885	32.9912	39.8183	36.8405	32.6059	34.5652	38.5672	34.9472	3241.98	2811.93	3460.43	4884.25	4527.66	5993.56	5361.25	2879.43	13083.9	6004.81	18314.8	7935.26	6223.4	2473.4	12126.8	5657.22
Q9Z2A5-2	Ate1	ENSMUSG00000030850	21.1323	27.0178	24.0343	34.9164	37.6583	34.5978	42.5869	34.1591	33.2885	32.9912	39.8183	36.8405	32.6059	34.5652	38.5672	34.9472	538.912	388.097	1041.63	873.667	672.268	821.704	1031.64	0	110.241	1028.68	1970.77	1780.19	958.149	485.752	1390.16	1660.54
P81269	Atf1	ENSMUSG00000023027	25.1394	32.1695	28.4483	34.9945	37.2149	33.0651	42.2718	39.0558	30.3569	28.5068	32.6625	32.5366	37.2111	35.7662	42.8041	37.478	3763.78	2713.94	5374.58	5274.61	4271.12	4555.46	4752.74	3433.76	9181.05	5945.53	10554.1	5763.57	1163.84	1285.64	5733.85	2169.51
P16951	Atf2	ENSMUSG00000027104	42.3245	47.5058	45.8456	51.9325	61.5075	56.18	57.3388	57.3529	55.5609	52.0769	53.7767	59.2888	59.1716	49.2571	62.6069	50.7035	1615.75	551.908	1758.72	1550.26	1178	434.379	977.829	1159.06	1163.32	0	1537.58	1327.44	423.903	0	367.584	1985.84
O35451	Atf6b	ENSMUSG00000015461	80.8627	93.4385	90.378	91.8996	90.6587	90.752	93.5577	94.3593	93.4344	95.2669	95.4372	83.3233	84.6736	95.7914	81.789	77.664	0	436.497	0	0	0	0	0	0	0	0	0	0	0	0	0	59.673
Q8R0S1	Atf7	ENSMUSG00000099083	35.8726	34.1994	40.8826	38.575	50.5491	39.4086	54.1118	45.5143	49.653	42.1641	43.6114	37.4024	58.4699	44.1771	75.5888	41.591	808.95	0	0	364.103	285.584	430.87	0	139.18	1921.28	451.601	1440.63	889.646	180.898	191.904	0	450.846
Q7TT18	Atf7ip	ENSMUSG00000030213	48.1445	56.2143	62.9419	62.269	68.0474	63.5278	64.8574	73.4208	54.3112	59.2621	59.6576	59.4857	79.0549	74.0087	75.5422	66.5868	2612.16	2468.39	2852.31	9046.3	3264.92	2988.61	4332.3	4539.31	4278.57	2511.35	6012.12	3227.28	2283.92	1711.44	4901.24	3809.85
Q9D8Z6	Atg101	ENSMUSG00000037204	78.3576	91.2313	82.3275	74.9244	79.4323	76.8821	81.9437	74.1072	52.7149	46.1013	58.0719	45.1885	68.8741	72.3436	77.7796	52.7638	465.588	0	0	0	261.622	0	0	333.099	0	0	0	0	0	0	0	0
Q9CQY1	Atg12	ENSMUSG00000032905	33.0975	38.1926	29.6688	35.192	42.2866	41.0699	36.3506	38.5571	33.5291	38.6899	31.0644	37.6154	37.7079	39.7966	35.8016	37.5781	1512.26	2733.98	2343	2186.57	4233.61	2854.05	2977.91	6613.97	10903.7	2458.61	10318.7	9206.14	1744.21	2225.1	9847.85	12197.5
Q91YI1-2	Atg13	ENSMUSG00000027244	32.6781	34.3136	35.5705	37.9002	32.0825	33.5932	35.7253	34.1021	32.9274	33.0643	32.3639	28.9568	35.0439	34.4418	38.2527	29.0112	0	0	0	67.0546	0	0	0	0	0	0	617.783	0	0	0	0	189.544
Q8C0J2-2	Atg16l1	ENSMUSG00000026289	40.6299	48.2082	51.1784	46.9785	64.4539	62.0805	72.2397	57.1019	56.2793	59.3648	79.7424	55.3608	63.4103	62.9656	71.845	49.8598	161.141	318.107	788.347	1632.45	1303.84	949.346	2592.34	983.726	4026.55	2152.99	3794.98	4417.3	1628.01	629.094	3871.11	1927.48
Q6KAU8	Atg16l2	ENSMUSG00000047767	122.81	148.272	149.099	160.469	181.882	160.15	176.324	167.423	123.025	130.519	181.175	130.052	174.708	166.437	202.256	156.473	773.206	0	1897.29	1691.67	593.012	415.733	1444.77	2160.74	2203.9	946.297	4603.81	1806.12	696.08	584.355	3044.21	2510.68
Q6P4T0	Atg2a	ENSMUSG00000024773	26.6873	33.5586	35.3148	36.0777	33.8032	40.8532	40.9922	38.6925	32.0481	35.4272	47.001	28.7593	37.5573	34.6228	43.8724	30.6734	290.65	70.9092	471.51	999.768	177.149	103.307	587.592	680.604	91.3082	56.3814	996.589	662.579	439.849	112.229	1551.83	1244.72
Q80XK6	Atg2b	ENSMUSG00000041341	12.7538	16.5853	16.5082	16.1607	18.2211	19.8027	22.1976	16.7468	21.1673	21.7218	27.1371	22.56	22.3324	17.1074	23.2348	19.2753	533.172	42.2906	115.843	4740.06	1404.79	694.783	393.141	904.534	663.467	538.761	615.99	1150.28	809.311	261.007	975.142	536.149
Q9CPX6	Atg3	ENSMUSG00000022663	57.7899	65.8087	59.8295	64.2814	74.5744	75.1235	70.5208	69.6287	59.0795	59.2052	54.87	62.5484	81.2076	79.3314	77.4752	77.4153	12394.6	8905.15	15833	24786.3	17468.8	15351.7	28115.6	25651.5	48729.1	24026.5	45100.6	42135.6	19684.7	9504.04	36991.2	30691.8
Q8C9S8	Atg4a	ENSMUSG00000079418	14.2579	16.4899	16.9186	13.8163	16.4328	20.1511	16.9741	15.6957	15.6591	16.4576	15.692	18.406	19.0194	15.4233	19.3116	15.7179	0	0	0	0	0	0	0	150.934	867.944	0	328.367	269.808	129.973	0	0	0
Q8BGE6	Atg4b	ENSMUSG00000026280	33.5164	37.6241	45.3308	38.4951	43.8203	57.5593	59.6071	53.1093	48.6436	49.5258	58.912	50.0087	58.6742	59.239	69.0164	53.717	1951.87	2041.84	5608.23	7518.91	3516.8	4478.5	9045.56	8283.27	11977.7	4788.14	16957.7	11868.6	3756.08	2074.55	12715	6781.8
Q99J83	Atg5	ENSMUSG00000038160	44.7045	49.0209	40.4793	44.4415	46.9358	48.4094	47.7623	43.3591	45.2955	44.011	41.8303	39.3197	43.6444	42.3212	46.594	39.4767	6124.33	5932.16	8460.12	12805.1	9459.3	9253.5	13132	11790.4	23945.6	12349.3	23912.4	21419.8	7998.82	7439.62	19909.4	18362.8
Q9D906	Atg7	ENSMUSG00000030314	15.9847	21.7181	20.9934	21.8867	19.7849	21.4441	23.7352	22.7975	21.005	22.0255	24.469	20.0078	19.3686	20.4179	24.1676	23.1613	2482.7	2414.39	2316.37	7279.1	5231.78	3131.93	5220.48	3726.45	10884	4337.18	11139.5	11247.4	1428.77	1110.9	9087.73	3723.93
Q8BP56-3	Athl1	ENSMUSG00000062031	27.9777	33.1839	28.0274	32.5188	23.922	28.4521	22.0518	25.5531	15.7067	13.6793	18.3153	15.3368	20.7098	23.6448	22.4414	19.9987	719.853	105.002	721.608	1483.97	700.049	862.319	1595.17	1158.85	2229.47	679.472	1476.38	1795.9	624.755	145.519	242.438	755.265
Q9CWJ9	Atic	ENSMUSG00000026192	22.5027	18.39	26.7038	25.1834	39.1752	28.3943	41.3028	33.2269	39.7662	38.1036	39.9854	41.4254	33.0421	34.3111	37.7282	34.3495	118015	113861	138065	214006	144793	149617	189201	173983	642621	307499	712608	480384	141442	114748	294501	178761
Q6PA06	Atl2	ENSMUSG00000059811	30.8364	32.7112	35.0872	32.4612	29.7227	31.0661	27.0806	29.5308	27.8574	28.5225	30.0345	30.0573	26.3026	22.9398	26.5804	23.4168	4071.67	4402	7729.48	11021.5	1016.83	1290.43	4367.94	5236.74	2280.35	974.057	6360.17	4091.34	1034.27	471.156	2782.47	2295.72
Q91YH5	Atl3	ENSMUSG00000024759	5.03225	4.32867	4.74051	5.4345	7.2731	6.17382	7.68394	7.78049	7.74578	7.54816	8.23781	6.61079	8.00861	6.59622	7.82754	6.64319	21290.5	13941.6	18046.4	34082	19693.3	16462.7	32695.1	26315.4	44621	18505.7	66562.8	46842.8	20732.3	11425.4	51752.8	33719
Q62388	Atm	ENSMUSG00000034218	11.2462	11.4325	14.4378	15.9264	18.2948	16.4614	20.049	19.9372	21.5056	20.8126	24.7045	21.901	16.9534	14.936	18.5561	14.3277	877.272	405.84	894.248	2395.07	1303.08	1193.85	2043.52	2018.4	4758.9	1931.47	7123.78	4325.69	1473.88	514.748	2684.12	2769.12
O08997	Atox1	ENSMUSG00000018585	144.929	154.635	119.305	132.6	122.691	117.682	100.265	114.966	112.76	113.831	85.47	122.816	94.8591	103.475	82.5329	108.467	74330	59970.6	73216.7	63123.8	61790.9	138640	81580.5	44004.9	137906	68862.6	344267	144670	20490.8	84121.2	148640	78527.3
Q6DFW5	Atp11b	ENSMUSG00000037400	54.0899	60.4897	55.7438	66.7755	67.0576	78.3273	64.7856	79.6204	65.5626	66.2546	72.2251	79.6687	70.9101	63.0234	77.0538	65.2375	1216.78	1142.52	1614.34	1836.28	1037.36	1287.56	2504.88	1644.02	1810.12	1257.58	3158.73	988.162	771.216	151.031	1811.25	762.086
Q9QZW0-2	Atp11c	ENSMUSG00000062949	9.28924	9.86713	9.22578	9.91041	13.674	12.7854	11.8011	13.2515	7.95801	9.2764	8.74493	10.0102	14.3997	11.5421	13.0689	11.1299	780.768	518.845	507.101	1237.09	423.541	436.393	1140.74	673.462	943.786	443.966	1902.55	943.89	824.914	364.6	2189.48	1140.09
Q9EPE9	Atp13a1	ENSMUSG00000031862	93.9868	106.769	113.789	117.017	114.7	115.436	128.012	123.307	108.678	119.998	143.832	101.813	116.443	117.158	116.986	89.4153	9502.9	8086.11	12464.9	21060.6	10994.6	9202.63	16709.4	16609.1	20927.8	9616.01	24389.8	18365.6	9727.81	4411.58	17974.3	11855.7
Q9CTG6	Atp13a2	ENSMUSG00000036622	179.679	223.853	194.37	217.948	131.521	141.902	139.649	140.438	137.466	153.828	159.226	118.734	130.186	124.315	120.429	99.3937	346.007	17.0305	510.067	1405.52	65.4195	98.7809	537.902	321.519	116.969	0	262.178	377.382	0	0	180.822	0
Q5XF89	Atp13a3	ENSMUSG00000022533	24.3906	30.475	32.3908	31.3816	33.2181	36.2768	39.1155	46.8395	32.9159	36.2959	36.7629	36.5078	35.3966	27.6869	38.3992	32.092	0	0	0	643.825	0	0	131.423	151.903	0	0	55.3312	167.157	0	0	46.8426	86.4754
Q8VDN2	Atp1a1	ENSMUSG00000033161	29.2851	32.1616	33.4492	27.5756	50.2747	39.3666	60.0785	39.4211	55.0524	44.9958	51.3578	37.5161	48.9306	48.0593	48.7706	45.1353	31367.5	19228	31663	50863.3	24830.8	21522.7	38426.7	32894.8	37772	21832.7	48721.5	35936.8	21466.6	12672.4	42130.5	39361.6
P14094	Atp1b1	ENSMUSG00000026576	62.7273	67.7404	70.0575	62.0347	24.6449	26.3867	30.1447	29.5436	0.362624	0.453594	0.611759	0.477843	9.56906	9.84532	13.1866	9.39222	9131.31	3851.46	11962.3	15974.8	3642.06	3521.62	14056.6	6933.69	0	0	0	0	1685.65	339.38	5756.49	1234.57
P97370	Atp1b3	ENSMUSG00000032412	84.2375	107.709	95.3833	94.3352	114.877	118.031	115.482	110.98	94.682	90.3068	84.3144	86.8365	102.838	104.772	104.012	97.4959	7297.28	1918.62	10317.9	14692.5	10421	14410.3	24658.5	21138.2	33209.7	12908	31301.7	30254.2	12437.5	11723.9	22940.5	25810.2
O55143	Atp2a2	ENSMUSG00000029467	38.3767	44.5099	44.2804	45.604	52.2486	54.5553	56.8434	52.5768	56.5767	58.8511	72.3856	52.3094	49.9989	40.5063	51.7323	41.7286	82554.2	69214.6	94465.6	126826	66297.7	69012	87408.2	80504	110533	66767.2	119475	108584	49637.8	30518.2	77948.4	66870.1
Q64518	Atp2a3	ENSMUSG00000020788	812.479	1052.1	931.008	982.648	644.84	746.049	729.79	715.914	632.918	699.93	668.337	603.2	608.421	627.18	607.093	495.692	103478	93150.7	110091	186497	101200	101289	144130	123202	175649	93417.3	196072	182671	86063	54898.8	122886	121553
G5E829	Atp2b1	ENSMUSG00000019943	40.1142	43.6807	64.1588	55.2009	85.87	85.2341	105.087	90.5962	62.7417	70.8755	72.2697	71.0458	91.016	100.936	102.467	77.1808	968.189	862.21	1569.46	2043.25	1138.05	1357.35	2153	2159.87	1908.11	1012.1	3380.64	2800.72	1535.28	937.541	4460.63	3167.87
Q80XR2	Atp2c1	ENSMUSG00000032570	64.5982	71.6489	68.1055	65.8188	68.5005	72.6909	73.994	90.1137	102.67	94.5889	97.9986	94.8411	78.7631	67.1651	73.5553	63.9451	1187.94	307.011	1874.38	3275.62	1066.83	469.583	1816.31	1788.49	3553.01	830.755	3493.07	3016.38	678.031	436.544	1873.15	1271.42
Q03265	Atp5a1	ENSMUSG00000025428	434.427	581.413	515.35	518.654	510.83	527.251	623.132	573.087	460.612	468.837	408.638	447.604	515.667	464.451	468.715	475.807	714688	584714	754307	1353850	757863	748526	1089810	946927	2184400	1230550	2325370	1985130	697661	420811	1212780	1069620
P56480	Atp5b	ENSMUSG00000025393	725.242	862.763	699.794	799.096	943.326	961.86	916.208	940.994	839.931	782.577	716.359	745.591	908.551	833.431	787.662	840.313	881907	762341	1072390	1698980	901711	919434	1508850	1408360	2475470	1420340	3041100	2439740	867206	559494	1645340	1250150
Q91VR2	Atp5c1	ENSMUSG00000025781	271.364	296.759	249.424	249.098	286.531	308.399	293.948	284.646	327.618	324.759	271.842	313.703	274.92	279.75	247.997	289.733	200070	101929	232375	300526	227400	140637	271697	280663	533312	265342	652961	451718	173703	81219.7	318548	249749
Q9D3D9	Atp5d	ENSMUSG00000003072	241.114	286.981	256.44	255.009	309.096	313.572	310.085	319.929	338.443	320.089	284.653	289.016	311.582	306.268	280.381	305.132	15709.9	12435.2	5832.94	35453.3	14551.5	17746.9	25438.7	20955.9	56566.5	19896.6	134150	39595.7	10735.3	7172.66	38579.5	24890.4
P56382	Atp5e	ENSMUSG00000016252	272.417	265.834	248.893	253.206	361.764	338.714	307.166	329.14	389.347	408.766	296.878	404.7	295.931	317.423	276.037	385.155	127767	134903	89956	303691	137130	137170	172440	38901.3	306249	23180	55153.4	226537	120996	75179.1	38303.7	272543
Q9CQQ7	Atp5f1	ENSMUSG00000000563	153.936	198.812	152.783	146.279	165.413	171.771	194.442	198.886	250.716	198.272	175.395	209.596	191.048	165.465	140.378	158.354	216009	183293	259686	228380	229608	201703	262533	213192	427248	352498	505601	388917	196253	88722.2	304795	236995
Q9DCX2	Atp5h	ENSMUSG00000034566	211.628	216.022	176.781	207.125	243.246	246.091	239.824	227.664	245.5	249.446	202.036	248.142	211.933	229.997	201.969	257.845	432637	333568	535834	657086	443991	424431	613149	517281	1168760	704251	1517890	1103920	371554	250509	736829	547877
Q06185	Atp5i	ENSMUSG00000050856	92.4715	91.3261	70.3803	66.3047	96.5932	90.9238	84.9695	89.6193	77.064	95.381	78.1643	114.694	78.5481	92.3344	82.329	117.631	212767	239920	185955	468650	260811	247029	341933	352639	784876	417315	1035710	576356	240897	161614	453303	310374
P97450	Atp5j	ENSMUSG00000022890	215.116	215.956	192.749	194.142	249.174	265.435	229.418	242.274	267.717	286.992	239.705	332.637	216.575	237.816	248.477	281.986	70710	32698.4	53350.6	153953	42397.7	51771.1	85160.4	54811.2	115850	87681.5	300011	233656	60939.8	25983.4	200179	154187
P56135	Atp5j2	ENSMUSG00000038690	116.201	115.565	116.238	100.716	119.95	136.929	127.56	124.052	122.522	133.013	105.029	141.673	109.027	122.186	107.027	131.996	163046	153013	131002	351812	185445	321992	283388	272359	886303	306155	531351	576122	146144	120953	305465	203874
Q9CPQ8	Atp5l	ENSMUSG00000038717	45.8862	44.428	43.0407	37.8617	45.6905	51.89	49.8237	43.634	51.3634	55.3028	40.4429	55.9705	43.1573	52.286	38.4771	53.4849	139946	135744	265187	380009	186095	188213	335526	388624	685521	239283	672295	526460	207681	127998	347355	316808
Q9DB20	Atp5o	ENSMUSG00000022956	132.008	140.589	122.936	138.313	181.248	169.194	152.26	173.356	158.604	146.24	120.848	147.637	151.378	170.151	144.345	164.773	303905	259868	407117	641792	402493	323374	587918	516994	1048250	528265	1183430	1137960	275282	182419	639933	533703
Q9CRA7	Atp5s	ENSMUSG00000054894	18.9712	20.8429	18.4279	21.8521	29.4843	37.4838	29.2362	36.5505	31.6639	37.5161	39.7411	37.7232	32.5901	23.8492	27.6125	30.0433	1017.68	0	1044.62	2066.5	1659.5	0	704.22	2099.86	8992.34	1303.61	3764.77	4073.01	912.17	0	2089.5	1711.14
Q9D7K5	Atp5sl	ENSMUSG00000057229	108.292	139.774	124.104	134.295	152.322	173.434	169.707	165.31	97.9881	108.786	117.617	95.6643	165.916	150.101	148.43	126.598	0	416.428	738.159	581.505	322.079	367.11	1612.97	0	2636.24	923.816	1713.74	909.329	301.799	0	1982.01	827.666
Q9R1Q9	Atp6ap1	ENSMUSG00000019087	331.56	432.26	300.954	351.663	336.808	390.129	352.602	345.157	281.184	337.285	257.245	290.782	375.323	389.993	335.811	368.057	4071.16	1675.28	4762.22	4602.8	5517.68	3386.38	6811.1	4288.21	5311.18	2052	8805.23	6103.17	4665.22	2667.42	12239.6	8215.88
Q9CYN9	Atp6ap2	ENSMUSG00000031007	68.406	78.662	62.6129	63.1843	69.5989	78.5608	64.9678	68.1176	72.579	76	66.3805	78.9121	70.0042	62.9971	63.7108	67.2662	990.359	1630.26	279.338	2338.86	1749.67	1487.48	4566.37	2240.16	2082.41	650.277	3053.82	1416.13	2305.97	1031.2	6895.9	1158.49
Q9Z1G4-3	Atp6v0a1	ENSMUSG00000019302	52.9971	55.6881	56.5277	65.6999	68.2312	69.7778	65.9906	69.5819	30.2081	32.9041	41.084	31.6341	73.7142	69.5172	76.044	57.5144	1654	904.307	1043.42	2883.51	3154.88	3022.38	3638.59	3750.1	3517.75	873.391	3322.38	1412.9	4799.92	2511.66	8198.86	5870.93
P15920	Atp6v0a2	ENSMUSG00000038023	34.678	42.1305	39.5643	43.4185	39.2501	41.243	42.9441	43.8908	59.2536	62.4795	64.2838	54.4498	42.9296	36.9103	43.3582	32.4723	1289.63	886.385	701.794	1559.83	1614.53	1236.33	1958.34	1453.24	2832.51	1023.89	2150.18	2008.85	776.937	382.266	1226.85	1037.9
P63082	Atp6v0c	ENSMUSG00000024121	93.97	102.407	104.209	99.0027	94.9652	100.719	101.87	98.6457	97.6015	89.3394	101.152	89.8697	93.4041	99.2659	108.735	93.9114	27385.7	19629.1	12337.3	48303.3	38013.8	42937.9	57469.4	58653.8	140536	73390.7	111021	146903	63255.5	41952	127258	34470.9
P51863	Atp6v0d1	ENSMUSG00000013160	111.972	134.473	107.64	113.145	112.857	109.614	111.114	116.028	101.85	99.7033	97.7516	96.5049	106.169	101.447	89.8973	101.052	6419.38	4974.01	8257.83	19861.3	14476.8	10578.2	12528.7	26067.4	9928.94	5815.91	32023.2	19332.7	13625.2	7194.4	28192.7	29492.6
P50516	Atp6v1a	ENSMUSG00000052459	26.3197	38.9408	27.576	31.174	33.6533	31.7846	31.5575	30.9982	31.9873	27.9911	28.5986	27.84	31.9193	24.8738	27.1387	22.701	34386.1	35769.9	35082.1	73182.8	42488.6	37788.6	54763.6	49625.8	81639.2	32999.9	96395	44100.4	31178.8	19457.2	61934.9	44915.9
P62814	Atp6v1b2	ENSMUSG00000006273	87.1258	101.118	92.1538	95.8541	101.034	103.465	110.206	108.258	92.6155	86.502	97.7499	78.0105	95.0564	84.0789	83.9079	88.1755	38740.9	35097	40683.9	75639.9	46363.4	48994	64343.4	43516.2	75932.1	44437.3	86365.3	61672	38624.9	21891.9	57917.7	47963.5
Q9Z1G3	Atp6v1c1	ENSMUSG00000022295	64.1552	81.4734	59.4257	67.744	79.1762	80.2639	72.6092	71.4333	72.2043	70.8438	61.9499	61.7458	76.2207	75.2413	76.4043	69.9646	13920.4	12877	16462	29443.6	16356.3	12969.3	22844.9	22879.4	28241.2	17026.2	33740.7	29072.5	11307.7	6477.44	25429.5	26828.9
P57746	Atp6v1d	ENSMUSG00000021114	44.3198	46.613	43.1327	43.7027	44.5506	42.6359	47.199	46.7787	40.2255	38.5134	45.7652	43.0711	46.551	39.6278	39.0947	39.4062	11389.3	7456.65	15064	18869.7	11189	10309.3	10223.1	9248.17	20710.2	6238.31	24124.5	15970.6	6336.72	7282.17	20943.4	16831.7
P50518	Atp6v1e1	ENSMUSG00000019210	99.6006	109.988	99.2965	102.075	115.946	123.634	112.458	115.131	97.8526	93.9412	92.36	89.5511	107.432	124.843	113.421	116.588	33947.3	33737.1	26356.3	57676.6	31344.2	39520.4	47237.4	38440.8	61507.1	33832.4	76801	56105	26446.7	17875.4	46483.9	35895.4
Q9D1K2	Atp6v1f	ENSMUSG00000004285	207.755	216.722	221.088	209.627	256.889	249.459	251.479	250.041	241.667	249.889	220.743	247.364	231.707	252.124	250.592	257.208	2363	0	0	3467.23	2458.61	995.666	0	1708.78	2057.11	989.099	11210.8	12873	995.402	0	3240.69	5898.82
Q9CR51	Atp6v1g1	ENSMUSG00000039105	83.8229	89.9978	75.1015	82.6014	75.2586	79.3275	66.3155	73.3005	59.9572	56.0069	50.4264	48.6179	72.2921	80.8496	70.7646	72.5175	51225	48214.3	51615.1	74288.9	57010.9	48495.1	64105.1	37408.5	97481.6	59568.7	69644.7	47434.1	41916.3	32944.3	68351.7	57435
Q8BVE3	Atp6v1h	ENSMUSG00000033793	77.462	83.3098	86.7883	84.4557	95.5577	95.49	107.742	97.0451	103.728	102.919	132.179	109.257	100.797	96.6454	127.832	82.7449	9981.79	10013	16638.5	20663	14599.8	14578	23215.3	13138.2	21743.2	15572.4	33663	20159.4	11164	6682.35	23764.4	14631.6
Q64430	Atp7a	ENSMUSG00000033792	10.0988	11.6132	11.5678	13.2497	12.5546	13.0332	15.1716	12.4529	15.8398	17.1575	20.581	17.2971	13.7069	10.3279	12.9501	9.67224	96.5187	64.3275	101.558	626.243	50.0055	0	0	149.273	0	0	0	67.4119	43.4006	0	0	0
P70704-2	Atp8a1	ENSMUSG00000037685	53.4237	60.5868	63.4246	64.0425	56.1774	55.7043	66.0022	64.6143	59.2807	64.1644	65.9825	64.2544	60.9183	52.7945	63.8535	50.9561	4084.12	1917.64	3385.27	6499.87	2693.99	2398.24	4137.37	5893.9	6928.32	2709.98	7396.89	4464.12	2101.93	1301.24	5263.36	4965.97
P98195-2	Atp9b	ENSMUSG00000024566	39.8834	45.9677	44.3841	44.9671	50.0299	55.6488	59.612	54.4521	59.8166	65.8402	70.1847	67.3303	52.4154	51.3725	56.958	48.3678	153.619	0	107.109	667.721	910.642	256.26	673.09	844.262	895.715	452.792	794.745	752.826	103.652	127.316	925.126	730.076
Q811I0	Atpaf1	ENSMUSG00000028710	12.1668	11.8279	10.8001	11.4097	13.5629	14.614	14.8867	13.9037	20.28	21.0742	16.89	19.7481	16.1913	12.5462	15.0004	13.2424	997.483	0	0	3249.9	1129.94	1617.88	2258.64	1728.89	6478.88	4402.96	8822.31	6336.22	2703.36	95.1999	3713.42	1315.42
Q91YY4	Atpaf2	ENSMUSG00000042709	37.1944	41.6386	38.5464	43.8586	39.6266	49.6062	42.3856	46.8617	39.6002	40.0324	45.9425	38.1147	48.09	42.2022	44.5989	37.2678	4107.66	3291.33	3526.62	7349.19	5556.81	3262.11	5476.48	4771.84	14099.5	4221.41	11862.9	10632.8	2157.49	672.779	6098.36	3089.84
O35143	Atpif1	ENSMUSG00000054428	115.025	133.011	113.115	122.278	147.676	141.771	124.868	151.413	145.992	159.824	143.282	166.903	137.371	157.713	132.719	160.319	67136.6	40096.3	4700.11	82896.7	34133.8	29118	4348.27	54523.9	50808.4	51078.5	83073.2	33097.1	8098.42	14961.7	0	78046.8
Q9JKK8	Atr	ENSMUSG00000032409	18.3424	20.9686	23.7514	21.0032	27.1619	27.358	30.2381	27.8544	28.7186	33.3797	31.6542	35.0174	29.2679	22.7666	29.4268	25.2725	165	48.5589	85.6931	298.771	208.096	138.328	179.05	243.816	869.861	294.451	1555.99	616.155	138.619	99.2331	422.788	230.195
Q6PGD0	Atraid	ENSMUSG00000013622	93.6378	104.399	93.8107	97.3534	111.805	108.976	91.7201	104.47	125.824	143.932	129.28	130.679	107.944	116.975	107.105	127.066	0	0	0	0	0	0	0	0	0	0	761.581	0	0	0	0	0
Q8BMG1	Atrip	ENSMUSG00000025646	11.8491	14.0934	15.4634	9.97056	12.3327	15.5627	18.457	19.6813	7.54605	14.0853	10.9959	12.564	17.7075	9.686	17.4576	14.6193	56.5471	0	154.823	337.512	108.349	71.3565	220.017	273.056	371.032	61.5414	827.577	728.5	0	0	138.862	172.42
Q61687	Atrx	ENSMUSG00000031229	130.625	123.044	173.22	178.24	149.684	144.435	200.926	196.605	169.333	200.939	234.956	177.718	149.223	147.581	175.829	133.453	8512.38	6617.66	10959.6	14583	8004.44	6349.01	12767.9	8348.89	17172	8860.97	24642.8	15577.5	5090.33	2350.59	10630.7	7452.36
P54254	Atxn1	ENSMUSG00000046876	0.676215	0.586748	0.771031	0.86988	0.425025	0.587985	0.628057	1.10021	13.7937	19.2229	24.0559	19.0799	0.985153	1.01362	1.21224	1.46705	0	0	0	0	0	0	0	0	1957.11	1231.92	2459.8	2486.4	0	1022.9	0	0
P28658	Atxn10	ENSMUSG00000016541	48.3561	55.9471	50.146	52.1119	55.7666	56.3398	59.7496	58.4892	58.9615	53.8162	47.846	52.2879	45.3969	44.7132	46.1341	46.0015	7614.43	7664.07	7993.04	13846.6	9143.03	8354.1	10297.4	6907.49	15602.4	6538.52	17968.6	13894.6	4214.19	2585.31	9571.11	11805.4
P0C7T6	Atxn1l	ENSMUSG00000069895	1.83976	2.39231	3.13399	3.09547	2.945	2.91622	2.82623	3.42556	2.50771	3.21204	2.7731	3.10724	3.69178	2.71544	3.27538	3.54512	90.6234	0	0	873.784	382.987	550.59	646.767	290.904	650.939	0	341.676	243.878	414.818	0	384.673	511.973
O70305	Atxn2	ENSMUSG00000042605	20.501	22.3427	30.8006	27.7711	30.488	26.97	31.8641	28.5165	27.5968	30.7982	38.6676	46.4492	29.0579	31.5585	54.0359	26.1565	608.732	285.853	614.867	842.705	410.129	217.608	573.662	499.222	347.049	292.926	846.702	627.553	257.063	43.8251	387.451	379.638
Q7TQH0-2	Atxn2l	ENSMUSG00000032637	58.9494	75.534	83.6115	78.2424	86.0619	89.1046	100.996	94.5861	92.0009	83.8554	107.098	87.7187	89.7183	97.789	101.2	82.4038	17132.6	12781.4	18394.7	32566.3	15030.2	16253.2	24559.6	15714.3	26280.9	14637.5	36067.8	20340.8	11794.6	8416.33	27137.1	18545.9
Q9CVD2	Atxn3	ENSMUSG00000021189	15.8016	18.611	13.8921	14.8578	16.5186	15.4201	18.6828	15.9694	14.5408	15.3376	17.6923	20.3689	15.8943	14.7671	18.3588	17.0918	8288.45	4526.75	10037.4	13465.5	5874.37	5128.18	7942.48	9651.73	26991.7	8450.7	22128.4	17115.2	6619.75	1287.98	11407.6	11231.7
B7ZCC4	Atxn7l2	ENSMUSG00000048997	11.3934	12.2578	17.6453	14.4665	12.6007	14.9641	16.6427	11.6573	10.0676	10.1601	15.6012	9.2841	11.7228	15.2865	15.4648	12.7184	75.931	0	0	74.1758	0	0	0	90.6773	0	0	0	80.1338	0	0	416.527	0
A2AWT3	Atxn7l3	ENSMUSG00000059995	13.2891	16.5399	19.8966	17.9686	17.773	17.2497	22.8323	20.1252	15.7391	14.4737	14.9656	15.5644	15.5185	18.2078	19.5541	18.3363	0	0	0	0	320.206	0	0	264.285	322.869	0	0	0	262.272	0	0	0
E9PUQ3	AU019823	ENSMUSG00000059820	17.3181	16.2774	22.5522	18.7904	20.8014	21.34	25.8094	23.3142	17.6241	18.8023	25.5583	19.9851	21.2998	22.1836	24.8857	19.5191	238.743	0	276.939	2144.19	912.048	0	550.521	1434.28	0	765.653	909.811	1844.88	776.578	0	0	983.828
Q9JLZ3	Auh	ENSMUSG00000021460	55.235	54.3924	64.5626	60.4233	47.2644	55.0502	60.1049	52.2205	50.785	49.7	60.7013	43.5608	46.2042	46.8637	52.5654	45.6367	8919.12	4510.23	4599.88	13833.1	6609.16	5542.44	8874.9	10085.5	19258.6	8268.45	17151.3	10727.3	5590.37	2424.93	10583.3	3580.51
P70295	Aup1	ENSMUSG00000068328	322.504	374.957	343.474	371.895	370.328	415.803	419.522	424.523	386.859	381.684	487.211	361.311	447.258	455.934	430.874	396.248	4527.56	3478.49	7680.62	15309.1	6441.07	4692.74	10140.2	8191.06	11280.6	8900.67	23629	11439.7	6851.45	6007.02	16890.4	13431.3
Q9DCJ7	Aurkaip1	ENSMUSG00000065990	111.186	120.439	112.306	107.429	136.082	146.795	139.662	129.793	130.86	117.822	111.371	120.867	125.835	168.003	118.807	138.798	818.961	724.139	1737.15	1826.6	843.838	821.483	1344.28	0	1152.15	1609.43	3313.66	2284.04	1111.24	0	1730.04	1963.64
O70126	Aurkb	ENSMUSG00000020897	22.2606	25.0704	21.6385	26.6438	15.5243	13.2938	16.025	13.5823	11.0932	14.2801	17.5825	14.6995	6.36198	7.06468	4.51395	5.23569	133.425	0	490.522	502.501	0	0	177.147	121.783	0	0	0	0	0	0	0	0
Q9D9K3	Aven	ENSMUSG00000003604	4.98319	5.54385	4.23836	5.78423	7.1816	8.59637	8.64056	7.28944	9.72675	8.36848	10.6726	9.64536	7.48736	7.25265	6.66709	7.03629	443.455	0	214.936	700.976	1098.01	544.295	935.354	334.047	3084.57	915.677	3257.55	1502.16	81.6769	0	1468.24	158.393
Q80U56	Avl9	ENSMUSG00000029787	49.7951	59.634	102.551	75.781	71.3495	71.2521	115.794	99.7584	52.0193	62.3619	140.534	88.8455	65.2629	66.5512	111.567	78.2206	895.958	667.69	618.218	1971.91	1024.93	1527.54	3080.05	1871.88	6148.18	2216.05	8668.37	4997.79	2389.44	1478.91	4740.49	3926.04
O35625-2	Axin1	ENSMUSG00000024182	63.8907	78.5277	72.8656	74.8867	80.2846	79.2571	86.7825	85.6772	80.5911	74.628	79.8067	74.7711	82.2552	80.2763	81.9129	78.3513	0	0	0	0	0	0	0	242.291	0	0	0	0	0	0	0	0
Q9QYP6	Azi2	ENSMUSG00000039285	40.6699	56.9174	45.1585	44.4994	49.8389	50.9862	51.7015	65.5974	81.8376	56.3548	47.0832	47.0154	62.3906	66.7339	78.2253	55.9161	0	0	0	321.423	0	0	0	313.202	0	0	0	185.787	0	99.1762	424.747	374.512
P01887	B2m	ENSMUSG00000060802	3173.69	3446.39	3420.83	3031.48	3502.29	3530.79	3403.97	3558.26	5212.41	5012.6	4023.96	6419.53	3610.54	3890.46	3735.95	4616.2	91271.4	61473.9	58436.6	196000	100237	80665.1	201108	161838	193908	124588	326773	228547	90829.8	90578.1	229652	309783
Q9Z0F0	B3galt4	ENSMUSG00000067370	19.3563	21.5823	15.9313	17.2022	19.1321	21.2001	13.0113	16.7918	13.7248	14.3656	11.8345	12.5564	17.7157	21.1554	14.3515	15.5489	0	0	0	267.648	0	0	0	0	0	0	0	0	0	0	0	41.3271
Q91Z92	B3galt6	ENSMUSG00000050796	6.01749	5.80424	5.65812	5.87327	7.35944	7.30708	7.18376	7.61382	10.9847	10.3758	7.78872	8.52689	9.43726	7.97667	8.99359	7.69796	303.18	356.955	1238.76	773.298	245.068	847.494	1922.14	1138.32	340.061	1273.83	3453.52	2377.68	382.987	0	2577.95	1252.67
P58158	B3gat3	ENSMUSG00000071649	45.7525	49.0932	49.5117	48.6352	49.5667	48.1262	56.7635	51.4511	47.9643	42.3111	45.8009	43.0264	56.5059	58.7537	56.4306	53.096	0	0	275.645	853.441	282.833	0	888.871	1232.01	0	0	0	556.061	328.262	0	2695.59	848.628
Q9Z222	B3GNT2	ENSMUSG00000051650	84.4115	118.066	103.266	92.1678	82.9777	114.584	109.938	110.721	76.8727	78.5182	104.235	78.9427	98.5685	123.248	102.088	124.049	1068.62	0	895.049	1143.26	963.415	1434.14	2205.01	1545.68	1535.15	0	961.76	1180.4	1334.96	526.894	1885.31	1989.8
Q8R3I9	B3gnt8	ENSMUSG00000059479	99.469	125.059	103.107	111.934	87.3047	91.1893	82.9463	80.6676	27.5099	30.1793	23.0334	25.6825	91.7932	95.9378	84.9978	86.1015	1116.69	907.093	3612.46	4570.62	2042.59	155.513	4704.74	3592.87	0	0	0	0	1236.59	237.473	4794.73	1663.03
Q09200	B4galnt1	ENSMUSG00000006731	96.6946	133.903	113.287	137.592	363.641	386.265	371.132	362.528	280.61	299.656	292.134	251.159	564.825	657.733	558.323	492.648	339.786	555.28	441.739	2205.41	4558.12	5399.06	7197.83	11768.2	7384.53	6255.16	16056.7	14369.4	11547.3	6735.28	27111.3	21459.1
P15535	B4galt1	ENSMUSG00000028413	30.4801	33.8614	33.1805	37.3283	33.4533	33.0544	42.6376	39.7022	48.062	52.4209	54.1321	57.6842	29.7533	28.2809	38.5355	32.2211	326.109	1151.7	1759.71	2440.74	410.303	0	3652.82	792.265	1142.54	0	4787.57	1899	0	178.841	1987.99	536.945
Q9JMK0	B4galt5	ENSMUSG00000017929	17.0711	19.6206	28.1413	24.5619	21.6891	22.2379	27.6326	26.6046	18.1368	18.7277	25.9326	20.0178	27.1156	28.453	32.8211	30.8042	1315.07	1224.95	1692.06	2300.89	973.292	1936.96	1210.4	1968.92	3251.71	1691.33	2715.51	2265.94	1077.4	908.454	1918.15	1581.41
Q3UI43	Babam1	ENSMUSG00000031820	75.2613	88.601	69.1499	85.1124	92.8191	87.4601	94.2861	94.5661	86.0281	88.3487	79.2403	85.4068	95.7549	103.557	103.55	88.7382	8260.14	1348.25	8560.34	14728.4	10035.8	7311.01	13635.8	7843.94	25737.2	10586.5	27280	28466.6	11099.4	6983.17	20486.1	17428.7
P97302	Bach1	ENSMUSG00000025612	4.57733	1.86974	4.29006	2.37778	3.95524	4.16102	5.19942	6.2722	5.10491	4.19412	6.82535	4.24787	4.11564	7.65039	4.18652	4.60012	0	0	0	149.501	0	0	76.3919	126.059	0	0	470.905	51.0875	0	0	124.185	341.041
P97303	Bach2	ENSMUSG00000040270	84.9592	100.82	134.731	138.146	97.2682	92.2081	127.369	110.987	15.3088	14.141	22.2093	16.4103	89.6439	85.0338	126.991	84.5786	13619.1	8655.57	19303.7	33766	7976.84	6655.95	15515.4	10809	385.116	0	1851.61	216.525	3709.94	2706.82	9335.72	7575.04
Q61337	Bad	ENSMUSG00000024959	39.588	42.8688	37.6322	36.8836	39.0187	32.9477	31.7025	30.6891	24.2884	22.2512	21.8384	27.362	25.84	31.6263	25.6055	23.335	776.199	1657.34	1745.38	4351.28	1514.59	1205.9	3629.28	875.973	0	0	929.561	0	0	0	567.071	0
Q60739	Bag1	ENSMUSG00000028416	113.729	162.64	134.654	128.962	122.5	138.159	126.955	138.518	129.917	105.933	101.538	93.2091	123.599	143.144	113.537	121.399	12150.6	9654.22	11282.8	12851.8	14754.7	24072.3	13503.1	36647.1	34081.4	29304.7	42895.1	29192.5	17390.8	16304.9	31250.6	54095.6
Q91YN9	Bag2	ENSMUSG00000042215	2.70559	2.9545	2.22223	3.01225	2.76012	2.7037	4.08106	3.29277	4.74101	2.30513	2.85305	2.23704	1.13997	0.517073	1.28008	1.08613	0	0	0	1305.68	0	0	0	0	0	0	0	0	0	0	0	0
Q8CI61	Bag4	ENSMUSG00000037316	11.8709	14.2663	14.6387	12.6039	14.935	15.4062	17.5366	15.7986	13.6659	13.5564	13.1569	14.1571	14.7872	14.7874	18.4017	16.0048	390.484	507.774	2030.73	447.819	697.883	774.539	427.911	1228.34	2286.61	1075.68	2788.7	2769.95	759.528	281.587	1197.72	679.14
Q8CI32	Bag5	ENSMUSG00000049792	29.5968	33.2579	38.465	33.3238	42.246	38.7886	49.9487	41.4734	34.3632	30.2955	34.1037	31.4416	43.5507	41.498	46.0257	40.5718	6056.99	3472.34	6543.69	12505.9	7125.98	7661.47	11299.5	11226.5	28068.8	10149.9	33208.5	20117.4	7335.26	6134.96	21305.9	13166.1
Q9Z1R2	Bag6	ENSMUSG00000024392	47.1075	62.305	62.872	73.3093	67.1114	69.73	80.1544	67.9358	63.7245	72.2716	79.1485	54.2448	76.8342	65.1096	80.0346	59.6177	7391.35	4735.97	9314.17	14614.5	8433.39	5745.75	10380.9	8420.34	10081.3	5523.79	19557.1	9617.73	6032.57	3167.9	12464.6	8232.14
Q497V6-2	Bahd1	ENSMUSG00000040007	23.0802	33.3372	31.5204	33.1131	33.0742	35.3639	35.1277	33.0092	21.1067	22.2216	24.9618	19.473	37.1425	35.2343	50.8282	33.9575	156.607	0	0	481.206	0	0	243.06	254.286	0	0	0	176.3	0	0	491.379	1325.55
Q8BKX1-4	Baiap2	ENSMUSG00000025372	10.9503	11.0879	9.44339	10.7887	15.6278	15.5803	13.9029	11.7479	3.74887	3.31407	4.5259	3.65748	16.3566	19.7033	15.527	14.2095	127.987	0	0	0	220.517	223.393	335.943	150.701	0	0	0	0	41.9612	0	488.643	0
O08734	Bak1	ENSMUSG00000057789	2.63899	2.91031	2.70081	2.30177	1.89321	1.44746	3.44742	2.00761	2.28696	2.22509	4.57921	2.39005	1.72407	1.06419	1.72728	1.3941	24654.7	16625.6	25792.6	31711.5	24990	27365.7	37163.5	27450.2	70324.5	43350.6	72722.4	48914.4	22293.3	14092.1	27349	21055
O54962	Banf1	ENSMUSG00000024844	221.193	240.998	201.506	212.756	274.223	258.714	245.428	262.402	216.065	196.047	166.225	215.966	234.268	263.121	209.328	268.917	53033.5	53967.4	97193.6	216129	54894.8	142053	274940	251933	144015	90986.5	499716	250527	78652	77927.3	496154	232457
Q80VH0	Bank1	ENSMUSG00000037922	539.841	677.041	633.471	684.886	895.021	911.218	913.522	920.779	858.35	910.693	945.522	858.507	994.609	934.869	1071.2	872.528	22948.7	20294	25158	51355.7	60804.8	49173.9	101619	68194.3	148373	67476.4	162748	121120	70921.2	45834.1	147920	111141
Q8VBU8-4	Banp	ENSMUSG00000025316	29.784	33.056	32.883	32.3679	27.5217	37.3069	36.72	37.1095	32.1048	35.9953	31.7673	29.7492	36.2188	41.1466	43.8595	41.6241	1587.42	1162.41	2292.63	3233.54	2177.97	2409.55	1968.35	2417.2	2508.25	1563.19	23438.9	2805.36	2222.53	856.675	3973.12	4068.84
Q99PU7	Bap1	ENSMUSG00000021901	86.231	105.53	99.2191	104.847	96.0296	103.33	113.417	101.561	78.3286	89.3212	96.5097	77.3254	102.691	97.6671	107.877	90.4184	287.24	119.872	0	1094.3	0	0	568.588	576.826	311.671	0	0	290.507	164.881	0	164.221	270.32
Q9DCT6	Bap18	ENSMUSG00000020831	23.0361	22.7151	27.7056	29.0634	44.7397	42.3744	29.9375	27.8414	31.9108	25.3623	30.752	27.7811	38.3282	28.631	37.3069	40.7187	30695.8	24806	27327	54337	47275.6	35140.8	68466.7	63611.8	94591.5	60541.9	123420	104138	43116.2	39508.5	129219	90369.7
Q9DCT6-3	Bap18	ENSMUSG00000020831	23.0361	22.7151	27.7056	29.0634	44.7397	42.3744	29.9375	27.8414	31.9108	25.3623	30.752	27.7811	38.3282	28.631	37.3069	40.7187	1169.76	0	562.547	2775.01	2057.26	0	2826.76	2191.65	0	0	4390.95	4350.31	0	1302.58	6217.94	2841.14
Q91XV3	Basp1	ENSMUSG00000045763	3.01768	3.29903	3.15426	3.46114	1.81082	2.25726	3.22594	2.70079	0.405566	0.519946	1.12839	0.773371	0.777518	1.28956	0.830327	1.1083	3710.07	0	3466.16	5912.97	477.942	0	2597.48	2187.87	0	0	632.067	0	0	0	2577.34	2646.48
Q07813	Bax	ENSMUSG00000003873	157.601	176.636	166.536	167.948	200.178	198.843	209.206	198.04	176.483	180.979	196.572	160.283	186.897	210.831	207.72	189.348	29352	31692.4	46094.1	71655.8	47099.2	52601.1	91042.9	64212.4	126093	74272	142931	93501.5	41712.9	31114.6	84161	71866.1
O88379	Baz1a	ENSMUSG00000035021	44.2216	49.2886	64.7965	57.2934	69.0311	64.6474	83.5374	80.4114	64.9472	66.1521	95.172	71.7133	70.3656	65.6566	83.5461	70.4264	6954.83	7138.01	8587.68	15720.5	8280.26	7620.91	14866	13695.2	13011.1	7745.56	21350.4	15829.5	5750.67	4290.39	13467.9	14321.9
Q9Z277	Baz1b	ENSMUSG00000002748	29.8581	32.4379	38.5089	36.5011	41.6075	39.843	48.6179	47.27	45.0708	41.9275	53.5711	45.3582	44.2652	45.5044	49.2297	47.9244	26893.3	19605.9	31079.2	47988.3	30084.3	28956	45511.2	44650.6	52981.1	26655	64539.8	50598.5	26613.9	20464.6	55474.7	51131.9
Q91YE5-2	Baz2a	ENSMUSG00000040054	50.7681	52.3253	57.2045	59.4746	67.2606	56.9392	61.6866	62.849	65.0673	64.2334	73.9202	62.7788	50.5717	56.3338	66.7664	60.5165	730.358	242.392	428.183	825.288	388.407	462.286	893.512	916.757	1543.16	251.272	4227.33	2587.82	374.944	33.3889	852.684	1074.28
A2AUY4	Baz2b	ENSMUSG00000026987	86.5155	97.2946	125.331	120.476	129.424	127.696	140.098	134.253	142.669	138.367	166.246	134.075	145.648	148.276	171.037	129.797	7177.92	5059.45	9195.78	20200.1	8198.1	7479.03	9051.36	16255.4	4960.12	317.564	5394.21	9814.46	6240.21	5340.32	11441.4	24995.6
Q8VBW5	Bbx	ENSMUSG00000022641	16.4712	18.2596	20.0736	22.1084	31.2966	19.0999	22.484	25.7074	24.9176	23.3502	29.2506	33.6842	22.0814	19.8975	26.0336	32.5303	464.529	337.607	754.348	1341.23	667.443	559.756	1014.03	919.023	1341.14	485.274	2085.74	1377.94	165.642	56.1408	1752.73	909.403
Q8R2U2	BC027231	ENSMUSG00000036208	5.27055	7.12289	7.18715	7.49449	8.17026	7.60072	9.37918	7.71128	11.1436	9.25246	10.038	8.31914	7.43768	5.3225	8.89483	6.3288	469.095	562.993	663.766	2329.19	1219.01	115.824	1907.62	1330.25	2067.14	1793.34	6923.38	2458.43	503.296	91.5864	2296.75	909.066
Q61334	Bcap29	ENSMUSG00000020650	32.5333	30.4466	23.4038	32.9808	53.7517	48.6514	47.4071	49.7063	78.2935	79.5392	69.7481	84.3736	53.0661	45.6785	38.5933	45.2769	6451.72	4122.05	3557.81	10995.9	7735.69	11032.8	13655.3	10201.2	46656.4	30684.7	72380.7	43040.3	10758.2	7048.47	22123.8	19248.3
Q61335	Bcap31	ENSMUSG00000002015	263.582	328.29	262.51	286.987	293.545	332.019	277.121	283.026	322.511	329.262	254.591	272.603	316.288	369.541	280.155	286.355	153749	137332	150919	216117	152668	159756	244144	186030	331406	179314	405732	272482	212675	124667	363702	309987
Q9QZK2	Bcar3	ENSMUSG00000028121	76.5328	86.3367	95.1305	99.4987	127.082	128.799	161.123	140.739	256.749	265.182	300.247	236.339	152.352	149.462	180.16	147.503	203.229	0	374.802	2148.74	441.808	343.539	2728.88	1689.98	5107.92	2846.87	6861.15	5971.38	909.338	0	5200.43	2959.09
Q9D287	Bcas2	ENSMUSG00000005687	73.5826	89.3104	94.6516	94.6771	93.8286	80.5321	108.684	96.269	98.9638	81.7981	105.533	85.441	93.2504	86.9264	96.6889	91.0363	33489.2	25893.3	40784.4	76055.4	63593.4	46516.6	70139.3	59498.6	129192	57985.9	142314	80698.4	62070.7	35035.4	98790.1	77309.6
Q8CCN5	Bcas3	ENSMUSG00000059439	23.2138	34.3231	35.9102	41.2001	25.6865	31.8765	32.5391	32.9287	34.4555	35.8628	39.0898	32.9585	30.7411	30.1442	32.9986	28.1244	514.694	1900.36	459.903	3080.68	680.26	468.546	1963.61	1463.33	2790.12	901.609	3224.3	1980.84	602.446	451.139	2149.69	2680.25
O35855	Bcat2	ENSMUSG00000030826	30.2702	39.5868	31.2214	37.3968	46.835	48.3643	45.4744	47.6931	37.892	40.6078	40.4093	39.0854	54.9513	53.5379	53.4004	48.1257	17140.3	9616.84	18906.9	24875.6	22567.9	20264.5	22213.3	29041	89745.3	41320.7	114735	72641.8	28863.8	19165.1	69532.2	38507.6
Q9CWI3	Bccip	ENSMUSG00000030983	121.905	142.636	110.111	135.382	162.249	162.293	153.523	170.395	153.953	145.697	145.491	136.415	153.605	157.187	158.634	157.621	12903.7	6225.59	14167.4	28713.3	13786.8	12259.3	18527.3	21433.4	37117.2	14316.3	42839.2	32509	12856.5	7011.19	32176.3	16781.7
P50136	Bckdha	ENSMUSG00000060376	80.7085	90.3911	84.795	85.2975	79.2495	72.3814	76.4882	77.5747	59.6237	54.2958	55.3982	45.5421	64.0342	64.3187	61.2692	52.775	1418.93	431.662	1312.2	2311.96	1569.85	1244.78	1498.03	3341.59	5801.8	1167.64	6068.15	3848.41	983.047	100.199	2801.04	1201.44
Q6P3A8	Bckdhb	ENSMUSG00000032263	7.63145	9.43379	10.6101	10.011	14.546	11.8394	15.689	12.1356	12.9041	12.6708	15.6663	12.2836	9.67092	12.7082	12.7621	8.7223	984.345	759.958	405.525	2911.01	609.61	1444.96	1772.57	1491.77	6572.08	895.68	8880.35	5566.78	1195.15	0	3202.41	1462.66
O55028	Bckdk	ENSMUSG00000030802	55.5124	56.7848	49.833	51.3891	44.8609	54.7587	50.4562	49.2849	45.6609	53.4753	40.0515	45.4788	44.8998	60.0525	45.298	43.533	1125.27	719.413	3972.29	6036.71	1876.88	3270.67	5737.9	3464.05	8251.23	2316.33	14567.7	8910.99	2098.24	664.49	8605.67	2039.11
Q9Z0H7	Bcl10	ENSMUSG00000028191	93.2296	109.796	112.643	109.846	129.038	129.972	147.232	139.637	100.96	97.1447	115.505	95.6573	141.655	139.839	170.763	139.006	10161.9	11363.7	12641.3	17800.2	18842.2	15913.6	29580	24582.1	42447.5	21904	42907.1	38808.7	19170.2	14828.3	39452.4	30111.2
Q9QYE3	Bcl11a	ENSMUSG00000000861	115.516	141.329	156.082	133.5	156.167	164.62	171.342	176.931	139.278	143.78	151.695	149.128	164.642	149.234	170.953	162.189	9173.02	7790.11	13857.2	19882.5	12077.3	11458.2	21949.4	15758.3	14228.9	6603.2	24481	15008.4	7065.68	3971.85	16675.1	14936
Q9QYE3-12	Bcl11a	ENSMUSG00000000861	115.516	141.329	156.082	133.5	156.167	164.62	171.342	176.931	139.278	143.78	151.695	149.128	164.642	149.234	170.953	162.189	2232.45	925.792	4982.79	4952.85	2599.42	150.738	1911.61	3164.14	1384.45	1313.65	3545.63	2770.16	0	0	1297.08	2553.45
Q9QYE3-14	Bcl11a	ENSMUSG00000000861	115.516	141.329	156.082	133.5	156.167	164.62	171.342	176.931	139.278	143.78	151.695	149.128	164.642	149.234	170.953	162.189	0	0	0	0	0	336.159	0	0	0	270.139	0	0	0	0	0	0
P10417-2	Bcl2	ENSMUSG00000057329	21.3031	27.9873	27.7957	36.3811	70.3156	66.2009	75.9615	78.4771	73.5444	82.6301	91.7732	78.3833	74.6347	66.2203	87.9359	65.5663	632.326	0	791.688	1493.12	3803.94	6577.49	7913.75	1019.04	14619.3	8220.54	17778	8430.68	7445.63	5946.3	18124.4	7822.17
Q64373-3	Bcl2l1	ENSMUSG00000007659	7.35437	8.50131	8.04485	8.07709	6.86517	6.69973	8.20727	6.88198	1.71866	2.69052	1.86944	2.76919	4.95992	7.80953	6.42977	4.83785	1981.33	0	4122.82	9344.41	857.561	666.152	807.365	1094.51	2098.16	1290.14	0	0	941.849	730.879	0	853.157
O54918	Bcl2l11	ENSMUSG00000027381	18.0972	15.9172	32.7203	23.1708	21.2178	19.8141	36.3125	27.4407	27.5226	34.0345	58.6829	31.092	23.82	22.3226	46.5369	25.6719	572.08	0	569.149	436.023	0	0	0	145.655	1791.67	0	0	1466.52	0	0	2928.94	1496.5
P59017	Bcl2l13	ENSMUSG00000009112	19.8677	19.4924	17.6718	23.1047	17.7425	21.9262	18.1472	22.7061	20.8071	20.6622	20.0707	15.9753	17.2518	16.7893	19.8719	16.7428	14066.6	7088.88	19859.4	24129	14539.6	15872.6	23883	23492.8	27202.9	15286.9	36438.8	31573.3	8504.34	8715.8	27711.8	18846.8
Q9Z2F6	Bcl3	ENSMUSG00000053175	61.5305	76.4611	66.0649	81.2414	103.62	98.6479	102.341	101.342	60.5613	50.1752	61.2013	53.1283	107.251	103.936	102.703	94.3959	128.515	118.725	0	1348.07	193.298	488.113	2907.58	1429.16	0	0	1491.04	1124.85	307.554	0	1580.58	648.6
P41183	Bcl6	ENSMUSG00000022508	30.6767	33.8991	32.3476	31.9681	67.881	72.9685	62.4537	67.6038	20.8571	19.9402	20.3364	17.2086	69.2767	74.2822	75.6788	60.8156	0	0	68.1326	420.859	577.869	96.941	528.05	868.898	656.706	0	477.533	0	388.605	0	242.639	1197.67
Q9CXE2	Bcl7a	ENSMUSG00000029438	52.1373	52.7078	63.8771	63.0439	31.2327	31.7592	37.3162	36.562	50.9934	54.0769	60.9513	52.1327	22.9316	22.557	23.7152	22.2828	42638.8	14947.6	30683.2	44864.8	15868.6	10371.3	26797.7	32499.9	21029.3	1389.72	21000.4	39359.7	5717.35	3414.18	16652.8	10645.4
Q921K9	Bcl7b	ENSMUSG00000029681	81.2375	101.535	86.1423	77.2042	90.004	107.341	101.67	88.6774	95.2692	86.1164	84.1306	87.1888	95.7189	124.306	92.5463	87.2857	4642.9	6522.72	5697.9	14114.9	6968.87	11422.4	11012.2	14172	23243.3	14210.1	26014.4	23583.8	11823.9	7875.25	19966.7	14286.1
O08664	Bcl7c	ENSMUSG00000030814	27.3264	21.059	22.4435	25.7775	30.7882	26.6367	25.6083	29.2435	25.7984	21.124	25.5083	24.7913	27.4995	33.6336	28.1294	28.2367	919.197	0	1170.01	530.995	5320.17	0	2117.19	4496.54	4450.34	1990.45	12764.3	10528.8	2909.99	783.511	13236.9	8363.48
Q9D219	Bcl9	ENSMUSG00000038256	8.97721	8.64961	11.0221	9.76971	16.3569	15.686	17.9629	21.917	27.3764	23.4816	29.4369	24.8171	17.4714	27.1281	20.0476	23.9464	0	0	0	92.3787	0	0	0	141.205	310.665	0	566.474	196.918	0	0	299.706	209.375
Q67FY2-2	Bcl9l	ENSMUSG00000063382	4.58414	5.16704	8.99282	6.38151	10.6554	11.4995	13.1293	12.1311	14.4271	12.5623	18.2358	15.3085	16.5586	14.9113	19.7011	16.4369	27.3978	0	0	61.5798	57.5305	55.7994	44.6973	275.455	576.006	121.175	1052.7	543.611	138.381	0	408.311	690.009
Q8K019	Bclaf1	ENSMUSG00000037608	78.9821	91.7738	94.727	86.6173	111.774	97.9863	110.036	107.151	113.189	130.217	159.195	141.528	114.437	107.59	128.669	109.573	22623.9	17063.7	32272.6	36907.1	23411.8	17387.6	32909.2	31951.7	53192.1	27650.4	96584.6	46602.4	17866.8	8430.7	43977.5	33791.3
Q8CGN4-4	Bcor	ENSMUSG00000040363	33.2895	48.8135	39.4774	40.4538	33.3939	33.9646	39.7267	35.293	32.892	31.9875	34.9672	31.3892	29.2358	27.0149	29.0743	27.159	492.273	209.501	394.836	1833.07	489.745	237.59	709.891	745.209	379.727	127.469	630.404	769.705	399.885	12.2045	298.954	745.245
Q6PAJ1	Bcr	ENSMUSG00000009681	5.30475	7.81614	8.79266	8.01923	5.09815	4.66121	8.52711	8.28984	3.67003	3.66208	4.16168	2.67762	3.07184	2.72784	3.56635	3.92812	1870.64	887.2	912.43	3130.81	573.905	364.168	911.394	509.263	1525.73	417.693	557.799	1310.5	0	95.8737	232.459	0
Q9CZP5	Bcs1l	ENSMUSG00000026172	12.8217	10.8267	11.9424	15.0986	14.9165	17.2074	21.0473	18.6382	24.8951	22.0128	22.9446	18.4134	18.4229	20.6037	18.2125	20.3483	4201.81	2484.22	4150.3	5853.93	4974.3	4294.89	7266.34	5021.44	22164	9222.35	16363.1	14853.2	3988.5	1226.73	7304.34	7461.99
Q80XN0	Bdh1	ENSMUSG00000046598	4.2638	4.42425	5.44181	4.68044	4.38531	5.30717	5.3333	7.19844	11.0419	12.0651	9.59931	7.88321	4.66532	4.12354	5.04415	3.84201	17877.3	13932.6	29726.4	38378.5	11848.3	12398.3	22579.7	20390.9	24673.4	10652.1	32788.2	32675.8	1412.35	247.718	4589.2	2217.49
Q571C7	Bdp1	ENSMUSG00000049658	11.6511	12.8174	20.5971	15.1354	20.4635	13.8406	23.1868	16.7891	12.5073	15.2492	20.5558	15.2401	16.6824	15.4961	22.085	17.1943	21.2811	0	0	221.98	31.4602	0	69.9439	199.554	0	0	58.9354	122.943	0	18.3188	112.193	190.662
O88597	Becn1	ENSMUSG00000035086	156.976	275.236	189.513	198.752	191.588	198.209	189.938	178.617	166.577	247.61	182.677	154.457	177.008	165.149	250.186	159.907	2871.01	3824.77	6447.36	10029	6388.68	6508.64	12180.6	9817.7	19050.6	9044.39	24605.5	19543.1	7635.07	3986.2	16706.5	12128.9
Q6PAL0	Bend3	ENSMUSG00000038214	1.93979	3.49159	2.82262	1.59181	2.74483	3.19172	4.36864	2.52818	4.97989	4.49559	8.66703	4.86681	3.01975	1.63605	3.80545	2.06046	0	0	108	59.757	0	335.86	160.503	40.3471	388.325	342.167	1177.38	349.243	0	0	142.614	481.928
Q8C6D4	Bend5	ENSMUSG00000028545	77.7385	86.7832	83.4485	83.0757	113.912	123.48	128.476	132.138	81.6417	81.3275	99.5062	71.6623	121.249	143.768	131.554	118.045	239.954	176.036	264.132	345.567	2405.66	1767.74	570.629	2201.87	5451.73	2469.41	8654.43	1127.67	2248.91	1384.56	7112.44	4259.43
O35623	Bet1	ENSMUSG00000032757	32.5126	30.0375	26.2075	28.777	29.951	23.9444	28.1818	26.5882	28.3489	26.601	23.6256	33.5968	27.0888	22.5311	25.1975	26.2208	2198.07	4557.19	5434.23	9564.13	2936.54	4479.03	7831.97	5972.19	7010.56	5846.18	20088.5	9688.57	3840.33	0	8450.3	5148.31
O35153	Bet1l	ENSMUSG00000025484	26.4649	28.7199	28.7126	28.0163	33.5806	31.0464	29.4777	32.2722	27.5313	30.7747	36.6075	32.1705	31.4745	41.2507	44.6009	38.8768	1441.33	2020.06	1511.32	2261.52	2593.85	2762.12	3586.91	3783.97	5357.49	3160.45	5673.07	6492.03	3459.73	2338.69	4192.44	3045.18
Q8R079	Bfar	ENSMUSG00000022684	47.1864	53.6957	49.2132	55.9326	59.8621	55.0887	59.7811	58.4561	69.6217	66.6876	64.6758	73.0669	59.4579	52.1751	51.3015	52.576	0	0	374.293	348.853	0	371.017	0	685.959	1649.63	655.06	2014.24	1463.4	0	0	0	424.991
Q9QYC3	Bhlha15	ENSMUSG00000052271	9.01931	6.17973	8.60355	8.74289	2.06813	2.37428	2.94719	2.81203	0.294727	0.33074	0.609598	0.318235	0.696731	0.530903	0.917045	0.402639	60661.7	37297.8	19531.7	33243.9	46813.4	37838	25663.7	24966.2	50412	0	27322.8	27298.1	19173.1	11210.1	26893.2	33554.8
Q921C5	Bicd2	ENSMUSG00000037933	26.4718	27.9828	31.2116	31.5956	21.6753	22.0237	29.7196	26.8599	22.2031	24.7619	26.1478	20.9772	20.6414	17.4708	19.1983	20.9001	1561.67	3195.02	2056.27	3425.28	844.515	535.942	1855.73	839.604	2752.9	610.592	2829.16	1264.46	220.785	232.435	1588.76	772.6
P70444	Bid	ENSMUSG00000004446	51.0029	58.4912	58.4728	69.7321	84.9957	85.5988	89.4797	89.9987	208.113	198.713	192.857	194.354	63.9475	68.7578	64.4164	67.5693	0	742.483	5333.14	7781.46	3909.73	1354	6538.4	8134.35	23787.4	12217.7	136741	51551.8	3038.3	1943.87	15880.4	13113.1
O08539-2	Bin1	ENSMUSG00000024381	186.42	234.48	203.94	214.593	267.269	279.393	264.985	274.761	315.85	303.884	299.148	268.387	323.331	334.154	309.811	314.678	43935.9	39849.7	48384.9	74723.4	84518.2	72205	106375	85635.7	252990	143729	279857	198788	76718.2	65680.2	213343	126350
D3Z6Q9	Bin2	ENSMUSG00000098112	115.764	165.419	126.145	164.595	206.655	243.83	209.388	236.857	182.655	204.233	199.492	192.473	293.042	289.825	262.998	249.523	13260.7	11351.3	18380.7	25822.1	38793.1	36016.4	39399.6	50656	86551.2	50470.9	87899	73186.6	50723.2	35530.4	93790.1	97953
Q9JI08	Bin3	ENSMUSG00000022089	95.0866	113.044	100.751	108.562	97.8288	103.142	99.5759	99.0339	86.129	86.6106	82.4657	80.6963	78.4837	85.4739	78.8586	78.8231	572.986	0	581.124	179.431	416.434	230.272	212.278	561.726	414.799	486.649	486.189	765.911	0	0	1044.04	917.648
Q62210	Birc2	ENSMUSG00000057367	71.3396	82.0162	75.1951	89.3818	84.7171	91.6852	118.964	91.0426	93.6958	84.8947	106.497	92.759	91.6013	93.1288	117.282	96.9685	195.789	61.8341	104.644	108.039	340.495	221.683	245.202	690.204	3343.74	560.566	2288.19	5789.87	675.894	81.4604	1704.06	1787.71
O08863	Birc3	ENSMUSG00000032000	179.149	222.864	215.123	212.832	247.365	250.291	259.71	260.6	193.621	214.582	222.675	210.236	261.424	268.968	280.43	264.212	0	0	0	0	0	0	0	0	0	0	698.743	655.097	0	0	142.746	74.2205
O88738	Birc6	ENSMUSG00000024073	29.7844	34.0174	44.5701	42.3368	43.9094	45.0431	53.5845	56.6955	57.4204	61.1107	73.7712	69.2131	45.5829	45.4358	54.5122	55.4389	1825.81	1358.46	2412.55	4964	1534.86	1478.65	3133.96	2411.38	2044.31	1017.51	3062.22	2193.98	959.37	460.698	2156.92	1857.71
Q8VD62	Bles03	ENSMUSG00000047423	38.4683	48.1719	39.9911	44.704	44.8295	48.8547	48.3899	45.2335	36.8918	34.8037	36.8537	31.3582	45.4212	45.2837	47.708	41.4308	6638.04	6728.1	10376.4	28882.8	13662.2	13597.2	31854.4	23783.8	55724.9	17925.2	51152.1	32761.2	19206	9962.8	39285.5	29470.9
P16277	Blk	ENSMUSG00000014453	364.957	427.726	375.167	403.332	411.077	412.176	403.398	397.957	709.923	697.801	694.536	668.892	404.066	389.08	385.035	376.429	10706.6	8839.54	13258	21019.3	12633.4	13289.4	26013.3	19155.3	49346	33000.3	75002.4	56143.5	16041.3	10430.8	36229.8	22140.5
O88700	Blm	ENSMUSG00000030528	7.2831	9.00971	8.115	6.49323	9.00672	9.55555	8.38702	8.67109	11.4222	13.2885	10.9842	10.5193	9.98303	9.21892	8.54313	6.75909	467.57	428.517	225.792	936.963	385.842	326.912	299.574	65.4383	572.782	414.203	998.741	764.343	0	209.271	0	548.668
Q8R016	Blmh	ENSMUSG00000020840	50.8489	68.4453	57.543	63.2047	56.0169	62.6837	58.5144	60.3593	55.7558	62.9338	50.8918	48.8118	47.9453	51.2499	51.0407	48.3692	64591.1	45227.6	62843.1	118409	52730.2	53966.3	82653.5	60763.3	118561	52367.1	151596	77966.2	35801.3	18396.4	79226.7	51344.2
Q9QUN3	Blnk	ENSMUSG00000061132	352.819	430.021	418.74	426.448	367.978	386.745	413.783	397.712	653.352	688.61	745.211	652.895	432.629	419.543	468.273	412.289	15491.3	9427.07	21535.2	30170.4	12775.9	8928.46	24942.6	18765.8	74902.9	39468.7	72429.9	76015.6	11022.5	5226.54	42743.6	32705.1
O55102	Bloc1s1	ENSMUSG00000090247	127.132	116.814	99.0228	109.283	122.415	109.795	107.497	124.647	120.087	120.751	93.7364	108.913	113.17	137.186	105.994	123.17	3449.08	1648.27	3083.09	12417.4	5769.95	8211.8	9980.74	12627.3	26409	14764.3	36190.3	25042.8	8328.55	5798.53	24732	17642.6
Q9CWG9	Bloc1s2	ENSMUSG00000057506	58.4687	68.0642	67.8739	66.5563	66.4617	62.7432	72.7431	69.5391	74.1345	80.0461	91.3618	80.3758	58.4478	61.1379	70.0717	65.4429	4204.09	4875.02	7916.58	11614.4	11677.3	10585.1	9120.2	8457.61	32927.5	23093.9	33383.6	28417.5	8415.7	6562.01	21806.1	15830.3
Q5U5M8	Bloc1s3	ENSMUSG00000057667	8.56032	10.2868	9.07093	8.02918	8.5235	9.48507	8.82832	10.8309	9.41276	8.24003	7.53939	7.3913	9.44475	10.9068	9.48044	9.63442	493.496	763.826	0	1462.77	2627.22	1258.03	0	1468.64	14585.2	2779.95	7275.06	10245.2	7136.86	1244.11	15639.9	7285.44
Q8VED2	Bloc1s4	ENSMUSG00000060708	35.7607	44.6614	60.223	48.6966	46.3645	45.4342	60.5605	55.0048	41.9919	35.3929	54.7515	33.1589	46.6435	55.2579	58.7392	46.6271	406.427	610.621	1487.03	3914.98	3492.91	1289.76	4839.76	4858.83	18465.4	7750.4	22696.1	15127.3	4623.94	2528.06	8783.68	5713.36
Q8R015	Bloc1s5	ENSMUSG00000038982	5.36886	5.37735	4.61885	6.48173	6.56812	5.45682	6.61004	6.03839	6.42676	5.78724	5.07001	5.60931	8.05803	6.66207	5.67952	8.1817	1381.72	567.22	10142.8	22745.5	6475.32	3146.02	3369.21	3153.67	23263.9	11793.8	40641.8	43897.6	8176.85	5205.02	13817.6	35384
Q9R0C0	Bloc1s6	ENSMUSG00000005804	31.2098	40.9894	31.5773	33.6258	33.1406	41.8502	37.1542	38.6985	39.6451	29.1626	33.0083	36.3498	38.8311	42.1739	34.0625	37.7909	0	0	0	0	1519.6	700.101	2265.67	0	5992.5	900.28	4273.02	3202.72	1010.43	497.019	2491.83	0
Q9CY64	Blvra	ENSMUSG00000001999	19.4371	24.2394	19.4399	24.0495	34.0342	33.2927	28.3822	34.3947	35.4597	35.2886	36.2676	32.353	35.4875	36.6758	37.7085	35.6874	27288.4	16469.1	29152.7	50399.6	24150.3	35485.8	40010.7	31865.3	116337	65687.2	155417	91237.5	48856.4	29218.9	81868.7	56857.8
Q923D2	Blvrb	ENSMUSG00000040466	145.783	161.894	139.551	139.195	159.319	150.593	156.75	152.716	62.6371	57.9722	54.9434	58.2197	147.235	137.966	132.772	140.653	214731	240086	260581	292185	244141	268407	351637	248841	227703	114668	337122	148628	265245	146071	426951	345499
Q8R2X8	Blzf1	ENSMUSG00000026577	19.0711	21.8323	17.5008	21.2977	23.0081	25.2195	23.4853	23.4488	19.9029	21.6147	22.9383	22.0382	24.662	22.2817	24.1677	22.9839	185.654	0	0	0	0	0	0	0	0	0	0	0	0	0	0	0
P25916	Bmi1	ENSMUSG00000026739	16.3757	18.4388	18.2969	17.8947	32.3325	30.9303	31.442	28.2353	39.4997	41.1062	35.6673	40.7229	37.3042	24.5028	36.6783	28.7115	275.516	1866.22	980.691	3861.6	236.608	526.872	4652.94	3757.14	10806.8	5053.45	25207.5	7999.5	3010.95	478.258	6743.71	6026.05
Q91Z96	Bmp2k	ENSMUSG00000034663	27.0466	30.6316	30.1366	29.0231	66.6875	63.3154	69.8405	64.3221	169.723	153.963	164.177	156.523	92.5144	75.5282	96.208	83.048	153.427	225.01	400.678	1149.74	798.108	589.231	1015.84	1947.07	5775.23	1842.23	3936.82	3669.81	860.842	459.255	2257.87	2636.91
Q6PGF5	Bms1	ENSMUSG00000030138	36.1309	43.727	39.9816	42.0786	49.282	49.6935	52.3084	47.0758	42.9776	39.0847	47.4415	43.0604	54.2776	47.4666	57.2558	48.848	1337.63	1109.72	1611.67	3185.8	2019.24	2430.17	4691.8	3650.61	13899.2	4486.87	25515.1	11763.9	3339.22	1002.21	10529.2	3856.53
Q6QD59	Bnip1	ENSMUSG00000024191	71.5705	79.6985	80.876	76.5779	80.626	75.6378	79.1138	87.0723	82.1513	79.0792	86.5575	71.1846	72.3636	71.1725	71.8787	74.5616	17804	9111.3	25645.1	42481.9	12337.4	19430.2	21955.5	35642.9	18090.2	13884	50695.5	45177.4	11140.3	4921.31	17773.3	32131.4
O54940	Bnip2	ENSMUSG00000011958	79.3627	106.086	89.461	88.7337	95.7645	100.915	94.5511	90.4243	90.911	89.0481	96.9968	90.7229	117.292	96.0239	87.3061	96.9408	828.873	823.733	1100.15	1825.91	531.279	571.536	1775.18	1096.66	1715.82	841.935	1992.32	1891.44	759.796	0	2249.98	1045.98
Q9Z2F7	Bnip3l	ENSMUSG00000022051	40.8754	49.2626	43.7894	41.7125	43.9564	44.5766	40.5455	44.0793	39.5764	32.2174	33.0526	32.4547	43.5195	49.8579	40.5599	39.9723	1196.73	1579.5	4860.97	2372.59	1406.82	2372.58	1422.87	2204.76	4337.02	2613.58	5427.24	1733.6	2088.33	314.599	1875.27	2059.7
Q5SQY2	Bod1	ENSMUSG00000044502	16.7538	21.4251	22.2614	19.464	21.6073	24.4246	28.2935	23.4636	20.5952	23.1174	22.8293	22.4786	27.8337	24.0007	30.3322	23.691	0	0	0	670.185	0	0	0	0	0	0	3323.88	956.783	0	0	0	0
E9Q6J5-3	Bod1l	ENSMUSG00000061755	27.9798	23.0268	31.8947	21.0929	24.246	24.84	27.487	24.4979	27.2819	34.2764	43.0363	31.4844	28.3419	28.4474	35.5987	26.5754	3055.79	1399.91	3302.41	5834.39	2682.67	2145.45	4318.26	4187.32	4862.23	2579.04	9593.54	5510.2	2715.23	1061.08	5600.85	6112.54
Q9D8S9	Bola1	ENSMUSG00000015943	19.9573	23.9065	19.9669	19.4216	22.1742	32.2687	23.296	22.9798	33.7302	34.2123	41.8053	31.9359	25.2747	37.1733	26.2099	28.5955	20090.9	16825.5	24756.2	44242.8	19691.7	17325	21612.3	27193.3	54834.1	31976.6	70410.3	41674.5	16147.6	14739.4	37199.5	39273.2
Q8BGS2	Bola2	ENSMUSG00000047721	33.7868	39.3437	35.3062	30.961	46.9324	49.8907	46.6592	49.2747	57.9015	67.9172	41.524	72.7073	45.3001	68.782	44.6278	76.7819	4004.75	4156.2	11049	22439.1	13885.8	13164.2	11413	19193.6	55928.7	26979.9	211663	96397.2	14746.8	9122.16	44774.6	50191.8
Q8CEI1	Bola3	ENSMUSG00000045160	32.9057	32.2631	37.7768	31.666	38.1785	31.032	50.729	39.9543	51.33	41.0821	43.8843	48.3017	47.2178	41.1381	64.044	49.2476	2635.47	0	3961.04	2599.72	2481.69	1576.53	5459.23	1454.04	22839.5	11312.9	22851.1	21053.2	5117.11	3306.28	10471.5	2543.8
P97452	Bop1	ENSMUSG00000022557	58.3211	69.3526	71.3346	71.9287	83.8492	78.1299	99.4952	89.3358	76.3251	72.7671	81.91	64.5264	82.0282	81.5868	79.088	75.4129	7504.91	5979.13	5636.03	16353.8	12164.6	10954.9	16343.8	9915.5	38666.5	21233.4	50295	32208.2	8831.71	5850.47	18306.6	18609.7
P15327	Bpgm	ENSMUSG00000038871	14.328	13.9896	12.943	15.2873	16.1244	15.8582	16.8198	15.6325	12.3908	15.3115	12.508	19.2568	14.7272	14.303	14.6489	13.1248	777.863	0	509.934	2025.47	360.727	0	135.076	630.76	1684.02	415.26	1835.24	1033.87	0	0	1782.57	1138.69
Q8R164	Bphl	ENSMUSG00000038286	21.4861	20.0004	21.4115	22.3491	18.067	19.5301	20.3188	18.6387	35.7811	32.4992	27.4836	31.7286	15.2346	14.5918	16.9149	15.8839	10789.1	7860.32	12596.3	17572.5	14711	13643	20568	13379.5	94150.9	49946.7	105825	88549.5	13712.1	7682.3	35991.3	14950.2
Q9Z0S1	Bpnt1	ENSMUSG00000026617	18.1705	19.0754	18.1084	17.6462	20.2502	21.0801	18.7738	22.407	30.6515	27.339	26.595	31.4621	23.6892	22.0774	23.0112	22.7896	18671.7	17201.9	19064.4	47728.6	24589.2	26049.5	38825	37205.6	163274	82997.1	210035	145307	45601.3	31141.9	88778.6	85485.2
A2A655	Bptf	ENSMUSG00000040481	25.6924	23.8987	37.2625	30.7434	34.82	29.8965	45.7453	37.0723	24.5709	25.6214	34.635	26.1657	31.5667	37.8303	42.1287	40.112	3665.87	2242.73	3649.19	5924.51	4511.56	4150.07	4721.79	5872.67	5359.56	1904.87	7969.33	5547.06	3688.35	1623.85	6302.35	7385.22
P28028	Braf	ENSMUSG00000002413	14.6859	13.0443	14.9297	14.9865	14.8774	15.3899	20.8768	19.5434	16.564	14.4058	15.6425	14.0557	18.9166	12.1008	17.2614	15.085	409.659	533.411	292.221	639.202	444.851	301.995	611.403	211.526	849.632	613.005	730.725	384.837	569.338	466.621	900.798	511.617
Q99MP8	Brap	ENSMUSG00000029458	39.8691	48.5488	49.2867	49.4049	52.5189	59.5906	64.8424	55.9706	53.7903	49.8511	61.1368	44.106	60.7607	60.96	61.7872	50.5515	1027.93	829.054	1869.89	2676.48	1415.07	1485.66	1147.48	2563.49	6405.23	1130.08	4881.12	4254.32	1810.47	1085.66	4070.75	2943.19
Q8C3R1	Brat1	ENSMUSG00000000148	40.0805	48.6021	40.3939	42.8193	46.5259	45.845	44.6862	46.1378	41.1721	45.4484	43.9103	39.6631	50.4138	52.318	47.2635	40.8858	1083.45	917.964	688.682	3293.93	1171.53	1139.91	2009.01	1581.28	2491.29	1352.23	4374.68	3142.15	1080.34	570.84	2105.98	1845.62
P46737	Brcc3	ENSMUSG00000031201	23.8294	22.8507	19.26	19.2973	27.4421	30.3281	23.6792	25.0745	22.6678	25.0078	20.5537	25.8869	22.6675	21.8768	21.2103	24.8312	10303	9145.55	10301	25245.5	14614	11154.8	21365.7	12049.7	35139.4	24076.4	33472.8	22387.3	15449.6	10119.5	26162.6	26654
E9PZ26	Brd1	ENSMUSG00000022387	34.5962	34.0134	45.6947	39.1889	41.4691	43.2093	55.7284	46.9448	44.2947	32.3206	52.3014	26.8468	45.5811	40.3035	60.6172	25.552	715.637	635.169	1133.69	2734.02	1157.07	1292.29	2523.9	2383	2125.34	1229.55	5325.86	2758.77	760.109	651.819	4198.35	5611.72
G5E8P1	Brd1	ENSMUSG00000022387	34.5962	34.0134	45.6947	39.1889	41.4691	43.2093	55.7284	46.9448	44.2947	32.3206	52.3014	26.8468	45.5811	40.3035	60.6172	25.552	0	0	0	92.0966	0	0	0	146.313	0	0	340.95	0	0	0	248.18	187.418
Q7JJ13	Brd2	ENSMUSG00000024335	159.91	182.289	273.782	219.561	188.602	214.623	280.659	238.998	154.739	153.218	246.153	152.53	236.434	234.245	273.868	205.108	11893	10274.2	10251.4	26544.7	14193.7	11190.3	17705.9	15263.6	18998.4	7527.54	29709.8	15531.8	10116	5753.38	26493.9	24612.6
Q8K2F0	Brd3	ENSMUSG00000026918	25.4426	28.7494	28.8969	29.9804	31.7364	33.5556	33.3266	29.1444	26.8008	26.2566	26.1242	27.3135	31.9154	30.7969	28.1027	30.7127	9177.95	8483.08	9230.53	15491.9	7427.82	6966.18	10190.9	7474.15	11310.9	2763.31	8932.44	6177.03	4893.64	3598.5	9108.44	6611.94
Q9ESU6	Brd4	ENSMUSG00000024002	88.6909	100.945	131.395	138.336	120.798	123.24	166.475	143.976	118.591	133.694	159.217	143.483	139.743	162.842	175.841	148.274	10997.7	9557.1	14858.8	29779.6	13965.8	12231.5	20287.5	20502.4	22580.1	12618.6	34472.9	20103.8	12950.1	6150.65	23484	22808.4
O88665	Brd7	ENSMUSG00000031660	38.8195	50.3677	46.7705	50.2406	46.1146	48.854	52.4951	48.8106	36.6628	35.2256	38.3512	34.7868	43.4391	44.349	43.2392	42.5897	4983.72	3463.57	7068.42	10443.2	2802.99	1113.75	7118.24	5075.85	3316.31	1723.01	9389.77	3430.81	1602	910.365	4674.45	3192.35
Q8R3B7	Brd8	ENSMUSG00000003778	102.378	121.256	128.453	132.31	124.151	129.085	139.253	133.839	120.037	124.518	151.686	125.297	134.596	125.884	142.607	119.117	2095.15	1707.63	3258.61	4237.09	2276.16	2809.15	4299.68	3199.7	3972.23	906.061	9052.75	3611.83	2264.64	1068	5111.92	2717.65
Q3UQU0	Brd9	ENSMUSG00000057649	41.6519	50.1805	46.6078	51.4166	49.4911	53.9971	57.2115	52.4417	58.119	58.3525	63.2666	67.4916	52.7964	50.7817	58.476	53.0533	4403.44	3047.82	4043.04	8308.13	4017.1	3611.55	7950.92	5643.04	6643.86	2656.33	10481.8	6176.78	3478.95	1597.22	10407.2	7720.89
Q8K3W0	Bre	ENSMUSG00000052139	36.6999	35.6846	35.896	49.7936	46.2932	46.8627	48.1945	47.8706	57.3437	55.4342	58.7546	56.1139	50.523	50.6262	54.2511	46.7473	9134.16	5752.4	11218.7	22812.8	14577.6	16154.9	24089.3	18746.6	46676.1	23053.7	64540.8	40196.1	16835.9	10548.7	38868.3	24381.4
Q8CFK2	Brf1	ENSMUSG00000011158	143.247	172.067	188.798	185.236	172.695	190.016	205.224	174.122	162.616	192.477	217.67	159.13	159.074	153.333	167.869	129.74	472.938	496.267	909.963	1339.83	357.665	476.015	1735.32	577.595	1322.38	488.923	1708.5	565.336	540.476	236.665	1066.3	258.206
P28662	Bri3	ENSMUSG00000047843	5.61236	4.64037	6.32588	4.73683	5.76786	5.40756	8.88697	6.83626	4.1097	3.70307	6.60067	5.02196	5.02109	5.56985	8.16943	6.27447	0	0	0	0	0	1024.38	0	0	0	0	0	0	2267.82	954.287	0	1334.09
Q8BXV2	Bri3bp	ENSMUSG00000037905	5.70561	7.35051	8.56705	6.05863	9.905	11.0414	11.2114	15.5472	17.6806	20.7107	26.3969	23.9594	22.1234	10.2079	12.8452	16.6735	20924.2	11302.9	76912.4	207844	26911.3	98325.2	108477	120341	269290	68070.3	355928	291042	126529	25971.6	190821	209897
Q9DCA5	Brix1	ENSMUSG00000022247	40.9557	49.1549	48.0002	47.3621	60.391	57.0622	53.8436	54.0636	43.465	40.9008	47.8265	42.9279	56.3754	53.8472	50.8841	55.8218	15154.6	12879.6	28378.3	22640.3	30982	31666.4	64846.7	27689.9	84513.3	44658.1	125004	42133.7	34849.3	25022	92900	37026.6
Q91VR8	Brk1	ENSMUSG00000033940	192.576	220.68	185.852	182.074	226.603	233.651	227.374	225.704	214.432	201.817	179.817	198.454	221.514	240.3	217.183	234.406	0	0	0	1149	0	0	0	709.425	0	0	8777.85	2622.42	0	0	2042.17	656.018
Q99N20	Brms1	ENSMUSG00000080268	74.7729	79.5135	74.9375	86.0084	94.7544	93.0914	85.0964	87.6533	76.9293	73.1595	76.6166	70.6505	97.822	100.678	89.2346	88.5373	1736.95	1619.43	4206.67	5266.28	5165.91	4764.57	6663.58	5539.7	7621.54	1694.5	11003	5399.62	7012.54	2205.57	8729.71	6413.85
Q3U1T3	Brms1l	ENSMUSG00000012076	16.7908	17.344	16.4496	15.3238	20.0109	18.9031	19.4445	20.8436	23.2861	22.2068	19.7463	24.8512	21.965	21.488	18.8457	20.0277	1738	2060.3	1804.9	5062.87	931.243	1821.45	3565.66	4088.42	4009.68	2123.51	8006.11	7399.5	1984.66	880.577	5768.61	4463.69
Q8K2Q7	Brox	ENSMUSG00000046836	36.4676	43.3198	39.4167	45.5793	44.722	45.4075	42.0073	38.7621	36.2433	36.2627	36.5681	35.3604	49.8358	37.8207	42.414	37.481	3075.35	6161.83	9663.87	17353.3	2934.16	2153.24	7266.7	5480.97	6340.31	4538.13	11289.3	6595.3	1794.28	2169.86	4422.37	5768.54
B2RRD7	Brpf1	ENSMUSG00000001632	50.1517	59.9036	61.1537	64.2077	68.0668	68.2224	82.2274	70.8848	51.6448	46.6709	65.3222	49.2525	71.3431	71.6443	79.9959	60.8596	1337.34	831.798	1559.19	3770.28	1604.12	2011.51	2766.67	4397.53	4241.13	1246.76	7988.34	4101.54	2203.48	1280.06	6326.07	5412.72
Q921C3-2	Brwd1	ENSMUSG00000022914	112.697	124.632	121.975	125.539	137.596	134.3	139.871	139.538	84.1066	93.637	96.9375	83.6353	141.381	126.712	143.913	125.852	308.163	209.867	796.966	1348.98	232.893	231.982	609.055	975.021	135.472	53.7131	237.785	237.872	95.3674	196.463	289.806	573.917
A2AHJ4	Brwd3	ENSMUSG00000063663	3.14134	2.65487	2.71919	2.72791	3.93078	3.1218	4.71714	4.34661	2.22427	2.51761	2.88758	3.07274	2.64858	3.27352	3.64695	3.03214	11.9642	0	0	125.566	83.8119	0	28.9301	159.146	0	0	0	0	0	0	0	63.4309
Q80Y55	Bsdc1	ENSMUSG00000040859	32.3523	35.6483	40.0028	37.9511	41.25	38.4624	39.4604	40.5343	33.5772	29.7125	36.9975	31.3847	40.4292	41.8351	49.0116	43.3822	1402.75	1565.65	2404.84	5124.05	2273.32	2230.43	4375.66	2231.43	2657.04	2042.89	6213.4	2295.94	1228.61	589.439	4606.13	3817.68
P18572-2	Bsg	ENSMUSG00000023175	142.732	166.313	119.448	151.911	153.563	143.198	138.356	140.646	182.934	184.738	155.538	181.463	147.744	167.012	140.001	148.246	27688.3	29277.9	31979.2	50665.4	8415.24	8570.8	12423.3	9045.18	4752.54	2106.34	7790.95	5167.7	1990.36	909.16	5843.78	5793.14
Q64277	Bst1	ENSMUSG00000029082	4.72138	6.86942	6.35399	6.73312	1.58165	1.21926	1.66416	2.09064	3.93933	2.98223	6.7765	4.90351	0.498695	0.293888	0.395776	0.379066	3704.76	3487.89	5777.22	9145.03	1407.31	767.373	3069.52	1903.4	0	0	4075.98	1571.88	0	0	0	0
Q8R2Q8	Bst2	ENSMUSG00000046718	83.7828	92.8586	113.067	97.4799	59.9446	74.7282	72.5387	70.3529	51.0023	53.7136	50.3802	56.201	55.2357	67.6542	66.6078	66.78	794.553	0	4922.4	688.165	0	0	740.077	743.456	0	0	1377.97	0	0	0	713.71	952.054
E9QAE3	Btaf1	ENSMUSG00000040565	15.6156	19.3247	16.9005	20.4842	23.0034	22.443	25.4868	25.814	28.5712	30.5952	31.8233	31.288	28.4161	20.4733	23.3365	22.5109	3135.24	1398.01	2050.45	5244.79	2528.03	3104.28	4632.67	3175.1	10362	4892.28	13577.1	8466.06	3449.18	958.959	6160	4483.69
E9PUS2	Btbd2	ENSMUSG00000003344	27.1037	41.344	33.1591	34.5775	31.3841	35.4075	37.9126	35.8842	38.258	42.0503	45.7861	35.6953	37.1187	44.5023	44.0064	35.9639	0	0	0	0	0	0	0	0	498.263	0	355.192	653.129	0	0	364.644	0
Q8C726	Btbd9	ENSMUSG00000062202	17.1168	20.1435	22.9984	24.4648	19.7159	18.1034	25.9321	23.6393	19.3519	19.912	21.9166	20.3111	19.8453	19.9917	25.9632	19.1333	0	0	0	67.9445	198.03	0	0	0	305.382	0	253.029	126.12	274.96	0	0	290.7
Q8CIF4	Btd	ENSMUSG00000021900	16.7398	15.0046	17.3422	14.7743	20.4088	21.1709	15.518	16.9444	24.6034	17.6361	20.521	15.8327	24.6386	25.5242	25.1883	20.7819	0	0	0	154.352	0	0	0	0	931.608	0	389.291	134.601	187.884	0	0	121.606
Q64152-2	Btf3	ENSMUSG00000021660	177.441	199.342	203.064	187.784	254.873	245.403	277.645	257.901	294.734	258.435	249.789	244.95	249.945	250.802	252.06	271.601	14471.8	6251.56	7379.67	53615.1	9403.85	9856.31	35231.5	35299.2	29615.2	29397.9	70801.9	59406.7	4979.23	9574.53	27050	114888
Q9CQH7	Btf3l4	ENSMUSG00000028568	26.4506	31.2073	29.3166	25.9581	36.9803	39.3351	37.9069	37.1403	25.2101	29.5772	29.8079	32.0755	37.5365	34.4332	38.301	36.4436	31028.9	29883.5	55447.6	61559.5	38919.5	38505.2	73239.7	45059.3	72710.9	48588.6	120614	61813.4	36609.7	27676.4	95493.7	27461.4
P62325	Btg1	ENSMUSG00000036478	411.281	490.763	491.89	458.862	438.27	469.227	520.702	471.86	327.826	361.763	444.752	354.82	374.709	425.118	524.584	388.791	0	0	1354.7	1386.58	0	0	2415.13	1282.84	0	0	4844.66	0	0	0	4767.3	1142.69
P35991	Btk	ENSMUSG00000031264	155.026	175.978	153.451	171.239	214.552	212.936	208.111	214.856	182.122	165.676	166.604	162.508	227.727	202.736	220.206	199.795	24722.6	22084.6	29041.1	48523.8	43061.3	35277.3	49279.3	47103.8	77738.2	39484.4	87385.8	62475.8	41066.5	22133.9	71999	60934.4
Q7TSA3	Btla	ENSMUSG00000052013	208.107	242.627	188.135	223.115	321.219	331.99	284.493	313.339	138.608	131.408	129.019	148.407	345.193	305.076	307.485	306.809	7625.05	3920.53	7778.04	9329.92	11240.2	13803.5	12591.5	18504.7	9671.88	6750.56	9880.19	13825.6	15382.8	10278.7	24087.2	25519.4
Q3ULA2-2	Btrc	ENSMUSG00000025217	57.4987	53.5817	47.3065	61.6386	49.8315	45.1666	43.7264	47.8259	48.0875	44.6425	40.8197	46.8125	34.9219	31.6987	30.3376	29.9325	1366.43	348.686	1623.1	2917.6	428.161	239.226	648.513	276.52	0	0	136.033	0	0	0	0	126.005
Q9WVA3	Bub3	ENSMUSG00000066979	104.022	110.198	95.8249	103.165	117.952	107.911	105.245	104.149	95.9246	87.4152	91.8815	86.0633	108.471	102.124	89.2697	95.6939	76348.1	53577.4	85639.5	143272	92842.3	79903.8	130848	84883.5	180875	108292	298013	123131	79489.7	60958.1	188186	106341
Q8R149	Bud13	ENSMUSG00000032077	18.5281	21.0232	19.2844	20.5111	25.0095	22.7868	25.8445	25.9297	17.6401	22.8023	21.2415	19.7671	29.1582	23.4238	27.0255	23.3625	2259.38	1702.99	2940.73	4102.76	1932.66	2352.95	3131.67	2989.78	2833.54	3461.15	3951.71	5049.76	1429.67	585.648	5405.25	3962.01
Q6PGH1	Bud31	ENSMUSG00000038722	103.3	119.459	122.353	108.354	134.989	120.66	155.308	142.746	105.089	101.598	140.553	98.0076	126.739	123.98	148.229	129.185	50345.8	47815.1	66847.2	104810	92916.5	102895	109414	67865.5	154193	79338.5	176543	110002	87442	59151.5	165198	82660.8
O54825	Bysl	ENSMUSG00000023988	11.3834	12.7856	13.9409	14.0004	16.1918	15.1072	19.778	16.398	14.7853	13.6756	15.0797	13.1821	15.1787	15.1163	18.4677	13.911	7224.07	6126.75	5039.25	17478.7	8513.69	8902.28	15684.5	11164.4	33143.3	12164.3	43654.5	26287.3	11491.5	5734.88	20323.1	16619.9
Q9CQC6	Bzw1	ENSMUSG00000051223	150.261	187.747	155.475	176.193	189.525	195.936	184.698	182.508	130.943	127.873	125.487	118.848	175.74	151.647	159.976	146.431	80556.1	63974.6	95416.5	151227	73225.2	77597.3	89732.3	74369.5	90484.9	58043.2	154943	90362.1	63173.6	31027.9	117766	82889.8
Q91VK1	Bzw2	ENSMUSG00000020547	37.9676	41.2936	44.7643	47.7978	59.9507	54.913	68.1163	62.3912	147.116	151.257	152.411	143.317	42.1826	38.6917	47.1904	42.0072	27619.6	24258.6	37407.8	44158.5	26267	23288.8	29553.2	23528.1	114473	52414.6	115866	82567.5	17519	9880.6	27235.5	14778.7
O35473	C1d	ENSMUSG00000000581	28.073	40.316	59.2003	41.2522	37.7645	44.7955	46.2232	39.4976	45.0657	42.582	49.605	47.7814	31.3946	41.1951	51.5586	34.2991	7410.04	3453.03	2484.33	5179.13	4913.37	8894.71	4742.71	10228.2	24899.4	11265.9	25392.7	18365.9	13228.8	2503.47	11347.3	17036.6
Q9JJ06	C1galt1	ENSMUSG00000042460	58.3471	71.0895	61.9464	60.7288	47.0429	48.7708	49.3479	48.9642	24.4578	22.5163	19.7871	22.3898	43.4925	34.0918	40.8689	34.519	2109.03	1071.08	21212.1	15187.9	1848.96	1925.53	30800.3	7562.53	782.107	0	1665.67	6278.88	1279.37	677.956	3751.95	5550.96
Q9JMG2	C1galt1c1	ENSMUSG00000048970	17.3061	19.862	13.9312	18.0062	21.0149	19.8674	15.5726	20.0937	21.4469	18.4226	19.5667	20.8651	21.4489	19.2219	21.145	20.7584	2577.99	1878.01	1765.35	3556.33	1521.89	1447.38	3208.76	1430.58	1140.94	345.55	0	369.388	968.694	370.786	1152.2	918.851
O35658	C1qbp	ENSMUSG00000018446	79.03	91.4735	87.1896	88.2599	124.28	112.833	137.539	130.61	139.422	127.932	118.578	118.378	109.292	106.6	113.067	112.228	96594.3	98447.8	147112	116130	133149	125648	215155	112082	424602	278473	485321	361973	131143	98328.5	235196	81343.4
Q80X80	C2cd2l	ENSMUSG00000032120	12.0067	13.6752	14.5232	14.2483	15.5138	15.9077	17.3662	15.413	10.121	13.1339	15.7289	11.5356	14.0408	14.9753	19.5579	13.824	17259.8	35069.4	32120.7	140272	871.833	133.157	225479	29465.4	11466.4	115.795	0	98096.7	219.827	0	169702	8095.91
Q52KB6-3	C2cd3	ENSMUSG00000047248	21.4064	26.0444	27.6509	29.4798	26.3875	30.9374	34.3385	36.9614	32.3563	36.1685	41.4264	35.5009	37.4112	28.6952	31.4245	28.0637	45.4771	57.6629	43.003	396.548	51.5016	59.14	278.628	263.065	0	0	68.6391	165.791	153.521	84.8562	568.658	432.544
Q7TPS5	C2cd5	ENSMUSG00000030279	39.1054	43.6545	39.0655	42.2536	36.6604	38.1441	42.5657	42.1968	42.1014	43.7715	45.3335	41.87	38.0745	32.2689	35.8424	32.9304	2045.7	1366.23	1125.45	3191.8	1728.22	471.998	1485.28	1007.29	2738.14	1219.97	2184.31	1546.79	280.567	369.058	1044.49	791.107
Q3URQ4	C78339	ENSMUSG00000069237	6.13589	7.92745	7.59459	7.5789	10.0536	9.67545	7.93064	9.82512	9.38537	9.80435	8.88419	9.60994	12.26	10.4038	10.7399	12.4696	572.585	487.049	1052.06	1192.05	0	0	364.421	1025.97	0	0	816.283	354.95	309.245	0	247.616	0
Q9D6N1	Ca13	ENSMUSG00000027555	2.09695	1.29445	2.83887	1.31805	1.18777	0.888499	1.54987	1.17279	0.6851	0.1	0.1	0.512176	0.441464	0.1	0.1	0.1	435.463	2904.94	4509.72	6575.03	0	0	1729.69	1100.98	0	0	435.84	0	0	0	0	0
P00920	Ca2	ENSMUSG00000027562	6.64536	5.74311	5.69373	4.31301	17.7964	15.6781	9.71952	15.3319	0.61401	1.10843	1.90838	1.26255	30.5258	32.649	30.8245	26.3015	49056.4	35059.9	38798.5	82764.1	47031.4	37547.7	54063.6	37548.4	2312.91	0	2511.99	0	39500.3	26320	54394.7	25372.1
Q8VDY9	Caap1	ENSMUSG00000028578	24.2061	28.2	26.1412	26.6299	29.8661	29.0003	25.0689	30.8254	28.1317	31.0138	23.1553	29.372	27.4479	28.9594	28.3907	31.457	890.56	935.035	2721.48	4653.3	2426.27	1675.54	2212.93	3581.33	3340.62	2949.7	5981.09	4847.65	1850.34	696.384	4600.26	3540.56
Q06138	Cab39	ENSMUSG00000036707	81.6669	98.6036	89.4711	93.1153	109.14	115.848	116.88	102.628	117.496	113.739	120.832	103.078	106.214	92.3693	104.768	87.435	23430.1	22477.8	30073.6	38578.6	25570.5	28580.5	34732.5	26013.7	78325	40283.6	95198.9	60206.1	31621	23262.9	43694.5	34485.8
Q9DB16	Cab39l	ENSMUSG00000021981	66.6913	81.8811	61.6891	71.2557	85.9805	90.5018	70.6665	81.1454	91.4974	83.5299	79.1283	82.4977	100.657	96.0199	85.2154	83.0727	1520.58	761.987	1868.17	4781.41	3678.2	2996.4	10845.3	6428.6	7298.03	6213.75	11845.6	8890.73	4969.16	2733.74	12727.3	8725.73
G3X8Q1	Cabin1	ENSMUSG00000020196	38.4206	46.8378	56.8143	52.955	49.2455	50.2974	57.6436	53.8967	49.2876	51.0667	60.2275	45.199	46.0546	53.4513	58.7541	45.7681	291.424	122.976	362.187	1195.8	308.243	111.539	905.529	1141.44	486.078	115.167	1497.87	789.415	222.973	130.901	570.213	575.526
Q8K3M5	Cables2	ENSMUSG00000038990	99.4491	125.736	135.232	118.122	95.2166	101.827	107.194	95.336	74.5502	78.0577	82.1475	65.927	96.957	104.078	102.568	87.0939	222.807	282.037	0	1099.26	276.057	178.974	207.93	264.229	668.039	0	651.585	361.148	236.84	119.94	702.895	427.754
Q8BG21	Cacfd1	ENSMUSG00000015488	41.7156	43.2567	37.8946	43.0465	44.3054	50.6915	56.5903	46.9791	33.7871	41.2898	38.8382	42.698	49.0918	46.0052	46.0599	42.0634	0	0	0	3450.78	0	0	0	0	0	0	0	0	0	0	1290.96	0
Q9CS00	Cactin	ENSMUSG00000034889	66.174	78.9493	79.2677	83.2551	82.5833	82.1992	83.4725	84.9191	57.8221	57.8397	66.4598	51.7812	81.9989	92.2784	87.7224	77.8614	1780.79	1819.28	2333.51	3675.22	2823.83	3021.46	4769.76	3478.71	5768.71	2671.68	11217.9	4792.76	3710.65	2102.6	9989.05	4333.93
Q8R0X2	Cacul1	ENSMUSG00000033417	11.0623	12.4076	11.9806	13.578	14.2142	15.6493	15.8735	15.2835	14.9909	14.8419	16.545	15.9007	17.021	13.9178	17.2189	17.7445	247.401	251.857	699.256	1539.73	1064.57	259.565	1025.42	2028.5	1609.08	269.384	2901.74	1629.92	624.595	697.133	2624.26	2016.1
Q9CXW3	Cacybp	ENSMUSG00000014226	56.947	62.0767	69.9181	75.8211	85.4575	71.9782	89.1327	80.9861	94.7777	71.3631	74.0255	94.2408	88.8691	74.535	88.7973	78.4702	71460.1	55911.1	113220	111886	88367.6	89260.3	146422	90842.2	254572	113906	304395	198451	78835	66714.2	205877	87962.4
B2RQC6	Cad	ENSMUSG00000013629	21.5515	25.2876	22.9434	27.7384	29.1856	32.5914	36.402	35.0019	35.2354	34.0991	36.9033	30.2126	30.4036	27.7337	32.4895	26.7877	21875.8	16410	28283.6	43851.5	19468.2	17522.9	31685.1	20974.8	50751.7	18128.9	56346	37405.2	13269.4	6205.35	30822.1	15956.8
Q8CGU1	Calcoco1	ENSMUSG00000023055	52.9051	61.2639	51.9062	60.6319	49.6437	48.4146	49.5285	49.472	35.3619	30.2787	33.3999	27.6786	42.4224	38.6628	40.6537	31.0603	492.771	0	0	1250.56	0	0	489.361	394.431	347.965	0	822.767	645.951	0	0	421.484	649.201
Q8VEC4	Calhm2	ENSMUSG00000033033	48.4628	53.2958	45.4094	53.5096	79.5397	73.9939	61.4647	77.7799	98.1168	94.2055	82.9128	90.8965	106.412	114.281	100.028	105.555	1737.08	820.351	723.926	1465.61	3143.94	3224.46	4027.32	5961.25	10659.9	6341.49	11520.1	12574.9	5199.96	4796.27	8877.77	7467.82
P14211	Calr	ENSMUSG00000003814	430.395	500.731	474.605	492.769	483.476	540.127	486.334	494.262	478.036	529.16	379.736	459.649	499.115	582.555	521.732	501.488	502939	417656	637007	1000900	497750	522532	768012	543576	909750	597475	1457510	753444	703871	471087	1235910	831967
O35887	Calu	ENSMUSG00000029767	60.1844	65.7009	58.0672	59.845	65.5659	70.1639	61.225	61.9744	62.6548	56.9112	56.6761	60.4075	68.2367	54.7786	62.015	54.9339	61585.7	54221.2	104988	102137	66169.3	65618.1	122621	59731.8	115920	66682.9	145074	81291.8	74346.8	48071.2	181967	78559.3
Q8BW96	Camk1d	ENSMUSG00000039145	21.6687	27.6736	33.8644	34.189	31.7493	31.869	32.913	32.5967	31.16	37.2657	48.1453	28.4167	29.8734	31.3194	45.1728	26.807	5506.38	3080.33	7498.12	8613.33	2801.92	6469.75	14413.1	8785.15	15082	6316.54	25731.1	17868.4	5447.23	3620.46	15172.1	14188.8
P11798	Camk2a	ENSMUSG00000024617	3.23715	1.61892	3.3921	2.99324	0.948003	0.432036	1.29845	1.10594	1.26169	0.633249	1.39191	0.74752	0.218074	0.143644	0.2001	0.205322	157.594	0	0	612.466	0	0	0	0	0	0	0	0	0	0	0	0
P28652	Camk2b	ENSMUSG00000057897	1.92394	1.6954	2.59377	2.45422	0.871157	1.2662	1.3712	1.25206	0.429928	1.0732	0.836686	0.669462	1.21955	0.668975	1.56627	0.692485	0	0	0	0	0	424.7	0	0	908.861	0	0	0	705.774	0	0	0
Q6PHZ2	Camk2d	ENSMUSG00000053819	142.923	191.184	197.892	173.998	231.384	212.54	228.402	207.219	250.892	273.361	293.8	266.76	223.18	201.317	252.469	196.451	29451.5	20860.4	26769.6	57658.1	41558.7	32555.1	43053.2	42643.1	111123	68522	138747	111665	46817	35868.2	79972.7	57743.8
Q923T9-3	Camk2g	ENSMUSG00000021820	4.86087	3.30222	5.91724	3.92667	5.34133	4.34236	7.69455	4.75992	5.75388	7.44464	7.90194	8.38263	4.0256	4.23774	4.99147	3.55813	1293.21	1019.27	979.049	2156.33	2014.81	1588.95	1611.33	1609.44	5254.64	1652.87	4283.67	3966.94	946.499	694.77	1509.62	1774.1
Q8C078-2	Camkk2	ENSMUSG00000029471	35.6599	43.9258	45.0615	47.5292	42.066	41.828	42.8385	49.1328	21.4371	23.6323	21.6303	19.3193	43.4767	43.1978	40.781	39.0688	577.626	175.673	657.824	1533.72	768.11	640.713	1780.5	1175.66	403.876	152.899	889.999	1010.37	1188.73	288.673	2392.19	1070.04
Q3U2J5	Camkmt	ENSMUSG00000071037	8.31038	8.92955	11.0421	11.5668	11.6745	9.62929	8.67464	10.3057	69.0521	74.3243	73.8839	62.7215	10.3594	7.92349	8.31328	9.58518	0	0	0	0	0	0	0	0	8149.46	3965.49	9494.38	4588.04	0	0	0	0
P49070	Camlg	ENSMUSG00000021501	25.553	26.4257	28.2684	29.9304	37.4909	30.9844	36.6688	34.1482	41.9642	37.4969	45.2836	36.8223	35.1906	37.8066	32.899	34.9167	0	0	0	568.725	0	0	0	205.478	0	0	0	1919.31	0	0	0	576.339
A2AHC3	Camsap1	ENSMUSG00000026933	8.76863	5.87642	9.37073	10.3114	7.95594	6.3796	9.17039	8.41356	8.57978	9.45403	12.0647	6.86954	14.4824	8.62811	10.972	6.09827	0	0	0	90.1415	0	0	0	0	0	0	50.8683	0	0	0	85.3097	0
Q8C1B1	Camsap2	ENSMUSG00000041570	5.3327	5.33871	5.9099	6.40512	8.45682	9.63741	13.2103	11.8856	12.6221	11.8285	12.7122	12.5964	11.9889	8.82245	17.2216	9.15311	0	0	0	0	0	0	64.2842	557.635	65.5823	0	0	174.807	0	0	55.0244	211.562
Q6ZQ38	Cand1	ENSMUSG00000020114	24.9321	30.1624	25.9659	31.4584	34.4297	34.525	33.9252	36.1661	33.2519	33.0799	38.0303	32.5906	36.0751	31.345	30.9001	28.1598	56290.3	55267.2	69999.9	115158	60345.7	58510.8	84472	81967.7	173059	85693.7	186017	128788	52681.5	44788.6	101207	74533.3
Q6ZQ73	Cand2	ENSMUSG00000030319	2.46312	3.16583	2.94119	3.1171	3.72237	3.61386	4.43164	3.81739	3.1731	3.22561	4.19143	3.32769	5.30293	6.62019	5.86421	4.51404	703.743	219.663	447.296	1883.01	509.462	220.817	207.786	535.201	410.685	0	0	424.445	167.391	146.116	718.037	1183.98
Q8VCF1-3	Cant1	ENSMUSG00000025575	34.996	42.3669	43.5573	39.0808	57.7688	49.8881	64.693	61.7445	62.1241	54.7411	62.4288	53.4433	57.0759	57.9449	58.0672	55.1059	167.314	0	860.76	1378	844.868	930.281	1642.86	2976.53	2878.51	964.349	5245.85	2600.04	1152.54	174.221	3168.24	2763.28
P35564	Canx	ENSMUSG00000020368	164.763	215.932	147.446	179.828	185.356	218.01	179.663	203.402	220.815	240.505	184.513	211.289	203.499	188.358	174.559	187.212	216337	157729	238273	296422	253056	208699	331759	223201	493707	262788	556184	360009	203474	156165	380729	278113
P40124	Cap1	ENSMUSG00000028656	101.044	107.382	96.2694	100.359	123.096	131.97	132.687	142.666	101.062	112.509	92.2945	113.661	121.593	127.489	116.946	137.454	364783	256081	485544	594890	428379	435324	695272	512976	853797	618145	978258	899004	523691	445823	742855	912966
P24452	Capg	ENSMUSG00000056737	466.97	537.75	404.485	470.757	501.226	515.228	472.414	492.442	708.171	658.931	539.889	621.449	593.376	581.636	573.97	572.963	65135.8	40390.8	38990.1	77190.3	113278	91938.2	171998	147723	845852	299433	795423	528812	185113	141645	448210	252097
O35350	Capn1	ENSMUSG00000024942	47.27	63.9492	50.4723	51.6226	46.1377	56.7697	49.7865	53.1414	36.3851	39.9798	38.2825	33.1394	42.2639	47.8082	46.7895	40.9263	26878.9	24297.9	26272.3	54728.6	56034.8	60515.3	72221.6	64895.9	169411	79502.4	141254	116338	65675.7	48860.9	114477	86452.4
Q9JLG8-2	Capn15	ENSMUSG00000037326	16.6109	18.0959	19.202	21.9297	24.467	28.3674	26.9855	22.9372	24.9363	25.2172	32.49	24.1078	27.555	25.2856	30.7939	26.0997	0	0	0	0	0	0	0	56.1681	240.607	0	218.271	140.516	0	0	0	0
O08529	Capn2	ENSMUSG00000026509	35.7642	50.2561	46.4495	45.8137	25.8553	23.8437	27.69	25.8346	51.649	53.7382	60.0816	50.5293	21.8495	19.979	30.1445	19.4189	5947.97	4929.33	8098.37	9677.57	7844.03	6329.93	10925.6	5152.88	56721.4	24039.5	50459.5	33545.7	4804.08	1339.01	12410.1	4942.36
O08688	Capn5	ENSMUSG00000035547	16.7749	15.5897	21.6707	19.309	13.9078	14.3872	25.5321	17.752	5.8389	4.82897	5.32683	6.68487	14.1049	14.6042	16.9287	12.3371	241.448	0	53.5785	0	0	0	0	166.309	0	0	0	0	0	0	0	18.9524
Q9R1S8	Capn7	ENSMUSG00000021893	46.7878	62.408	60.6584	62.1182	55.2047	55.6828	59.5606	55.0627	45.0932	48.1475	53.3789	45.2279	56.7197	45.1648	56.9421	45.3534	580.076	228.192	1259.81	4154.48	670.217	385.043	2426.66	1954.04	2207.08	735.747	4004.31	1571.51	0	126.073	691.941	933.218
O88456	Capns1	ENSMUSG00000001794	90.3425	116.732	85.7889	83.6856	110.995	118.588	139.087	100.278	124.951	96.0633	131.736	94.7259	98.942	107.731	130.971	107.402	26510.7	25690.2	35265.3	47196	39646.1	46137.4	58450.2	47316.1	102874	76342.9	157038	91782.8	47074.2	30404.5	85426.5	58323.9
Q60865	Caprin1	ENSMUSG00000027184	136.106	159.021	157.618	166.182	166.978	179.229	194.541	186.382	185.595	175.563	185.17	168.612	175.149	148.726	181.877	152.979	16668.2	11545.5	27441.2	32798.6	19186.5	12769.8	32721	15995.6	26910.1	15251.4	43567.9	23233.9	13162.8	6755.94	38679.5	25019.2
P47753	Capza1	ENSMUSG00000070372	105.114	124.888	87.537	114.72	118.802	133.828	107.258	120.503	110.017	110.55	89.8425	112.267	122.812	102.9	105.953	106.372	102063	108137	131042	159958	129001	164109	202798	164637	299603	195687	387870	338601	132686	122578	268374	148341
P47754	Capza2	ENSMUSG00000015733	227.117	275.156	236.25	245.826	261.464	276.08	251.044	257.043	242.293	225.151	219.939	223.225	279.453	242.266	243.702	241.686	162585	135307	153266	248020	194931	244163	239583	148782	505268	316717	408864	382097	216465	160926	324491	197971
P47757-2	Capzb	ENSMUSG00000028745	572.224	694.659	556.847	620.371	621.79	656.97	608.327	631.572	629.253	606.778	520.507	543.369	617.533	617.775	532.389	574.516	359994	302444	319218	447153	468355	434976	531347	339053	1196250	622255	1210290	691672	497389	341411	707246	486056
Q8CIS0-2	Card11	ENSMUSG00000036526	97.7263	123.034	133.46	124.977	124.852	125.144	144.877	137.1	131.348	130.157	149.724	119.776	132.044	136.091	138.241	120.585	10995.7	6397.43	13608.9	21796.3	14913.1	13511.9	21734.7	18363.6	30448.6	13618	34123.4	29565.1	13893.5	8305.79	26892.3	25275.2
E9PWH2	Card6	ENSMUSG00000041849	23.7022	28.412	28.5564	27.8872	36.5224	42.178	36.3887	38.0206	25.4759	29.0927	25.5	23.3815	43.9186	39.5178	40.785	38.3269	648.797	252.567	959.967	2045.85	1040.65	616.362	2519.11	1758.03	1047.41	116.833	1716.13	1299.88	505.49	114.37	2808.55	2495.65
Q9CR86	Carhsp1	ENSMUSG00000008393	28.3325	33.8746	32.2945	31.2636	21.1579	22.829	21.7626	23.9465	8.43342	7.33507	10.0801	7.5689	18.4243	18.6995	15.5968	13.7211	43142.7	37645	32409.1	47697.8	32020.3	29577.2	49713.5	14409.3	13424.9	7145.87	16044.5	0	1159.32	9154.15	17904.5	7267.62
Q9CZ42-3	Carkd	ENSMUSG00000031505	61.7699	70.3559	66.8754	64.0318	67.33	72.1949	62.6245	75.9504	58.6171	71.0654	62.5707	65.3435	73.0074	70.2586	60.833	56.9397	18671.5	11843.4	24826	41055.2	17180.9	17054.8	29205.2	27007.8	48425.3	21535.9	59431.2	36778.6	14184.7	8697.74	28974	18505.3
Q9WVG6-2	Carm1	ENSMUSG00000032185	42.6946	49.0603	45.4667	57.2964	55.5065	59.4936	68.7335	61.4735	71.5389	75.6614	74.0646	65.4693	54.4753	57.4999	59.4386	54.5685	2199.93	2553.97	2720.65	3804.64	2575.22	2726.64	5809.24	3231.94	18572.8	6054.03	26353.6	7481.28	2984.68	2422.86	8874.75	4451.58
Q9ER72-2	Cars	ENSMUSG00000010755	39.7422	46.3918	49.6763	46.5299	48.4538	55.0785	50.2518	52.4676	27.9818	32.5834	37.8611	34.4494	53.3962	63.7831	56.8323	46.2325	5390.66	3744.31	8379.09	15145.1	3954.7	4348.82	11208.9	6552.27	10382.3	4669.41	14889.1	7745.02	3796.32	2974.22	10468.9	6461.92
Q8BYM8	Cars2	ENSMUSG00000056228	37.4548	41.2637	55.3198	45.24	43.9928	44.9283	50.8007	54.0497	51.2098	46.9011	56.836	42.525	39.7053	44.8093	49.0858	43.5096	477.871	469.426	613.095	2589.11	1238.93	1164.34	1081.22	1581.5	7178.7	2073.67	8329.28	4497.43	856.324	836.353	2365.85	2128.79
Q8K3W3	Casc3	ENSMUSG00000078676	63.9649	79.225	80.2583	86.0498	76.3135	78.0885	93.3721	84.657	58.7226	60.7709	81.4649	63.4571	82.3294	82.058	91.4393	75.8955	402.376	773.852	1862.55	2161.95	591.678	268.842	2184.83	1818.05	1286.62	735.925	1561.32	228.101	721.382	295.454	2491.63	1445.5
Q7TN73	Casd1	ENSMUSG00000015189	27.3458	35.5775	27.1459	30.2959	26.0733	31.7832	30.1853	27.6457	34.467	31.3147	29.9022	30.5673	26.3022	21.961	25.4114	20.4305	0	0	0	198.678	0	0	509.831	0	133.128	0	0	126.718	0	0	417.856	0
Q8VHK1	Caskin2	ENSMUSG00000034471	2.64905	3.02326	3.66481	3.37124	3.25361	3.40173	3.74323	3.6308	2.54683	2.52474	3.68947	2.12854	2.50652	3.21179	4.57435	2.51349	1799.58	43.1281	1008.34	1081.94	618.058	3720.8	1932.44	4528.78	3175.23	201.739	0	0	1842.39	894.324	6664.94	703.334
P29452	Casp1	ENSMUSG00000025888	48.9411	59.3762	61.0838	61.5756	73.6954	72.335	73.2668	71.8949	97.7927	103.527	107.501	104.707	88.1125	80.4083	90.1075	85.1605	18888.8	17071	27127.5	45708.3	29883.6	29386.9	46640	37209.7	153702	67077.9	191634	141643	30411.1	23285.5	80169.2	47124.1
P29594	Casp2	ENSMUSG00000029863	61.2512	71.3204	60.1543	70.2469	79.2431	81.341	73.4858	78.2557	56.2659	60.1637	56.0486	56.3877	79.2602	76.1614	72.2673	65.8055	7830.49	4398.79	4126.41	10164	6443.39	5062.85	7033.18	7065.15	12002.9	7302.6	17761	12203.5	4784.68	2902.13	11336.8	7513.76
P70677	Casp3	ENSMUSG00000031628	14.0715	12.4192	16.7386	16.5673	13.8333	15.3569	20.0797	14.0772	14.0147	14.6354	22.3596	19.2489	12.6302	11.1506	15.0886	13.7104	31243.9	27741.4	33490.6	38006.6	19292.6	18090.5	30556.9	16165.8	48109.4	25179.6	57806.5	18270.6	13439.7	7203.58	18342.2	11442.6
P70343	Casp4	ENSMUSG00000033538	12.5103	15.7811	13.9116	15.2139	21.9925	20.0325	25.954	22.4424	33.1498	37.7168	45.6621	27.6504	34.9138	33.9236	39.7113	29.3725	0	0	282.068	0	161.346	0	0	386.209	0	0	780.405	422.307	0	0	730.317	0
O08738	Casp6	ENSMUSG00000027997	25.5739	35.5786	32.9083	32.4521	39.7987	40.002	41.8329	41.733	66.354	64.7934	61.9056	65.9309	45.7885	44.3292	36.858	42.1941	9713.69	10230.1	12619.4	19056.4	11390.9	18557	24293.9	15757.4	78404.1	48538.6	118061	67000	19492.3	14800	34894.8	18719.3
P97864	Casp7	ENSMUSG00000025076	13.5846	17.7309	14.8146	16.2248	15.2238	14.9408	17.2674	17.2511	16.0247	17.0623	12.7226	15.7042	10.1522	11.9948	11.1297	11.4981	2586.06	2145.85	3805.41	3684.39	2234.83	1237.36	5216.5	3955.85	6416.93	4359.63	5198.05	3726.83	642.25	501.237	1782.5	1349.21
O89110	Casp8	ENSMUSG00000026029	95.8901	116.636	110.408	114.45	127.851	125.02	134.69	142.422	113.99	113.656	127.647	108.495	141.783	122.5	143.215	134.468	13918.6	11579.9	17730.1	20326.5	18924.1	20762.6	24653.4	22212.9	69342.3	26932	70110.8	45471.2	18468.9	15874.1	49798.8	23162.6
Q9WUF3	Casp8ap2	ENSMUSG00000028282	17.2126	23.3062	14.1419	17.2621	16.0252	17.586	20.9298	25.0918	17.6774	16.4904	20.5744	14.7884	17.0857	16.5058	22.8148	23.9038	0	0	0	0	0	44.7087	0	0	0	0	0	46.9838	0	0	0	0
Q8C3Q9	Casp9	ENSMUSG00000028914	47.8297	56.0219	49.8126	57.63	35.1812	39.3213	36.3201	39.3809	54.1637	46.5822	46.5804	44.229	31.4793	31.9084	29.8532	32.3571	1979.86	396.07	1064.92	2397.81	998.02	0	262.374	1486.67	1979.18	414.606	3640.48	3226.61	239.097	174.852	1168.56	1594.53
P51125-2	Cast	ENSMUSG00000021585	47.3792	71.0932	56.9457	48.7971	63.6039	65.7132	76.9916	61.1181	63.0004	51.9049	60.1297	64.1255	84.8539	84.4059	90.4324	76.0052	15648.3	12929.5	15823.1	27933.8	17257.4	25269.5	23612	24734.2	51136	27551.3	52447	37178.7	32377	28620.8	67125.2	45191.5
Q9CWL2-2	Casz1	ENSMUSG00000028977	9.72514	12.5831	13.3108	13.2941	9.63177	11.3377	13.1873	11.449	5.38546	7.91786	6.26294	6.80013	7.49668	6.00543	7.12498	5.28842	203.114	0	0	402.628	400.273	0	95.7263	0	378.358	0	0	0	0	0	0	0
P24270	Cat	ENSMUSG00000027187	97.2642	126.045	108.564	124.66	161.074	172.343	154.546	151.064	161.968	141.837	135.961	130.118	174.348	165.155	161.16	154.415	58834.1	56887.1	80740.7	116212	90606.6	83409.2	135407	102623	158473	109969	239817	158009	84473.4	44926.7	163442	121761
O54972	Cbfa2t3	ENSMUSG00000006362	17.5397	21.9269	27.4667	26.5624	13.9869	17.5717	21.3879	15.951	18.5712	18.2179	27.4233	21.1162	14.1916	31.565	19.3526	14.6924	1464.9	237.189	2860.86	4480.43	91.0385	330.606	1171.44	831.745	1178.77	1081.95	4057.28	2849.49	0	0	216.981	0
Q08024	Cbfb	ENSMUSG00000031885	61.1225	71.4058	58.8186	61.9457	86.3102	86.2707	77.0624	83.4484	58.2581	57.0283	53.3395	54.4188	88.7689	72.2484	77.819	75.6989	47273.4	37995.2	51205.1	68766.7	45875.6	44597.1	81598.2	52310.2	105714	55130.6	169242	72700.9	63658.4	43650.9	139712	68219.5
Q08024-2	Cbfb	ENSMUSG00000031885	61.1225	71.4058	58.8186	61.9457	86.3102	86.2707	77.0624	83.4484	58.2581	57.0283	53.3395	54.4188	88.7689	72.2484	77.819	75.6989	5396.83	5674.93	6994.93	14613.5	11889.8	8569.62	9342.38	8791.02	16645.3	8296.3	0	2282.37	6858.41	5305.49	12371.8	11738.9
P22682	Cbl	ENSMUSG00000034342	23.2902	23.4469	31.7881	35.7172	30.5499	29.7049	37.0892	39.2845	38.2302	36.9765	44.8099	36.4115	31.9836	23.5876	36.0551	30.7084	5321.58	2822.34	5874.37	10085.8	6528.94	4949.89	7206.19	9429.42	17568.9	6043.75	20580.4	13791.6	5891.07	3988.59	8639.76	10354.6
Q3TTA7	Cblb	ENSMUSG00000022637	38.979	53.6906	46.4502	52.5636	42.8767	45.6093	44.2254	46.5794	45.7246	43.335	44.6943	44.3315	38.1365	32.0499	28.3851	31.8563	2573.82	2121.69	3260.06	8011.19	1908.54	1471.55	5533.09	5121.96	3297.78	1673.87	7317.92	5048.93	1760.64	398.528	4319.37	3973.12
Q9JIY2	Cbll1	ENSMUSG00000020659	18.3507	22.1239	21.1595	24.3913	19.7786	21.1031	21.4594	21.8228	17.0081	20.2455	19.8078	23.1452	29.0437	27.0034	22.3421	19.2401	4728.77	1684.08	3775.95	9018.15	3999.56	3667.79	4796.22	5319.81	7815.94	3909.76	10988.3	8195.3	3619.64	1403.97	5481.87	4641.19
Q9JIY2-3	Cbll1	ENSMUSG00000020659	18.3507	22.1239	21.1595	24.3913	19.7786	21.1031	21.4594	21.8228	17.0081	20.2455	19.8078	23.1452	29.0437	27.0034	22.3421	19.2401	0	0	0	0	0	0	0	0	0	0	0	0	0	0	0	0
P48758	Cbr1	ENSMUSG00000051483	18.1356	18.2687	18.5138	24.648	24.5192	21.3262	21.7347	21.6097	25.0341	28.4763	23.5312	25.7943	26.5569	26.0288	22.6868	26.1032	56047.7	34256.5	47155.9	109070	47276.4	42010.9	68661.4	54572.2	216638	100426	241493	166684	71526	43743.8	119775	82008.6
Q91VT4	Cbr4	ENSMUSG00000031641	5.1428	6.13171	7.5408	9.31654	7.81882	8.55853	9.47171	7.72204	10.0104	10.7552	11.7081	12.6113	7.47527	10.3398	11.9311	9.16991	6428.32	5108.13	8203.36	12744.7	7257.08	6935.68	11654.2	12691.6	68496.7	34649.6	90855.7	64181.5	13861.7	6568.22	33848.6	24323.7
Q8VEH6	Cbwd1	ENSMUSG00000024878	9.63738	8.05583	7.14673	9.80993	10.1478	10.1844	9.64346	10.4589	8.12796	9.24045	9.25615	11.277	11.2665	14.2184	15.034	11.7366	5456.85	674.705	0	1604.86	719.095	181.988	0	616.378	1762.25	0	0	526.282	200.399	0	777.689	505.85
P83917	Cbx1	ENSMUSG00000018666	51.7802	57.731	46.3684	59.1256	57.347	58.3907	59.1252	61.8357	44.3213	42.4716	42.0765	36.8045	50.4075	54.7726	45.5882	49.2238	214773	181991	245689	193224	336186	311661	385974	125224	623841	350771	637149	363514	347803	310133	610165	147325
P23198	Cbx3	ENSMUSG00000029836	24.1847	28.4151	24.7371	28.5858	34.6082	38.9081	33.3654	37.8285	30.4894	31.6023	27.2675	41.481	35.52	36.1064	28.4499	33.9181	566014	624140	415655	976996	697161	636886	680573	570224	930044	570485	1141050	788778	684058	446363	899680	773890
O55187	Cbx4	ENSMUSG00000039989	21.0741	22.4943	33.6679	26.0912	21.3148	19.8756	28.3229	23.4024	32.9876	34.7103	47.1989	35.8215	21.4069	22.772	29.0607	22.7109	865.729	266.464	750.75	1191.29	175.544	0	1150.29	364.859	4717.44	1567.78	8349.55	5558.84	221.079	0	898.147	498.909
Q61686	Cbx5	ENSMUSG00000009575	6.59919	6.39516	7.06771	7.46741	7.62715	7.83351	8.64217	7.6818	8.19153	6.97382	6.15838	7.32739	8.70976	7.96472	6.07801	7.9363	151078	131097	173716	251751	135419	151380	194921	139832	196092	96306.3	209664	155059	76135.8	63043	124267	94991.7
Q9DBY5	Cbx6	ENSMUSG00000089715	16.9356	22.5019	22.7945	23.4426	15.1837	13.5181	16.716	15.7487	8.92186	8.06864	7.39087	8.20795	7.37741	7.34835	6.54705	7.12729	920.05	235.984	1556.7	2031.02	0	0	989.206	691.495	241.36	0	1212.03	733.174	0	0	420.273	635.09
Q8VDS3	Cbx7	ENSMUSG00000053411	88.6334	104.043	93.0196	108.182	134.235	136.379	131.942	151.213	60.7335	57.2372	76.1628	59.5655	180.79	175.038	173.847	162.422	461.315	0	0	0	862.777	0	0	2822.66	0	0	3411.75	0	0	1292.45	5403.1	2918.34
Q9QXV1	Cbx8	ENSMUSG00000025578	11.4367	13.0358	12.4949	10.8748	9.26558	8.13809	6.69531	8.02242	7.66767	8.40403	7.94226	7.72142	6.95577	8.97083	8.12949	8.70385	5972.49	5240.66	7189.53	15569.4	46609.9	22722.9	20203.7	8987.53	19471.2	3183.36	25135.3	7303.51	52178.4	16970.9	13225	23977.7
Q8K1A6	Cc2d1a	ENSMUSG00000036686	22.1191	28.8414	26.56	25.6315	26.7746	28.0469	28.8918	26.5833	21.3931	26.1611	23.6382	20.084	31.0217	27.4759	30.8615	22.2272	458.281	166.828	352.254	1819.2	565.431	95.9731	3747.65	1022.58	2141.7	530.125	3072.09	1365.81	333.102	416.482	1688.19	1818.93
Q8BRN9	Cc2d1b	ENSMUSG00000028582	47.9755	59.6674	60.0298	59.1383	66.0558	73.0126	84.4972	72.1819	71.7158	69.943	81.2571	54.3046	86.9805	83.5122	87.5626	77.8436	5983.01	6234.82	10085.5	19024.3	9582.64	10039	17663.8	17610.8	29663	15052.3	41629.5	21117	13502.6	8537.79	30674	26741
Q8CH18	Ccar1	ENSMUSG00000020074	67.0307	78.2809	74.2107	81.6247	81.1735	78.0014	94.2508	88.0027	79.6881	94.2692	114.519	91.7007	86.4865	78.4547	85.708	79.5486	25140.5	17632.1	29756.6	52814.7	24060	22184.7	46236.7	37761.9	70681.5	32435.2	91005.3	47116.7	21763.3	15432.7	53716.3	38739.4
Q8VDP4	Ccar2	ENSMUSG00000033712	63.9623	85.4555	70.7915	81.6604	84.8097	94.8607	89.7157	85.3212	70.5915	73.553	72.4064	61.3046	90.7812	94.9688	81.6408	75.6243	37578.4	23369.3	46010.8	67382	41227.3	37733.9	55949.7	55406.7	70337.1	49567.3	109985	82429.4	39384.9	25144.2	90486.3	73309.9
Q8BTY1	Ccbl1	ENSMUSG00000039648	6.2647	8.85889	8.39303	6.40391	9.15776	10.7703	9.52837	11.2868	8.66872	9.71661	7.36153	6.95589	8.71943	12.7655	8.20973	8.95627	218.726	0	461.018	2121.8	764.625	460.788	2102.93	1753.4	6760.18	2782.62	13025.7	7133.11	787.264	378.84	3551.43	3017.51
Q71RI9-2	Ccbl2	ENSMUSG00000040213	3.21863	1.7464	3.41552	1.92141	7.02324	2.60826	2.59392	4.03679	14.8528	15.6277	13.2825	16.175	7.53493	4.61784	7.0372	7.28141	2162.41	1555.89	2136.2	4810.97	3849.84	2078.67	6472.32	2886.71	36012.4	17781.7	46612.5	32103.1	4305.82	2160.68	12400	6252.86
Q9DA08	Ccdc101	ENSMUSG00000030714	36.6917	44.8034	34.636	40.6879	54.4709	52.451	54.7878	51.4877	48.017	52.5237	46.0598	48.0216	66.6375	72.2908	63.3808	68.3053	721.584	946.297	3471.52	3012.38	2050.36	1934.49	9367.43	1452.99	10803.4	3926.29	13981.2	4614.52	3297.02	1175.21	11750.4	2508.17
Q8VE99	Ccdc115	ENSMUSG00000042111	36.9434	44.622	39.7326	41.6797	41.2745	45.3463	37.682	39.4286	45.7015	41.5228	40.6898	37.2929	40.0642	39.0821	37.6404	41.1565	10858.9	10286.7	11731.3	21941.7	10441.9	7787.32	18078.9	17460.8	34351.3	17764.4	38487.1	30805.8	10794.1	9392.54	19037.4	26015
Q6PB51	Ccdc117	ENSMUSG00000020482	36.5116	36.0697	38.9344	39.0708	43.9251	40.5781	50.8655	44.5701	36.8082	31.3413	38.9252	32.8196	44.222	35.3548	42.0917	39.3978	1871.41	2085.59	2298.63	6528.59	1297.2	1000.39	2218.48	4205.73	2877.28	1965.59	3728.33	5176.26	1805.24	1425.66	1259.17	4206.46
Q8R344	Ccdc12	ENSMUSG00000019659	160.517	175.033	189.58	179.654	181.637	187.942	175.972	185.397	173.311	188.632	160.146	144.796	134.264	166.944	138.905	153.393	48522.4	44474	33765.5	72669.8	37015.4	40092.3	55779.5	44698.6	105109	32169.8	100482	76117.5	46500.4	25211.7	76713.8	54159.4
Q9D8X2	Ccdc124	ENSMUSG00000007721	59.4889	68.0013	72.6103	66.4345	71.652	71.8743	67.2385	72.2424	56.1929	64.1993	53.7156	47.6539	57.9754	68.2321	60.1957	59.6929	21483.6	21950.5	23863.7	39041.5	19689.7	14057.8	28898.7	21338.4	44627.5	24844.4	43340.8	39845.1	14295.4	8042.75	34250.1	22128.1
Q3TC33	Ccdc127	ENSMUSG00000021578	6.0769	7.24478	7.2562	8.07066	7.03491	7.13507	6.45744	7.52863	10.8053	8.09317	6.60675	6.41509	7.76782	5.97968	5.79768	7.26895	912.572	1307.82	1203.26	1461.14	1168.06	1495.12	5315.93	3905.21	4177.75	8074.88	8659.62	11408.3	1019.36	830.632	7301.58	4819.43
Q9D516	Ccdc130	ENSMUSG00000004994	24.8131	28.9932	25.1427	29.3801	33.8059	31.971	27.7707	31.4077	29.7496	31.7678	37.6843	33.1932	34.5896	36.5121	36.7676	30.5727	0	155.82	754.421	945.382	0	0	606.894	532.034	1095.3	0	1685.58	959.291	0	0	1203.2	1123.57
Q8CI71-2	Ccdc132	ENSMUSG00000001376	13.8574	17.1434	21.8005	19.8998	19.2611	19.4704	19.6894	17.9311	21.9582	21.6201	23.5032	22.2961	21.9455	17.3221	21.964	18.2901	714.894	217.804	293.35	1826.45	896.241	840.996	1550.01	1472.95	5217.5	1280.64	2598.33	3190.89	1845.09	1185.8	4485.21	2692.33
Q8C7V8	Ccdc134	ENSMUSG00000068114	61.0886	79.0987	70.9479	71.0408	48.4316	50.4763	53.6726	52.235	47.2308	60.9537	56.9978	48.3347	41.8825	47.3693	41.2503	38.6176	15583.5	9279.69	12270.8	18499.7	2991.08	11858.3	13471.5	15274	17658.9	13170	36563.3	17409.7	9981.6	2549.47	22547.5	16668.9
Q8R0K4	Ccdc137	ENSMUSG00000049957	29.8969	38.8348	35.7315	33.8655	49.9845	45.5102	49.9688	44.6252	47.922	50.2295	51.5976	51.0583	53.3155	41.6916	53.9201	43.6725	2325.55	1350.46	2251.44	5292.39	3203.91	2509.16	4590.49	5381.52	7550.66	2552.27	17639	8329.5	3004.8	642.817	11489.4	8047.64
Q8C9M2	Ccdc15	ENSMUSG00000034303	5.31978	6.92291	6.53007	6.42545	7.74656	7.5313	10.0037	8.52243	7.56464	8.48906	10.9985	9.3564	11.1671	12.3388	15.5449	9.25753	0	49.2658	0	759.717	0	81.7747	0	307.287	126.797	0	0	147.365	0	173.998	122.083	211.418
Q9D162-3	Ccdc167	ENSMUSG00000024018	20.4628	24.2842	25.7589	25.9329	24.9957	23.9617	24.4236	23.0255	14.2843	16.398	18.6047	17.8576	23.5361	19.3168	21.7777	19.5082	0	1108.49	1090.4	5425.1	1940.93	1132.76	1914.82	4431.44	4643.02	3747.06	11998.7	9910.49	880.992	0	3950.6	4005.12
Q3U155	Ccdc174	ENSMUSG00000034083	23.169	30.0207	29.6452	27.887	33.6397	31.3622	36.6738	30.8762	26.343	28.6406	36.2535	27.9887	30.6756	31.1047	36.8966	29.7701	0	905.023	896.663	1018.81	556.872	747.165	935.238	583.472	1030.38	293.826	1177.14	1098.69	606.171	598.859	752.06	1684.13
Q8C9S4	Ccdc186	ENSMUSG00000035173	11.5929	12.441	18.8147	14.6234	13.364	14.4249	17.5679	15.6942	12.6039	14.3099	19.0215	11.9393	15.3627	13.934	15.0774	13.2844	740.605	0	351.395	217.836	1154.45	0	1811.62	1653.8	1538.08	0	3136.71	2349.51	0	249.842	3080.23	0
Q9JIG7	Ccdc22	ENSMUSG00000031143	28.092	33.373	30.0221	30.5869	33.3997	33.4	34.7603	34.9859	34.4748	26.1981	30.4563	23.5062	24.1945	28.6643	24.9767	23.3916	4328.63	4044.57	5315.36	11848	6196.45	7150.49	10789	9962.7	17216.2	6435.35	17847.3	13348	9483.43	5463.3	17992.4	15452.1
Q99LQ4	Ccdc23	ENSMUSG00000028643	55.2825	64.357	66.5122	58.2388	61.2921	58.0898	58.0325	58.6351	63.4635	59.6527	55.4449	59.7586	46.5114	50.5875	53	60.7649	0	2005.6	2241.8	12647.5	0	3873.76	7699	2834.6	0	2314.36	7615.11	6485.97	2167.71	3679.26	15480.6	1833.79
Q78PG9	Ccdc25	ENSMUSG00000022035	22.5572	26.5816	23.196	24.4223	30.2301	30.475	25.2099	28.8429	27.7787	24.1362	29.0039	26.6204	30.5064	24.311	27.184	27.151	17126.9	26026.7	15826.8	35836.7	13670.7	14493.6	7390.5	14447.2	30987.1	22129	45278.6	20904.7	12611.4	6617.36	21835.9	16060.9
Q8CEG5	Ccdc28b	ENSMUSG00000028795	37.4374	36.6569	31.7127	37.6228	25.8958	32.541	28.9356	31.8592	24.5089	29.7102	35.2351	32.5034	25.6241	27.276	22.1481	21.5294	0	0	0	734.991	0	0	0	0	0	0	0	0	0	1868.89	0	0
Q9CR29	Ccdc43	ENSMUSG00000020925	24.2456	26.7084	28.4103	25.6324	27.8755	28.8521	32.782	27.9595	27.4629	24.0004	24.935	23.4514	28.3907	28.2238	29.1122	27.4276	8128.77	8074.82	6218.75	6117.98	4315.13	4706.09	8094.95	629.097	10205.5	7043.58	15606.5	6205.07	3319.56	2083.59	10884	2018.08
Q9D024	Ccdc47	ENSMUSG00000078622	35.1091	44.4548	33.0122	42.3847	47.0045	51.9574	39.5805	45.6874	62.4941	62.6519	53.9464	63.4924	49.1739	45.1205	44.1381	42.5372	14718.3	12541.9	17417.4	24677.5	13910.2	14847.2	22144.6	16656.2	34420.5	10439.6	49442.5	31186.3	12012.3	4230.46	28066.8	23280.8
Q810U5-3	Ccdc50	ENSMUSG00000038127	53.3037	58.8707	58.1018	53.3779	91.6423	88.5452	104.498	102.76	57.3264	64.8875	62.3701	56.0318	117.495	91.6633	96.5524	88.4083	2482.91	9473.05	12080.3	11572.3	18090.5	23678.2	28632.2	16642.9	35067.4	14334.4	37937.6	10993.6	25843.5	9962.14	53352.8	13471
Q3URS9-2	Ccdc51	ENSMUSG00000025645	15.1734	17.7616	14.6335	18.6891	20.7343	14.7206	17.6624	20.0226	19.6195	17.0655	18.2414	17.5635	21.0244	22.5026	19.7113	18.2996	3765.87	3312.1	7564.36	13596.9	3430.74	2271.34	6743.69	9817.74	8414.66	3142.4	10740	5969.19	2964.67	1284.95	9385.85	14956.1
Q9CR27	Ccdc53	ENSMUSG00000020056	38.4562	37.9395	36.6346	37.5172	51.2481	49.1183	43.2999	45.6267	64.9292	61.8273	59.9173	62.0366	48.8086	49.5196	39.5557	54.4089	3469.62	526.196	2792.89	4220.43	5769.96	2606.19	5935.84	4573.03	18221.5	6714.52	5955.88	12252.3	3582.86	3644.71	11698.5	11721.6
Q8R3Q6	Ccdc58	ENSMUSG00000075229	13.2936	13.6437	14.7583	16.2769	19.9637	19.5363	18.1509	22.4592	21.5269	19.1978	16.0574	19.9219	21.2425	14.6996	19.7577	20.8324	16725.5	17370.8	13868.4	42150.9	18243.6	18514.8	24481	21750.1	57091.7	24439.9	77335.7	31071.9	19920.5	10191.2	39996.1	23173
Q8R2N0	Ccdc59	ENSMUSG00000019897	33.9321	39.6452	46.2716	36.141	40.4597	41.3493	48.4886	43.2858	33.8576	34.1721	47.7016	33.8314	42.1074	43.7969	47.8923	44.4523	0	0	0	1712.37	0	324.441	1127.39	362.253	7024.21	749.272	5016.09	3575.66	0	377.804	3978.03	3997.32
D3YZP9	Ccdc6	ENSMUSG00000048701	11.6009	11.9596	14.0524	12.226	14.435	13.9505	19.6367	16.2422	16.9985	19.6813	20.4472	18.5919	15.4292	13.9862	17.2199	15.8477	2480.45	2393.43	2317.59	5820.67	2308.4	1146.68	2798.82	1608.36	7647.56	2461.08	8957.03	6885.34	1709.09	987.285	2229.14	3278.64
Q3UJV1	Ccdc61	ENSMUSG00000074358	26.0365	29.4983	26.2122	29.1043	27.95	28.2079	27.4514	29.2345	19.5854	20.4399	20.4359	19.2345	31.0168	29.9413	29.0153	22.7681	467.902	622.174	385.002	1688.77	256.478	394.374	520.733	166.689	721.795	0	538.182	0	0	0	425.459	320.011
Q3TCJ8	Ccdc69	ENSMUSG00000049588	43.9761	52.4273	49.5611	49.1925	66.6739	60.546	64.3561	65.5847	65.517	63.1474	70.485	59.1518	65.3019	56.0387	62.5644	57.9177	327.164	0	0	911.298	849.79	510.778	736.062	1751.78	2981.94	1434.72	4171.28	3547.48	718.569	1007.39	4988.19	1813.13
Q8VEG0	Ccdc71	ENSMUSG00000049305	23.0283	35.6943	26.8693	32.2445	34.0103	32.1306	33.045	30.6781	31.3898	36.0125	28.7375	23.9608	39.5778	39.6307	36.3102	36.5249	0	0	0	589.096	0	0	280.633	340.333	0	0	848.049	1809.3	0	354.076	1019.03	899.16
E9Q4T4	Ccdc71l	ENSMUSG00000090946	32.4575	36.2037	35.8417	32.7623	29.9391	25.6881	30.9539	29.6277	18.3159	19.4818	20.0402	15.592	26.494	22.8895	26.176	23.1536	2650.9	1525.8	4608.41	4141.34	1186.13	674.798	2660.09	4307.4	2722.5	759.871	6981.44	3745.89	0	776.418	7317.46	5177.71
Q9CZH8-2	Ccdc77	ENSMUSG00000030177	9.70669	10.0397	12.9265	12.7469	17.7703	14.4515	12.9471	17.6185	15.0872	19.622	17.834	15.3553	14.802	13.367	16.1695	13.9663	126.682	0	0	373.663	298.931	107.311	0	276.933	0	0	0	294.714	400.24	95.449	112.663	503.807
Q6PG04	Ccdc82	ENSMUSG00000079084	11.4505	12.7816	13.9161	15.1017	22.3184	21.039	21.0609	21.7307	28.864	29.724	30.5693	35.4157	30.4434	25.5169	31.5324	29.8112	345.813	0	0	0	0	0	0	0	0	0	229.182	0	0	0	622.14	0
Q9JJ89	Ccdc86	ENSMUSG00000024732	21.9494	27.6014	34.8308	27.8937	29.91	33.7377	45.6458	38.5338	25.1911	26.5385	57.714	29.4099	28.7848	29.5293	48.3087	27.7327	2805.12	1295.81	3042.92	12315.3	5564.16	5402.27	5722.9	7706.27	10660.3	6568.71	17329.7	10434.5	5273.43	1297.93	9222.26	10156.3
Q5SNZ0-3	Ccdc88a	ENSMUSG00000032740	4.34592	5.55772	8.25053	6.34491	4.39814	3.74934	5.44554	3.6808	1.44198	1.6598	1.78068	2.12967	4.07056	4.636	2.76282	3.07458	0	0	43.3392	51.3688	160.318	0	1616.04	0	0	899.06	0	1293	338.927	0	0	1416.31
Q4QRL3-2	Ccdc88b	ENSMUSG00000047810	31.8538	42.0351	51.9485	40.7911	21.5217	23.9409	31.471	26.9527	12.2214	15.2098	16.2409	12.426	9.1597	10.4303	8.152	10.3957	0	0	0	58.449	44.274	203.747	208.319	356.956	632.723	0	234.365	590.438	396.495	0	337.303	626.761
Q6VGS5	Ccdc88c	ENSMUSG00000021182	38.1982	44.0306	59.869	50.2528	67.2748	67.3737	85.8928	80.6165	40.3913	45.757	55.8691	43.8187	68.0615	77.7608	91.0029	69.7566	270.767	54.5169	147.336	1082.83	778.73	656.48	988.474	991.931	140.917	0	260.931	145.477	1167.33	445.481	2096.69	1793.44
Q8VC31	Ccdc9	ENSMUSG00000041375	44.6897	58.2927	54.7504	58.2977	79.2502	78.8137	81.2805	74.7666	56.2402	50.0733	61.22	52.7497	74.7303	76.2249	83.075	78.3474	1789.77	3242.81	3158.47	6722.56	3907.97	4755.21	5813.87	5662.17	9927.6	3698.96	11243.5	8171.09	5271.93	2576.56	11164.3	8435.64
Q8C3X2	Ccdc90b	ENSMUSG00000030613	8.43488	9.0842	9.86108	9.32907	13.9999	12.0267	11.6132	11.5438	20.0972	15.5844	17.547	18.4475	15.0675	14.8984	14.8259	14.3216	525.523	314.572	845.147	560.129	2407.27	1918.43	2768.25	3164.32	17064	3992.05	16963.4	11953	4252.97	1073.06	11277.1	4538.28
Q9D8L5	Ccdc91	ENSMUSG00000030301	5.89283	7.16249	6.31639	8.16255	11.0559	9.34609	12.9902	10.0954	19.3861	19.8088	17.8039	16.7562	9.1167	12.542	10.6176	9.92768	0	0	0	0	0	0	926.408	0	1152.2	0	511.856	454.304	141.126	0	0	0
Q7TQK5	Ccdc93	ENSMUSG00000026339	13.4162	19.0485	13.5903	17.4348	18.7263	17.5235	17.0038	17.4618	20.3911	19.7632	20.6854	20.9565	20.8119	21.9538	17.9067	20.2907	4445.13	4144.3	6192.1	8954.06	6888.17	6083.74	9527.77	9715.16	15933.5	9173	20029.3	14052.6	6238.53	4770.75	17243.7	15867.3
Q9D6J3	Ccdc94	ENSMUSG00000003208	22.1735	31.3027	23.2775	25.0173	27.0729	30.4519	30.7167	32.535	26.268	26.5696	27.0846	23.5858	29.7076	33.8292	36.511	25.2538	1930.06	794.35	1855.53	7713.33	1850.24	1845.92	5319.99	5757.29	5924.86	2253	8494.26	6783.61	2358.9	505.889	6972.39	7437.42
Q9DBT3	Ccdc97	ENSMUSG00000002608	39.2537	52.588	57.4857	51.7157	44.085	51.7169	58.6987	51.3013	51.2944	63.0087	67.1746	53.4665	53.173	51.1353	58.0256	47.8755	1893.43	1297.93	2543.88	6001.98	786.992	1015.72	2963.74	2127.49	3757.86	923.353	3090.6	3367.4	709.005	125.036	2261.84	1109.48
Q8K2Y9-2	Ccm2	ENSMUSG00000000378	415.067	510.773	410.37	460.55	423.236	449.809	348.997	411.256	182.889	183.993	177.688	163.197	379.529	422.088	392.748	358.032	18074.8	10698.4	22646.3	38721.8	17125.7	17869.6	29572.3	18783.8	18248.4	4309.55	16110.5	14436.1	15214.4	9619.09	35275.3	21614.2
Q62447	Ccnc	ENSMUSG00000028252	23.2479	30.0815	24.7826	19.3544	32.8135	29.8169	22.44	26.2579	24.8565	25.6306	23.0861	33.868	35.0448	30.5635	32.022	32.9406	994.915	628.915	527.83	4205.43	662.582	991.014	1792.93	2522.6	707.414	933.506	1135.58	3217.05	562.368	0	590.542	1779.94
P30282	Ccnd3	ENSMUSG00000034165	171.963	204.104	168.69	187.254	140.992	136.672	134.443	129.051	74.507	75.5428	74.223	78.0816	96.7859	110.412	108.346	98.9128	0	0	0	0	0	0	0	0	0	0	0	0	0	0	0	0
Q61458	Ccnh	ENSMUSG00000021548	47.7717	49.2594	49.3362	46.0963	48.2461	47.0559	48.1593	48.7011	47.797	44.2665	43.1075	48.5717	52.8235	38.7941	43.3561	47.5075	691.002	192.108	3394.66	3810.26	1461.09	395.169	3897.06	4117	7773.92	3614.74	13372	9476.41	1331.85	1491.47	7675.16	7144.3
O88874	Ccnk	ENSMUSG00000021258	3.17389	5.01246	7.42437	6.70557	6.90801	6.82873	9.80239	7.02529	6.99241	8.74812	11.5744	8.16266	7.70799	7.37635	9.10652	7.16033	7159.18	8429.03	12669	18424	9120.56	13447.5	20433.4	13710.8	27150.4	16889.3	38786.4	21778	15273	8334.26	31951.5	19921.1
Q52KE7	Ccnl1	ENSMUSG00000027829	214.515	250.14	377.005	275.715	284.964	284.24	472.731	291.831	254.923	287.498	543.642	303.703	296.289	245.742	410.042	235.08	671.799	0	1009.49	1719.12	481.831	905.218	2145.22	1591.24	1626.76	654.511	7013.04	1686.63	1289.59	578.472	2118.81	1233.94
Q9JJA7	Ccnl2	ENSMUSG00000029068	252.227	290.829	348.799	261.811	294.909	366.133	331.955	304.73	266.729	311.233	360.703	254.69	324.139	294.375	329.003	261.403	3535.71	1957.95	5013.84	7819.72	2950.21	2975.11	5300.38	3356.65	5616.84	1905.14	8568.85	3067.99	3056.21	421.709	6199.09	2174.45
Q9QWV9	Ccnt1	ENSMUSG00000011960	55.0971	62.6883	85.2679	77.9513	78.6877	78.862	94.5663	90.3594	72.6815	75.1049	104.655	82.587	84.2438	83.0455	106.873	75.3894	6791.9	4542.99	4029.93	11984.2	6736.47	5182.65	10585.6	6316.83	10974.2	3928.04	19016.4	10436.2	4148.15	2313.95	8790.02	9310.65
Q7TQK0-2	Ccnt2	ENSMUSG00000026349	88.5346	106.743	102.737	108.231	123.638	112.68	119.976	130.067	109.053	130.752	127.74	126.321	126.41	93.7026	125.164	94.8536	0	0	0	416.411	0	223.641	214.649	144.022	58.6506	0	0	0	0	0	0	0
Q8BGU5	Ccny	ENSMUSG00000024286	21.8204	20.3918	25.6062	21.1504	28.0702	20.3808	27.9682	24.3647	35.8229	23.5549	30.8607	19.86	27.8874	23.3945	30.557	18.4474	985.235	515.561	2022.61	3421.05	1445.82	1005.51	4587.27	3415.28	5219.34	2232.2	7918.26	4103.66	2118.4	1902.31	6795.31	3761.18
Q7TSH4	Ccp110	ENSMUSG00000033904	4.96618	4.61117	5.65969	6.82683	5.30947	4.93904	6.63004	5.02009	3.88271	3.91032	4.86028	4.47207	6.62456	5.51669	7.17988	4.55075	59.0421	0	0	247.201	0	36.1847	149.636	79.0748	232.119	0	0	0	0	0	0	76.8273
P51675	Ccr1	ENSMUSG00000025804	7.38664	9.12573	5.16758	6.49781	4.14851	3.59181	3.46354	5.05283	26.4462	25.7349	23.3913	24.5862	1.84696	0.956614	0.994538	1.13527	0	0	0	0	0	0	0	0	420.441	0	461.552	389.11	0	0	0	0
O54689	Ccr6	ENSMUSG00000040899	17.6171	23.567	21.9306	22.1798	107.869	102.92	108.435	126.307	159.978	138.412	141.165	148.036	252.06	257.448	238.924	288.146	0	0	0	0	733.723	0	0	0	0	0	563.436	0	881.625	569.745	870.636	0
Q9WU84	Ccs	ENSMUSG00000034108	22.7133	24.9257	21.5452	22.8156	20.3554	24.8448	23.6114	25.4757	26.5419	27.2728	24.8931	26.6166	17.3694	18.2887	18.4655	17.5025	978.194	1916.01	1919.67	3595.57	1830.63	2568.06	3447.58	919.793	8924.78	5490.87	3599.98	5004.71	1625.11	981.297	1559.72	733.534
Q8QZT2	Ccsap	ENSMUSG00000031971	5.24751	7.50885	7.59344	7.31172	8.92783	12.0243	8.78549	9.70263	10.5186	10.699	11.1103	9.3	12.0247	9.89108	12.1256	10.5915	0	0	0	414.245	418.523	1068.26	4034.91	5460.75	504.298	564.984	0	581.913	2624.58	2619.26	3789.8	3818.97
Q6RUT7	Ccsmst1	ENSMUSG00000067722	21.866	27.2351	25.9463	25.4135	31.4467	30.5604	31.113	29.2376	27.5954	26.6958	28.6556	24.8177	28.7705	33.0482	28.9911	28.1424	0	0	0	1378.27	0	0	0	1342.34	0	0	2634.04	0	0	0	0	1092.06
P80314	Cct2	ENSMUSG00000034024	112.878	127.538	135.892	117.613	149.47	145.553	177.345	156.888	143.712	141.607	157.268	140.633	139.675	127.771	153.508	149.59	150377	155957	210353	338441	171904	166990	299354	207434	516203	261005	829412	478719	174917	111215	387859	233953
P80318	Cct3	ENSMUSG00000001416	124.92	142.979	131.122	147.397	185.76	215.843	219.365	192.541	207.361	213.621	216.246	202.819	192.664	201.05	194.918	194.883	178259	153464	210978	351596	211195	170562	289484	240433	579204	296437	703916	455498	187548	135518	361298	260444
P80315	Cct4	ENSMUSG00000007739	98.2071	104.399	124.153	100.081	138.981	138.071	147.095	144.339	162.621	152.293	177.88	167.458	148.682	129.552	157.905	139.475	147621	123778	181040	287163	169025	167064	227642	175208	511255	254692	643882	392019	154712	124401	282468	238717
P80316	Cct5	ENSMUSG00000022234	239.488	263.904	244.014	254.719	303.443	301.144	307.683	298.695	315.649	287.521	284.058	264.52	268.163	258.3	267.267	246.367	170456	133427	138745	292293	174991	160560	204932	177313	498944	221885	551547	354113	175278	110106	318277	194449
P80317	Cct6a	ENSMUSG00000029447	104.262	133.53	114.986	122.782	172.317	168.896	165.849	160.898	169.265	150.516	154.033	155.744	168.856	154.274	167.211	155.504	97901.6	109331	99856.8	209170	130725	127860	172016	129430	362037	202260	396256	279779	115799	75051.2	231370	156419
P80313	Cct7	ENSMUSG00000030007	132.17	143.781	134.384	139.549	186.738	184.657	183.358	177.42	201.193	190.241	195.642	179.87	212	182.703	190.028	170.61	109951	125549	105807	195820	100327	111138	145275	120352	342572	166447	369633	242393	98224.5	63555.2	170527	150064
P42932	Cct8	ENSMUSG00000025613	191.815	216.324	200.537	212.058	262.877	278.564	282.701	251.218	270.953	254.508	240.826	257.309	255.582	251.315	260.811	241.266	188240	191293	224585	394343	240185	196249	330929	252611	653146	318887	736181	510350	235568	149087	396144	291771
Q8C1Y8	Ccz1	ENSMUSG00000029617	62.6582	81.8151	84.5174	88.7097	85.3172	89.4664	100.451	92.6713	87.771	86.7317	102.618	93.4133	88.6748	78.8469	101.473	92.0253	3228.51	2382.18	2201.09	7139.75	4800.02	4373.32	5749.75	6445.32	17660.5	8021.34	17662.9	13292.8	6294.66	3231.06	12333.7	9957.82
Q62192	Cd180	ENSMUSG00000021624	119.977	161.462	216.051	164.657	165.347	177.847	226.544	182.899	284.057	297.941	356.943	275.005	136.227	147.835	178.969	159.269	27130.1	17937	38305.3	54573.6	52572	54552.2	78814.9	67905.3	238988	133651	236909	205754	55389.8	36399.5	107633	78195.1
P25918	Cd19	ENSMUSG00000030724	1824.94	2259.12	1974.76	2098.44	2055.19	2242.23	2177.79	2127.12	2242.55	2431.46	2538.77	2285.29	2065.7	1967.18	2028.04	1832.33	4650.4	3233.09	5590.58	9427.42	8625.41	6263.04	14980.3	11522.8	12431.2	8336.27	18535.8	16460.1	8614.29	4961.28	25419.8	14910.3
P11609	Cd1d1	ENSMUSG00000028076	102.884	133.418	133.918	116.391	103.899	115.76	107.524	112.714	482.987	584.113	637.868	568.215	85.6881	69.5551	79.1107	71.0523	7308.75	2108.75	7764.4	6816.35	4832.54	3364.95	7398.25	4504.75	51113.3	14542.2	49651.8	30810.3	2448.79	223.246	4405.38	2416.83
P08920	Cd2	ENSMUSG00000027863	441.868	489.505	394.905	432.836	466.296	460.875	404.277	423.354	227.859	216.826	220.018	216.705	422.798	415.708	411.491	387.319	3753.93	2916.84	5521.57	4875.27	3458.61	4793.26	8608.11	10129.4	3494.98	1913.15	3475.99	1910.69	6265.26	4488.14	7451.46	9767.66
O54901	Cd200	ENSMUSG00000022661	72.8092	92.7872	68.6554	79.7168	130.255	154.641	124.005	130.963	26.6415	24.0155	36.4539	24.7816	152.349	157.139	119.194	149.638	0	0	771.514	782.66	1605.7	1433.92	3964.98	3431.15	1236.48	594.391	1121.41	1674.32	3347.73	2079.88	8261.81	4365.7
P35329	Cd22	ENSMUSG00000030577	660.016	916.009	810.312	854.563	1155.09	1207.48	1198.11	1126.64	1149.35	1237.63	1299.68	1078.68	1373.75	1273.97	1307.89	1147.75	18158.3	20710.4	35690.3	46647.5	50740.3	53689.7	80035.5	64486	111060	53482.6	119454	75459.9	67183.4	47673.9	135147	111489
Q9EP73	Cd274	ENSMUSG00000016496	20.9856	26.4324	42.1768	24.6966	32.0787	32.5359	47.1218	34.0741	76.349	86.5779	119.433	88.6095	37.9939	33.9409	39.8146	33.3716	309.912	0	0	0	0	458.035	486.811	583.223	4719.56	4840.73	9986.88	3381.8	882.434	357.67	677.652	981.099
Q9JLQ0	Cd2ap	ENSMUSG00000061665	16.1622	18.5471	19.0597	18.6161	22.9756	23.0417	23.3639	23.5966	29.3117	27.4385	27.6421	30.5006	27.1757	23.0607	28.251	27.8876	15050.4	14009.9	15870.6	27849.4	21150.2	23025.9	32676.3	25866.8	93492.8	50511.4	81054.5	69853.1	36662.6	20802.6	60194.7	52388.5
Q9CWK3	Cd2bp2	ENSMUSG00000042502	44.9786	48.5653	48.3647	55.1364	55.8233	58.3519	62.4241	53.5234	43.0436	52.4374	49.2685	58.7665	43.9064	47.1242	42.7149	50.224	13399.6	10626.7	20713.2	33740.2	12078	9721.59	21299.6	19071	22290.2	9885.87	38767.2	25087.8	10621.2	4013.33	24094.3	17538.7
Q08857	Cd36	ENSMUSG00000002944	69.838	89.2935	92.2369	83.8106	51.1694	50.4892	68.5726	64.4703	251.538	251.64	216.328	252.082	23.143	15.8928	28.8086	30.0737	4574.99	2964.5	7210.37	9887.44	3944.24	4497.84	11201.3	5768.1	41662.9	22223.7	51778.4	34149.8	813.886	289.747	4351.18	2545.93
Q61470	Cd37	ENSMUSG00000030798	2135.4	2350.76	2093.2	2289.26	2099.22	2127.33	2186.39	2075.47	2285.99	2224.48	2033.25	2169.09	2073.75	2146.66	1988.53	2049.47	19267.3	10088.5	39188	53680	18107	44079	1780810	34373.1	13626.3	14867.9	73824	1106260	38795.7	1432540	65654.9	44217.5
P56528	Cd38	ENSMUSG00000029084	240.296	281.718	203.249	232.516	360.05	331.043	273.438	287.442	528.84	501.963	389.838	478.734	342.43	262.546	253.456	266.676	25571.9	27236.8	31223.7	56729.8	45671	43407.1	65092.3	44399.2	193980	122253	251798	162319	53115.9	33173.1	89815.7	74209.3
Q76KJ5	Cd3eap	ENSMUSG00000047649	3.84644	5.46168	7.77039	5.10514	6.81461	7.63028	9.54856	7.36477	9.02044	7.02801	7.01566	8.41576	6.40832	6.79713	5.96572	7.09258	212.605	618.069	855.799	2678.74	874.876	1064.2	4692.99	3015.96	11041.3	5148.56	17761.2	16237.2	1881.94	670.662	5069.91	8604.32
P27512	Cd40	ENSMUSG00000017652	218.864	256.061	245.601	277.737	153.143	279.133	276.396	265.554	245.881	292.667	250.506	294.306	297.83	321.108	216.784	255.697	5658.06	6868.9	12146.1	17154	15023	15797.3	22665.5	20629.4	30369.5	17757	48153.6	24787.1	14453	8213.78	39422	34162.9
P15379-2	Cd44	ENSMUSG00000005087	46.038	50.7651	50.1576	52.5826	51.7085	51.8596	50.714	53.7536	53.9941	51.8592	54.7921	59.2065	37.0864	30.8088	38.2272	36.859	9783.52	3536.24	8340.32	19915.9	8462.95	9362.66	12121.6	11761.9	15265.1	9356.83	18090.4	14343.2	9279.15	6723.23	17243.9	11910.4
Q61735	Cd47	ENSMUSG00000055447	282.064	425.67	391.13	420.168	295.786	279.123	365.094	331.715	266.484	246.99	300.3	225.525	294.992	338.569	302.359	328.28	0	1791.37	0	0	0	1154.25	491.101	0	0	0	0	0	0	0	0	482.503
Q61735-2	Cd47	ENSMUSG00000055447	282.064	425.67	391.13	420.168	295.786	279.123	365.094	331.715	266.484	246.99	300.3	225.525	294.992	338.569	302.359	328.28	5358.48	8706.51	14330.5	9206.76	10704.3	8131.68	12248	7979.9	13428.7	9099.15	7238.43	5783.27	10018.5	4586.62	21469.6	9078.51
P18181	Cd48	ENSMUSG00000015355	315.888	354.193	259.948	307.663	395.938	374.853	317.997	336.193	427.701	396.026	356.415	449.437	420.091	315.023	379.426	384.673	27192.2	18157.3	42016.2	34923.8	31417.4	33206	32770.5	32057.5	45496	46424.3	67971.4	45270.2	25406.9	16186.1	37585.8	26361.9
P13379	Cd5	ENSMUSG00000024669	3.57546	4.15282	3.98812	5.71359	3.96802	2.94668	4.26151	3.08851	2.33399	3.00214	3.68667	2.42338	0.1	0.608145	0.748738	0.804324	0	0	170.339	0	0	0	0	0	264.866	0	0	0	0	0	0	0
Q61475	Cd55	ENSMUSG00000026399	284.3	352.483	286.596	312.011	529.216	531.003	447.574	470.139	139.138	139.473	146.963	131.218	725.266	697.526	705.724	597.872	1763.28	414.529	2083.84	5344.12	7176.32	5604.78	12319	11616.9	2110.37	1056.43	1273.03	2577.88	11920.8	7247.69	27216.7	11277.6
P37217	Cd69	ENSMUSG00000030156	95.4105	102.44	298.447	143.158	170.757	169.994	449.954	200.159	107.064	127.074	525.217	167.888	202.343	218.231	627.647	225.514	0	0	0	0	0	0	0	0	0	922.362	0	0	0	0	0	0
P21855	Cd72	ENSMUSG00000028459	841.051	946.639	885.219	949.137	743.279	822.334	779.745	792.63	640.807	672.856	773.012	597.655	745.775	770.704	784.163	686.281	20744.6	14670.2	18174	40845.2	12372	12424.1	21906.3	21280.9	12868.9	7753.32	16847.4	12877	11541.8	5546.48	27329.2	23455.6
P04441	Cd74	ENSMUSG00000024610	22821.6	29409.9	20660.5	25053	31841.8	33666.4	27528.2	29967.8	32754	29843	24477.8	26456.9	38411.4	40546.2	32939.4	33623.8	0	0	0	1831.83	0	0	1785.63	1201.18	0	0	0	1450.82	1648.48	376.749	6091.17	9287.34
P04441-2	Cd74	ENSMUSG00000024610	22821.6	29409.9	20660.5	25053	31841.8	33666.4	27528.2	29967.8	32754	29843	24477.8	26456.9	38411.4	40546.2	32939.4	33623.8	270654	153977	258381	490445	445821	305980	593360	701335	696296	363720	936058	613124	638880	360591	1353040	1080720
P11911	Cd79a	ENSMUSG00000003379	3844.88	4466.26	3275.19	3664.57	3413.67	3595.12	2956.26	3253.41	2857.36	2767.89	2127.65	2812.02	3132.46	3433.55	2742.4	3193.05	89688	76834.5	71479.1	165806	124209	97981	133194	143047	180650	73462.4	229533	117910	145218	102637	285490	173861
P15530	Cd79b	ENSMUSG00000040592	4463.06	5176.36	4359.21	4499.09	3868.27	3942.83	3633.83	3736.33	3860.83	3604.56	3337.29	3317.77	3266.55	3515.05	3031.19	3176.17	39562.1	10854.6	44968.2	61864.9	32878.5	33756.7	56663.7	48964.5	42260.2	16600.6	45747.2	43673.7	6400.96	18405.1	68140.2	66457.8
P35762	Cd81	ENSMUSG00000037706	322.084	360.894	275.965	320.233	363.877	386.992	336.966	358.504	813.565	774.967	669.121	710.472	354.044	403.095	353.267	377.585	903.986	967.37	1802.76	1495.81	1628.75	2265.39	4744.66	2427.43	3729.16	2560.22	4518.66	4718.63	2499.1	1626.97	4613.53	2199.24
P40237	Cd82	ENSMUSG00000027215	109.649	127.846	108.691	117.843	162.195	174.645	145.988	178.758	336.93	315.251	276.975	277.558	235.881	224.074	214.898	223.256	7804.91	7389.62	9946.79	20737.5	13609.7	11513.1	17631.1	9891.99	18280	11738	27696.9	21469.1	17906	11324.7	36218	31327.5
O88324	Cd83	ENSMUSG00000015396	154.909	171.493	141.775	164.16	405.678	387.619	434.34	353.938	194.035	181.008	243.043	156.386	447.946	429.408	520.469	345.068	0	0	0	0	0	0	0	0	0	0	0	0	0	0	0	317.831
Q18PI6	Cd84	ENSMUSG00000038147	45.0195	53.4787	51.7805	64.4337	74.1601	84.1666	72.0321	77.5518	76.9432	89.2297	105.24	121.332	88.0455	89.5757	125.826	86.512	1930.92	1210	3833.23	4063.41	2941.59	4081.97	10680.4	8212.96	10988.8	7042.49	11303.8	10278.3	8365.35	3706.05	14382.2	15457.9
P42082-2	Cd86	ENSMUSG00000022901	36.0126	45.3329	57.7588	47.4585	50.8365	52.544	82.521	59.459	128.564	129.98	216.007	139.632	50.4042	49.7297	92.3326	55.3929	0	309.973	0	512.32	0	0	404.219	0	928.369	0	352.078	443.273	0	0	4600.22	273.892
P40240	Cd9	ENSMUSG00000030342	13.8189	15.1631	24.3282	18.0426	13.1214	14.1502	16.0249	15.366	241.912	213.441	227.882	227.83	7.32451	6.92331	13.0771	8.53906	0	693.466	0	1451.61	0	0	2264.67	0	6052.72	5226.24	0	10768.9	0	465.132	1601.64	0
O89103	Cd93	ENSMUSG00000027435	13.3038	14.5508	12.5143	14.8735	9.88265	9.75036	9.42897	10.4108	0.200897	0.212733	0.517808	0.245246	1.55334	0.944238	0.974104	1.28658	1419.98	380.007	2359.96	3431.98	271.028	338.798	514.592	615.832	0	0	0	0	0	0	0	0
Q9Z0M6	Cd97	ENSMUSG00000002885	319.066	381.833	390.972	361.248	415.741	383.575	409.129	394.729	588.317	555.279	571.521	484.589	567.697	495.267	515.963	485.497	3813.85	2977.74	4889.34	9449.29	3246.68	6159.53	8726.69	8289	38946.2	19254.9	34335.5	30563.7	5878.64	3212.13	18859	10544.4
Q8CC12	Cdan1	ENSMUSG00000027284	11.9817	15.1804	14.0686	14.6324	15.9652	16.9291	18.1823	15.5269	14.241	17.3299	19.7691	14.839	17.9943	14.9531	18.2849	15.5411	397.415	56.6075	2726.54	747.921	202.954	148.971	1390.7	286.494	472.788	103.864	3475.9	686.935	55.6794	496.27	756.82	345.873
Q8CII2	Cdc123	ENSMUSG00000039128	78.6469	87.5949	75.547	79.2848	88.6783	92.311	87.6244	90.0341	90.654	81.5573	72.8001	79.7352	80.9176	80.4835	93.4681	85.6141	886.885	1237.96	1770.83	2568.44	1414.31	1630.44	4101.81	794.792	3960.76	2530.73	11768.1	4133.76	1506.1	701.646	4677.94	2951.3
Q8R349	Cdc16	ENSMUSG00000038416	61.0757	64.1845	63.6498	65.0328	73.7038	72.2394	73.0244	68.1829	61.8439	62.8061	63.4122	59.3248	72.5016	66.8871	66.1818	58.7007	6262.95	3861.3	6453.46	10287.8	6493.17	5790.31	8441.72	4851.78	16018.7	7860.91	17152.5	8596.27	5296.76	2726.61	9806.45	6262.78
Q8BGZ4	Cdc23	ENSMUSG00000024370	41.3168	44.2933	37.2176	46.7315	49.2209	51.7435	43.6713	49.7905	51.74	47.4845	43.3246	46.3673	50.3151	49.0858	45.6513	46.4023	10156.9	7395.26	6163.78	16247.9	8042.9	7593.96	13807.4	8803.53	24049.7	9911.76	25916.1	16563.5	6023.84	3486.03	13978.2	10387.4
Q99JP4	Cdc26	ENSMUSG00000066149	33.4046	43.4576	43.123	41.0901	33.5371	37.4046	41.1202	50.0783	46.5919	37.8015	43.8795	36.4051	42.2892	44.8268	46.205	52.528	4736.72	2008.8	10342.4	12039.3	4153.2	4372.77	4445.58	6756.25	4767.05	5610.56	14458.3	21530.6	3082.32	4288.63	10075.4	7919.72
A2A6Q5	Cdc27	ENSMUSG00000020687	19.9271	22.474	23.4848	22.5089	22.8792	24.5158	27.0357	28.0738	24.8108	30.5577	26.9262	32.0953	22.7788	18.9202	20.5387	27.1138	2244.67	1594.56	2883.47	3771.63	634.13	1360.89	1668.52	3801.12	1945.9	661.536	2167.28	3553.39	77.3406	128.642	1237.87	1321.21
Q8CFI2	Cdc34	ENSMUSG00000020307	71.0064	90.3363	95.0281	94.9623	100.294	80.5005	101.561	95.4004	82.7659	82.9726	94.4539	82.6582	109.007	91.5125	117.988	92.6425	1230.51	0	521.768	2055.88	1583.94	450.446	887.946	711.975	0	0	1454.86	855.87	951.769	0	959.569	1562.92
Q61081	Cdc37	ENSMUSG00000019471	42.5126	49.1857	50.1522	55.2888	59.8211	56.4585	69.643	61.2374	56.6423	45.114	51.2269	46.6599	58.5927	63.2816	47.8944	46.2221	48135.1	50174.1	66839.4	81897.5	50031.4	56898.7	86947.1	76302.3	148927	84056.7	192474	122500	49112.7	33255.3	122704	75371.3
Q9CZP7-2	Cdc37l1	ENSMUSG00000024780	31.618	39.7563	37.2174	38.5036	37.856	44.8004	42.8654	44.3116	41.7823	48.6885	42.6939	49.7227	49.3492	51.8806	47.5666	46.1359	322.983	536.669	699.863	994.05	344.248	1204.62	1902	665.567	1523.28	2637.18	5437.94	3857.81	0	0	1871.6	241.648
Q9DC48	Cdc40	ENSMUSG00000038446	44.9985	48.966	44.2099	46.9159	58.1284	50.5807	47.688	56.1138	48.2253	44.0562	43.9976	47.9599	56.4257	50.149	53.9651	52.4714	21718.9	20126	24249.4	45242.1	24923.1	24313.9	32932.7	30143.5	38181.5	25086.9	60597.2	38419.4	22178	12403.3	47659.5	29624
P60766	Cdc42	ENSMUSG00000006699	512.326	670.737	487.853	567.379	723.308	783.01	647.507	714.32	574.26	539.645	441.097	533.717	812.145	805.518	711.744	818.301	277868	365468	345118	334743	475933	516056	567608	405168	797276	648835	850474	664521	512663	389700	775806	758290
P60766-1	Cdc42	ENSMUSG00000006699	512.326	670.737	487.853	567.379	723.308	783.01	647.507	714.32	574.26	539.645	441.097	533.717	812.145	805.518	711.744	818.301	0	571.755	0	0	0	1281.45	1685.81	1296.83	0	0	3094.98	2115.92	0	0	4582.4	2965.32
Q7TT50	Cdc42bpb	ENSMUSG00000021279	0.306223	0.288714	0.891078	0.197607	0.366852	0.337718	0.1	0.415605	5.57953	6.49698	8.08371	5.43012	0.42588	0.327666	0.423249	0.255928	0	0	0	0	69.1789	0	0	0	367.113	38.7989	625.301	729.834	0	0	0	140.378
Q80UW5	Cdc42bpg	ENSMUSG00000024769	1.1472	1.25117	1.99578	1.73301	1.00457	1.09036	1.32599	1.10698	0.677502	0.744994	1.27253	0.7055	0.741119	0.647397	1.65834	0.907542	0	0	0	120.714	0	0	0	24.7451	0	0	0	0	0	0	141.848	0
Q8BHL7	Cdc42se1	ENSMUSG00000046722	243.962	276.223	240.545	260.989	271.76	268.653	248.833	253.911	127.984	127.159	116.614	114.32	275.981	271.505	261.033	237.8	0	0	0	0	0	0	2355.8	1096.47	0	0	4677.51	0	0	0	12578.4	0
Q8BGH7	Cdc42se2	ENSMUSG00000052298	195.722	232.062	218.103	216.591	260.451	259.836	249.858	279.612	249.197	241.772	244.595	238.151	268.935	245.786	284.26	245.289	3307.73	2057.27	0	2528.14	3210.18	5380.26	21673.2	4474.09	9540.46	10116.9	25386.1	18095	11495.6	2691.68	29174.4	2958.48
Q6A068	Cdc5l	ENSMUSG00000023932	33.2401	38.1354	37.3478	38.5635	42.8395	41.6246	42.0256	44.0204	39.9314	38.8653	43.8324	37.2575	44.3415	37.9235	39.9451	39.4152	32796.9	31645.6	54698.6	76304.1	45907.2	43083.7	74401.5	70385.9	104676	56664.4	148043	93420.5	44775.6	29641.5	105687	71331.3
Q8JZM7	Cdc73	ENSMUSG00000026361	11.0325	13.2037	14.5449	13.9471	17.1772	15.8935	15.8045	19.1378	15.8542	19.291	17.5638	20.0539	18.4084	14.4657	17.6439	18.002	19578.1	18065.2	22943.5	36723	26542.1	21752.1	33264.2	31617	45088.2	31083.7	57539.2	41405.8	24768.3	15991.4	42755.1	40712.6
Q9D0M2	Cdca7	ENSMUSG00000055612	22.7431	23.6049	22.255	27.6451	29.1496	27.4172	33.9276	29.5	19.552	21.2926	22.2399	19.3353	24.8692	23.4473	23.916	21.6171	0	0	0	266.123	0	0	295.339	0	0	0	0	246.875	0	0	0	0
Q922M5	Cdca7l	ENSMUSG00000021175	4.98026	6.43529	5.78778	6.91483	8.97616	7.96109	8.32856	7.24402	22.1148	20.3545	21.0718	23.2345	6.04844	5.2505	5.52037	6.58193	0	0	218.413	463.416	0	0	194.229	350.094	2164.68	310.086	1649.66	1867.23	0	0	0	70.7886
Q8BHX3-2	Cdca8	ENSMUSG00000028873	9.94258	11.8237	13.6225	19.3364	7.50026	7.96756	6.34121	8.95437	5.42126	7.92174	6.92179	7.33032	4.94186	3.19797	3.86647	4.16029	0	0	0	1348.85	0	0	561.812	0	0	0	0	0	0	0	200.059	0
Q9R100	Cdh17	ENSMUSG00000028217	6.75917	8.3155	8.15898	8.33967	9.03624	8.8125	8.11753	9.5458	92.483	84.5761	76.7542	82.2738	6.49458	4.71053	4.565	4.28723	0	109.833	0	0	0	0	120.494	226.882	9926.51	3900.01	9342.51	9560.87	0	0	111.691	346.897
Q8VDP6	Cdipt	ENSMUSG00000030682	109.622	146.702	110.43	112.349	126.292	132.689	141.412	121.333	136.782	146.922	109.8	116.967	142.523	141.884	144.311	130.574	20436.5	16986.7	35101.9	42176.2	30934.5	28831.4	48945.6	58232.5	90624.8	47249.8	100748	94214.5	36447.4	27866.9	73719.9	71649.1
P11440	Cdk1	ENSMUSG00000019942	5.46415	4.0901	5.67482	9.50014	3.7106	1.72533	3.93686	3.36899	2.85494	2.86526	1.18738	3.29386	0.280322	0.395721	0.37169	0.1	7554.13	4616.16	7173.11	8174.02	5757.9	3270.37	4143.76	562.025	4747.33	5245.2	5124.83	2082.46	3879.74	5352	2181	723.622
Q3UMM4	Cdk10	ENSMUSG00000033862	19.0585	23.467	23.6439	22.5818	21.3262	21.1007	24.7188	22.6108	21.9041	19.4063	25.4189	19.5942	18.2787	20.5004	21.445	19.5873	136.986	0	0	539.669	215.866	0	334.621	276.951	0	0	2678.86	644.201	0	0	1042.88	601.667
P24788	Cdk11b	ENSMUSG00000029062	84.4852	103.946	130.464	121.169	128.976	136.896	172.226	165.369	100.68	116.449	176.131	118.82	145.758	148.737	186.731	157.094	17247.7	13458.2	21805.6	38957.7	18861.5	16191.6	30154.8	25400.9	29037.8	17869.6	49498.3	28815.5	15630.7	9010.78	31434.7	26977.6
Q14AX6	Cdk12	ENSMUSG00000003119	19.8121	20.3656	28.1941	25.2559	33.3189	28.9419	36.0686	33.6887	36.0842	36.3166	45.1055	39.1248	31.368	33.5542	37.956	30.6289	909.65	553.188	1425.91	2434.08	1504.66	1004.81	2283	1889.06	4091.48	1332.68	5952.67	2355.69	1269.48	623.075	2852.67	2598.06
Q69ZA1	Cdk13	ENSMUSG00000041297	21.6879	35.3037	33.2452	61.5759	45.63	39.8534	48.6751	51.0218	35.6449	39.647	46.554	53.8307	40.3305	43.5528	49.1956	68.8047	2115.97	4680.25	7063.14	12135.5	8456.13	4897.53	10069.4	12309.3	19285	9175.26	35854.9	16216.9	10010.9	5312.24	19468.2	17872.3
Q69ZA1-2	Cdk13	ENSMUSG00000041297	21.6879	35.3037	33.2452	61.5759	45.63	39.8534	48.6751	51.0218	35.6449	39.647	46.554	53.8307	40.3305	43.5528	49.1956	68.8047	0	0	0	0	0	0	214.765	171.069	0	0	224.743	0	0	0	0	0
Q8K0D0	Cdk17	ENSMUSG00000020015	44.0598	49.3063	48.7544	55.0915	72.8261	73.0898	78.6615	72.0945	69.7826	67.4012	79.2939	73.4967	85.6937	77.2113	91.1602	70.9237	813.368	0	1727.63	2307.33	1808.47	2163.27	2413.17	2898.14	2813.68	1053.59	2646.06	2241.88	2574.27	1720.39	6453.08	4528.28
Q8BWD8	Cdk19	ENSMUSG00000038481	23.9661	30.3099	27.4313	32.9986	43.3108	45.2777	44.5443	48.8493	25.2201	24.1953	25.2228	26.9866	42.9164	40.3568	39.2277	46.3906	1530.35	0	3706.79	5813.89	2320.75	921.126	4665.08	5459.96	3064.73	540.877	5889.6	1807.63	3223.99	531.077	6428.81	5446.32
P97377-2	Cdk2	ENSMUSG00000025358	45.0449	55.6109	54.3779	53.7082	61.1921	55.46	65.7454	57.9079	31.1764	33.7893	35.1273	28.5282	46.9784	55.1575	52.7371	50.1795	17845.7	11382.4	19338.3	28072.9	13929.7	20640.1	31750.3	23230.7	14751.2	8206.88	21969.8	13068.1	9321.44	4221.09	28081	19442.1
O35207	Cdk2ap1	ENSMUSG00000029394	34.4522	44.0588	41.2402	41.8048	43.5855	45.7807	45.9843	45.5784	51.7021	43.8117	42.6668	40.6957	41.1047	45.8623	44.7947	34.0323	0	0	7279.06	16757.2	0	3455.57	9048.31	9979.27	14126.7	0	19422.4	2436.48	0	3183.22	8287.14	12250.6
P30285	Cdk4	ENSMUSG00000006728	115.024	141.569	113.748	131.524	146.713	136.933	171.024	156.816	181.633	179.441	174.025	179.651	130.824	146.614	129.545	132.932	694.89	697.572	1401.25	3182.7	1176.04	603.361	87.8227	1507.17	12406.2	6243.27	21412.6	12470.8	1368.03	0	1665.79	1568.56
P49615	Cdk5	ENSMUSG00000028969	39.853	39.2018	44.6302	46.277	39.6319	40.6636	43.8579	43.4757	45.6966	55.6749	61.523	50.5379	39.6518	44.0115	47.5195	40.9089	4287.54	3822.52	7091.43	16477.2	7522.83	8171.78	14687.4	9100.99	29993.8	18527.2	35890.2	29001.3	13305.5	7518.58	21283.9	17241.5
Q8K389	Cdk5rap2	ENSMUSG00000039298	16.6524	17.776	16.4206	18.2129	20.732	17.6081	23.8846	22.0647	27.4054	22.5733	22.9042	22.9915	23.8252	22.3018	25.9591	18.9893	301.31	303.055	509.771	1030.77	758.755	22380.2	1964.23	1588.06	1221.17	279.457	1132.86	1366	677.076	435.924	2374.4	2114.7
Q99LM2	Cdk5rap3	ENSMUSG00000018669	81.4006	96.6285	91.5149	93.3017	84.5272	87.904	83.927	82.0542	94.4347	93.8198	105.222	85.5715	77.0633	80.0138	77.7952	61.3254	4252.73	2043.26	6658.53	7990.97	3939.93	5297.64	8208.91	4569.46	29672.4	18546.2	43086.8	29496.1	5971.05	3056.57	12415.7	9594.54
Q64261	Cdk6	ENSMUSG00000040274	11.8783	11.0939	15.1604	15.6292	18.8183	15.913	23.6098	25.1219	7.16989	7.90909	11.1704	7.8362	6.82721	7.33773	9.43949	10.9937	3131.02	2557.94	5113.11	11539.6	6822.83	3822.04	10097.8	7381.78	10437.4	3643.6	10913.9	5582.37	2835.16	1000.2	2285.81	2296.97
Q03147	Cdk7	ENSMUSG00000069089	58.0835	65.9434	57.0946	48.8269	64.7601	65.0305	71.8657	66.1439	66.081	65.562	66.2259	55.645	58.1317	57.2569	56.4239	68.8841	3561.54	2686.01	4624.03	2898.55	4515.77	7421.55	6110.48	1768.74	20298.4	8521.76	17954.1	6998.62	7295.64	4418.86	7540.74	14467.8
Q99J95	Cdk9	ENSMUSG00000009555	187.012	232.908	216.814	234.987	201.136	223.352	235.081	226.491	182.025	179.217	184.025	154.657	198.39	203.01	239.108	217.116	13835.3	8432.19	18033.8	30753.1	22941.7	18805.6	32961.5	13668	28110	23766.6	57208.6	38805.6	10369.5	5473.44	52664.9	16216.2
Q91WE6-2	Cdkal1	ENSMUSG00000006191	34.7459	36.6477	36.5866	38.9689	43.7967	39.0157	46.573	49.4772	35.9254	39.3296	39.8239	36.881	42.9613	39.3516	47.7444	40.6313	861.983	1617.08	1467.46	4033.43	1034.07	1186.89	7896.95	2835.77	4778.24	1114.17	5219.71	3081.56	1640.05	635.092	3198.63	2679.97
P46414	Cdkn1b	ENSMUSG00000003031	37.3222	34.6722	38.2159	33.2228	39.8725	33.6833	44.1734	39.3657	28.7711	29.5205	28.2564	25.7291	34.0274	39.826	37.9156	34.9099	36340.8	25291.1	37343	54791.3	34427.3	26930.4	52925.9	34614	45671.3	28510.7	55748.4	35722.9	35345.5	28280.1	85626.7	53953.5
Q8BI72	Cdkn2aip	ENSMUSG00000038069	37.7434	40.594	49.9498	43.9345	49.4393	49.0432	49.3145	47.4638	31.3805	32.3118	43.2117	31.8575	52.8766	48.0637	54.6252	41.8845	17774.1	13588.5	19136.7	36262	22213.5	20266.9	31115.3	35500.9	45524.4	21373.1	63466.8	34744.6	28586.3	17802.9	55329	40469.5
Q60772	Cdkn2c	ENSMUSG00000028551	16.0872	17.7847	14.6406	19.8145	16.2713	21.5426	11.5141	14.5263	15.4175	12.5909	9.93395	9.48159	7.87877	11.538	8.22038	9.78434	10162.7	6947.81	0	0	0	0	13340.7	0	0	0	45882.8	0	0	4847.71	27253.7	0
Q8R3A2	Cdpf1	ENSMUSG00000064284	23.1453	25.4031	22.2195	26.6837	29.387	25.0183	26.0899	28.757	28.5265	31.3738	28.3128	31.6731	29.4391	29.6199	27.6223	27.9227	3152.53	1271.84	0	4294.72	1129.89	1683.79	0	2098.39	7621.82	3295.54	9104.65	7007.6	3072.46	0	1502.7	1247.4
Q99L43	Cds2	ENSMUSG00000058793	20.0158	20.9941	25.8669	23.1398	27.7172	25.1994	29.7559	29.2542	30.6444	30.9648	32.4839	34.5599	32.3334	30.037	34.4347	28.6372	10784.1	9569.39	22365.6	26818.7	16853.7	18511.6	21918	36039.5	54008.6	30190.9	64887.6	66348	19475.8	14766	51984.9	38807.6
Q8R4E9	Cdt1	ENSMUSG00000006585	41.7176	46.7158	62.6128	55.6144	49.1746	57.4758	87.1044	59.5906	38.1859	38.0548	51.5848	30.9451	62.0892	70.421	85.1241	53.108	3667.43	982.539	2300.03	6598.28	3049.52	2101.8	6649.15	6324.59	2431.69	1196.88	4489.42	2002.85	3808.91	2606.17	10985.4	10939.8
Q4VAA2	Cdv3	ENSMUSG00000032803	52.744	51.0082	81.2145	59.9918	62.6362	57.2459	89.4649	76.2379	65.1425	69.6312	101.613	76.0619	60.9203	56.5581	87.9444	58.7429	74430.5	62014.4	70892.4	124090	62537.5	64751.3	77370.4	66607.8	145384	90039.4	127880	94683	50002.7	34263	84620.6	60957.7
Q9WTK2-2	Cdyl	ENSMUSG00000059288	9.56683	11.3461	12.2433	10.7202	12.534	13.0418	11.3624	13.9946	11.8427	14.12	15.6273	14.9455	15.0312	14.869	12.8856	13.4394	1441.19	1276.5	2088.42	3721.91	999.677	1922.47	5866.87	2844.04	2155.55	2599.43	5742.22	5655.68	2330.02	716.359	5385.87	3122.61
Q9D5D8	Cdyl2	ENSMUSG00000031758	42.1152	52.2322	42.8576	63.5069	40.9123	39.408	41.4064	48.5133	58.9938	51.4593	49.0554	47.1376	31.7066	34.4337	28.7306	30.8903	2786.31	3854.04	2790.15	7233.57	3850.72	3974.74	3176.98	3089.11	7739.47	2180.75	11775.6	6358.32	1436.96	275.771	2247.86	2537.56
P31809	Ceacam1	ENSMUSG00000074272	116.604	153.991	132.23	124.157	84.8845	78.8269	87.2719	78.2969	53.3208	42.7449	46.4792	51.039	62.1207	62.5178	57.0785	52.8233	1447.48	1213.45	2226.59	2307.17	1716.08	1144.43	2634.16	1159.24	1270.38	364.486	1128.49	502.65	1315.55	1128.64	2422.96	855.095
Q925P2	Ceacam2	ENSMUSG00000054385	10.9721	12.7326	11.5562	12.83	8.30546	8.73543	8.57011	8.49936	39.4534	32.9342	32.1661	34.8673	6.33586	5.98633	6.73315	6.3198	1740.09	705.389	2470.66	1378.49	754.523	1603.8	1375.76	0	3856.98	1098.86	4577.37	4434.04	955.233	161.936	1450.19	0
P53569	Cebpz	ENSMUSG00000024081	29.7941	38.2686	42.5729	38.6738	45.8125	45.9104	53.7302	47.1751	39.0617	39.5287	48.8549	40.4352	44.305	49.1121	53.7202	42.6725	1045.88	1012.16	1457.1	3954.03	2082.81	1311.72	4021.78	3907.85	9263.87	4736.04	18064.9	11987.7	1855.55	1108.83	5930.53	4808.08
E9Q2Z1	Cecr2	ENSMUSG00000071226	28.739	34.5388	31.2342	35.2209	20.4843	23.6658	27.6335	22.6292	5.2836	7.6574	7.34734	4.64628	9.06715	6.4851	8.54644	7.72295	3872.94	3780.07	5958.65	6310.6	1699.85	1066.49	2469.77	1547.02	0	0	0	34.2725	37.9553	26.1594	67.2183	35.4455
Q91WM2	Cecr5	ENSMUSG00000058979	29.8938	29.054	35.4009	34.879	34.393	37.8502	40.0055	37.1364	51.2683	51.2367	56.0885	46.5471	32.4695	35.0731	32.2012	31.5961	916.933	1032.37	1457.51	6261.95	2478.18	2045.13	6873.29	6407.53	22025.9	8630.99	28956.4	17283	2556.62	1861.97	10872.3	6437.57
P28659-4	Celf1	ENSMUSG00000005506	41.6788	50.1725	52.283	57.1868	54.3128	59.1608	62.9015	62.4214	43.2701	46.357	47.0853	45.3144	64.5192	62.2022	56.272	57.9285	14951.4	13403.3	14037.4	38505	19462.6	16521.9	14788.9	18297.6	32086.1	18694.4	53812.9	33032.4	10995.4	7022.7	30112.8	22774.7
Q9Z0H4-11	Celf2	ENSMUSG00000002107	107.313	116.087	116.332	97.754	145.746	108.333	148.906	157.595	144.823	141.268	135.704	150.927	136.46	136.773	143.19	146.834	60079.6	48105.6	65510	141047	66716.5	66322.3	110475	98812.9	187466	99706.5	275365	183062	79632	48790.6	165025	101985
O35216	Cenpa	ENSMUSG00000029177	85.9669	99.5507	107.004	104.825	93.8449	95.27	121.533	94.9319	29.8176	35.3324	57.2878	34.2759	66.8294	71.6443	87.2126	56.2333	10482	7140.97	13488.8	20177.8	11061.5	10702	20841.7	16402.8	0	7498.23	18723.8	20578.4	13548.6	0	23514.3	23173.2
P27790	Cenpb	ENSMUSG00000068267	8.39999	9.16062	11.3462	10.1645	11.1071	10.5544	15.5342	14.6949	13.1261	11.6186	10.6995	8.99566	14.5486	16.5845	14.9692	12.6093	0	0	0	0	0	0	0	0	0	0	0	0	0	0	0	0
P49452	Cenpc	ENSMUSG00000029253	13.619	14.3153	17.8508	16.6521	16.4083	17.2937	21.0073	17.937	16.7628	16.756	18.6264	16.3934	15.7338	15.036	19.6624	17.5751	5079.16	2880.06	6033.71	8779.8	4091.58	3430.42	6679.23	6120.05	2971.33	1397.54	5818.41	4480.8	2693.14	1341.46	7938.55	5281.68
Q9QYM8	Cenph	ENSMUSG00000045273	4.55598	6.22258	6.96791	6.38608	3.031	3.42001	4.7275	3.76584	3.46575	3.85359	6.21094	5.08011	2.13324	1.9324	3.28535	1.94329	0	1031.55	1497.92	0	278.714	777.335	819.668	1455.74	0	0	862.866	0	0	0	0	0
Q8K1K4	Cenpi	ENSMUSG00000031262	2.04842	2.65983	2.54959	2.72202	3.15011	1.28576	1.99058	2.14104	2.08155	1.74394	1.96646	1.79993	1.36451	1.23871	1.39645	1.11646	196.135	296.686	753.044	2178.46	176.27	223.303	303.058	1127.06	0	0	0	77.2462	0	456.314	0	70.1228
Q9ESN5	Cenpk	ENSMUSG00000021714	5.46581	4.51311	5.70228	7.46295	5.64383	5.3852	7.87077	5.22158	3.29282	4.32432	6.92825	6.4981	2.82488	3.56636	6.66887	4.78107	0	0	350.361	1352.46	224.65	0	486.288	0	0	0	0	0	0	0	0	0
Q3U3S3	Cenpl	ENSMUSG00000026708	12.0624	11.585	13.1955	11.1372	11.3013	11.3789	10.2725	10.6135	8.29432	8.80385	8.88241	10.5129	11.1349	8.9009	10.6855	8.96107	239.809	401.335	1439.39	2178.06	381.717	149.177	1404.73	1209.19	0	0	0	0	511.814	0	0	0
Q9CQA0	Cenpm	ENSMUSG00000068101	6.0797	7.68625	6.82365	8.97321	4.5397	5.58864	4.06587	4.88917	3.86165	3.66796	3.52878	3.8416	1.91531	5.08645	3.6666	2.63185	683.766	0	0	1436.02	776.286	1029.07	395.36	1384	0	0	0	0	0	0	0	277.714
Q9CZW2	Cenpn	ENSMUSG00000031756	9.25448	7.32003	9.86576	9.20289	5.81898	4.18351	9.80958	8.4481	4.36137	3.99698	4.03721	3.71494	3.86121	5.3209	7.95704	3.86452	975.786	933.242	2562.76	4090.11	812.522	994.911	1741.5	2413.73	0	0	759.212	0	211.647	0	0	194.085
Q8K015	Cenpo	ENSMUSG00000020652	22.6968	17.8567	19.7731	18.5074	17.6498	18.872	19.2822	21.7865	18.4285	18.7042	20.9298	22.2421	21.1746	19.194	18.7362	16.4351	9032.39	1389.21	1617.17	7652.8	2716.22	9423.47	4755.86	4742.37	0	0	2270.82	0	0	0	2522.07	1089.11
Q9CZ92	Cenpp	ENSMUSG00000021391	3.74397	4.64547	3.78848	4.88561	2.58745	1.87637	0.726073	2.57321	2.58963	2.90005	4.57164	1.37879	1.28661	0.1	2.08803	0.1	1338.06	981.103	1285.28	2264.25	486.719	0	2527.81	1584.45	0	0	1087.39	498.972	210.434	0	320.8	314.316
Q9CPQ5	Cenpq	ENSMUSG00000023919	27.8504	31.0651	26.3003	29.8639	29.2664	32.7291	34.0066	32.4792	27.9699	28.8396	32.2314	28.4266	28.9904	30.3732	32.1568	26.6483	2229.57	1139.82	3754.09	3862.77	1693.92	430.943	2538.5	4753.34	0	0	969.309	365.824	0	0	0	821.454
Q3TJM4	Cenpt	ENSMUSG00000036672	26.6742	31.3422	28.2594	29.6427	19.1418	18.5672	24.2272	17.8284	17.9647	16.9691	25.0481	16.8694	18.5964	18.6825	24.881	17.8565	886.347	260.995	1147.09	3935.03	568.535	937.63	802.651	1766.74	183.183	0	0	132.814	0	0	0	284.06
Q8C4M7	Cenpu	ENSMUSG00000031629	3.10705	3.6829	3.42831	5.69155	3.07296	3.66471	4.96722	2.72713	3.45738	6.12356	5.91052	2.24456	4.31213	6.20418	4.82171	2.47574	2028.17	1896.68	1036.01	4069.3	1548.3	1435.42	2090.8	2411.19	266.575	0	561.144	697.872	0	0	399.021	482.013
Q9CXS4	Cenpv	ENSMUSG00000018509	4.89974	4.26251	4.11874	6.02017	2.10087	2.82749	3.80838	4.12381	2.72001	1.80126	1.90993	1.61379	1.48868	0.766427	1.57086	0.82502	10883.2	7986.51	11617.7	18184.5	4837.15	4679.68	9260.27	7299.2	2912.49	2840.62	2174.79	2654.62	536.72	1579.79	2804.75	3092.93
Q7TSG1	Cep120	ENSMUSG00000048799	35.3636	43.9279	36.6059	42.0546	53.1338	53.3669	48.0298	53.8195	41.0316	43.0541	43.5952	39.9424	72.9342	58.623	68.4202	55.3583	1477.3	1227.12	1400.27	3618.51	1807.75	1516.52	2630.63	4027.27	1484.69	334.159	1716.69	2054	2928.49	1583.35	6308.02	4445.3
Q8BI22-2	Cep128	ENSMUSG00000061533	16.9711	16.5263	21.6858	21.5825	14.5902	13.4863	16.3441	14.6774	10.2943	14.2044	11.9557	11.0652	12.3359	11.5034	13.335	9.33206	1132.9	607.152	1203.44	2533.24	601.534	322.669	1318.72	1166.26	112.773	0	528.522	184.789	228.934	0	397.672	353.914
Q62036	Cep131	ENSMUSG00000039781	6.63036	8.2387	9.80654	8.36515	8.69298	8.72378	11.1371	10.9724	6.23936	7.67138	9.68167	7.13637	7.74116	10.0266	13.679	7.95583	0	32.0506	102.048	259.936	46.7435	70.5532	156.246	47.7456	0	69.024	0	326.23	0	0	69.1909	156.878
Q6P5D4	Cep135	ENSMUSG00000036403	11.7186	13.6512	14.5365	13.2988	17.3238	16.9134	16.8266	16.799	13.5905	15.0084	16.3228	13.2481	17.7346	14.8518	16.9495	15.455	1255.08	905.166	930.797	3955.72	2710.54	2388.44	2785.16	5172.08	1419.38	294.609	4318.15	4819.87	2554.62	1924.52	9059.47	10739.8
A2AUM9	Cep152	ENSMUSG00000068394	10.991	13.5155	14.3654	13.188	14.3548	15.504	14.4675	15.9252	12.0083	13.2105	16.4446	9.86381	13.2929	13.321	14.2168	10.742	335.177	158.531	217.308	1100.9	258.503	205.63	274.792	791.822	294.871	45.4209	463.77	507.925	168.306	59.2372	412.815	758.956
Q6ZQ06	Cep162	ENSMUSG00000056919	4.776	5.87897	6.02355	7.20237	5.97316	5.98361	8.09033	6.73353	7.91995	8.08708	11.1283	7.66494	8.37823	6.87261	9.05154	7.29477	0	0	0	79.2741	0	129.831	56.2737	52.9542	0	0	66.1048	236.258	0	0	77.8144	596.801
Q5DU05-2	Cep164	ENSMUSG00000043987	5.02096	5.54894	10.238	8.58084	6.38896	7.95372	8.25547	9.48835	8.46959	8.84991	8.9378	7.50066	8.2823	9.5728	10.0526	9.02911	184.565	0	0	225.98	64.592	0	0	84.5335	153.314	0	931.394	0	0	0	174.937	143.106
Q6A065	Cep170	ENSMUSG00000057335	44.0804	49.2127	46.0367	47.0194	35.5425	41.4386	42.9142	48.0002	34.9139	41.2616	36.9804	32.5815	36.3047	24.9307	36.9534	30.1703	2745.31	2301.77	3238.01	8730.3	1747.9	1375.71	3219.18	4044.33	3116.05	1569.74	5131.87	3297.02	967.769	416.791	2971.48	2905.62
E9Q4Y4	Cep192	ENSMUSG00000024542	23.5156	25.699	27.5646	28.8958	29.8082	28.91	31.3386	34.5536	32.1018	38.4435	39.2505	40.9239	32.1097	28.5204	34.0802	27.5472	921.519	340.076	616.885	1429.51	549.554	511.216	1124.57	1214.84	812.324	427.505	1886.61	1121.21	561.761	244.173	1803.39	1192.54
Q60952	Cep250	ENSMUSG00000038241	24.918	25.1654	28.161	29.7201	27.2966	29.2526	29.7167	36.9974	43.219	48.9882	61.9757	39.9475	33.3636	36.3318	36.1841	31.9034	1016.83	552.24	1277.13	3395.87	1003.34	824.439	3661.16	1989.84	3101.6	1353.66	4590.28	3764.42	2361.89	2486.44	2688.12	3398.2
Q8BQ48-6	Cep295	ENSMUSG00000046111	16.2587	24.0543	23.7426	23.1578	22.6153	26.2106	24.1151	26.7918	21.5494	26.6117	26.9888	29.2544	24.3778	24.2689	24.3023	20.287	0	0	0	579.472	0	0	397.78	558.056	0	0	0	0	0	0	589.9	534.416
E9Q309	Cep350	ENSMUSG00000033671	14.9562	14.1222	17.0309	16.1301	26.631	21.7438	24.5441	21.6676	21.3341	21.0979	25.8934	23.9698	23.6647	22.0899	26.4624	26.4993	202.563	6159.39	291.678	1253.55	339.941	170.394	482.437	830.765	257.669	50.3315	386.273	250.642	122.547	115.174	1375.58	1131.61
Q99NF3	Cep41	ENSMUSG00000029790	4.2836	5.00132	4.49718	6.17449	7.29783	6.13728	6.99089	7.45193	6.71766	7.16604	7.63265	6.92636	7.11191	5.37366	7.77259	6.01254	859.303	660.074	818.056	3542.98	1439.94	1581.58	2471.17	4197.52	4637.29	1896.84	6410.92	4075.6	2139.55	815.273	4811.55	3591.36
Q5HZK1	Cep44	ENSMUSG00000038215	30.6058	41.1332	42.0609	43.0068	34.0046	43.2998	43.0953	37.4525	34.0798	38.6725	55.3361	48.1869	27.3543	30.8486	47.2786	31.1909	52.1415	0	0	594.167	0	0	561.543	1259.52	0	0	0	793.479	0	0	1379.06	1463.91
Q8BT07	Cep55	ENSMUSG00000024989	3.85149	5.59686	4.67222	6.67568	2.17185	2.53736	3.01677	3.28489	0.915222	2.17821	1.84561	3.37844	1.31894	1.74422	2.69759	1.81963	138.262	0	332.083	1207.85	0	0	198.794	0	0	0	0	0	0	0	0	0
Q8CEE0	Cep57	ENSMUSG00000031922	47.1481	57.6193	57.7734	56.0957	71.9576	60.4296	88.125	75.9095	71.6541	70.7288	92.469	58.5813	63.9175	55.419	68.7039	58.7162	3704.58	1437.85	2643.97	4401.01	4313.53	5163.38	7400.13	7002.63	4537.33	4466.91	5676.6	5068	4880.31	3649.57	12789.5	11753.3
Q3UPP8-3	Cep63	ENSMUSG00000032534	33.9797	35.2328	43.8897	36.1484	40.7841	35.025	42.9275	40.6688	49.5314	63.5915	66.3305	54.3363	43.3995	35.0256	38.9849	30.3743	152.949	0	279.094	561.195	0	0	880.944	772.43	0	0	634.978	90.061	0	0	0	1926.98
Q8C0D9-2	Cep68	ENSMUSG00000044066	28.0152	32.8018	31.3613	31.0148	45.7268	46.9122	52.2829	46.191	35.1712	39.2624	47.7665	33.3401	40.5628	41.7874	49.6416	37.1451	0	0	112.738	464.631	0	0	427.999	873.749	180.748	149.658	1029.06	1501.16	230.978	0	868.716	991.003
Q6IQY5-2	Cep70	ENSMUSG00000056267	19.4209	19.7621	19.6858	18.0629	20.597	15.184	21.3293	19.3247	12.9695	14.2727	17.3143	17.4045	16.6275	17.993	20.9068	20.278	3527.98	6161.25	5152.29	2019.25	185.267	6854.22	11042.1	7249.18	3179.25	14932.4	8979.7	2202.4	1272.92	4928.81	9253.51	1638.12
Q0VEJ0	Cep76	ENSMUSG00000073542	4.79763	5.25375	4.09517	4.5063	6.31578	5.64471	4.63633	5.07244	5.40077	4.9935	4.50268	5.27973	7.26159	4.63287	7.40043	5.39189	0	99.8558	103.636	131.705	98.3525	0	0	63.74	0	0	0	0	0	0	175.843	113.358
Q6IRU7	Cep78	ENSMUSG00000041491	14.2062	15.1745	19.134	18.9801	12.887	14.3652	14.2489	16.8882	12.5088	14.7867	18.5476	14.3289	11.8076	11.9367	11.7914	11.2214	0	0	73.3292	993.228	179.356	210.038	329.374	540.769	257.12	0	338.934	417.031	40.5459	63.621	646.18	699.207
Q9D5R3	Cep83	ENSMUSG00000020024	11.6909	16.1189	13.7674	15.3009	15.204	17.4221	19.7295	17.9458	10.438	10.6393	11.6546	9.15687	16.9456	17.5782	20.4411	16.0109	119.604	0	208.059	0	57.6176	152.348	0	71.8105	0	0	0	111.994	86.1688	0	152.079	188.507
Q8BMK0	Cep85	ENSMUSG00000037443	80.1275	71.1453	103.541	132.251	82.473	64.2724	90.1936	104.832	56.9984	46.5158	66.4321	75.0034	78.6862	58.7966	68.449	85.5832	89.9244	0	80.6485	0	0	0	365.762	0	0	0	154.597	0	0	0	521.699	82.2434
Q8BVV7	Cep95	ENSMUSG00000018372	19.75	18.2492	23.3134	23.7162	22.2375	23.7519	25.4776	24.5799	24.6739	23.6521	38.2945	27.5689	25.3918	22.1734	20.001	24.5371	143.816	99.5614	266.334	745.749	289.259	0	342.567	1063.17	260.709	0	315.508	163.164	227.773	0	1134.6	974.421
Q9CZ62	Cep97	ENSMUSG00000022604	5.42859	7.43099	6.3196	8.10488	10.3537	10.9398	9.89653	9.33495	10.7224	8.98085	10.4034	12.7662	11.0689	8.44841	7.7479	9.13099	2174.93	0	1158.65	1389.65	593.641	780.341	1553.78	664.97	1121.71	869.193	1694.56	1809.12	0	0	1312.55	499.991
Q8BGS7-2	Cept1	ENSMUSG00000040774	47.2636	53.6415	40.0111	49.5766	72.7563	67.7739	58.3908	63.4538	160.212	170.512	133.666	162.977	79.3926	74.4559	54.6589	63.0499	376.213	3019.74	0	4800.43	1626.72	3691.51	929.928	2819.36	13158.3	13367.5	18685.6	12875.8	5232.47	2031.33	8262.52	6003.51
Q8K4Q7	Cerk	ENSMUSG00000035891	221.108	262.587	241.172	253.643	199.638	187.288	216.589	192.78	66.002	59.0626	73.2335	53.6483	153.064	157.942	157.336	131.519	147.448	174.164	779.307	1047.63	0	395.099	860.45	836.44	0	0	0	0	205.742	210.449	1049.63	1234.28
Q924Z4	Cers2	ENSMUSG00000015714	177.981	199.341	186.136	185.437	248.867	253.395	246.605	237.746	257.633	262.198	274.494	250.933	287.383	266.989	279.768	230.083	6761.68	498.815	10682.6	14342	10411.8	8469.27	13863.2	11955.6	16883.5	11687.8	32538.9	19876.5	10647.4	4385.37	18109.2	20517.2
Q9D6J1	Cers4	ENSMUSG00000008206	21.513	24.9947	24.5081	22.6865	33.3223	30.8296	37.1965	39.362	24.0008	29.472	30.1209	24.6898	46.8828	43.5459	42.3029	33.4044	288.496	0	0	0	324.817	0	0	330.91	814.26	0	0	273.231	646.571	0	729.231	0
Q9D6K9-2	Cers5	ENSMUSG00000023021	32.8576	30.4406	31.6256	35.7286	47.7	47.6049	55.7448	52.3457	51.9382	51.9205	59.6019	51.4768	60.6922	59.5633	65.0191	58.7582	73.751	179.52	292.471	912.958	329.362	74.9891	676.512	541.11	1447.19	628.548	1310.7	522.111	790.754	379.487	1602.33	1602.78
Q8C172	Cers6	ENSMUSG00000027035	6.42702	7.4391	11.9213	10.7889	8.05878	3.73253	8.16714	4.78656	3.97946	2.89065	3.56272	3.7961	4.83558	2.53246	5.02177	1.56868	210.787	0	0	1305.58	0	0	0	0	0	0	0	0	0	0	0	0
Q9R1K9	Cetn2	ENSMUSG00000031347	100.773	108.467	86.0282	94.1973	104.829	104.391	95.7195	106.224	103.087	98.1383	90.2255	97.5606	89.6412	88.7814	84.8085	92.5127	22493.8	9838.99	26762.5	32885.1	23328.9	20468.5	45133	35365.8	58950.8	31146.5	94962.9	55314.4	28582	14316.4	65027.2	33289.1
O35648	Cetn3	ENSMUSG00000021537	97.2033	110.082	88.9164	92.6915	126.001	131.09	117.77	112.755	109.827	103.836	100.098	109.229	121.287	128.928	118.802	131.52	9367.4	8791.59	8455.58	12797.4	12219.8	10304.4	17054.2	12981.4	20027.3	16130	31285.1	19793.6	9186.05	9452.11	32379.4	16841.8
Q8BTU1	Cfap20	ENSMUSG00000031796	36.3698	48.4781	51.7777	34.8148	43.3696	38.2562	54.0353	45.8197	43.5495	44.6893	63.8957	42.0841	38.8771	37.7269	47.4942	34.9207	15516.5	2002.25	18162.8	27094.5	13941.8	15343.8	21232.5	22767.6	41663.4	7994	45508.3	25589.1	13130.6	7579.27	31145.6	18548.1
Q8C6E0	Cfap36	ENSMUSG00000020462	17.5377	19.7647	21.3702	21.5053	20.348	22.2	32.8515	19.2579	30.8055	29.1008	28.1891	30.8926	21.4667	24.2077	26.5965	25.327	0	401.015	215.235	2602.62	274.877	0	643.491	546.394	1547.01	313.285	5038.15	3471.51	0	0	365.077	1727.32
Q6ZPR1	Cfap97	ENSMUSG00000031631	10.8683	14.9235	13.5195	13.792	15.4	20.4029	15.2497	17.1136	14.4427	17.6605	15.6971	16.1179	18.0677	16.9398	16.8987	17.2182	0	0	0	0	0	0	0	0	0	0	0	0	0	0	366.199	0
O88271	Cfdp1	ENSMUSG00000031954	56.6507	70.9521	61.1971	77.6089	82.2632	74.9803	94.3329	88.3996	91.1007	91.9716	88.4827	92.8521	75.4086	93.5297	83.8077	96.6281	15461.6	17419.6	20976.1	50059.8	29546.4	28081.3	40379.7	25802.4	76514.3	39840.4	96279.8	70577.1	33959.4	18717.8	58534	53153.6
P18760	Cfl1	ENSMUSG00000056201	1177.8	1265.62	1091.44	1100.68	1350.29	1355.11	1255.85	1298.84	979.557	1003.95	774.697	1015.92	1150.1	1209.3	1040.91	1229.87	3731900	4435660	3646070	5578520	4509240	4744410	5309620	4437390	8649760	4800850	9369310	6176880	3963270	3558560	6628940	5609470
P45591	Cfl2	ENSMUSG00000062929	28.8399	37.6143	35.3016	32.9099	38.5861	37.6164	34.5569	38.9593	25.9717	35.2847	28.0174	29.1237	33.9311	36.3948	35.0071	30.4358	553.353	0	0	2620.47	0	1153.3	0	1073.31	3000.71	658.974	1912.06	2297.26	0	0	2870.53	0
P11680	Cfp	ENSMUSG00000001128	196.173	223.961	207.436	221.789	105.854	105.165	143.578	117.102	127.562	128.015	153.155	141.193	9.01322	8.72826	13.7964	9.96082	285.109	0	356.819	165.014	232.955	0	665.924	136.076	123.393	0	293.575	481.593	0	0	0	0
Q8BHG9	Cggbp1	ENSMUSG00000054604	62.5916	73.9855	63.3205	67.5126	74.6006	73.8172	70.4855	68.78	52.9224	50.5205	57.8863	51.3271	81.1156	62.7647	80.9142	68.259	88744.7	54235.8	101354	113674	86496.4	64187.4	127635	91377.2	100999	68777.7	136319	97921.9	88230.1	55537.6	152590	145700
Q8BMJ7	Cgrrf1	ENSMUSG00000055128	18.4089	18.0072	18.4172	15.4334	22.1664	19.146	20.3658	23.1165	24.9203	22.653	26.2171	24.6379	17.483	19.0947	23.0264	21.2622	0	0	0	0	0	0	0	104.419	0	0	0	0	0	0	0	700.611
Q9CQG1	Chac2	ENSMUSG00000020309	4.75846	7.5424	4.11077	3.89378	8.60311	7.06501	4.46656	8.86603	9.20439	8.3782	10.4124	10.9372	9.61261	9.76972	9.91602	10.2926	0	0	0	1298.17	0	0	0	931.48	1091.52	0	1029.69	666.848	0	0	0	702.919
Q9QWF0	Chaf1a	ENSMUSG00000002835	6.07419	7.34822	5.98825	9.73582	5.50804	5.91543	6.76262	5.24315	7.15006	6.18231	5.90564	5.95315	3.80803	3.63461	2.33556	2.68585	410.056	202.852	227.828	972.8	114.659	0	73.3091	0	0	0	0	94.4187	0	0	0	0
Q9D0N7	Chaf1b	ENSMUSG00000022945	12.6356	20.2257	13.2909	17.6748	13.8848	16.2919	13.5803	12.3025	16.7636	16.6185	15.9086	15.9078	10.7233	8.89445	10.2098	11.4179	671.767	0	1198.16	1650.81	0	0	0	0	0	0	0	0	0	0	0	0
Q8K327	Champ1	ENSMUSG00000047710	14.5228	21.881	20.8902	20.6928	26.1838	23.7822	22.7655	25.051	27.3499	27.2073	25.9447	23.8564	27.4657	22.4442	25.8477	22.6273	6748.05	4843.49	8822.72	12154.3	7348.25	7005.64	10813.7	6940.63	13832	6922.47	17178.7	11755.6	5738.3	2555.78	10635.5	12559.5
Q9CQA6	Chchd1	ENSMUSG00000063787	87.05	91.5427	89.2164	82.0218	108.79	102.186	93.1248	118.982	95.4366	95.6072	78.8586	97.1749	86.1727	108.692	72.3928	101.777	0	0	1558.16	3272.38	1035.37	0	2293.78	1878.96	3722.82	0	6124.15	6289.55	0	0	4364.91	2444.35
Q7TNL9	Chchd10	ENSMUSG00000049422	300.765	323.461	267.036	233.807	193.568	198.855	165.16	176.846	123.34	138.581	86.8027	111.282	190.03	179.438	151.209	168.742	10845.5	4626.13	13222.7	10387.9	3232.87	8029.73	7146.72	3509.36	12569.7	5285.51	16233.6	7991.52	4829.06	3828.9	12016.1	5080.35
Q9D1L0	Chchd2	ENSMUSG00000070493	101.408	110.85	97.689	95.7977	116.659	128.241	119.771	122.854	137.687	129.506	108.817	160.813	119.605	134.427	122.645	145.584	10501.5	3850.68	20658.7	37951.6	13961.7	17521.7	28229.3	25637.8	42871.6	9976.93	71591.1	43354.7	24375.7	12157.5	43189.9	58174.1
Q9CRB9	Chchd3	ENSMUSG00000053768	62.7112	72.4029	66.4152	68.0887	76.1553	79.7026	79.1969	82.7867	84.0856	86.6072	81.2923	77.695	73.5738	79.1227	69.168	75.4211	51072	44518	67234.6	99130.7	53620.6	54858.3	86575.1	90599.1	148952	93330.5	200599	154965	58403.8	30584.2	108237	88872.9
Q8VEA4	Chchd4	ENSMUSG00000034203	10.5925	13.4722	15.6076	17.1059	17.8443	17.8697	18.3798	20.1622	23.7193	23.2879	26.7478	25.6778	20.0141	18.9407	21.436	18.8273	0	0	3219.7	7415.3	0	4879.74	10411.5	6574.25	13980.1	5183.73	48775.5	16151.2	4063.05	5095.72	23320.3	7443.04
Q91VN4	Chchd6	ENSMUSG00000030086	3.1277	4.55304	3.78945	6.34982	5.15452	3.30111	5.673	5.20676	7.77569	7.91907	5.89604	4.3948	6.93408	8.67057	6.70532	7.22088	5166.61	999.794	6911.79	10580.9	3390.69	1932.59	9577.9	8171.47	4636.37	2518.15	8451.41	5365.38	2769	183.75	2189.55	2537.59
Q8K2Q5	Chchd7	ENSMUSG00000042198	56.0314	56.0275	61.7319	56.9375	70.9032	72.0798	75.9859	69.5155	94.8094	90.7412	98.2125	87.2479	71.8037	78.9737	80.4705	83.6947	0	0	1298.54	0	0	1668.29	1382.49	1618.25	3190.28	2486.7	4851.66	5275.04	1622.97	959.948	0	0
P40201	Chd1	ENSMUSG00000023852	38.1227	39.3068	55.0246	37.2637	38.4209	46.9871	48.7803	41.5083	41.1808	36.3357	53.1697	36.9545	44.7847	43.2917	57.6966	37.1818	1914.66	1225.98	3522.02	4086.55	1307.93	1345.91	3005.65	2426.85	1990.96	1039.65	4927.93	2643.53	1516.8	579.222	2584.85	1908.55
Q9CXF7	Chd1l	ENSMUSG00000028089	28.1918	34.1974	33.3247	34.6092	37.1077	40.2353	45.1281	41.166	36.1488	38.0555	45.3131	33.16	37.5811	40.9954	47.2112	37.6607	1383.2	685.181	741.582	2371.88	2942.24	2265.34	2584.83	3242.56	9607.88	4436.73	12075.7	6663.25	3567.66	994.454	3925.42	4452.29
E9PZM4	Chd2	ENSMUSG00000078671	48.907	48.599	63.7697	63.6478	68.6243	68.3304	84.1833	75.8365	69.0166	67.905	82.0306	71.6478	75.1255	76.4739	90.1774	77.0367	110660	25712.5	209573	263032	145975	480529	329661	310353	213669	303985	281595	229897	325929	188090	104182	312165
B1AR17	Chd3	ENSMUSG00000018474	14.361	16.1088	18.8781	18.1936	24.2783	21.017	26.7017	23.348	20.1743	24.1033	28.6235	30.646	28.0695	34.5931	24.1683	32.0505	394.034	905.94	523.075	1829.21	966.691	498.031	599.659	1395	2328.5	533.868	3704.71	1366.83	1045.38	226.981	2279.3	1375.28
Q6PDQ2	Chd4	ENSMUSG00000063870	37.951	41.4362	47.6068	43.367	48.9087	49.2146	63.7255	53.1757	42.6338	43.3945	50.0664	37.0959	47.0287	50.8333	53.206	50.1185	42582.5	37655.1	49908.8	97268.6	48227.4	42000.8	75311.4	55975.6	77780.9	37330.6	117450	72422.7	38019.5	21652.2	74796.4	57753.3
A3KFM7-2	Chd6	ENSMUSG00000057133	24.8312	26.9959	32.2768	30.4987	32.3977	28.8194	33.7406	33.8065	29.8979	35.226	42.7242	29.5883	29.3476	34.0078	40.8213	27.6712	11.5897	0	59.1868	49.2743	8.69026	0	78.5792	12.4353	0	0	0	19.3071	44.4968	0	91.2081	0
A2AJK6	Chd7	ENSMUSG00000041235	39.2327	43.4235	65.3411	59.6981	79.7585	87.22	107.47	94.3721	121.553	141.456	170.771	131.461	111.798	117.841	138.704	107.036	0	0	0	44.3459	0	0	157.782	70.1661	0	26.2721	162.185	135.409	0	0	46.89	43.8322
Q09XV5	Chd8	ENSMUSG00000053754	25.1286	32.2219	31.8307	28.9825	36.4625	33.9607	42.9144	36.548	39.8707	40.8734	49.4089	40.1478	39.1013	37.7808	44.5408	37.8192	2500.47	1534.5	2393.63	5305.09	2762.41	2011.37	5751.03	3367.76	5232.94	2180.75	10261.7	5760.54	1622.3	1314.53	6329.3	3833.58
Q8BYH8-2	Chd9	ENSMUSG00000056608	65.0841	71.3605	73.0789	52.3263	73.6553	44.4671	71.5668	80.9189	81.6807	85.0244	73.4176	81.9235	59.7782	66.5825	74.2801	68.4689	321.141	57.3732	192.603	764.811	0	46.9607	156.19	365.903	379.879	102.391	494.494	518.999	44.39	49.5601	209.36	211.82
Q9Z265	Chek2	ENSMUSG00000029521	13.5012	17.5895	20.3075	17.2913	13.6076	13.4664	14.0862	16.1874	17.0308	16.1965	25.4208	15.5822	10.0829	8.71409	14.6849	10.0793	843.201	0	1662.25	2761.05	1049.12	760.142	2650.7	756.228	3252.71	468.199	5458.32	2055.1	215.465	0	900.678	941.945
Q8CGZ0	Cherp	ENSMUSG00000052488	54.9238	75.2764	72.9567	76.9203	74.1172	76.7563	71.8693	76.8394	71.2945	84.0276	87.242	72.7666	85.8898	74.9084	78.6966	67.4482	20136.8	13928.4	24178.3	42489.9	21828.4	15322.5	33006.8	21487	35039.8	17886.1	58608.9	31706.2	15183.6	9219.96	34497.2	27390.9
Q810L3-2	Chfr	ENSMUSG00000014668	71.8988	84.0494	81.2732	79.976	77.4143	75.512	75.3364	90.3998	50.4279	63.3721	57.2114	52.2797	65.5408	60.7394	79.6012	63.2011	37.9359	0	0	594.965	0	0	0	0	572.858	0	467.248	189.636	89.4783	0	0	269.297
Q9D9G3	Chic2	ENSMUSG00000029229	31.0863	22.7544	19.4548	33.294	29.2659	47.0543	31.8242	38.6531	31.498	15.6379	26.4516	34.5013	48.6895	26.8229	43.4495	38.9984	209.916	0	0	446.31	0	0	0	390.349	0	0	0	497.588	0	0	0	1355.85
Q922Q9	Chid1	ENSMUSG00000025512	8.33529	9.29424	9.10199	8.79502	10.8209	8.16074	8.46563	9.20278	9.79306	11.352	11.3431	11.0341	7.69669	7.70129	7.53972	7.65449	1663.2	96.4864	544.888	2224.14	731.939	1369.97	1283.23	1397.18	8400.91	3159.75	9435.59	5423.69	1682.27	674.959	1703.22	3448.23
O54804-2	Chka	ENSMUSG00000024843	30.9753	32.2342	49.9119	45.2038	39.2232	38.4684	58.9709	45.4993	67.4281	72.3565	103.505	88.6308	35.072	32.6264	47.5385	33.4594	0	0	235.533	185.141	0	0	159.505	191.319	247.08	170.694	1696.31	1808.38	0	0	0	111.172
O55229	Chkb	ENSMUSG00000022617	102.899	102.229	116.71	113.382	135.212	126.426	141.502	131.024	107.824	119.536	173.916	128.651	139.311	149.57	156.115	137.957	1759.55	1704.02	4504.23	6174.1	4069.17	3937.12	6387.16	4459.76	9274.41	2860.29	12250.1	6404.66	1931.75	2941.11	6461.76	2879.48
Q9QXG2	Chm	ENSMUSG00000025531	15.1362	20.9572	15.2599	17.3555	20.5324	20.7257	19.4061	17.7959	19.9011	18.3188	16.9471	19.8303	21.2049	18.5692	18.412	19.5003	884.522	614.774	2077.27	5920.53	3362.09	2865.68	5432.68	3480.6	9424.71	2435.33	10873.5	3102.74	4710.79	2254.12	9078.71	6864.12
Q921W0	Chmp1a	ENSMUSG00000000743	121.437	145.267	129.651	137.203	143.696	151.518	139.479	133.072	154.296	150.86	148.846	125.483	141.73	149.576	139.693	123.091	11091.1	14502.8	25705	34114.5	30610.2	20749.2	40760.5	38838.6	56188.4	42298.5	74299	42741.5	26918	16205.7	70475	52665
Q99LU0	Chmp1b1	ENSMUSG00000109901	35.9957	44.132	48.6145	44.0257	43.0401	46.6722	52.6257	48.201	27.9907	26.5332	33.104	30.0968	37.9075	41.3473	52.1318	44.1483	63673.8	37243.5	68580.5	114536	55303.3	56540.3	70657	107951	83583.9	37809.8	125405	75152	63337.5	34864.8	102539	101401
Q9DB34	Chmp2a	ENSMUSG00000033916	129.15	152.206	140.06	145.903	177.553	169.471	169.47	184.351	145.845	162.607	141.408	141.709	189.965	203.29	179.203	204.288	9434.11	4267.89	3968.25	19132.1	13116	5990.06	12240.2	13129.6	37831.6	20420.3	33178.6	17273.4	15638.3	7494.13	27445.1	27640.1
Q8BJF9	Chmp2b	ENSMUSG00000004843	47.8975	60.5197	45.104	51.019	58.5129	57.5234	53.9151	51.9561	70.6721	65.4729	67.8751	62.857	57.4011	47.0061	54.418	50.9551	5117.12	5764.61	7513.31	9163.56	6969.23	6498.46	6002.72	3985.49	22072.7	11481.2	17644.5	22942.4	1969.37	4068.07	12157.6	14254.2
Q9CQ10	Chmp3	ENSMUSG00000053119	45.7914	54.2339	46.3463	48.188	54.6405	57.6872	52.1314	60.4419	43.77	48.5985	45.5253	44.0931	63.4995	55.7882	53.9098	53.9469	9993.22	977.949	3738.75	20313.5	1957.5	6740.22	7110.27	5563.62	8638.6	5285.5	25811.4	2782.13	4850.97	6179.12	14950.9	8124.89
Q9D8B3	Chmp4b	ENSMUSG00000038467	13.4586	17.036	16.7213	16.9007	15.814	17.878	18.1673	18.6645	20.494	23.3818	24.2283	19.8103	17.5153	15.3929	21.6765	20.8314	25980.7	27231.9	34164.4	49916.9	20438.9	16691.4	38270.3	35021	101236	67238.6	146500	73831.4	52025.1	16950.3	97157.1	71300.1
Q9D7S9	Chmp5	ENSMUSG00000028419	62.0947	77.7714	67.2911	73.1202	73.2371	78.2292	71.9226	76.1729	77.6693	76.4151	74.1952	79.8438	76.1552	78.652	69.808	78.2602	4575.84	3469.72	1587.97	4001.75	1958.05	2765.44	4064.75	2731.4	16972.9	5236.23	29916.4	5114.02	2023.43	1966.16	9198.86	4859.13
P0C0A3	Chmp6	ENSMUSG00000025371	52.586	62.3376	53.3668	59.6216	60.3891	64.6091	65.2847	57.7584	53.0638	48.5787	52.3106	43.8188	53.1033	59.6366	50.4784	46.0695	5351.31	4434.86	8714.25	12365.1	4716.67	5347.94	9279.25	5578.52	8359.32	4948.67	11771.1	7716.06	2603.63	2116.43	5380.31	3520.51
Q8R1T1	Chmp7	ENSMUSG00000034190	48.3233	53.7982	44.4345	53.851	53.4794	52.323	57.2316	56.1807	52.7898	49.1789	52.5392	43.5066	56.3855	54.7136	59.591	50.5837	521.193	162.7	2111.71	3401.02	1147.92	211.664	1779.48	2298.04	2592.75	571.483	4254.32	3401.85	355.486	505.227	2571.72	2349.32
Q9D1P4	Chordc1	ENSMUSG00000001774	37.6959	41.6285	41.665	43.1429	52.4003	46.6059	51.5623	65.8608	64.4761	49.755	54.6281	59.6676	50.0544	42.2423	45.6815	46.6961	65180.7	43369.5	114499	122936	68653.3	65454.2	104820	73373.2	170775	70992.3	200397	110097	57923.7	46565.9	122027	72984.3
P61022	Chp1	ENSMUSG00000014077	41.2798	54.2267	45.0743	47.1767	49.9224	49.7913	54.0316	52.5079	35.8004	36.2083	35.2224	36.9461	51.9776	50.5193	54.6061	49.2744	35579	19379.4	49894.1	62418.1	20202.9	10143	20763.4	18749.5	13422.3	5978.12	15497.8	9364.38	1565.54	2234.52	8506.91	14288.4
Q3UU43	Chpf2	ENSMUSG00000038181	25.7926	35.4927	39.6973	40.1689	33.5179	45.0324	39.1818	37.8783	40.4758	40.0354	47.7828	40.2616	38.4403	41.1086	40.9668	33.1729	0	0	0	49.4348	0	0	0	0	128.876	0	0	0	0	0	0	0
Q9JKP8	Chrac1	ENSMUSG00000068391	66.9595	73.7905	69.1094	68.5968	83.8388	92.1616	87.3895	83.6941	90.9588	85.9497	87.0888	84.9538	88.1602	99.6388	93.8788	92.6116	12544.2	8077	15647.1	28668.4	11258.5	9957.96	19024.5	17457.5	21429.5	13064.3	35153.5	28679	11463.6	5291	25274.9	19066.8
Q91XQ5	Chst15	ENSMUSG00000030930	70.4428	78.7186	75.0721	85.9994	63.288	63.2803	69.1353	66.1724	29.2116	28.8052	33.0078	28.1049	58.9672	50.1548	55.2538	49.1001	66.4363	0	135.869	293.024	0	0	0	138.87	0	0	0	0	0	0	0	63.8292
O88199	Chst3	ENSMUSG00000057337	127.159	160.198	134.564	180.754	108.927	149.148	130.115	148.444	48.7893	57.3033	57.8431	51.5161	110.988	104.347	104.196	98.0458	4310.48	4978.87	3894.07	15737.3	4546.24	3678.9	5855.31	6482.27	0	0	367.242	881.826	714.98	362.258	2800.97	3775.73
Q8BIW9	Chtf18	ENSMUSG00000019214	4.77297	6.32328	8.15316	7.24128	7.7633	6.59469	6.65545	6.78784	6.70362	8.29857	8.18889	7.21671	8.98652	12.2586	9.47462	10.1908	1068.76	348.829	1779.74	2166.46	193.147	95.4337	577.625	252.716	305.119	0	0	38.6537	0	0	0	0
P0CG14	Chtf8	ENSMUSG00000046691	24.5379	23.9887	32.9495	29.2729	37.0153	29.873	51.9048	36.8504	40.3601	33.2342	29.1698	31.6916	40.7565	41.7649	41.8605	34.1974	6336.9	5196.71	4705.02	18126.8	7120.29	6323.58	10354	9138.58	6248.55	4342.04	15961.1	7137.12	4528.78	4433.84	14927.4	12413.7
P0CG15	Chtf8	ENSMUSG00000046691	24.5379	23.9887	32.9495	29.2729	37.0153	29.873	51.9048	36.8504	40.3601	33.2342	29.1698	31.6916	40.7565	41.7649	41.8605	34.1974	2973.83	1669.61	2127.68	5791.68	1156.05	853.75	2585.16	907.62	0	0	0	0	0	0	0	0
Q9CY57-3	Chtop	ENSMUSG00000001017	110.055	132.466	109.651	113.457	126.384	128.397	129.74	139.357	104.469	107.686	108.271	105.925	147.034	121.28	133.476	137.568	58577.3	61922.4	80725.5	208946	82745	76296.4	142146	136673	135497	97279.1	238322	180893	78213.4	51113.9	184987	167631
Q60680	Chuk	ENSMUSG00000025199	65.7804	83.7241	76.9699	73.3197	104.33	98.8202	104.321	98.0609	109.792	125.421	138.776	116.059	103.685	103.644	108.313	93.4384	1552.4	309.63	1203.76	2883.41	2498.5	2591.36	3054.4	4267.68	8511.98	3870.15	10532.8	7010.28	4847.46	2566.17	9472.7	7886.61
Q6DG52	Churc1	ENSMUSG00000090258	101.057	127.746	82.4422	95.4564	123.006	116.554	78.3213	103.049	129.347	126.716	101.466	151.397	127.277	121.842	111.66	126.516	0	0	0	0	2970.55	1851.61	0	0	15227.9	4368.44	22726.1	10625.7	2991.8	2543.46	2851.31	4333.97
Q99KN2	Ciao1	ENSMUSG00000003662	36.2254	42.4916	31.92	43.3464	54.4893	45.8803	45.8547	52.4652	45.1228	38.7602	42.7935	31.6883	56.9151	58.6227	46.2454	46.3739	4765.78	4604.45	5250.3	7159.93	6090.65	5309.73	6548.16	2863.67	15091.3	5162.56	15111	9248.33	4570.59	2425.71	10045.3	6871.58
Q8WTY4	Ciapin1	ENSMUSG00000031781	62.7765	69.8924	63.4929	62.2812	68.913	66.22	78.7955	74.7139	70.5721	72.9036	79.36	67.0302	77.9234	77.5032	80.6234	59.3083	12813.9	10342.1	14115.8	24568.9	14650.8	10467.3	12940.8	8380.78	30745.1	9317.8	33357.9	19167.7	6679.93	3337.52	15243.3	7138.72
Q9Z0F4	Cib1	ENSMUSG00000030538	327.61	407.649	340.337	380.929	234.655	237.034	236.376	227.421	290.783	278.517	231.016	276.473	163.709	164.528	154.835	159.541	1408.29	1571.65	1076.41	4372.61	2159.43	2250.49	351.915	5285.32	2308.18	0	1712.48	3655.7	1125.23	599.548	2123.26	3719.49
Q924A2	Cic	ENSMUSG00000005442	14.2868	23.4558	26.9181	23.0805	19.7927	18.3998	25.6479	24.0399	18.1855	16.1468	22.62	15.5	18.1848	23.8998	28.2284	21.4509	370.207	299.045	460.902	1770.35	283.177	560.428	856.919	834.582	2421.11	934.835	4359.87	2098.98	256.942	49.0795	1313.91	1117.11
P79621-3	Ciita	ENSMUSG00000022504	121.406	154.904	134.533	172.392	237.553	251.766	263.65	266.312	178.451	175.64	211.711	162.28	359.985	384.224	384.523	329.331	0	0	0	0	0	0	0	0	0	0	0	86.219	0	0	0	118.226
Q9D0V8	Cinp	ENSMUSG00000021276	22.2627	30.5092	23.5024	26.87	32.9259	28.8673	31.3647	34.9617	27.4209	27.8533	30.668	34.4038	32.6998	36.871	29.9573	29.7364	0	0	0	332.426	0	0	0	0	723.56	0	3139.21	676.116	522.891	0	498.139	540.191
Q9DA19	Cir1	ENSMUSG00000041777	7.42546	10.0981	10.0005	10.3996	9.31599	8.67066	8.77937	8.77562	6.90997	8.6593	6.8204	8.49162	7.14973	9.18189	8.71734	8.59964	489.442	334.283	667.621	1708.06	0	458.065	1639.38	1101.4	570.849	0	1964.62	570.318	0	3797.8	2595.8	763.696
P60824	Cirbp	ENSMUSG00000045193	204.29	245.222	215.141	223.029	273.025	299.63	261.824	269.226	234.29	235.242	241.147	218.812	289.978	379.173	302.864	299.234	33433.9	30842.6	31973.5	51068.1	42628.2	49256.1	53538.4	44204	60715	49128.9	69365.4	61152.8	53806.7	38394.7	96072.1	45049.4
Q8R2N2	Cirh1a	ENSMUSG00000041438	21.3595	20.7097	29.2252	30.2361	41.5237	46.0058	48.6503	43.5206	44.7352	38.1416	50.822	41.3451	48.753	34.044	46.1687	35.7085	2640.05	2338.86	3953.76	4846.36	4999	3925.27	4799.76	3458.53	21562.7	10180.6	26884.6	11385	6277.28	2012.55	10483.9	7857.11
Q91WS0	Cisd1	ENSMUSG00000037710	34.6482	43.6956	43.0023	38.9877	38.9756	36.8237	41.8171	40.7439	39.132	42.7766	39.4398	34.8446	27.5583	28.0582	36.9003	31.8955	158015	106559	161139	218670	162321	112629	157340	117575	243944	103899	235097	190834	68309.9	44892.4	109500	94276.3
Q9CQB5	Cisd2	ENSMUSG00000028165	39.5777	50.4802	49.42	47.2275	64.7172	61.427	62.0633	67.687	63.4942	65.1199	69.0942	68.0042	69.9705	64.2274	67.9953	67.5562	82242	60342.3	80630.9	136219	95463	95661.9	117654	131735	200919	105201	280076	267989	128188	96645	220777	203482
B1AR13	Cisd3	ENSMUSG00000078695	44.5463	63.7949	50.6413	45.1494	46.321	63.5971	55.3184	48.6527	18.6984	18.9238	15.9963	13.0781	66.7875	77.8212	45.17	56.1395	147515	1186.99	15274.7	123607	2202.89	5500.55	14791.7	161381	7729.8	22890.2	28112.9	26175.2	28383.5	18533.7	55894.7	62806
A2AN61	Ciz1	ENSMUSG00000039205	78.2578	93.1575	100.355	94.5011	109.44	116.627	120.459	113.875	104.845	126.681	131.206	97.4283	126.288	126.394	129.169	101.861	1617.12	833.795	2444.64	3471.79	1188.28	1786.49	3084.09	3694.16	3733.74	2547.61	7657.5	4824.04	2215.07	1488.81	4268.17	5537.01
Q8BMK4	Ckap4	ENSMUSG00000046841	31.5333	23.6897	37.4521	27.9138	21.3314	19.8276	26.5005	23.3869	12.415	13.5708	18.1518	11.6739	34.7354	41.1993	40.0922	38.244	29031.9	7122.56	47453.3	45547.8	13199.9	13004.1	22485.1	24792.7	17872.1	5726.45	27807.2	18814	26963.1	19123.7	67359.7	54681.4
A2AGT5	Ckap5	ENSMUSG00000040549	16.6854	21.2865	17.8057	25.3782	23.0053	20.2055	23.6473	28.3986	21.3476	22.55	25.5574	21.8375	22.4233	17.5691	19.5742	21.7156	6089.26	4330.96	5979.33	12169	5478.09	6012.61	8404	8358.87	10345.6	5440.2	11920.3	10852.9	5551.08	4129.76	10944.7	10247.4
Q04447	Ckb	ENSMUSG00000001270	1.4743	0.276585	1.33802	0.652665	0.544475	0.422044	1.13757	0.255112	1.71077	1.15412	2.2681	2.31821	0.1	0.435866	1.20779	0.343524	0	0	0	0	0	0	160.777	553.018	803.384	0	241.72	224.069	0	0	0	0
Q80TV8-2	Clasp1	ENSMUSG00000064302	43.8793	62.4063	68.6611	72.8461	74.4511	72.1115	67.6162	65.4924	44.5589	56.2998	58.1846	43.9614	72.151	68.41	83.7442	60.0792	2899.75	2215.39	3383.77	7020.14	2080.06	1839.77	3888.71	3442.83	2821.93	1078.37	3367.45	5025.84	640.994	565.326	2681.91	5070.78
Q8BRT1	Clasp2	ENSMUSG00000033392	26.3628	26.5786	32.2316	31.944	26.7465	28.5837	36.9592	31.3944	40.6988	39.5408	40.0706	42.7414	28.492	23.0679	33.8148	26.9026	5474.18	4990.2	5546.58	13829.7	4738.83	4472.17	6231.73	7832.39	16667.4	7918.23	18564.6	14977.2	3732.76	2374.06	7976.56	6349.03
Q8BRT1-5	Clasp2	ENSMUSG00000033392	26.3628	26.5786	32.2316	31.944	26.7465	28.5837	36.9592	31.3944	40.6988	39.5408	40.0706	42.7414	28.492	23.0679	33.8148	26.9026	832.004	515.839	757.333	2605.18	1229.62	1249.33	1978.1	664.648	2092.11	3938.1	2185.45	2515.73	1258.41	1265.7	1435.42	2814.38
Q8CFC7-2	Clasrp	ENSMUSG00000061028	54.992	58.3827	79.5972	61.8889	62.2774	59.6405	77.4692	66.0416	44.9073	57.0753	77.5559	53.6022	59.088	62.4763	71.0053	56.867	602.093	1351.2	926.917	1484.07	1696.04	1233.04	2056.52	1145.97	1590.85	2110.45	3048.1	1343.52	947.986	595.373	1420.76	1699.11
Q99LI2	Clcc1	ENSMUSG00000027884	46.681	48.0893	46.4552	48.7258	55.4582	54.7861	54.2989	59.397	54.5535	55.7808	56.7906	51.1222	58.487	55.3997	57.1849	48.2056	4097.3	1788.97	3650.64	7528	4324.99	3491.98	7224.8	5815.59	8291.91	4260.01	13710.2	11717.7	4350.77	1961.51	8271.29	8651.97
P51791	Clcn3	ENSMUSG00000004319	38.312	42.5158	47.7069	48.5627	42.8558	43.3301	48.9924	52.8298	63.4373	69.8947	81.3263	68.9745	48.4993	48.2235	54.195	43.1424	640.003	1016.19	997.916	1444.26	110.517	930.541	804.1	797.169	787.224	0	1077.72	590.221	332.513	77.656	567.271	508.073
Q9WVD4	Clcn5	ENSMUSG00000004317	10.4874	10.4714	8.64341	11.382	10.6214	7.00136	12.6393	11.1817	9.69755	10.6693	6.82408	5.52111	9.02078	4.37195	5.33856	5.00088	841.808	0	123.27	13.6851	0	0	196.322	0	0	0	0	150.486	0	0	0	0
O35454	Clcn6	ENSMUSG00000029016	13.2446	14.9609	17.6806	21.647	18.2227	13.1976	22.7711	14.545	8.33927	13.5956	11.8221	9.76196	16.0556	14.1054	15.529	11.8522	0	0	0	38.872	73.6205	0	0	55.7276	0	0	0	0	0	0	0	32.7875
O70496	Clcn7	ENSMUSG00000036636	42.9796	45.6545	41.968	43.5903	49.6678	52.2783	48.2733	46.8813	46.8588	49.8224	52.7399	44.5444	53.4979	48.6366	56.6601	40.7506	1716.18	144.529	393.487	1512.71	554.091	1147.77	1308.77	983.066	2342.9	829.641	3628.57	1533.4	423.022	709.685	2936.3	853.087
Q9CQX5	Cldnd1	ENSMUSG00000022744	40.9028	44.2706	39.8686	41.841	43.7572	46.5253	43.8332	45.754	44.2154	40.3183	47.977	48.6858	46.9057	41.1693	46.1257	41.3914	0	0	269.366	1837.29	0	0	0	290.167	0	0	593.511	0	0	0	1230.77	351.45
Q504P2	Clec12a	ENSMUSG00000053063	31.8096	34.1641	22.9872	26.1982	28.45	28.3557	23.1034	22.2812	23.8158	25.3789	24.289	22.6431	17.3542	18.7409	15.5904	16.91	0	0	0	28.4576	0	0	0	0	0	0	113.392	45.4845	0	0	0	297.049
Q80U30-2	Clec16a	ENSMUSG00000068663	15.2318	17.9621	14.0858	22.3338	13.5868	13.7773	18.2745	16.6399	12.7975	13.5222	18.713	13.5267	17.2224	19.6603	21.8145	12.8519	41.4481	43.7701	56.9876	4572.53	1999.89	79.8056	2264.25	268.085	4472.01	1915.05	7082.11	3622.02	1447.55	58.7909	3676.79	322.203
Q91V08	Clec2d	ENSMUSG00000030157	10.705	8.27637	10.1541	6.84803	20.4647	16.5594	15.7533	13.6118	13.4634	13.3125	11.3242	15.8949	14.5373	11.2676	12.3807	16.3563	13204.8	5701.57	16611	22849.7	14769.2	12375.1	28209.2	23696.2	17320.2	7994.39	28556.1	22702.7	12255	6711.79	19509.4	23708.7
Q9Z1Q5	Clic1	ENSMUSG00000007041	463.303	551.954	443.616	476.548	513.592	531.787	508.515	511.247	329.433	315.5	273.33	299.309	457.971	495.336	426.888	476.086	322782	247970	332958	603118	436296	357448	364574	397398	742934	319355	721495	634145	374248	306062	602530	426270
Q9QYB1	Clic4	ENSMUSG00000037242	77.3837	88.2076	85.7244	82.4131	76.137	74.2171	89.9641	78.0273	134.929	125.57	126.01	124.475	64.1438	55.2637	70.0172	59.3523	23162.4	24608.1	45614	54482.3	23978.1	25091.6	43228.9	35556.5	178563	91317	178603	125651	21053.5	15128.8	38368.4	26139.6
Q99KN9	Clint1	ENSMUSG00000006169	120.132	139.631	118.627	135.174	133.824	131.375	125.255	125.404	96.3912	86.8736	86.7032	89.2938	112.49	98.5059	112.72	100.42	34865.8	28972	42750.1	68599.1	50123.1	37290.2	65628.7	51879.2	42787.1	30830	54041.3	51252	37200.1	25129.1	65537.2	69064.1
Q922J3	Clip1	ENSMUSG00000049550	6.88756	8.228	8.85213	10.0411	16.3182	18.2735	16.6266	18.7397	27.7894	30.5755	34.6172	23.4672	19.9243	22.0921	25.6706	17.6734	295.715	208.488	524.297	1213.84	826.788	1029.36	1697.98	1773.95	7157.55	3582.05	11536.8	6270.12	2320.85	1141.15	5336.25	4133.11
Q9Z0H8-2	Clip2	ENSMUSG00000063146	2.61707	1.97477	2.40452	2.40046	1.57752	1.76508	1.69053	1.73026	1.65686	1.67457	1.76247	1.2162	1.99376	1.51643	2.35344	1.59049	0	0	0	75.1612	0	0	0	23.3284	0	0	0	0	0	0	212.78	119.204
P22518	Clk1	ENSMUSG00000026034	275.357	288.045	342.505	323.637	378.701	387.789	428.097	416.408	451.736	475.144	604.53	539.32	434.242	377.288	539.739	431.552	365.398	0	0	0	266.505	0	603.432	854.204	1061.58	454.092	1339.71	940.227	680.379	0	2078.7	1526.66
O35491	Clk2	ENSMUSG00000068917	86.5533	104.994	105.608	105.284	112.092	102.71	120.75	119.485	105.642	103.13	144.52	98.2571	118.906	108.842	131.954	108.778	0	0	83.1229	613.28	0	0	0	597.979	319.585	0	431.979	260.456	0	0	239.813	0
O35492	Clk3	ENSMUSG00000032316	76.2471	85.3464	100.556	84.2909	80.1707	80.7179	93.2871	86.656	59.1006	68.6756	101.216	64.0803	83.5679	75.1301	100.809	71.3427	1914.01	1257.71	2773.02	4242.07	2078.61	1300.76	2929.54	2307.47	2401.35	805.959	4832.11	1759.43	1336.06	382.564	3347.39	2320.87
Q61124	Cln3	ENSMUSG00000030720	22.7138	28.3079	23.8301	29.597	36.0586	35.3771	30.9798	33.2625	33.784	37.3801	39.6185	33.7208	25.7582	39.3476	30.1727	28.0942	105.038	0	169.451	188.361	129.914	0	238.291	97.2099	393.915	318.993	523.035	0	168.819	0	435.099	240.513
Q3UMW8	Cln5	ENSMUSG00000022125	39.4775	46.7641	43.1308	38.8913	41.7258	39.9565	43.8973	39.2674	34.6729	36.0986	34.7232	31.8422	38.1394	30.7506	43.8123	38.443	389.224	351.778	725.707	2194.18	795.477	437.617	585.852	1315	2049.36	1180.7	4655.2	2690.34	397.344	133.122	1171.26	618.231
D6RE34	Cln6	ENSMUSG00000032245	0.600108	0.998914	1.38111	0.999006	0.988041	1.136	1.38003	1.007	3.96789	3.04504	2.69393	2.9951	2.56474	3.20579	2.8185	2.92812	0	0	0	0	0	0	0	0	0	0	0	0	0	0	0	0
Q61189	Clns1a	ENSMUSG00000025439	84.8472	98.4837	88.0934	87.674	96.8168	102.04	110.437	98.0143	110.354	109.13	102.751	106.88	93.0054	95.9497	102.611	90.0581	2655.36	2154.56	10551.9	13103.3	12663.6	6832.35	14628.7	8616.49	11771.8	3534.76	38151.1	20676.8	12044.2	7673.72	24826.8	7534.53
Q99LI9	Clp1	ENSMUSG00000027079	39.4088	45.7254	44.6365	41.8797	47.4408	55.5622	53.3612	51.5181	45.0692	49.0124	45.5511	46.593	67.5316	54.5307	58.6575	61.0864	3275.83	2006.92	3938.37	6433.77	4984.58	3976.66	10438.2	4614.97	14887.9	7026.49	26023.3	12365.3	6375.14	3769.14	13428.3	8253.98
Q60649	Clpb	ENSMUSG00000001829	8.31485	10.0081	10.3143	12.0984	12.4333	12.6142	15.2714	13.3955	13.9802	14.2136	17.2425	12.8599	12.7484	16.3883	11.5795	14.1626	314.596	82.2369	440.299	1184.97	165.112	243.859	645.994	614.217	3537.12	270.384	2350.1	1956.23	181.828	40.9567	540.862	1434.45
O88696	Clpp	ENSMUSG00000002660	41.82	52.3963	31.9854	39.7871	54.1043	51.91	48.5623	45.8105	56.0887	53.6478	50.2126	58.4117	56.2688	54.8596	54.4159	49.4611	17705.9	10677.9	16670.5	27048	18295.8	20460.8	23893.8	24789.4	65929.7	41376.9	96163.2	79106.8	25211.3	13822.6	52051.3	52193.9
Q8VBZ3	Clptm1	ENSMUSG00000002981	67.3317	80.2541	67.9989	74.4825	80.3337	84.674	83.666	94.305	83.6154	82.378	77.097	82.1192	101.229	99.2413	89.6699	83.6263	3208.79	1120.29	5254.04	9573.45	2387.68	3118.81	6154.63	7721.72	4929.09	2144.76	9742.15	5424	3326.7	1630.13	6552.12	6386.72
Q8BXA5	Clptm1l	ENSMUSG00000021610	153.842	180.74	157.221	168.482	143.744	164.262	161.235	155.008	158.508	162.412	150.63	148.699	147.584	149.724	143.604	138.611	3147.44	998.954	3331.47	3796.61	2475	3006.79	3721.46	2306.15	6993.61	4002.61	6575.45	5209.08	4410.02	2338.5	6576.83	3264.32
Q9JHS4	Clpx	ENSMUSG00000015357	32.4808	38.1388	34.4344	34.7835	40.9615	38.7884	40.4292	38.5845	38.3129	37.4069	39.4662	38.3546	38.4326	35.5255	40.0203	33.031	3439.65	2941.54	4645.3	6573.41	3782.45	2900.07	5781.52	5914.68	8538.88	3879.29	12506.3	5551.29	2201.48	1287.98	5292.99	5388.32
O08585	Clta	ENSMUSG00000028478	172.737	198.145	185.787	180.178	213.546	190.5	213.36	212.357	226.024	199.419	199.343	177.004	188.941	180.806	195.42	190.815	139718	135339	82385.7	228673	188549	146086	183320	156607	240006	107196	190990	156018	138528	106895	243527	199192
Q6IRU5-2	Cltb	ENSMUSG00000047547	4.17521	3.59713	4.95319	4.04892	8.69406	8.98485	7.15812	7.75061	12.3199	11.874	12.367	11.71	17.9776	19.6771	18.2407	16.9607	9029.8	805.942	9436.21	10211.2	6787.91	6793.6	4050.32	13502	23116.7	14023.1	21268.2	26906.1	19590	9376.39	37634.7	40960
Q68FD5	Cltc	ENSMUSG00000047126	133.697	165.838	131.967	155.889	179.926	186.405	164.849	178.576	173.277	182.903	168.113	179.572	192.552	135.431	148.329	143.024	189224	157075	208221	318140	238455	227740	342478	231225	341186	171687	392816	252435	222786	153479	430348	266266
Q5SW19	Cluh	ENSMUSG00000020741	21.0664	23.0818	22.8144	28.1985	34.3518	38.6508	41.3024	39.5609	40.5393	38.1995	45.0172	39.724	41.9337	35.2433	42.7017	33.6861	957.231	416.535	692.855	2585.04	1014.62	517.124	2628.29	1735.28	2842.59	729.023	3862.65	2930.93	605.21	200.494	2088.28	1570.05
Q8R4N0	Clybl	ENSMUSG00000025545	11.225	11.5138	10.3435	11.9519	14.2692	11.218	15.0042	15.2477	14.1273	12.1671	13.4994	12.8189	14.1253	10.4484	13.9973	13.4261	3657.04	2105.02	2448.02	6101.48	3831.56	3695.04	4885.04	6032.1	17049.1	9265.4	23377.7	18500.9	4633.9	2843.37	8851.28	7433.55
Q61419	Cmah	ENSMUSG00000016756	137.415	127.291	124.238	145.615	153.567	169.119	164.235	163.423	58.3324	54.9683	61.4422	58.418	186.693	182.038	174.882	156.804	2133.37	3299.03	2948.4	8194.67	6304.83	5117.57	7372.51	4487.62	2391.93	1409.2	4525.68	4419.99	5505.11	2620.01	9777.94	5916.71
Q99KK2	Cmas	ENSMUSG00000030282	61.9097	62.2377	54.8873	52.5311	64.6668	53.3367	62.0168	55.7487	63.1651	66.7906	76.9186	60.9472	54.7568	54.4095	56.3859	53.9304	15556.8	10965.7	18375.4	29060.4	19839.4	13886	23983.3	17364.4	59901.9	36564.9	103946	45482.4	22936.1	11165.2	36363.2	27062.5
Q9CPZ8	Cmc1	ENSMUSG00000039163	11.0605	15.4531	12.4595	13.0087	15.1925	10.7907	14.6958	12.5698	18.6063	17.7483	14.0512	19.4869	9.94197	7.65724	9.00278	12.8065	1023.38	0	3349.02	5227.97	0	2039.14	2581.41	3050.92	11132.2	4393.62	12265.1	9719.89	0	905.944	3327.77	0
Q8K199	Cmc2	ENSMUSG00000014633	15.9066	18.4211	10.4391	16.1263	19.4267	8.82539	10.5149	9.96759	14.4265	14.8263	17.0169	20.7285	8.511	11.9059	12.6518	8.85512	1384.72	2044.47	4584.87	19329.4	811.25	0	6323.16	9832.21	7914.59	867.48	9299.74	20967.4	0	1800.63	865.679	13011.9
Q61908	Cmc4	ENSMUSG00000090110	17.5727	19.8201	18.9019	21.8647	27.0248	24.0388	24.7749	26.6205	26.9688	23.3138	24.8076	22.2	29.8487	23.0882	21.1579	24.4521	0	0	0	6573.46	0	1185.15	4462.08	6486.13	1110.35	2143.54	19972.2	15011.9	1596.01	1643.31	12002.1	9611.11
Q9D486-2	Cmip	ENSMUSG00000034390	79.8934	94.55	108.592	102.42	88.5348	97.9527	114.88	107.39	89.7659	79.1134	97.3765	69.2232	88.1888	101.497	107.486	84.642	258.306	0	913.506	1229.01	385.103	0	980.688	143.065	0	0	3230.23	0	0	0	937.716	152.875
Q9DBP5	Cmpk1	ENSMUSG00000028719	78.4607	85.5225	71.0502	74.9877	71.7905	70.2227	64.4377	71.3076	66.8975	58.3984	52.6482	60.8873	62.373	60.802	56.6421	59.5283	224838	202176	284234	300291	220643	231129	297431	243675	622353	326981	605801	433106	204554	162137	397883	203415
Q3U5Q7	Cmpk2	ENSMUSG00000020638	51.3712	66.1205	74.1585	65.9711	32.4125	34.5826	42.9656	36.604	15.4075	14.6454	18.3167	15.5109	18.7767	21.5028	25.6503	20.7644	36948.2	30679	63133.6	64113.5	47214.6	41573.1	73372.5	45583.8	60498.5	24265.9	83413.6	38719.3	37493.2	30819.9	70002.3	35513.9
Q9CZT6	Cmss1	ENSMUSG00000022748	6.17861	6.28707	5.08046	6.20343	7.03449	5.50098	8.16045	7.09013	4.86853	4.98293	4.97369	5.53423	4.76769	4.08688	4.2826	4.37371	3098.6	3427.64	5613.93	17986.8	3908.91	2675.89	11040.1	7199.57	8609.66	1727	11885.8	2392.7	4885.64	872.997	10692.8	6873.94
Q9CZ69	Cmtm6	ENSMUSG00000032434	191.496	230.407	171.737	217.073	244.097	257.761	217.351	239.658	139.684	131.477	119.375	123.385	213.569	213.866	186.219	191.938	619.943	6082.94	10988.4	10287.7	7653.48	7294.41	0	10401.2	11030.8	6365.34	0	14103.2	6427.51	3822.86	1246.69	10627
Q9ESD6-2	Cmtm7	ENSMUSG00000032436	424.065	487.162	389.613	445.408	393.401	425.694	391.509	394.46	176.943	172.809	166.342	167.408	340.655	394.956	345.29	338.83	41311.4	25492.1	45655.6	52213.1	37596.8	34544.8	45800	52692.8	11911.1	2970.39	16385.7	17642.1	35483.5	12637.2	43841.1	55850.6
Q9DBC3	Cmtr1	ENSMUSG00000024019	140.662	163.473	121.46	154.478	139.216	150.25	152.448	140.344	90.7642	97.3699	116.126	76.4847	91.5039	119.719	124.317	99.4795	14782.6	11706.1	19923.1	31232.1	26893.4	23629.9	39424.3	33981.7	66829.8	32546.2	108174	58461.7	32072.7	22719.3	72985.6	50034.3
Q8BWQ4	Cmtr2	ENSMUSG00000046441	8.68413	7.85776	10.5303	10.2661	7.97469	8.27599	16.4824	11.2716	9.79261	9.37977	11.9351	1.79196	7.65326	8.95586	11.3161	7.84682	0	377.505	511.161	636.765	0	776.173	806.169	688.296	1047.77	705.776	2114.56	1144.77	0	0	1506.47	1512.48
P53996	Cnbp	ENSMUSG00000030057	629.858	870.759	819.419	688.857	971.84	950.563	1152.43	956.862	975.569	1078.08	1159.6	868.437	1283.86	1236.92	1327	1117.67	3091.03	2415.73	5179.97	4764.6	3750.35	3139.98	5420.47	5092.06	7758.96	3990.5	10550.6	4140.89	4825.32	4124.49	4628.34	3223.43
P53996-2	Cnbp	ENSMUSG00000030057	629.858	870.759	819.419	688.857	971.84	950.563	1152.43	956.862	975.569	1078.08	1159.6	868.437	1283.86	1236.92	1327	1117.67	106917	80043.5	91732	182106	129492	112180	148993	81640.5	188540	145709	283979	183681	107550	93525.6	207518	138891
Q9D1A2	Cndp2	ENSMUSG00000024644	44.546	51.715	48.7001	49.3221	56.8521	55.4655	59.699	54.1537	60.4768	58.1435	53.9563	47.7242	59.1445	56.4838	57.7665	53.8224	41700.5	34295.3	54058.1	51555.6	41519.4	45499.1	63917.9	47849.5	150359	77728.6	145628	101745	40869.8	37107.3	76247.9	46707.7
Q3UJ81	Cnep1r1	ENSMUSG00000036810	28.8998	36.3628	26.0719	32.4363	38.0008	41.9464	30.5303	33.8547	40.1772	31.9763	28.5167	32.1701	43.852	34.7692	33.2531	46.753	1361.4	0	1013.88	1784.77	0	0	0	1519.14	0	0	2006.31	0	0	0	808.588	725.476
O35372	Cnih1	ENSMUSG00000015759	39.692	41.9878	33.855	35.701	46.7347	45.1007	45.1502	46.9567	60.4219	54.9905	44.0373	62.483	43.8485	34.6443	39.5179	48.7322	1553.49	1854.64	4807.02	0	2944.38	2554.76	6590.49	0	0	0	9405.72	2575.65	0	0	0	0
Q9CX13	Cnih4	ENSMUSG00000062169	18.4121	31.6185	14.4884	25.7885	38.4361	30.0093	17.7409	32.2797	35.0419	29.7463	32.5561	46.5658	33.9867	31.5707	19.516	29.3301	0	0	1165.36	5262.46	0	0	12347.8	6764.2	24912.3	0	6111.16	1969	906.087	0	19919.3	4059.82
Q08093	Cnn2	ENSMUSG00000004665	396.483	473.705	349.509	433.602	542.793	584.865	504.631	553.71	370.781	343.492	269.106	298.189	520.888	570.595	482.024	499.192	109089	95051.7	89110.4	215904	202088	215139	287322	284437	342237	162623	300000	265797	224736	159722	457774	335768
Q9DAW9	Cnn3	ENSMUSG00000053931	315.144	410.088	293.719	329.918	336.615	370.315	324.365	339.104	128.891	127.785	106.649	109.015	301.946	329.962	306.001	283.315	98352.2	81514.1	110930	174256	108124	134481	189824	151751	113513	58155.9	124330	91377.4	146437	106393	251755	180284
Q32NY4	Cnnm3	ENSMUSG00000001138	15.2459	21.006	17.979	21.4434	20.3391	22.4282	25.7343	20.9281	20.5398	17.1908	23.0528	12.6738	20.6288	20.814	23.3358	8.81292	65.29	345.148	247.426	788.338	0	0	163.848	287.867	0	611.999	0	209.919	0	0	0	185.463
Q69ZF7	Cnnm4	ENSMUSG00000037408	5.38528	5.92992	6.35499	6.09718	6.02889	4.85267	7.11538	7.16742	5.99395	4.53087	7.03427	4.99786	6.18462	6.51077	9.24103	7.02067	0	0	0	148.314	99.2093	0	0	0	0	0	1047.43	0	0	0	0	0
Q6ZQ08	Cnot1	ENSMUSG00000036550	55.2747	66.7509	62.5581	72.6933	70.3613	75.9056	82.8093	80.7118	78.289	80.9355	87.9374	82.9686	80.9868	65.6075	71.9125	61.3772	13341	13014.1	16018.7	28407.8	14110.3	13729.6	23319.5	18225.5	26335	12213.1	30139.8	20281.6	12697.8	7840.11	27517	17786.9
Q6ZQ08-2	Cnot1	ENSMUSG00000036550	55.2747	66.7509	62.5581	72.6933	70.3613	75.9056	82.8093	80.7118	78.289	80.9355	87.9374	82.9686	80.9868	65.6075	71.9125	61.3772	0	0	58.664	0	0	0	0	0	0	0	0	0	0	0	0	0
Q8BH15	Cnot10	ENSMUSG00000056167	39.9205	49.4916	55.0372	47.9991	54.6777	55.1252	55.3486	55.2293	55.1531	64.2448	64.9037	57.2843	60.1815	54.1276	67.3015	54.6414	4254.6	3208.56	3315.46	8992.81	3322.44	4655.5	7784.06	4807.29	6190.13	2977.14	6767.55	5878.54	2347.11	1872.85	8429.85	4236.19
Q9CWN7	Cnot11	ENSMUSG00000003135	25.1095	26.607	27.2053	24.8648	34.4748	28.5279	27.0302	26.8557	23.9017	28.0824	27.5503	25.3925	27.9005	28.3111	27.2634	24.1685	2994.09	2018.52	3543.52	8655.56	2424.74	1904.97	5382.87	5021.87	4444.81	1458.03	5879.06	4054.83	1514.38	1136.52	4441.99	2801
Q8C5L3	Cnot2	ENSMUSG00000020166	102.665	122.194	111.261	116.273	147.081	154.388	145.726	152.555	128.1	116.436	116.744	111.548	153.846	137.415	154.511	132.619	9932.93	4668.21	17649.2	16711.1	11191.4	10192.7	17941.8	11233.4	19894.3	8277.7	26182.3	11634.5	6461.28	4485.84	20542.4	10363
Q8K0V4	Cnot3	ENSMUSG00000035632	49.4591	54.9332	62.5622	70.2441	53.5728	77.0062	73.3352	74.9647	65.987	51.7612	58.027	54.3117	57.7406	60.1766	60.3725	70.0681	4934.57	5752.01	8038.97	14296.7	5066.69	6288.11	11909.6	7866.49	11503.5	5111.81	19598	9474.15	4540.76	2468.05	14287.2	8842.67
Q8BT14-3	Cnot4	ENSMUSG00000038784	28.3102	37.1471	36.3963	37.6039	35.4432	38.581	38.3005	42.9803	36.5767	39.478	43.1805	42.2964	43.3265	36.5444	43.6143	36.8566	526.26	660.11	377.714	1247.96	484.255	147.901	509.62	699.899	1894.24	414.423	1155.32	1185.77	764.802	152.411	658.381	1099.67
Q8K3P5	Cnot6	ENSMUSG00000020362	56.1919	61.7337	64.2506	60.8077	58.446	63.0326	73.6629	73.2883	61.316	51.442	49.8041	59.6413	55.6233	58.9498	61.9433	54.7976	0	0	0	714.427	0	0	185.344	67.0808	275.786	0	0	193.51	0	0	1420.33	0
Q8VEG6	Cnot6l	ENSMUSG00000034724	61.1961	46.994	64.278	69.8176	65.5278	62.4595	67.792	60.3712	45.0178	49.9531	54.8143	56.6971	61.5701	52.5863	66.2097	59.4786	1215.64	1352.55	1925.53	5506.8	2506.51	1606.25	4137.88	3119.37	3968.45	966.426	3684.47	3469.13	1664.46	1034.8	4850.57	3252.79
Q60809	Cnot7	ENSMUSG00000031601	43.5132	55.765	54.2824	50.2091	65.3315	64.7987	65.7002	56.467	56.8599	58.9175	63.7968	60.5225	63.7739	52.2615	63.0426	56.3433	3503.68	4529.42	4289.13	8726.79	4766.91	5462.98	9906.39	8077.72	9769.84	6760.52	13545.9	12511	7276.18	3089.7	13566.6	8879.29
Q9D8X5	Cnot8	ENSMUSG00000020515	106.767	115.102	115.287	119.263	110.656	111.403	107.366	116.951	101.701	89.2366	115.726	86.2641	102.839	98.2537	102.341	90.109	4096.45	1683.24	3523.86	11729.8	5267.38	2826.21	5462.82	3873.2	6816.31	2086.4	7607.71	6043.84	2303.34	865.354	6817.66	3304.13
P16330	Cnp	ENSMUSG00000006782	711.184	876.142	748.645	762.268	539.001	588.541	580.648	550.375	398.096	390.466	346.676	342.707	523.524	562.978	509.843	497.979	279381	249736	275092	415060	206525	172617	298588	213529	155244	87586.1	187914	129570	112225	81835.7	166663	139040
Q9QXT0	Cnpy2	ENSMUSG00000025381	59.7488	45.3712	51.8006	44.6466	32.9579	39.3549	31.4044	32.2919	72.9956	67.2682	56.2105	63.9009	36.7809	41.358	26.3573	31.4827	24181.5	14705.1	31410.1	43727.8	17904.2	17250.2	23795.8	17635	40929.8	19912.7	40543.9	28231.8	11837.4	7063.91	18342	13412.7
Q9DAU1	Cnpy3	ENSMUSG00000023973	125.32	153.75	145.244	143.575	146.627	157.628	166.488	171.88	209.789	214.338	223.856	189.515	155.215	175.271	173.625	147.69	17520.8	9253.22	18712.7	33522	27089.8	19841.7	25635.6	20070.5	72560	36453.5	53973.8	48972.8	23614.3	11986.4	41869.8	20884.7
Q8BQ47	Cnpy4	ENSMUSG00000036968	16.4654	19.395	13.5157	21.1163	21.8442	20.4041	21.0873	19.4418	26.5318	27.1175	23.1431	24.5145	21.6521	22.4529	17.2332	22.0468	19382.1	9499.26	20270.3	29290.9	11842.7	13789.7	23344.6	17944.8	27595.6	15896	42350	24785.8	14951.3	5711.21	26258.1	21414.2
P47936	Cnr2	ENSMUSG00000062585	122.898	152.307	155.307	159.036	171.725	179.328	188.538	181.713	222.962	212.365	194.194	194.027	197.608	172.244	190.171	189.842	1590.8	405.915	0	821.863	991.995	0	558.519	0	887.815	0	478.709	462.497	613.5	242.619	0	446.667
Q5M8N0	Cnrip1	ENSMUSG00000044629	6.85006	8.41955	7.23209	8.90016	13.5111	12.6747	11.8128	13.7438	12.7247	13.8817	14.916	16.9875	14.5661	15.2755	15.2763	19.8133	4224.25	3816.24	20821.1	8613.87	10145.3	8241.99	9177.95	5280.06	22221.1	11296	24958.5	15611.3	10117.4	6904.65	4346.48	14616.6
Q8CBC4	Cnst	ENSMUSG00000038949	16.0603	14.7154	13.9157	17.4501	15.1823	15.627	18.2259	15.1671	14.0666	14.5444	15.9333	15.3825	16.5743	16.0397	18.3127	14.662	841.243	144.415	781.219	1898.97	329.363	407.892	1155.63	823.113	931.506	429.121	1490.42	1227	317.471	197.134	2039.53	1333.97
A2AL36	Cntrl	ENSMUSG00000057110	49.7145	56.4282	59.1523	58.8546	65.6469	67.7135	103.303	99.9151	58.6308	61.3133	76.3531	56.7528	63.617	67.2773	71.0881	62.2703	1422.42	940.71	1756.1	3241.26	1356.21	1358.26	2007.6	2432.48	2240.64	1168.69	2813.06	3343.37	1850.07	702.839	4185.47	5931.59
Q8CB62	Cntrob	ENSMUSG00000032782	13.7855	16.9494	20.8172	19.2358	17.8327	20.0614	19.1328	20.45	21.817	21.9472	26.8944	18.1238	18.6318	18.5197	20.5434	18.4419	5249.37	308.054	6384.88	2367.01	804.101	6409.73	7563.21	2029.1	727.959	78.4598	6041.98	887.197	6198.69	49.2381	828.415	2556.93
Q9D2R6	Coa3	ENSMUSG00000017188	87.5149	95.9497	75.2643	83.6617	91.368	82.8057	85.5888	88.2873	78.8688	76.5861	72.2406	72.7214	89.5562	92.5071	95.471	92.6533	1677.82	0	0	0	0	3714.31	2341.83	2773.35	15973.3	0	0	0	1210.16	1677.48	0	3872.89
Q8BT51	COA4	ENSMUSG00000044881	12.5622	14.1528	9.95219	11.0868	12.6605	10.8715	9.48453	13.5301	14.129	14.7932	10.5396	13.9755	11.0065	11.8213	10.1552	11.3643	0	0	0	0	0	0	0	0	0	0	3496.1	0	0	0	1593.41	0
Q99M07	Coa5	ENSMUSG00000026112	46.6169	55.9092	44.3472	47.5262	53.5141	52.224	49.3871	44.952	52.8277	50.2536	45.8818	53.2287	50.2875	46.2579	47.7936	42.3086	1648.04	0	1642.84	0	1625.71	2108.49	3784.89	2468.04	0	2853.4	8479.68	5551.76	2501.17	1920.65	11624.9	0
Q8BGD8	Coa6	ENSMUSG00000051671	31.434	30.4088	36.9591	30.055	36.6602	32.3914	40.3225	37.1478	39.6874	36.4087	31.0146	32.9303	36.0761	42.8137	32.294	42.0519	5464.59	1767.28	9740.64	12257.1	1810.11	1521.3	9957	6429.4	8020.32	4011.87	23176.4	18267.6	0	1109.74	9041.86	11942.1
Q921H9	Coa7	ENSMUSG00000048351	5.42328	5.59328	7.0539	5.4057	7.99814	7.12061	10.0904	9.34398	6.46191	8.4305	6.59782	5.73768	8.09483	9.85732	9.61505	7.52876	3141.41	0	4968.21	7543.96	5665.46	3675.64	5366.57	4565.59	16598.2	4456.78	19198.7	17364	5957.3	2156.93	9022.02	8703.44
Q9DBL7	Coasy	ENSMUSG00000001755	41.5715	51.788	45.3673	45.2372	42.1556	45.5699	47.9254	42.5871	37.985	39.9184	42.3071	36.2016	42.84	49.2185	42.6035	39.435	3955.55	3688.36	5991.57	9574.18	4885.2	5151.19	10013.5	7692.44	15245.6	7587.52	17906.4	16823.9	5437.29	3594.45	11587.4	9204.03
Q3UMF0-3	Cobll1	ENSMUSG00000034903	58.4998	71.7039	66.2459	68.1196	54.2416	50.9567	49.7384	49.4078	56.3823	63.8166	56.1433	57.7207	50.2278	43.7945	50.5269	42.2718	5764.17	3307.9	5509.28	14626.4	6039.32	7609.16	9652.24	9256.79	14299.9	5858.24	11107.8	11361.3	9163.42	5189.69	17296.8	16397.8
Q3UMF0-4	Cobll1	ENSMUSG00000034903	58.4998	71.7039	66.2459	68.1196	54.2416	50.9567	49.7384	49.4078	56.3823	63.8166	56.1433	57.7207	50.2278	43.7945	50.5269	42.2718	0	0	0	0	0	0	0	163.96	0	0	113.861	0	0	35.6134	231.486	384.871
Q9Z160	Cog1	ENSMUSG00000018661	38.2705	43.082	43.04	45.7985	47.356	46.5323	43.381	44.941	44.0772	51.2391	52.311	42.14	47.2274	44.8133	46.0913	35.2444	1193.76	724.902	892.805	3607.33	1103.43	808.37	1556.35	1372.39	3458.04	885.583	1827.02	2071.47	885.48	370.758	2266.18	1571.16
Q921L5	Cog2	ENSMUSG00000031979	40.1729	47.8582	43.5536	48.8482	52.9627	48.6842	48.5644	49.0251	51.9526	53.3966	52.1428	47.1222	58.297	49.6963	48.7151	46.522	1558.52	1127.08	3338.65	5597.6	1668.27	1846.57	3158.1	2676.91	2519.08	2431.72	5608.45	5031.48	1437.92	865.403	3800.19	3615.31
Q8CI04	Cog3	ENSMUSG00000034893	25.4825	27.8781	29.6727	28.6268	27.5746	27.5743	34.6895	29.2113	24.8655	27.791	33.0446	24.2079	34.4011	28.5496	32.4403	25.821	1392.03	1165.45	1747.94	5069.48	1354.82	1998.76	2538.56	2027.96	3862.26	773.372	3396.87	2130.45	1113.49	529.855	1909.78	1951.3
Q8R1U1	Cog4	ENSMUSG00000031753	47.0077	62.9017	61.4247	59.405	62.5115	66.5406	70.1593	70.2448	67.5795	76.4106	79.249	61.5298	64.536	62.8315	62.1879	63.4032	1253.09	197.533	973.011	4071.63	703.99	1142.74	1923.75	1997.89	1308.37	939.286	3116.98	2285	685.929	289.416	1921.67	2123.5
Q8C0L8	Cog5	ENSMUSG00000035933	41.1315	54.6659	45.373	57.5356	48.4129	52.27	52.9854	57.3774	48.1289	51.4176	50.0839	48.0718	51.8362	47.7783	46.7968	40.3047	2279.44	1121.46	2206.15	5271.65	1037.8	1758.61	3930.38	2828.65	5165.01	1987.45	7224.96	2904.1	1551.68	943.909	4980.38	2315.76
Q8R3I3	Cog6	ENSMUSG00000027742	30.395	31.5104	34.3053	32.6445	30.8518	30.3832	31.3751	34.0674	30.4045	32.4423	28.4704	32.6975	34.8265	30.739	30.3448	25.6012	504.98	293.34	1165.31	1173.51	1335.4	1000.5	2933.66	1789.88	3770.16	1674.81	1445.54	999.569	1028.81	461.246	3560.26	1124.45
Q3UM29	Cog7	ENSMUSG00000034951	14.6755	19.4999	18.6067	19.9176	16.9054	18.624	22.3475	20.7752	19.8417	16.1688	20.1946	16.7444	17.0661	17.8717	18.6424	17.0671	1875.35	693.607	2060.48	4265.52	1636.26	1278.31	2764.7	2558.55	4312.75	2220.52	5734.28	3436.42	1386.76	293.141	3193.5	3214.12
Q9JJA2	Cog8	ENSMUSG00000031916	64.0344	62.0742	70.0512	74.5772	71.4382	70.4434	85.7862	81.022	69.5465	64.3832	83.8794	61.8132	73.4103	78.005	92.1898	61.1423	1470.75	123.63	1418	4325.77	1985.19	1568.67	2001.9	2526.99	3797.57	1015.54	8357.19	1993	1016.82	808.696	4136.6	3867.58
Q5SU73	Coil	ENSMUSG00000033983	11.3267	12.0359	12.9481	14.7988	14.0334	14.6027	17.129	14.6713	14.6988	12.0097	17.8077	13.6786	13.1141	11.9724	13.2078	13.2371	1752.76	1046.06	1407.01	2994.43	1641.71	1360.49	2108.55	2498.67	5511.35	1598.8	6535.89	3262.62	372.393	662.502	3123.79	1206.56
Q9EQG9	Col4a3bp	ENSMUSG00000021669	16.7845	20.027	20.3329	15.9963	27.7141	22.5143	23.9598	22.3999	15.8104	19.8872	25.2868	17.7145	22.9223	18.0827	24.9826	20.1186	2159.01	913.493	2414.13	4114.55	1308.18	1965.63	3192.27	2626.96	2496.01	1214.22	4820.01	2308.61	1569.5	3355.79	1680.89	3972.62
Q8K297	Colgalt1	ENSMUSG00000034807	127.948	154.855	143.895	146.768	136.814	138.413	142.758	142.95	121.503	120.695	145.929	114.087	135.435	141.413	137.698	126.289	2915.37	867.571	5553.26	6881.65	3457.56	2406.37	4153.87	4354.1	2567.67	1468.46	3542.83	3483.28	2340.73	840.33	2914.7	3919.82
Q8K4M5	Commd1	ENSMUSG00000051355	74.5768	38.0859	43.818	44.5101	37.6828	36.3098	37.1608	42.3114	39.5455	38.2981	54.705	66.5445	58.8237	58.7408	33.7766	41.6204	1889.67	959.311	861.794	2256.45	1301.6	1912.99	3368.85	1954.77	4494.11	2605.07	9374.05	2739.31	2344.04	1745.78	7066.3	3576.04
Q8JZY2	Commd10	ENSMUSG00000042705	31.0879	40.9193	31.6533	32.6777	28.6769	32.8169	25.9428	29.994	34.7217	34.0254	30.4922	28.646	32.0738	26.0939	22.1012	24.7949	6465.87	5157.32	8890.62	11699.9	8743.53	9968.46	12439	13066.5	21731.8	14281.3	28729.3	28830.3	9070.34	9500.95	26344.5	16056.7
Q8BXC6	Commd2	ENSMUSG00000036513	21.0389	29.0042	28.652	23.1452	34.4441	24.8351	24.3942	40.1706	27.4757	20.6824	23.2044	30.6917	24.633	24.2827	36.8564	35.3159	6256.54	5058.03	6086.88	17382.6	3700.79	7655.78	16693.5	6022.79	16226.9	10158.4	31593.6	12227.1	9624.55	5038.94	20361.4	10330.6
Q63829	Commd3	ENSMUSG00000051154	154.627	177.534	157.113	163.095	185.548	192.193	182.411	190.597	175.875	178.528	183.089	175.636	169.907	178.247	173.016	180.412	539.297	1069.07	4643.3	6226.1	3989.5	4774.36	2794.08	4225.85	6787.79	2969.29	27285.1	12743.7	4818.63	2885.75	10780.2	10774.4
Q9CQ02	Commd4	ENSMUSG00000032299	248.627	268.944	270.591	267.139	282.356	292.77	259.166	264.468	224.019	248.559	292.841	221.435	232.9	249.603	260.906	209.807	3529.96	2780.66	6718.07	3033.51	6285.03	3731.09	8387.01	7212.71	17752.7	8833.94	24855.1	10114.9	7467.75	3923.98	13841.8	3152.13
Q8R395	Commd5	ENSMUSG00000055041	33.7448	31.6699	27.7505	34.133	32.5887	29.5279	32.3207	30.9156	28.1339	32.852	21.3238	23.8417	28.5686	32.9218	30.5815	30.9725	6571.4	4362.01	5772.22	12924.7	7721.62	8165.77	14809.6	9513.28	24254.4	8426.48	24596.2	21568.7	11887.1	5848.34	24119.6	17243.6
Q3V4B5	Commd6	ENSMUSG00000075486	57.1009	73.9124	54.5429	55.959	74.7096	80.2728	53.1143	67.228	71.6725	70.6611	59.293	83.1504	65.3378	59.611	64.4855	79.0994	0	0	0	0	0	0	0	0	0	0	2377.5	0	0	0	0	1813.64
Q8BG94	Commd7	ENSMUSG00000056941	41.8281	50.9447	42.2503	58.5126	48.8709	57.2492	47.4508	49.7605	66.6968	60.4724	55.6122	47.1904	47.8716	44.8288	48.6561	46.6184	970.845	0	4633.48	4847.88	1168.79	1120.75	4701.57	6150.03	4473.85	6027.52	12467.7	8510.95	2139.76	3704.16	15357.5	10563.8
Q9CZG3	Commd8	ENSMUSG00000029213	60.412	73.6977	65.5305	48.0515	96.7289	89.8166	99.1573	69.538	45.3717	67.549	51.6868	48.4438	74.0039	74.6933	67.3026	102.893	859.337	2771.74	6615.62	5659.87	4178.04	3455.26	9917.22	8224.41	7035.89	6757.52	32023.7	11782.7	4940.04	2025.4	27235.9	6990.69
Q8K2Q0	Commd9	ENSMUSG00000027163	18.2637	29.6099	20.6779	22.4073	23.921	22.1783	23.4671	24.8602	16.8037	18.4112	19.5946	17.8603	22.5561	22.6139	26.5244	22.4482	567.185	379.318	863.836	3164.37	3986.49	3872.43	3170.55	2769.14	6960.75	2614.48	29959.1	13034.5	3200.41	2398.49	8631.86	7693.14
O88587-2	Comt	ENSMUSG00000000326	31.5177	36.154	34.3137	35.8655	37.606	36.511	40.6271	35.2956	57.0151	52.1816	51.8512	48.3915	39.296	35.8252	41.3624	36.546	7669.6	10368.5	20329.3	27198.5	26470.3	17130.6	17449.5	14614.4	41943.4	21077	51689.3	29467.5	7882.32	6595.64	25970.7	14714.9
Q8BIG7	Comtd1	ENSMUSG00000021773	3.96752	6.64479	6.4082	7.05498	7.35098	6.07084	8.44341	11.2493	10.8667	12.9979	13.0536	6.38286	12.7762	10.6647	8.70681	7.82058	2938.57	793.913	2047.39	2948.92	1664.62	2776.55	2429.87	2352.69	10328.3	3008.88	12076.7	7164.17	2322.96	818.546	5193.46	2483.56
Q8CIE6	Copa	ENSMUSG00000026553	185.995	225.261	188.262	219.686	217.459	232.438	226.414	231.914	232.131	214.264	197.103	203.165	237.787	198.523	202.926	184.258	57554.7	42383.9	63475.8	85382	53604.2	56073.3	90193.6	52895.3	117422	60310.3	145397	81248.9	49041.3	28111.6	100053	50422.9
Q9JIF7	Copb1	ENSMUSG00000030754	85.7384	100.932	85.9652	97.0628	105.674	106.41	97.1976	100.405	100.159	89.3773	88.5833	89.5965	104.222	93.194	97.1923	81.6489	55166.1	39826.3	56317	97690.5	58792.5	52345.4	75074.8	55116.6	125015	63686.1	155691	85180.1	46711.4	29278.5	89270.1	61153.1
O55029	Copb2	ENSMUSG00000032458	92.9439	112.076	90.5094	99.2239	110.873	110.197	106.307	104.443	101.116	102.744	86.3013	101.533	113.472	99.1259	98.6452	98.733	28344.8	23372.5	36543.2	56126.3	28452.9	28618.4	51369.1	30108.5	70991.8	29226.4	79963.1	48381.7	21647.1	15256.3	49859.5	25940.6
O89079	Cope	ENSMUSG00000055681	198.419	215.647	183.659	202.248	215.594	218.275	212.899	215.989	184.476	199.594	186.387	172.429	218.55	245.71	208.846	194.444	31071.2	24068.4	71711.2	67281.7	27674.9	43924.5	87536.7	48415.5	77143.2	45664.7	147728	77719.9	20989.5	23464.3	99631.6	51036.3
Q9QZE5	Copg1	ENSMUSG00000030058	82.3247	98.8625	92.6961	94.1771	107.669	115.86	111.699	111.021	125.757	132.501	133.193	118.281	145.454	127.537	134.563	109.25	25821.4	13536	31445.6	46630.5	22578.1	20628.7	35824.2	26297.1	19365.7	11841.4	31431.8	22555.6	21793.6	18260.5	39881.9	34194.4
Q9QXK3-4	Copg2	ENSMUSG00000025607	39.947	43.6097	39.5752	40.5484	40.5242	41.0757	34.6562	46.7384	88.2701	102.482	77.97	91.1705	40.6727	32.0391	36.9537	30.3359	18692.9	17001.9	27334.8	40857.3	19107	21539.9	31756.1	27067.2	81533	39386.8	98323.4	68739.4	19856.5	9647.52	30763.3	24127.2
P61202	Cops2	ENSMUSG00000027206	23.5508	34.0609	32.3194	29.5327	37.3464	30.0271	40.1067	38.7036	39.5003	37.7119	43.4531	36.614	35.5128	34.0684	42.517	32.0947	29811.1	26673.3	26815.2	52133.3	28754.5	25971.7	35774	31877.3	84721	36283.6	91591.1	62046.9	27774.4	16368.2	41594.3	35145.3
O88543	Cops3	ENSMUSG00000019373	67.9838	78.3605	82.2814	73.995	85.4886	95.0866	91.67	82.8716	71.3299	71.8111	77.1736	74.7089	85.9852	75.8485	86.8394	75.02	15201.3	13537.6	20386.8	30155.7	19362.5	17241	32478.7	17163.4	43819	24057.3	65278.3	50460.1	14187.2	9166.38	38602.8	30076.9
O88544	Cops4	ENSMUSG00000035297	81.26	100.073	101.214	100.349	106.696	95.6144	104.426	106.909	99.5563	92.9657	94.9226	85.3501	114.102	92.1778	107.392	95.3392	33157.6	34527.5	48143	63756.8	41641.1	41042.9	45588.4	48088	101223	61267.6	141557	92345.4	34997.1	25041.4	64093.1	46570.9
O35864	Cops5	ENSMUSG00000025917	50.0643	63.3314	56.786	68.624	60.6425	67.5839	79.5349	53.5465	55.2873	62.3686	59.1151	57.5011	61.0469	61.5508	59.2217	66.8493	28743	23616.8	27065	36517.3	35181.2	26099.9	28963.2	30583.9	93696.1	46596.7	96550.7	57390.3	24707.9	15149.9	44969.2	25283.5
O88545	Cops6	ENSMUSG00000019494	111.184	125.407	72.4748	89.6177	107.41	131.685	86.7237	116.565	94.1635	103.904	69.7823	99.3584	96.5515	104.966	98.2123	126.255	34342.1	26360.6	28686.3	52660.5	40966.8	37370.4	51499.7	40337.5	99275.3	39861.9	118849	72608.5	31984.8	15675.3	51725.1	47474.7
Q9CZ04-2	Cops7a	ENSMUSG00000030127	50.8154	61.1445	58.2083	59.5479	78.4879	81.409	79.2762	82.6837	79.1671	80.866	86.3218	73.6221	83.0414	77.5791	78.1332	75.6162	6642.28	6478.79	7331.25	13160.7	9205.74	8567.28	9064.89	6794.94	29077.8	12248.6	39508	21670.8	7078.38	3431.14	9486.52	8231.65
Q8BV13	Cops7b	ENSMUSG00000026240	24.2082	27.0074	19.4933	28.9035	30.44	32.035	22.963	30.6087	26.8339	16.4421	16.1932	16.0472	25.0156	28.2658	23.4403	25.9863	8189.44	6099.75	6170.22	15579.6	8785.47	5853.17	8658.09	4368.72	18990.6	12112	20283.1	12928.9	6525.47	2736.01	7213.52	7535.01
Q8VBV7	Cops8	ENSMUSG00000034432	54.4418	61.4276	71.2941	65.0297	72.4651	73.11	80.1151	82.0313	67.5577	69.133	81.5144	80.789	75.4815	79.377	82.9469	75.7567	13685.4	10500.3	6691.87	15640.7	11526.5	16405.8	11603.5	14897.2	46076.6	18926.4	60475.3	24259.1	12087.8	8066.12	10492.8	14497.1
P61924	Copz1	ENSMUSG00000060992	153.938	191.253	160.179	174.221	156.688	181.93	156.942	162.147	148.985	131.729	128.56	133.588	134.926	150.704	130.476	129.302	17410.2	10007.8	23163.9	38213.5	18462.9	23096	15044.3	28871	19537.1	26891.2	83055.6	74387.9	17708.6	14342.3	31177.6	35680.8
A0A1W2P7G5	Coq10a	ENSMUSG00000039914	27.7178	30.4831	26.4973	29.062	31.2981	33.5254	36.018	33.3906	39.85	41.3937	44.7031	42.2157	35.8368	30.7782	36.6879	32.8277	0	0	0	0	0	0	0	0	0	542.316	3815.84	0	0	247.087	916.285	261.13
Q8BMS4	Coq3	ENSMUSG00000028247	3.44329	3.84935	4.74249	4.10208	5.89396	4.74879	4.82053	5.80024	6.48771	7.64088	8.21234	8.63572	6.20326	7.05015	5.02967	6.55012	610.646	0	249.739	2676.59	846.177	1279.14	2416.27	4072.18	6205.67	4523.46	17636.3	19027	2174.79	1244.5	3905.06	7990.38
Q8BGB8	Coq4	ENSMUSG00000026798	4.4347	6.13385	7.12934	6.34266	8.48646	9.06577	9.92547	11.3865	13.027	10.7077	12.9921	16.4888	9.76324	10.1602	12.8709	8.74659	0	0	0	1157.53	535.107	0	0	1617.15	6634.23	5186.62	14366.8	6186.94	0	0	3347.14	721.48
Q9CXI0	Coq5	ENSMUSG00000041733	31.3036	35.4987	35.4855	41.9256	51.76	48.8654	46.4498	51.7611	54.7937	50.455	63.3827	54.1129	56.2518	57.3293	68.2028	60.6591	1441.29	1028.43	3531.31	2209.71	2300.18	1558.2	6440.28	4022.33	23652.2	9458.56	33692.9	20722.2	3683.72	375.014	18022	5879.18
Q8R1S0	Coq6	ENSMUSG00000021235	25.1676	30.6234	33.3884	30.4852	31.001	31.3458	30.2402	34.8954	21.6248	29.3065	29.8053	23.9786	31.3129	31.6282	32.8365	33.855	9056.56	14268.3	19764	24730.8	16847.6	20090.6	21434.8	14768.6	47997.3	14737.6	37441.7	21945.7	41893.1	28909.1	50192.5	26034.7
P97478	Coq7	ENSMUSG00000030652	51.8831	52.0027	59.2286	58.4702	21.8622	25.0427	29.0483	25.7221	23.1509	19.2355	21.4002	20.2348	19.8965	18.1985	17.3714	20.1546	2084.67	744.995	3888.91	2094.4	1883.77	2602.76	2474.89	2534.47	19353.5	13527	33562.5	23464	3660.78	2300.87	12603.3	8055.65
Q8K1Z0	Coq9	ENSMUSG00000031782	47.9494	54.9955	50.7472	53.7089	52.2402	60.2976	56.4768	58.8137	67.6189	75.3113	80.6357	63.9999	62.4809	55.899	57.7908	59.0434	2884.98	646.927	1171.37	6495.73	4114.53	5913.61	8053.47	6363.38	17818.4	18552.2	49331	31651.8	8314.85	2955.22	14686.6	20016.9
O89053	Coro1a	ENSMUSG00000030707	2972.34	3567.92	2780.28	3099.48	3668.16	4045.34	3603.15	3776.66	2397.17	2384.43	2097.31	2152.73	3641.49	4381.98	3671.84	3732.05	1316570	1304960	1069320	1796080	1982810	2149240	2416740	2180300	3998200	2986630	4265210	3221740	2883180	2049390	3865380	3794390
Q9WUM3	Coro1b	ENSMUSG00000024835	355.659	425.361	369.159	395.68	347.502	366.746	374.868	354.571	358.291	375.934	359.086	322.183	300.601	319.279	309.287	281.239	99261.4	70217.5	106901	176234	91164.6	361318	353241	124951	503075	137445	548855	189734	326656	52916.3	180070	108114
Q9WUM4	Coro1c	ENSMUSG00000004530	38.3541	48.8648	46.6821	45.3903	43.2374	45.0939	45.9203	43.9839	32.9011	30.5328	28.8531	30.1098	39.8017	38.177	33.3037	39.0004	49827.7	35416.4	60363.3	89419.9	48024.5	53141.1	57161.8	55893.9	85564.5	34607.9	83985.8	51762.1	33207.6	18972.3	71285.9	59025.8
Q8C0P5	Coro2a	ENSMUSG00000028337	45.8179	59.5766	56.2092	49.7694	53.1109	58.516	54.9427	51.1425	57.6132	59.2643	52.4558	49.5731	63.3956	66.8261	62.2717	54.8457	3005.71	1309.25	2483.85	3643.62	2421.92	4670.14	7580.19	4034.96	13109.4	3005.58	11812.5	5462.35	6155.43	4195.9	16513.9	7265.96
Q9D2V7	Coro7	ENSMUSG00000039637	123.982	139.659	137.582	162.387	151.133	153.092	149.351	159.63	172.535	174.589	174.359	156.98	144.725	139.737	132.382	125.271	55889	39277.6	69752.1	110755	72678.4	66413.2	102892	73554.1	206770	89777.6	198036	136089	50381.1	41520.2	116943	60743.4
Q9CQI6	Cotl1	ENSMUSG00000031827	225.384	162.987	269.481	164.047	396.098	254.059	374.188	275.651	216.498	201.265	158.521	193.987	217.63	264.731	223.078	235.681	274602	330924	320352	506157	680197	623981	869107	692261	2310680	1225500	2412260	934503	1083840	712751	1720340	1451020
Q8CFY5	Cox10	ENSMUSG00000042148	11.3091	13.8026	17.2687	14.9664	12.6681	16.1813	16.5598	16.5126	13.3487	14.0618	13.055	11.871	14.3952	16.2883	15.2138	13.4697	0	0	0	323.437	0	0	0	0	0	0	0	0	0	0	0	283.161
Q6P8I6	Cox11	ENSMUSG00000020544	20.697	29.0025	23.6217	22.8968	25.7776	27.6356	27.1653	35.5515	27.6839	25.4807	26.4769	23.5778	24.6045	27.5874	34.9941	26.0043	1191.95	337.54	2569.68	4204.89	393.937	853.393	972.512	2596.63	2294.46	1107.83	3568.21	1629.08	548.072	0	1514.01	696.545
Q8BJ03-2	Cox15	ENSMUSG00000040018	26.8179	34.1209	27.2571	32.3186	30.0205	31.6481	28.9538	34.2005	30.7718	35.1732	29.5992	31.1531	33.6457	31.0356	32.4973	26.9775	3723.77	1209.57	3678.5	15366.6	1333.22	1031.08	3290.61	1620.87	4387.15	2842.37	6271.7	3598.68	1516.85	610.205	4415.2	2263.16
Q9CR63	Cox16	ENSMUSG00000091803	69.2876	74.8643	89.4335	76.3295	98.9162	91.7962	101.301	91.9896	102.84	109.109	94.323	100.479	78.9956	83.5462	64.2516	114.043	3272.93	1769.91	2359.36	3959.16	3007.93	2239.01	0	3026.78	5408.21	5472.53	5518.03	0	2444.39	1238.45	2816.52	6929.14
P56394	Cox17	ENSMUSG00000046516	138.689	124.848	117.448	94.1318	117.258	121.529	113.959	129.402	139.948	144.161	140.987	166.455	112.505	130.081	141.514	151.854	8692.34	0	17090.3	16989	13719.6	5443.48	18072.1	9640.34	15717.3	5934.04	64534.1	35805	6959.84	4350.44	29949	16667.5
Q8K0C8	Cox19	ENSMUSG00000045438	16.0251	16.4192	15.3291	14.8984	17.5246	16.9477	15.6893	17.9348	14.7939	13.95	14.9413	13.6756	16.6163	15.5858	18.1024	14.8251	0	0	1159.94	3214.38	0	0	2438.09	652.754	1373.8	0	1361.74	1601.06	0	0	0	890.836
Q9D7J4	Cox20	ENSMUSG00000026500	57.7105	55.9492	48.3422	40.1691	74.7943	68.7201	52.4139	77.0994	60.4366	56.4556	48.7665	70.2419	71.9735	80.5099	74.49	97.7495	6026.12	2526.94	6705.36	12486.9	9391.6	4143.6	13498.9	10507.5	20791.2	12470.4	15694.8	21481.3	7622.73	6537.91	17106.1	17400.3
P19783	Cox4i1	ENSMUSG00000031818	408.449	475.468	486.573	403.469	503.524	484.442	548.069	478.763	595.52	651.226	602.93	513.385	441.751	535.016	425.92	472.981	235921	186867	218311	344014	248766	253747	347428	272069	622434	333296	866211	540393	208593	133923	399460	268415
P12787	Cox5a	ENSMUSG00000000088	197.551	233.259	210.909	209.215	257.995	255.612	257.962	253.382	257.031	265.774	203.365	251.312	205.181	210.176	207.941	259.175	12429.4	8500.93	13149.4	46097.7	17270.2	30640.7	45914	112443	42240.9	29513.7	383832	127704	15129.2	21708.3	72876.5	87465.1
P19536	Cox5b	ENSMUSG00000061518	170.772	158.139	162.102	144.406	178.566	195.126	188.184	204.336	169.557	153.932	141.823	193.414	178.809	181.336	180.469	171.819	15126.2	5916.42	17672.5	24682.7	16601.8	16005.6	28584.8	26842.2	30716.8	21162.1	114165	64464.2	8421.79	8850.85	37023.6	55383.2
P43024	Cox6a1	ENSMUSG00000041697	402.138	425.163	367.96	357.874	440.168	452.278	440.793	455.896	404.734	387.113	308.135	424.181	413.825	480.762	418.08	474.559	1561.6	13327.1	30552.2	2046.57	11075.2	1385.25	32421	0	43482.1	26969.9	149261	6237.55	4205.71	2697.68	76756.9	0
P56391	Cox6b1	ENSMUSG00000036751	330.144	330.492	315.097	300.779	343.332	359.635	349.934	351.69	405.456	434.697	332.417	432.367	352.04	383.547	302.879	458.477	332487	261329	384327	483112	453579	376119	443881	422937	1096510	596377	1164860	1006150	299574	201113	677766	429451
Q9CPQ1	Cox6c	ENSMUSG00000014313	204.901	236.928	220.462	212.608	276.574	266.532	285.446	288.695	297.565	296.102	256.466	326.111	207.202	240.353	215.921	267.94	707158	618115	549724	968275	637161	599572	502576	841530	1526770	922744	1491560	1355070	524286	251537	711773	810319
P48771	Cox7a2	ENSMUSG00000032330	171.471	169.984	158.323	145.29	180.016	166.527	167.262	172.363	154.173	162.172	128.547	163.026	144.858	179.337	144.694	195.838	24770.3	22555.8	0	0	0	25767	0	0	19558.3	17385.6	19172	3625.79	32915.1	0	13083.7	0
Q61387	Cox7a2l	ENSMUSG00000024248	68.4031	74.0761	67.2914	59.3542	84.279	77.7428	74.271	74.1813	109.861	99.6814	87.3456	93.8677	77.9761	72.2206	79.7829	81.4012	4120.27	1293.94	9488.49	6264.04	7818.25	3339.39	12827.8	7732.08	9969.41	4200.89	10055.4	8215.46	6451.35	3321.66	11441	7313
P56393	Cox7b	ENSMUSG00000031231	91.2787	94.8194	77.9579	94.7551	110.775	111.7	98.5893	109.929	117.202	132.835	85.7886	154.053	85.2452	105.824	95.626	132.614	55722.9	31413.4	61881.6	27313.3	53196.4	32492.8	22050.9	25377.9	42678.7	42199.8	12901.6	45341.9	30883.5	8964.88	21191.1	43701
P17665	Cox7c	ENSMUSG00000017778	100.11	107.726	131.459	101.515	128.845	133.817	140.72	137.75	115.125	123.431	133.145	130.77	116.14	131.439	149.64	142.452	955.198	2859.54	0	0	5366.83	0	0	0	5209.88	0	0	4856.41	0	0	0	0
P84086	Cplx2	ENSMUSG00000025867	8.57583	7.98781	9.4939	7.44672	1.80439	1.7725	2.35871	2.47046	0.161109	0.1	0.1	0.1	0.1	0.283308	0.238217	0.15391	52713	34403.4	52459.5	116603	11440.9	12903.8	21751.7	23298.6	0	0	0	0	0	0	0	0
Q80V42	Cpm	ENSMUSG00000020183	95.5524	104.55	98.1868	102.356	83.1154	81.0757	80.5445	76.0587	28.7607	21.6065	21.9152	18.8891	85.5344	72.4042	80.209	66.1442	26978.7	24578.2	32632.4	41617.5	15749.2	13250.5	20243.6	13269.9	1472.54	1182.22	1549.89	1248.45	5769.65	3995.8	16576.4	9708.08
Q8C166	Cpne1	ENSMUSG00000074643	91.1174	72.0424	76.8988	98.1726	118.676	77.4183	78.3595	80.79	75.24	59.1506	56.5752	67.6976	106.377	104.89	98.8269	101.209	40231.6	35230.7	34871	51311.8	54250.8	50053.1	75298	52439.9	112017	71789.5	141057	83459.3	60871.9	42559.2	103194	48321.7
Q8BT60	Cpne3	ENSMUSG00000028228	13.8388	17.3122	15.34	13.6536	16.0743	16.6743	16.7346	18.758	18.9873	16.7319	17.5018	17.9377	19.9871	17.8481	18.0134	18.4414	21467.1	10188.8	21781	45915.2	24278.9	21404	43371.5	29272.9	40185.1	19110.4	78087.5	48538.1	24981.1	13997.2	68776.1	45348.8
P36552	Cpox	ENSMUSG00000022742	17.182	15.0406	17.3036	19.3393	18.5999	15.7019	22.3332	20.5332	20.2818	16.4545	20.2409	16.1082	17.7156	19.0128	22.5117	17.2051	15742.1	11098.8	17007.1	25564.4	14170.5	14575.9	25074.2	16979.8	52909.5	20187.8	45800.8	44165.9	13124.2	5100.69	30524.9	15339.7
Q8BFS6-5	Cpped1	ENSMUSG00000065979	3.68465	5.46817	6.13188	6.74155	4.88027	4.71987	4.8153	5.47224	9.02345	8.44967	8.56588	9.00659	6.13988	3.86108	4.7943	5.58119	0	0	0	4707.2	0	0	0	0	892.57	0	0	0	0	0	0	0
Q9EPU4	Cpsf1	ENSMUSG00000034022	69.0059	88.4073	79.8866	82.9375	100.026	111.931	102.603	99.5864	83.8865	82.4514	91.5515	73.0495	111.463	112.533	107.338	89.2145	9154.17	6576.85	9755.41	18429.5	10750.3	8832.05	18339.1	11999.4	19272.4	10211.1	33286	21747.4	10345	4865.34	19932.1	17124.8
O35218	Cpsf2	ENSMUSG00000041781	38.9514	45.0905	42.4724	49.3169	47.4712	49.605	49.0897	48.9203	33.8965	33.6972	37.5906	32.7135	48.4674	41.2367	43.1588	42.9406	18304	16130.2	28681.6	36051.9	29188	28965.5	38022.2	34505.8	56874	26982.1	76835.5	42414.7	28290.5	16855.3	54557.3	48284.9
Q9QXK7	Cpsf3	ENSMUSG00000054309	106.6	128.075	112.301	114.999	142.496	152.556	144.876	149.56	136.445	141.841	132.294	129.439	154.454	152.978	140.812	140.469	24803	19177.3	30271.5	44580.6	34096.7	30198.9	40128	40544.8	60032.9	31100.2	76897	45523.2	33110.3	21904.9	65206.3	50436
Q9CWS4	Cpsf3l	ENSMUSG00000029034	62.9229	66.7918	70.3221	66.711	64.4632	72.0206	80.4358	71.0204	64.6649	60.3957	66.5691	55.7906	67.8457	62.0208	70.6577	57.5505	3221.52	1026.46	5888.29	8097.59	4185.98	5149.38	4726.8	7513.59	20060.4	6671.92	18772.6	11144	2021.03	1098.29	7399.34	5346.04
Q8BQZ5	Cpsf4	ENSMUSG00000029625	36.6495	35.5987	36.2593	37.9479	43.075	45.3967	45.7658	46.858	32.3311	38.6445	44.25	34.4164	39.5016	38.2718	40.4554	39.7494	20820.2	11875.9	18691.5	35832.7	18075.6	19548.8	28098.3	30859.7	52798.7	20866.1	73280.4	45000.2	16430.1	7362.56	45356.5	25929.2
Q8BQZ5-3	Cpsf4	ENSMUSG00000029625	36.6495	35.5987	36.2593	37.9479	43.075	45.3967	45.7658	46.858	32.3311	38.6445	44.25	34.4164	39.5016	38.2718	40.4554	39.7494	7661.97	1220.44	2122.65	8100.42	7573.71	8111.62	5485.2	4568.85	13824.1	5616.74	23099.3	4175.9	7658.3	4086	11740.1	4450.81
Q6NVF9	Cpsf6	ENSMUSG00000055531	78.2036	89.0448	79.2104	90.9058	105.077	110.112	94.1011	114.231	96.6152	91.4488	77.4426	86.0185	106.07	97.9984	107.857	100.981	62392.2	40134.4	52832.4	98243.1	59416.8	47917	69298.6	56265.5	97425.3	64806.7	128594	110940	46444.2	35148.5	93197.7	72979.8
Q8BTV2	Cpsf7	ENSMUSG00000034820	28.5274	40.9917	39.1542	40.0883	45.2728	42.6968	48.1009	47.7695	38.5022	39.0234	46.7638	37.4337	42.9209	43.463	44.6918	41.9074	14481.3	11554.7	14599.1	28632	10018.8	7038.11	16128.7	17996.9	24593.8	10932.6	23578.5	21565.1	8202.76	4057.11	21998	20396.7
P97742	Cpt1a	ENSMUSG00000024900	51.4842	53.6451	76.296	82.5688	49.0147	42.1591	72.724	71.3488	37.8511	27.6535	53.1539	47.0252	61.6375	44.5967	76.6912	71.486	28744.5	21718	34502.9	51315.7	27129.7	27966.3	47422.9	41087.8	19790.4	11841.3	37289.4	21942.2	30667.2	13672.5	58924.5	43352.2
P52825	Cpt2	ENSMUSG00000028607	19.3102	20.6272	13.6716	19.3854	19.7363	23.2346	19.5436	19.7921	21.2392	22.6325	22.211	15.8987	22.1318	24.542	20.1862	20.2962	9548.77	7972.49	11705.5	22312	13254.7	13303.5	16911.7	16664.8	37702.6	20393.6	45551.5	35660.5	10640.6	7620.88	22996.3	21782.1
Q64735-2	Cr1l	ENSMUSG00000016481	95.0542	105.71	101.765	91.8191	107.019	107.043	105.569	106.045	85.8925	94.8863	112.248	92.0038	112.061	109.263	127.057	104.591	7701.96	4141.98	8879.11	15561.7	9770.67	10275.4	8088.87	11575.8	20178.7	6787.96	20053.9	16218.4	15796.1	7363.79	22231.4	12923.8
P19070	Cr2	ENSMUSG00000026616	117.822	156.178	130.181	142.708	416.451	431.957	408.798	411.475	2089.02	2269.74	1917.51	2157.61	584.697	424.662	514.418	474.861	833.692	1401.94	1436.93	2485.64	8456.17	6603.8	11017.3	10448.4	73107	37111.6	64666.2	63981.5	14670.1	4768.2	19790.2	24847.7
O88843	Cradd	ENSMUSG00000045867	9.82006	10.8011	9.23795	7.92837	8.24949	11.4089	9.61929	11.0177	7.96791	10.7376	11.1166	11.1817	11.2405	12.4589	11.4655	11.0262	659.48	560.156	0	0	1359.77	915.242	2213.9	787.856	2550.5	1417.63	2533.11	2760.1	1077.08	659.964	2191.8	638.54
Q6PG95	Cramp1l	ENSMUSG00000038002	4.16898	4.06135	5.40176	4.18573	5.0087	5.03632	5.70644	5.9045	4.18165	4.17885	5.16064	5.2921	4.75322	5.15137	5.84013	4.58538	26.6394	0	0	39.9925	0	0	0	0	0	0	0	69.5222	0	0	0	0
P47934	Crat	ENSMUSG00000026853	6.92518	10.5733	12.5494	11.135	19.3679	27.4041	32.4669	29.6605	29.0848	30.022	30.8856	20.8668	40.5336	37.1855	29.7652	34.2671	301.357	0	93.3733	214.533	377.228	148.289	977.667	357.183	3672.72	1912.83	3990.02	3390.05	1498.01	1024.22	5259.88	3126.17
Q8C7D2-2	Crbn	ENSMUSG00000005362	80.3868	94.6373	66.5805	86.3983	90.3914	91.8613	77.4352	87.6502	92.1161	92.8233	86.8312	89.5416	115.155	96.0598	85.1143	89.2411	1716.93	1768.82	1251.73	2496.32	1391.17	2022.02	2166.69	1539.62	4262.16	3294.46	6053.14	4383.56	2071.09	1296.05	5208.2	2488.14
O35427	Crcp	ENSMUSG00000025532	46.3887	49.4405	44.4902	54.0526	51.3562	54.2761	50.3492	49.6263	46.5951	43.6594	40.7357	45.4154	49.9046	56.8968	50.0384	43.1474	0	0	0	1081.56	0	0	698.042	819.812	0	0	2992.42	0	0	0	988.616	1117.79
Q01147	Creb1	ENSMUSG00000025958	48.3174	47.6594	39.702	34.4952	45.2681	52.685	42.8073	51.1808	44.2619	30.5444	31.0393	47.9565	48.0455	37.6788	43.4039	44.0235	25437.6	11517.2	22968.1	51332.4	19259.9	16388.8	42850.9	51023.5	33341.6	20469.1	55132.8	28654.8	16943.6	12053.2	46081.6	46110.2
P45481	Crebbp	ENSMUSG00000022521	23.7869	28.3374	39.404	29.3736	32.1951	30.928	42.6981	39.2399	29.5974	31.6602	38.6017	31.9725	34.0194	35.6433	41.4863	38.2461	2378.58	1546.49	2889.49	5219.68	2883.26	1844.16	3405.7	2985.73	3897.22	2729.72	5364.6	3726.57	2486.22	892.137	4520.2	2973.68
Q8CDG5	Crebrf	ENSMUSG00000048249	46.1259	44.2213	40.8896	45.3343	46.4224	49.0653	47.0222	45.3867	40.6846	38.8713	35.8947	34.3798	39.9279	40.9445	45.3896	43.7379	6780.87	8155.31	33845.7	5967.87	4829.66	6068.28	10872.9	9604.49	4970.95	7394.16	14218.1	7427.78	5298.93	1454.49	18137.1	5186.97
O88668	Creg1	ENSMUSG00000040713	18.6762	18.0367	17.7649	19.6979	16.4011	18.5283	15.0909	16.5214	28.4789	31.1314	26.1865	27.5294	14.7895	15.024	13.6693	13.5506	1358.04	1190.16	1723.32	1597.68	1559.49	1852.94	2151.08	1486.11	4885.76	2939.62	4912.65	3830.79	1722.47	1396.25	2303.69	805.104
Q9CYA0	Creld2	ENSMUSG00000023272	99.4627	70.0803	83.8633	86.6049	49.2798	52.186	54.382	47.9037	52.8808	51.2366	44.0406	44.5999	50.7182	63.6309	53.6643	49.8966	23716.9	6401.44	34751.6	39454.3	6582.5	5145.48	5942.15	6247.81	11620.3	4176.78	15157.3	7270.54	4321.34	1682.51	12593	6741.23
P27699-11	Crem	ENSMUSG00000063889	28.8947	32.3214	17.0299	24.3918	23.866	24.0781	33.7209	27.0626	20.4209	20.0049	32.2888	26.7545	30.3573	23.3521	28.1662	21.8352	0	0	0	0	0	0	0	0	0	0	0	0	0	0	0	0
P63254	Crip1	ENSMUSG00000006360	1328.85	1477.19	1156.32	1159.6	986.376	963.524	811.646	1002.75	964.979	1098.02	604.013	1040.1	790.565	993.473	762.698	1044.8	856905	733989	424390	569852	1060040	897370	1091520	469282	1439480	750616	2493620	976068	977914	424241	1795190	531788
Q9DCT8	Crip2	ENSMUSG00000006356	2.30764	3.65005	6.81685	6.06624	2.98102	2.28389	7.84903	1.69668	0.1	0.766464	0.1	0.839937	1.88724	1.24912	7.84091	1.99958	467.957	0	0	1874.33	0	0	0	567.193	0	0	0	0	0	0	0	484.095
O70333	Cript	ENSMUSG00000024146	100.793	103.325	94.0513	88.3676	114.225	101.128	105.92	103.966	100.483	94.4342	83.4538	85.948	98.9924	98.6552	98.4504	110.989	12628.8	3947.17	8061.4	23262.3	12154.6	8254.8	17450.5	13611.4	3479.32	6828.74	4359.1	9095.74	2100.43	2104.77	40747.7	19977.7
Q64010	Crk	ENSMUSG00000017776	45.8725	48.7087	41.4221	40.5706	54.2822	50.4489	51.2713	57.0579	43.3529	43.8306	41.4375	46.9104	59.7573	51.1467	58.4003	58.7653	5692.31	6674.7	911.698	5806.15	2434.74	5921.99	5351.59	2621.28	11133.1	1369.16	8423.68	4431	4143.92	2972.85	4864.55	2286.64
P47941	Crkl	ENSMUSG00000006134	37.2811	42.337	42.0155	45.5455	41.2633	45.2269	49.3978	47.4097	33.3309	31.723	34.3815	31.2735	46.8839	41.1881	50.1411	38.5082	43086.8	43793	44793.9	71536.6	45090.8	44219.8	75416.9	49676.1	126399	45328.3	139520	71012.9	41414.6	30558.9	105481	44611.2
Q8CII9	Crlf2	ENSMUSG00000033467	37.5815	34.6148	39.5056	29.6223	44.6087	46.8748	45.0119	46.5058	46.6042	46.4813	45.6889	50.768	54.9713	65.5127	55.2744	51.044	437.35	0	0	1384.72	410.323	516.099	947.964	1986.2	805.797	670.807	2782.22	1837.5	934.722	541.432	3814.81	2458.11
Q9Z2L7	Crlf3	ENSMUSG00000017561	192.55	222.38	180.009	207.599	336.305	320.138	298.649	323.558	231.885	224.002	223.986	217.578	377.439	359.386	375.059	346.535	12420.7	13473.3	16469.4	33748.9	23979.4	38042.6	42591	27932.6	81556.6	42417	78848	30705.8	43776.3	29877.4	79810.7	36888.8
P63154	Crnkl1	ENSMUSG00000001767	31.3159	37.2904	33.0052	38.7585	34.3852	41.5659	41.9831	35.7087	31.1288	29.9928	31.8648	29.023	36.9744	31.7192	42.7276	31.4404	14364.9	12305.1	43758.6	41200.7	15294	23031.5	31734	23849.5	28379.3	18098.3	57735.2	34327.8	11587.2	8166.67	39713.5	26347.3
Q8CJ40	Crocc	ENSMUSG00000040860	5.20277	7.78353	6.66519	5.52507	7.8304	5.4982	5.38795	6.24683	5.57831	5.04423	6.6451	5.99456	8.74654	8.30846	7.18748	4.5068	6986.78	3117.73	2844.39	8828.51	7465.46	10041.2	8078.03	5517.19	16521	7663.04	8397.35	6870.19	3017.72	2466.75	10482	10372.8
Q9DC50	Crot	ENSMUSG00000003623	30.2038	36.9375	30.312	30.4918	29.8024	32.2957	27.6061	31.2403	43.7068	39.3096	41.3356	41.4902	34.6382	29.4771	28.1802	24.6802	1226.54	2159.12	3377.37	7855.06	1661.27	1665.43	2735.67	2630.01	6772.96	3087.86	9047.74	6790.64	500.661	307.11	2646.74	2115.7
Q68ED7	Crtc1	ENSMUSG00000003575	5.10849	7.73464	9.86869	7.71274	8.75323	9.73228	9.75793	8.95994	10.9732	10.5765	10.0612	10.0771	8.64492	9.71684	8.88499	7.90862	0	0	617.882	749.109	373.312	376.815	956.076	356.627	3962.67	1789.15	3999.31	3508.16	914.161	207.159	1307.18	970.229
Q3U182	Crtc2	ENSMUSG00000027936	108.1	128.863	139.399	127.922	122.411	132.19	152.848	134.889	113.753	122.311	130.295	124.519	125.579	126.83	147.491	124.629	2534.79	1162.91	5234.01	10021.6	4321.28	3559.69	6548.01	4440.31	11554.1	4949	20344.7	8957.83	2494.28	1032.8	8873.36	5599.95
Q91X84	Crtc3	ENSMUSG00000030527	10.677	15.0119	19.6048	17.2916	19.382	15.9889	21.1547	21.1279	19.8346	19.5328	22.8594	21.5829	18.9304	22.5745	24.8465	19.9422	804.983	289.706	749.581	751.223	1099.87	1206.17	907.842	1267.76	4255.4	1864.99	2632.39	2006.91	1628.86	0	3429.13	1706.65
P97784	Cry1	ENSMUSG00000020038	27.8932	31.2735	28.1576	31.5772	27.3145	32.1775	28.9627	29.5329	19.4244	21.013	21.4661	18.1231	24.1255	25.501	26.6651	24.2415	0	0	0	162.262	0	0	0	186.891	0	0	154.713	197.551	0	0	0	96.4908
Q99KP3	Cryl1	ENSMUSG00000021947	11.9027	11.3662	12.506	11.8063	13.9234	13.2088	13.5474	14.7615	37.7795	29.3321	31.6481	32.701	19.4455	17.1966	16.5038	16.4448	8274.63	7683.75	10292.4	15176.9	8704.3	9902.48	13192	10983	118619	53394.4	173022	107102	20575.6	13262.2	39730.6	23822.6
P47199	Cryz	ENSMUSG00000028199	1.56346	1.06882	1.7013	1.62522	3.34148	1.58324	2.14323	2.64177	4.68412	3.70147	4.58085	4.27107	2.46086	2.08858	3.2878	2.6843	971.425	848.775	1549.49	4396.52	1352.77	1003.07	4586.5	1443	12282.1	4456.34	20890.6	11089.1	1862.07	1345.07	7621.31	4012.73
Q921W4	Cryzl1	ENSMUSG00000058240	65.9904	86.1129	68.515	71.7387	70.6891	82.4032	53.8449	80.6992	64.0445	75.6752	70.103	69.4006	77.4273	56.183	84.8205	74.1126	8721.84	6551.51	8526.47	12828.8	14205.7	11213.4	20842.2	16830.5	38221.5	15918.8	47991.1	24583.3	16030.7	8703.62	23193	16090.4
Q9CZU6	Cs	ENSMUSG00000005683	137.927	162.638	136.524	151.18	164.323	165.122	157.627	168.003	136.876	135.803	116.969	139.152	157.535	154.111	137.941	156.051	233568	247641	194222	474858	296761	264112	383506	340193	649067	396096	741257	549054	288008	192478	479335	428201
Q9DBE0	Csad	ENSMUSG00000023044	11.1725	11.649	11.9453	11.4162	17.0805	15.4011	19.1881	18.7152	12.3076	12.342	13.1399	12.2004	18.1209	20.9878	16.9729	18.6186	0	0	0	506.622	0	0	0	187.874	486.384	0	594.848	428.5	238.179	138.651	575.521	331.513
Q91W50	Csde1	ENSMUSG00000068823	206.457	249.744	276.698	265.383	301.643	345.883	332.343	313.282	275.514	285.441	374.368	286.293	336.115	306.493	404.876	285.833	8725.79	10056.2	10232.5	21474.4	9900.53	11094.9	15334.2	10369.5	18788.4	10352.4	26485.4	14589.8	9619.24	3999.91	19211	15764.9
Q9ERK4	Cse1l	ENSMUSG00000002718	71.6186	90.6524	93.0343	93.7065	97.8562	100.429	103.891	86.8291	76.64	73.973	84.6575	79.8923	96.4354	88.4197	95.8558	89.4383	343284	303557	501614	158997	463910	382310	138298	62942.3	765357	1211580	192991	96381.5	59305.7	503926	116472	72979.2
Q8C1F4	Csgalnact2	ENSMUSG00000042042	13.7503	19.5747	13.9579	15.9575	18.4927	18.8407	20.7688	18.1936	34.1183	32.3722	29.1534	34.1659	20.8091	22.2565	21.0731	18.8943	0	0	0	156.89	122.247	0	188.31	235.63	1226.23	338.803	0	1203.3	247.618	55.5729	447.382	223.741
P41241	Csk	ENSMUSG00000032312	364.426	466.653	458.954	458.072	424.44	440.88	490.646	447.94	261.508	220.327	258.528	214.19	366.835	389.122	411.121	349.352	124206	125598	144068	268206	205836	205769	260096	212833	385973	186159	428476	281159	208853	145186	390154	261176
Q8BK63	Csnk1a1	ENSMUSG00000024576	149.833	163.246	162.946	168.085	159.141	191.972	186.088	192.419	175.671	158.314	165.303	166.709	162.674	162.511	185.313	159.379	11673.3	15293.6	17908.1	35006.6	19455.3	18241.8	29114.2	23131.8	35972.2	20459.4	47620.9	31657.2	16179.4	12229.5	43173.5	32790.5
Q8BK63-2	Csnk1a1	ENSMUSG00000024576	149.833	163.246	162.946	168.085	159.141	191.972	186.088	192.419	175.671	158.314	165.303	166.709	162.674	162.511	185.313	159.379	534.345	0	424.774	1186.37	0	0	608.024	214.187	431.314	0	899.184	0	0	0	787.402	549.11
Q9DC28	Csnk1d	ENSMUSG00000025162	95.3284	107.941	113.403	125.62	118.759	114.782	130.002	128.415	114.957	109.538	122.1	103.517	114.871	120.124	120.577	103.649	3191.76	2584.3	3407.09	7380.98	2548.99	3181.77	6643.04	4837.93	7998.05	3959.92	17140.6	6627.07	4060.35	2024.93	11204.8	14239.7
Q8BTH8	Csnk1g1	ENSMUSG00000032384	19.1223	23.125	24.3119	21.7266	20.0331	24.1785	31.9232	24.494	19.0467	22.4795	36.1293	24.2344	25.8023	28.5567	26.6327	24.1394	0	137.397	616.547	377.133	258.182	833.017	604.701	277.804	943.726	147.871	240.827	371.437	183.535	111.76	322.966	271.374
Q8BVP5	Csnk1g2	ENSMUSG00000003345	157.699	186.184	190.319	191.086	179.602	203.949	228.801	202.863	160.962	169.138	182.055	146.986	177.389	201.937	214.74	172.214	0	143.137	305.809	302.076	335.972	247.587	470.859	219.487	291.724	258.437	666.503	268.159	374.554	134.077	615.018	310.976
Q8C4X2	Csnk1g3	ENSMUSG00000073563	58.527	69.2182	62.2479	67.6327	77.9569	82.3529	74.6154	77.1432	46.2754	51.7648	54.4459	49.0309	85.9306	77.0845	94.4763	73.4944	4029.09	2498.54	5190.84	6560.76	5369.62	4251.08	6545.4	4731.66	5072.69	2524.34	5661.99	4377.88	4313.81	1716.32	9903.37	6778.07
Q60737	Csnk2a1	ENSMUSG00000074698	30.3757	26.4093	35.1013	26.6277	34.7441	27.0807	40.3515	39.8112	32.5228	33.1346	39.9345	40.2041	31.1876	33.0259	40.1991	37.5676	35488.3	29149.8	55902.9	58046.5	51392.3	40036.7	82561.7	33095	121782	65707.3	160734	80045.8	53321.6	28373.7	93132.8	46007.9
O54833	Csnk2a2	ENSMUSG00000046707	9.33115	15.3096	21.6791	16.3825	14.5478	18.2502	15.9567	16.3369	14.894	12.6391	16	15.8296	14.8044	13.6664	16.1021	8.98117	20264.7	20108.5	27451.9	39406.9	24023.5	22623.4	37086.7	23536.4	73510.3	40287.7	94021.6	55618.1	20791.2	12394.6	42110.2	29301
P67871	Csnk2b	ENSMUSG00000024387	95.4826	93.1666	99.4544	104.071	109.012	111.353	118.186	112.816	100.96	104.414	93.8083	105.774	107.169	111.02	105.02	123.415	42890.5	30261.8	43055.9	88967.5	53029	54115	94514	70869	135255	60925.3	218007	106226	51388.5	32310.9	100204	69393.3
P97315	Csrp1	ENSMUSG00000026421	43.0383	56.2201	48.1835	55.2499	41.8764	46.3296	47.5749	49.9254	33.5661	29.3891	27.9331	29.6424	50.253	60.4668	45.0249	50.383	165474	138282	217331	310125	162180	88145	183982	174892	102008	73351.3	132676	130780	95642.9	77424.7	172047	148829
P97314	Csrp2	ENSMUSG00000020186	22.5708	26.1328	26.6683	25.5372	15.7196	17.6005	13.888	15.3503	0.917189	0.1	2.12847	0.767214	7.98139	11.3281	8.01157	7.2486	7548.22	3867.51	5704.7	16400.7	5395	1748.33	7271.72	4120.88	0	0	0	0	0	566.101	1823.98	1146.63
Q8CID0	Csrp2bp	ENSMUSG00000027425	25.4666	30.4327	33.3465	35.7902	34.1368	34.513	38.3756	39.7451	29.5592	29.6468	33.5214	28.2795	33.76	34.3752	32.8869	30.537	0	0	0	165.058	0	0	270.224	0	0	0	544.189	0	0	0	0	139.146
P21460	Cst3	ENSMUSG00000027447	380.871	386.403	341.754	332.126	338.711	363.228	272.85	309.731	270.994	248.35	206.26	214.071	311.898	372.509	284.481	333.709	3415.47	0	2216.96	7542.37	1595.47	1411.38	0	4777.06	6371.96	1871.63	10632.1	9110.48	3211.22	0	7654.78	5631.57
Q62426	Cstb	ENSMUSG00000005054	118.177	121.146	101.203	110.676	125.168	118.639	130.11	117.504	112.921	110.69	109.647	108.797	101.539	101.297	111.513	118.442	50102.7	30400.9	66302	145624	77894.2	80522.7	102087	106410	287419	110490	421221	192508	76986.2	43330.3	147212	96354.2
Q99LC2	Cstf1	ENSMUSG00000027498	22.7673	25.2323	23.2843	29.0422	30.5024	33.8162	33.2317	31.3612	29.1343	32.2289	31.6018	26.6404	31.4064	31.5611	30.5056	27.8392	15661.7	15178.3	18505.1	32282.6	19514.9	18464.6	31925.4	27329.3	58489.8	22710.7	69316	38218.1	22492.4	11947.8	55858.1	26085.9
Q8BIQ5	Cstf2	ENSMUSG00000031256	43.0165	49.4675	41.0249	44.532	56.8728	56.4182	52.9104	53.9738	41.9922	40.1529	37.8198	40.397	56.0165	50.2298	45.4406	45.2914	19092.7	16331.5	24194.7	38651.3	25139.6	22585.5	36163	38296	34121.7	27813.8	52007.2	54347.9	16061.1	13775.3	51940.5	43370.4
Q8C7E9	Cstf2t	ENSMUSG00000053536	36.0817	46.3692	35.0327	41.7886	50.2865	42.6166	38.4545	46.9178	25.1975	24.6051	30.8257	22.8133	43.8173	38.1004	37.1457	36.1717	10659.7	7359.53	17108.7	22318.4	12813.6	13195.8	24107.1	20283	22048.2	14166.1	30909.6	17882.5	11054.2	5550.64	30936.5	20834.3
Q99LI7	Cstf3	ENSMUSG00000027176	42.0865	53.2203	49.8343	48.0038	64.7762	60.8908	59.7127	62.7563	58.6668	64.6776	66.1365	65.4091	67.7653	57.9595	62.4564	60.7263	11131.2	13417	13882.6	27943.6	16571.5	13823	22932.9	19057.8	39942.8	22660.4	55682.6	30944	16502.2	10840.9	37358.1	23028.5
O88712	Ctbp1	ENSMUSG00000037373	236.789	294.1	241.979	245.249	244.766	258.205	245.944	230.155	230.441	222.48	227.444	208.33	223.27	239.402	251.639	198.82	75781.2	53832.9	72917.2	93352.9	74616	65367.8	91075.8	63969.6	145944	90231.4	187424	119355	51827	39092.2	91156.8	77922.8
Q8R242-2	Ctbs	ENSMUSG00000028189	6.19606	7.21597	5.82715	4.58536	8.9994	8.17515	8.46615	7.275	13.6079	11.4889	8.28919	11.6055	10.2384	9.08702	6.86524	9.08697	0	0	0	0	0	0	330.918	0	1351.46	0	3051.81	0	0	0	353.367	0
Q5SUQ9	Ctc1	ENSMUSG00000020898	21.6744	28.4512	20.9309	25.9605	24.146	31.9153	27.551	28.2827	22.9915	25.2015	27.3265	24.9907	30.1949	27.8518	29.1552	22.6958	130.757	0	0	95.7647	0	0	0	0	0	0	534.634	0	0	0	0	54.6132
Q5SUQ9-2	Ctc1	ENSMUSG00000020898	21.6744	28.4512	20.9309	25.9605	24.146	31.9153	27.551	28.2827	22.9915	25.2015	27.3265	24.9907	30.1949	27.8518	29.1552	22.6958	1391.85	1506.62	1718.25	4683.14	1620.81	2256.02	2803.58	3093.08	7220.47	3144.37	9412.28	6183.26	1931.37	970.372	5720.76	4086.54
Q61164	Ctcf	ENSMUSG00000005698	81.5193	97.0156	90.96	94.718	94.0787	101.017	107.41	101.572	91.1885	85.9991	89.8599	80.465	110.589	107.679	103.288	98.3702	17742.2	20573.9	24842.1	40795.8	26149.3	25424.4	37744.3	33071.8	36260.6	14575.7	46474.4	31143.1	21507	13402.7	46669.7	25542.9
Q3TP92	Ctdnep1	ENSMUSG00000018559	34.38	38.6623	37.1751	37.3556	39.4204	37.819	45.4467	41.2228	33.6319	34.5803	31.1634	31.5712	39.4056	37.3097	41.7717	38.0495	2114.28	1976.18	3272.34	5286.53	1903.52	1597.84	2997.45	2601.88	1272.02	694.154	1669.86	1032.23	831.009	378.235	1514.62	1958.64
Q7TSG2	Ctdp1	ENSMUSG00000033323	40.3798	46.0088	47.0395	47.8472	52.3687	49.9605	57.9471	48.7563	49.529	49.6563	56.2444	43.5794	52.3724	49.6585	57.2862	46.049	11229.7	10329.6	12801	26365.4	13074	9784.2	19514.6	17878.7	25172.4	14092.9	31995.5	24280.5	11459.5	8819.74	24708.8	21707
P58466	Ctdsp1	ENSMUSG00000026176	7.19325	8.15473	8.77565	7.29678	11.7415	12.1799	9.87955	9.72568	5.41895	6.19845	5.10961	5.50905	12.0506	14.4573	10.4381	11.9779	0	280.012	16489.1	25197	1073.15	438.223	0	0	433.734	0	0	0	566.78	0	1315.02	12004.8
Q8BG15	Ctdspl2	ENSMUSG00000033411	25.9881	34.1927	28.6888	30.2913	41.7316	41.524	39.5325	45.0345	29.8676	30.6229	32.7461	34.2409	41.1755	35.5337	41.9413	34.7668	6064.54	4462.8	5057.29	14266.1	6146.68	6610.17	11172.3	10335.9	7434.05	2937.23	12829.5	8621.28	5995.77	3208.58	11017.6	13312.5
P26231	Ctnna1	ENSMUSG00000037815	7.51242	12.0062	6.23263	8.68937	12.8101	15.9775	13.7206	13.0496	15.994	14.0832	15.0966	12.1996	22.5243	22.8097	19.0951	21.0764	0	0	0	0	0	0	0	124.866	0	0	146.348	79.462	0	0	0	170.547
Q9CWL8	Ctnnbl1	ENSMUSG00000027649	46.0039	56.0649	53.9897	53.682	57.6156	61.2458	55.9402	54.7851	51.8412	51.6275	46.7554	43.3366	53.9613	56.6303	59.3401	51.9849	20352.8	19776.9	26359.4	46041.6	26815.3	28291.1	38792	34797.8	56950.9	31900.7	84461.7	50164.2	26090.2	18861.6	57072	40376.7
P70698	Ctps1	ENSMUSG00000028633	12.1855	15.0371	13.8397	14.9014	20.3475	19.3035	23.9034	21.0853	22.3333	23.1226	28.0288	24.0453	17.8204	16.4989	17.827	19.0323	8722.94	13931.1	13542.2	28128.6	11340.7	8378.91	16434.8	8364.96	27653.4	15175.2	37587.4	17661.5	4798.37	2329.09	7886.08	4003.58
P70303	Ctps2	ENSMUSG00000031360	83.4646	96.5795	75.9116	96.6448	92.7646	107.113	103.866	89.6322	51.1051	57.3587	54.8116	46.1941	94.3937	84.4435	84.3347	77.432	19138.9	16987.2	24505	35212.8	25620	25339	45467.3	34951.1	64016.8	25516	56763.4	41613.4	32702.8	23363.5	64670.8	37083.2
Q62018	Ctr9	ENSMUSG00000005609	44.9794	50.3723	55.4752	61.8425	60.9372	61.5341	64.6685	65.9934	45.9906	50.9167	53.0115	46.4293	56.257	55.0346	65.0553	56.9365	5682.37	6360.35	6339.82	11672.4	7664.52	8601.34	10820.9	7941.51	13850.4	4985.12	20918.8	10234.4	6851.47	2903.62	15752.3	10782.2
Q9ER05	Ctrl	ENSMUSG00000031896	3.29223	2.86369	5.12562	7.53564	5.20139	7.09648	7.9788	4.05469	2.02517	3.07566	4.81645	3.19654	3.6414	5.78276	2.85773	2.33839	0	0	0	0	0	0	0	0	0	0	0	0	0	0	0	0
P16675	Ctsa	ENSMUSG00000017760	216.752	307.475	214.715	264.606	245.081	261.443	256.53	210.76	221.792	232.388	240.954	184.821	235.947	237.987	223.852	187.201	13843.3	11890.2	17134.5	18817	15237.7	15242.3	21748.9	9353.12	24233.3	10847.8	29374.9	9025.98	15055.4	7190.67	34175.6	14440.5
P10605	Ctsb	ENSMUSG00000021939	109.07	115.806	101.179	109.773	76.9342	76.3789	77.5542	77.7696	184.741	167.643	138.727	165.514	53.8631	53.9826	52.3884	53.6487	9999.8	9820.48	9894.59	22456.8	8167.61	5356.62	5749.75	8474.41	31614.6	15662.8	34632.5	21659.2	4383.99	2268.46	6030.72	4629.5
P97821	Ctsc	ENSMUSG00000030560	256.341	300.927	235.999	254.724	323.884	323.822	279.936	301.465	480.952	468.537	427.902	444.891	330.754	272.616	299.735	277.002	12451.9	8885.92	21534.9	23184.5	20793.4	19536	31189.8	22266.1	53614	21181.6	71980.8	45022.6	18227.3	12022.9	40462.2	19869.5
P18242	Ctsd	ENSMUSG00000007891	72.0712	78.3415	64.021	74.7566	66.4743	78.0002	67.5086	70.2288	84.2317	87.4168	77.4745	87.7001	68.698	68.1146	65.527	66.7539	5125.99	3990.01	4846.67	10407.8	5516.18	5115.05	5475.73	6620.81	12975.9	4697.69	11454.9	10524.2	4661.73	2900.87	8496.33	5206.72
P49935	Ctsh	ENSMUSG00000032359	477.564	554.338	534.671	573.009	656.237	675.415	665.215	646.772	543.956	508.018	467.671	449.072	808.169	738.413	689.911	732.542	9557.92	8437.67	9581.23	15386.6	30716.8	28455.6	36475.1	30378.7	70611.2	31266.8	49611.9	61016.7	44116.8	32224.1	82256.5	56379.7
Q8BM88	Ctso	ENSMUSG00000028015	145.487	169.711	156.007	165.654	186.486	176.506	178.325	188.133	230.163	216.344	222.682	233.22	192.102	173.192	194.36	173.132	0	0	1171.29	798.449	0	0	0	1056.64	1609.59	0	2157.19	1241.38	1007.48	0	1033.22	2377.65
O70370	Ctss	ENSMUSG00000038642	568.271	658.671	554.257	630.741	827.135	890.224	828.712	878.587	1092.34	1019.25	886.053	993.143	911.222	990.359	898.367	956.458	12158.8	9221.03	14921.7	23217.5	21601.7	14638.3	35813.1	26835.6	73513.7	32664.7	88961.5	51392.3	21576.7	22313.1	70086.4	29144.9
Q9WUU7	Ctsz	ENSMUSG00000016256	574.75	677.058	553.842	581.303	467.534	503.907	494.4	481.779	768.55	758.302	657.168	737.837	451.404	438.217	420.893	437.211	43888.4	29732.3	53793.7	69612.4	39883.1	18563.1	54561	48124.2	126020	65722.6	160647	105943	34289	24248.7	62006.7	65373.9
Q99J10	Ctu1	ENSMUSG00000038888	7.76711	8.00666	8.12956	7.86623	9.0383	8.82393	7.86044	9.27804	7.31863	9.82203	8.39018	8.6417	8.82876	8.90096	7.80577	7.69259	545.514	667.379	0	2701.5	1269.14	1152.66	1217.21	2463.25	5858.47	860.239	3215.91	2855.69	1460.18	476.099	4497.45	2513.08
Q3U308	Ctu2	ENSMUSG00000049482	35.1178	35.7762	44.5	40.2545	49.3589	57.6589	56.2633	63.0703	39.3293	49.0878	43.0946	34.0038	48.9957	53.3543	62.3609	59.3643	3096.75	1363.53	2067.27	3748.1	2896.05	3517.47	3858.65	3599.92	8629.52	2055.35	8926.28	4568.86	3623.71	892.511	5280.98	5860.45
Q9CXX9	Cuedc2	ENSMUSG00000036748	56.1107	65.3089	54.0448	54.6027	50.3285	54.3061	52.4951	45.3592	53.2302	47.4772	41.9984	45.1719	46.4949	50.215	40.028	38.819	922.783	719.666	272.434	2675.69	1070.3	543.901	609.688	1597.82	2539.95	875.241	2127.01	3797.1	1060.85	525.725	1393.59	1531.49
Q9WTX6	Cul1	ENSMUSG00000029686	73.9753	100.946	93.3672	84.6411	113.465	110.572	120.868	107.172	108.602	111.857	122.37	107.135	130.27	104.945	118.508	104.574	11353.5	7566.05	10704.4	21663.3	9406.56	8699.65	20700.2	12942.2	26683	10216.6	27309.3	21088.9	9600.88	5774.89	19008.9	16169.8
Q9D4H8	Cul2	ENSMUSG00000024231	23.7275	26.5412	28.1856	30.499	32.4667	32.8416	30.6667	33.5309	30.765	34.2925	30.2396	34.6032	32.1609	34.6851	29.417	30.0359	6525.23	6000.56	7817.13	12952.4	6526.75	4347.82	14056.3	5322.67	16980.9	5137.99	21318.5	10847.2	4820.36	2136.85	12688	5934.47
Q9JLV5	Cul3	ENSMUSG00000004364	65.8436	73.6173	63.543	66.5665	80.3752	79.385	85.2583	80.3359	80.8467	68.2414	92.1025	58.5062	92.1846	66.6017	93.4603	45.1897	10316.5	8804.33	17889.4	29914.7	11448.3	16104.3	20617.2	16266.6	35513.3	13782.2	43583.6	25478.2	13486.7	9324.12	32965.4	28743.8
Q3TCH7	Cul4a	ENSMUSG00000031446	30.1919	35.1124	28.086	32.5562	39.4797	38.788	40.4896	36.1675	34.5407	34.3227	35.7382	29.5378	39.5359	35.7384	39.9579	34.904	1930.57	1723.84	2921.99	4267.37	3217.95	2179.93	5171.21	3527.14	6466.12	2104.46	8605.89	5149.07	2552.74	1130.7	5183.84	4441.98
A2A432	Cul4b	ENSMUSG00000031095	15.2389	19.4546	15.7411	15.8661	23.7749	22.7211	22.2695	21.7947	23.9143	24.8319	22.3554	22.6024	25.5157	19.9576	24.3568	20.0783	13425.5	10518.3	15892.1	22813.5	15329.2	12169.1	24996.7	15595.3	26814.9	15084.3	39045.2	22883.7	12170.2	5677.06	25581.8	17582.8
Q9D5V5	Cul5	ENSMUSG00000032030	24.3129	32.738	28.9209	31.5676	37.9701	35.7015	41.2444	37.0701	35.1691	37.0474	37.7798	34.9681	34.5948	30.5309	38.3627	32.1477	14034.9	11767	17125.2	27092.6	15057.1	12107.4	21356.7	17957.6	30725.6	16365.5	38535.1	31333	7188.95	4521.56	21834.3	16923.9
Q9D8X1	Cutc	ENSMUSG00000025193	41.9932	51.7162	40.7389	42.2461	41.3337	44.6635	40.7993	42.2374	36.4391	28.4585	29.5813	28.6678	36.5873	35.8507	35.4659	37.5187	7791.5	7148.58	10648.3	16344.8	16259.8	23910.2	30781	24402.9	117369	50342	135749	77011.8	62023.5	30485.7	115065	66933.1
P53564	Cux1	ENSMUSG00000029705	134.8	197.108	175.039	221.575	113.4	130.158	135.73	129.052	76.1392	80.7097	77.9828	70.2231	74.7913	85.8111	84.7609	68.7287	5921.3	3544.82	7021.77	11932	3051.22	2230.12	3918.85	2999.25	1565.13	682.731	2305.62	1058.08	790.474	220.772	1879.64	1356.34
P53564-3	Cux1	ENSMUSG00000029705	134.8	197.108	175.039	221.575	113.4	130.158	135.73	129.052	76.1392	80.7097	77.9828	70.2231	74.7913	85.8111	84.7609	68.7287	249.895	90.7757	282.061	162.235	163.231	121.679	370.149	129.235	0	0	135.809	0	0	0	115.558	0
P70403	Cux1	ENSMUSG00000029705	134.8	197.108	175.039	221.575	113.4	130.158	135.73	129.052	76.1392	80.7097	77.9828	70.2231	74.7913	85.8111	84.7609	68.7287	668.771	816.15	277.726	2046.15	178.161	137.469	1142.77	989.521	642.642	0	314.412	511.881	265.785	0	792.038	65.3332
Q9JHS9	Cwc15	ENSMUSG00000004096	129.751	155.681	133.32	139.187	154.756	167.749	167.732	165.141	135.616	131.798	116.047	136.798	148.862	161.864	166.182	178.503	24382.2	11757	21234.9	31208.7	18148.7	13137.4	25424.7	24697.2	29899.6	34520.2	43814.7	43513.3	28086.5	12383	26191.7	26366.2
Q8C5N3-2	Cwc22	ENSMUSG00000027014	21.9557	26.5095	19.2171	23.3554	29.9673	26.2906	27.8682	29.0394	25.4995	25.5881	23.8638	26.0318	27.8822	30.7875	27.2708	25.6325	8346.99	5285.25	12114	14463.9	8821.65	7555.22	18693.7	11103.5	13953.5	10128	33422.9	16089.8	8047.33	4831.58	23720.7	16774.5
Q9DBF7	Cwc25	ENSMUSG00000018541	22.9066	29.4928	28.7045	27.5199	26.6809	27.412	28.8523	26.6374	22.5993	24.502	28.8913	23.2706	31.2609	28.0539	36.6192	27.4074	2353.05	2118.62	3299.98	11858.6	1227.02	2047.26	2895.5	2660.74	3399.54	954.024	6748.98	7746.59	1370.21	1455.98	5613	6668.49
Q3TKY6	Cwc27	ENSMUSG00000021715	22.9695	23.0532	22.119	26.8838	30.3813	29.2598	28.5093	30.5073	22.1178	21.3671	21.7519	22.5142	28.9163	30.7556	32.5426	28.1963	6686.84	9582.77	9878.94	17982	8499.74	10891.6	14093.7	11804.1	26183.6	7992.64	28046.9	14591.3	10172.9	7200.26	21762.3	13899.9
Q8CI33	Cwf19l1	ENSMUSG00000025200	14.6677	16.8695	15.5606	17.9827	19.7697	21.7865	18.5776	21.4515	20.3091	18.7274	23.3389	17.784	21.6087	22.0061	20.8042	20.464	12984.2	10281.2	17757.4	19269.4	20323.8	20602.5	34353.5	19843.1	48129.8	19309.6	57975.5	35092.8	25661.4	17089.6	49682.1	30302
Q8BG79	Cwf19l2	ENSMUSG00000025898	17.1471	19.0585	21.1303	21.4399	19.9262	21.8043	19.7641	24.0744	19.8147	23.7114	25.9627	24.99	22.9519	22.1204	23.9334	23.3001	628.921	446.052	2093.08	2858.96	812.145	731.822	2890.08	2607.46	4293.61	829.932	6282.57	5101.38	1113.17	253.113	3098.47	3215.64
Q04683	Cxcr5	ENSMUSG00000047880	140.384	153.213	118.818	151.532	252.715	253.715	205.153	254.583	362.801	348.372	297.267	314.72	335.104	326.26	267.253	300.33	0	0	0	1500.75	987.874	1337.51	2753.62	3970.73	5523.02	1656.15	4530.83	4286.8	781.707	636.386	1154.01	3836.88
Q9CWW7	Cxxc1	ENSMUSG00000024560	100.301	117.971	114.21	118.391	119.717	122.394	134.681	129.609	94.9091	95.1894	110.135	90.5261	118.288	129.031	122.733	109.28	2475.55	1922.22	4838.88	8287.31	5742.54	5108.33	6867.37	6336.85	7766.71	2973.56	16202.4	8232.19	4939.42	1425.22	12750.5	10531.5
Q91WA4	Cxxc5	ENSMUSG00000046668	86.8671	109.933	109.225	102.262	86.6833	93.9472	90.0401	88.2607	54.8836	56.2987	62.1572	47.3882	88.7101	103.613	104.328	82.0098	5308.84	4822.11	9901.35	9519.95	4782.3	2091.01	6304.55	7306.03	1277.39	1880.33	5677.47	3122.21	1643.45	1680.23	10747.1	4894.21
Q6P1H1	Cyb561a3	ENSMUSG00000034445	523.474	605.434	517.926	621.291	485.319	521.922	487.204	511.936	559.551	569.85	539.399	511.075	430.724	452.119	398.543	374.252	0	0	0	0	0	0	0	0	0	0	1255	0	0	0	484.673	0
Q6P1H1-2	Cyb561a3	ENSMUSG00000034445	523.474	605.434	517.926	621.291	485.319	521.922	487.204	511.936	559.551	569.85	539.399	511.075	430.724	452.119	398.543	374.252	12706.3	17455.6	15097.8	25956.9	13718.1	15017.6	17206.8	15229.5	30865.4	15792.3	35206.4	17017	6065.91	6051.73	15598	15621.8
A2AE42	Cyb561d1	ENSMUSG00000048796	17.2564	20.2985	20.2694	22.0322	23.1138	24.5093	22.5656	25.7416	18.4272	21.7756	20.2953	16.5466	27.3373	24.5166	26.1018	27.2105	0	0	0	0	0	0	0	0	0	0	0	0	0	0	1770.61	0
Q9WUE3	Cyb561d2	ENSMUSG00000037190	30.8394	43.6894	34.6034	33.9927	45.5674	40.4639	41.7042	35.6665	59.1488	56.92	52.734	45.4082	49.0002	53.9753	56.6668	50.3089	2814.62	2790.68	2667.33	2258.21	4758.67	3974.69	5184.91	4180.5	12706.8	10818.6	24007.9	8284.37	7421.7	4148.28	9358.08	8986.89
P56395	Cyb5a	ENSMUSG00000024646	43.7862	48.3334	47.653	45.5609	48.9621	49.7706	50.1136	50.9738	50.2594	48.8851	44.3652	54.8805	49.8011	45.426	44.4317	52.7309	9042.33	10599.5	15826.2	30425.9	12439.6	16310.9	27449.6	40301.6	26536.4	18376.2	129439	45523.8	11900.9	8622.37	44970.5	62637.6
Q9CQX2	Cyb5b	ENSMUSG00000031924	64.2182	75.4015	60.432	64.6709	68.1876	67.334	63.9898	68.1056	57.1653	52.4022	45.8701	49.0266	62.7319	50.756	46.5859	48.8193	25501.3	8833.1	43526.3	33195	18408	34112.1	34599.6	48076.3	34034	24952.3	139088	50824.8	12199.9	9039.45	54501.1	33314.9
Q5SSH8	Cyb5d2	ENSMUSG00000057778	4.68098	4.92077	4.44474	5.43702	5.30139	6.28862	5.47431	6.83954	13.5285	13.341	10.5772	13.0114	6.96571	6.98873	8.07583	9.07768	0	0	0	0	0	0	0	253.424	2330	0	2552.09	3735.67	210.437	0	384.494	1106.41
Q9DB73	Cyb5r1	ENSMUSG00000026456	12.08	12.3555	18.7737	15.2293	18.1423	18.8347	17.081	18.063	22.323	25.5281	27.0729	22.8055	39.2209	37.7564	33.8419	30.187	2185.27	208.163	2486.16	3027.48	1688.56	851.624	3861.18	5925.17	8621.56	1044.06	8237.83	5912.88	7139.94	2995.01	14645.9	9002.84
Q9DCN2-2	Cyb5r3	ENSMUSG00000018042	50.7418	60.1638	46.1218	57.3831	70.2356	74.4804	61.1246	70.7682	131.91	125.712	95.2214	110.438	79.8885	79.483	72.0635	73.3696	52551.2	43952.9	80500.9	120181	88231.6	80783.6	128039	113995	483883	264137	563185	417496	125936	87440.2	270148	185706
Q3TDX8	Cyb5r4	ENSMUSG00000032872	53.8444	73.1179	61.4503	66.4743	57.4259	66.1515	64.7449	56.203	73.9059	67.3385	64.6472	58.3817	60.9414	60.3453	63.3388	55.8862	1555.61	969.702	2915.44	3865.39	1741.93	1356.13	3113.69	1260.79	4737.16	1820.23	6288.89	5410.57	1063.74	847.023	3437.59	2738.03
Q61462	Cyba	ENSMUSG00000006519	954.255	1041.37	787.475	878.715	946.68	934.725	849.23	880.907	1001.97	1036.02	821.519	1010.24	917.587	1030.24	853.282	976.565	25297.7	22497.6	26113.4	32106.5	46890	42330.2	86739.4	49799.3	246284	143637	310718	251522	51100.4	27966	136099	90962.7
Q61093	Cybb	ENSMUSG00000015340	101.758	120.181	150.496	128.891	169.892	170.615	209.234	181.697	502.613	489.664	543.563	530.68	236.17	190.217	261.616	226.285	5696.9	5372.07	11020.2	15376.2	14927.4	11321.8	25173.9	18764.3	148144	70304.4	163466	92999.6	20904.7	12337.7	58757.3	34821.9
Q9D0M3-2	Cyc1	ENSMUSG00000022551	171.073	198.507	168.117	184.984	192.812	213.448	208.049	210.433	189.731	187.218	178.752	160.967	195.588	198.911	202.143	186.161	94033.8	64885	92649.8	180143	129044	102249	170286	124643	364684	140220	350412	235057	120816	73443.7	214134	183946
P62897	Cycs	ENSMUSG00000063694	15.891	16.2584	15.8562	15.7826	21.3372	17.7458	18.3211	20.0718	15.9648	12.2397	14.0029	16.4741	18.1083	21.8875	22.4226	20.5045	403279	152723	407539	599913	548074	444863	555388	389604	1014720	567575	1081390	902414	549323	336434	945823	524090
Q7TMB8	Cyfip1	ENSMUSG00000030447	8.09446	8.52333	10.3317	13.5264	17.8629	17.5125	20.4463	17.727	59.1551	58.3961	58.1691	53.2	31.3752	27.5755	29.5614	26.5653	49.8569	50.9854	172.271	356.22	390.684	155.676	666.014	734.091	7817.09	4016.64	9716.54	6862.49	561.641	619.957	3216.9	2739.41
Q5SQX6	Cyfip2	ENSMUSG00000020340	152.613	190.825	168.973	197.956	161.399	173.425	178.972	176.568	158.22	152.236	151.012	146.796	163.404	151.652	154.472	142.91	39684.7	32634	40147.6	73010.7	45433.6	45616.5	68329	52584.7	97395.9	56002.6	132274	80552.2	42311.2	29852.6	91820.8	65456.2
Q9QXA1	Cyhr1	ENSMUSG00000053929	40.1196	48.3177	48.1992	44.9541	45.1062	54.2249	53.7137	50.8651	54.2689	52.8097	50.6297	47.2773	47.3311	56.6867	60.1327	45.5361	2354.67	2594.98	2404.06	5220.39	927.697	1031.98	2292.03	2933.12	9712.14	1436.37	5984.93	5587.01	1499.97	144.963	2818.47	1242.92
Q9QXA1-2	Cyhr1	ENSMUSG00000053929	40.1196	48.3177	48.1992	44.9541	45.1062	54.2249	53.7137	50.8651	54.2689	52.8097	50.6297	47.2773	47.3311	56.6867	60.1327	45.5361	657.997	0	838.378	623.395	578.586	0	434.85	0	2098.58	0	1005.68	1280.84	0	0	1227.28	408.759
Q80TQ2-2	Cyld	ENSMUSG00000036712	58.6168	70.6456	70.3725	68.3306	79.4456	76.8228	76.6505	79.1534	106.247	100.176	103.687	99.1937	87.6713	72.9846	87.6532	61.9906	2320.85	1268.68	2871.53	4243.22	2354.26	1837.52	3555.73	3156.88	12665.3	3963.07	13917	7294.93	3055.02	1753.12	7580.28	4187.1
Q8BKE6	Cyp20a1	ENSMUSG00000049439	10.3033	9.60793	9.64695	9.43221	13.7001	13.6424	9.72155	12.1612	14.8128	17.1599	16.6832	16.144	22.6142	18.6049	18.4266	17.074	5869.1	4078.31	7151.73	11512.8	3342.72	4837.19	7422.2	7467.5	11346.8	3582.11	20570	10629.2	3693.28	3108.92	10434.3	7414
Q9JKJ9	Cyp39a1	ENSMUSG00000023963	8.87672	10.7689	11.2381	8.6543	7.87588	7.7509	7.31374	9.26543	48.7663	48.2124	38.1187	45.7579	7.42889	6.55771	6.06693	6.73806	562.756	376.863	255.501	2142.97	398.289	0	574.152	363.845	26819	8574.94	25862.9	20149.8	101.588	107.208	458.807	232.557
Q99N16	Cyp4f3	ENSMUSG00000003484	240.736	292.793	247.26	264.043	344.69	401.695	300.251	352.253	435.474	458.407	416.245	373.359	401.68	482.896	385.728	357.842	5595.54	3423.4	5744.1	10075.6	9843.89	13266.8	18873.7	17233.5	45725	23740.4	60192.7	34811.9	31828.9	18953.6	69858.8	58363.5
Q9DBW0	Cyp4v2	ENSMUSG00000079057	3.3566	3.63554	2.56653	3.36382	6.77346	7.1422	5.96944	9.14463	19.5669	16.5643	17.4674	17.0297	13.8198	11.7675	13.147	13.5208	0	0	0	0	0	0	0	0	165.019	0	252.64	276.688	0	0	0	133.756
Q8K0C4	Cyp51a1	ENSMUSG00000001467	21.3639	20.589	19.3811	21.2101	34.9574	30.2195	31.8239	29.9537	22.7944	19.4613	18.7367	17.0093	35.5629	30.3038	27.607	24.6373	160.567	0	387.557	1335.32	795.736	928.729	1220.97	1548.56	0	0	787.718	1469.77	487.367	226.178	1306.93	3156.71
Q9QX11-2	Cyth1	ENSMUSG00000017132	235.734	278.463	261.927	282.847	248.483	262.94	270.289	255.269	231.832	233.368	262.156	218.521	232.215	228.359	231.972	215.259	6970.78	4432.15	10210.3	16184.7	9672.71	9959.29	27781	17124.1	38641.2	16340.1	49487.5	33641.8	16443.2	10356.2	47325.6	33573.8
Q80YW0	Cyth4	ENSMUSG00000018008	135.846	172.039	163.822	162.907	128.533	134.883	138.498	145.249	159.019	160.295	169.332	144.974	133.733	141.286	129.98	119.998	2698.05	2500.4	4570.94	7104.68	2649.55	1192.22	4953.45	3419.7	9038.69	2397.1	11861.8	8342.5	2237.87	581.199	6498.87	3551.45
Q91VY6	Cytip	ENSMUSG00000026832	173.335	220.195	239.272	182.283	208.77	162.15	209.709	171.455	91.9858	95.8355	148.392	90.6634	172.33	215.734	280.626	171.808	2480.66	2379.99	626.433	3851.16	3450.36	2871.57	3886.75	3016.87	2925.88	690.898	3860.72	3982.35	5148.53	3888.79	8146.36	7282.89
Q9D172	D10Jhu81e	ENSMUSG00000053329	54.0615	63.6625	42.8436	48.5261	57.3145	51.0271	56.3256	51.5691	60.8498	53.9931	54.0486	50.2438	51.4749	46.4277	46.6081	42.4177	58112.4	52687.6	66949.5	136237	95047.7	84806.2	156565	132058	474824	204203	485799	386513	147603	63303.9	306034	196282
Q9CX66	D10Wsu102e	ENSMUSG00000020255	0.850264	0.993973	1.11273	1.03194	1.01638	0.933983	1.15489	1.08433	1.69352	1.6881	1.79832	1.82543	1.00097	0.867372	1.00001	0.899069	2239.74	500.542	4081.93	2243.71	1977.44	2956.66	5862.47	1048.49	16200.1	5615.28	24330.3	11311.7	0	0	5834.79	65.0613
Q6PIX9	D11Wsu47e	ENSMUSG00000041623	23.8992	22.2991	22.3133	24.4849	24.4036	26.9739	30.9597	28.873	32.0068	30.0181	36.4349	30.9055	24.5957	23.8594	26.9237	24.3512	0	0	0	0	0	0	0	0	241.216	0	356.956	499.462	0	0	0	0
Q9Z1R4	D17h6s53e	ENSMUSG00000043311	1.53909	1.26135	2.00739	1.64855	2.43662	2.07235	1.86135	2.0229	3.00996	2.14853	2.42005	3.03635	1.63218	3.51553	2.36805	1.77379	306.216	0	282.723	278.532	0	453.685	586.405	0	648.14	499.079	644.836	0	0	0	0	0
Q3TT38	D17Wsu92e	ENSMUSG00000056692	24.9707	25.3315	29.9022	29.7076	28.4502	29.3202	41.6165	35.1234	23.3591	24.5426	27.2474	22.4782	24.9476	25.822	26.8246	23.4933	0	0	0	0	0	0	295.265	0	1267.31	0	1069.41	184.388	0	0	0	359.644
Q8VEB3	D1Ertd622e	ENSMUSG00000044768	27.0974	18.7608	19.8902	17.0209	21.072	21.9506	50.7119	42.3807	32.4224	63.4147	35.0298	53.6381	21.3241	10.1806	25.1527	8.96795	1901.29	2117.83	1068.04	1720.02	1341.82	1054.83	2459.55	1481.51	6048.46	3047.54	4378.71	3891.57	1546.68	1442.59	3241.18	1539.19
Q3UHX9-2	D2Wsu81e	ENSMUSG00000039660	29.4417	37.9393	36.4846	38.1662	38.4363	41.6758	45.5973	43.8507	32.8643	38.9954	38.9116	37.0043	45.4127	45.3378	47.0501	38.9316	621.054	966.551	1108.75	2714.17	1272.04	875.323	2954.05	2675.36	6737.38	1342.09	5296.01	6760.73	374.699	430.714	1784.26	2254.46
Q8BGN2	D3Ertd751e	ENSMUSG00000025766	10.1994	7.29475	12.8932	6.91757	18.2349	19.4455	16.2023	15.7716	31.1975	31.7278	40.3155	42.1395	20.9028	22.1257	32.2332	22.3248	642.706	289.778	600.504	0	0	0	1123.6	406.024	11785.6	6076.58	17015.7	7591.92	1430.34	0	3743.49	3507.23
Q91YN0	D6Wsu163e	ENSMUSG00000030347	23.4346	26.3074	24.44	29.1738	22.8443	24.5579	21.8592	23.9844	23.0417	20.2728	22.3256	22.5573	23.2542	23.0301	23.8841	23.1109	1413.41	1660.47	1763.61	3252.2	2825.56	1245.45	4039.71	3269.56	6863.54	3421.64	10133.8	6250.6	2506.08	678.833	5177.01	4775.78
Q8R1F0	D8Ertd738e	ENSMUSG00000019362	191.007	193.068	221.852	185.296	213.434	200.052	229.651	213.204	166.19	167.785	189.793	157.708	197.308	212.477	212.586	202.813	52766.9	46478.2	33081.7	131597	51516.2	66813.1	64842.2	80674.6	21303.5	22776	7074.15	26001.8	68704.4	47396.5	135999	78234.7
P61804	Dad1	ENSMUSG00000022174	219.879	241.992	235.972	226.459	313.514	306.257	303.668	289.408	336.621	316.095	272.12	297.577	337.794	366.144	317.001	350.36	24146.8	18311.9	34695.5	22347.5	8713.12	12240.3	21708.3	19942.3	29507	33090	67016.2	36912.9	19684.7	7599.14	43479.3	19644.3
Q91WC9	Daglb	ENSMUSG00000039206	7.09217	9.86898	9.91956	7.35829	11.4956	12.6157	13.2909	12.6306	19.2055	19.0889	21.7459	21.406	14.541	12.2338	15.3478	15.0764	0	0	126.179	148.785	374.796	368.726	220.442	284.617	3563.33	1808.89	4452.01	1947.73	861.964	380.701	1255.1	407.368
Q8VC30	Dak	ENSMUSG00000034371	5.44902	6.62262	5.44714	6.7699	7.14686	6.34441	7.38394	7.36528	6.71404	7.80118	8.08532	6.9149	8.15195	6.17092	7.59437	5.8792	580.272	246.461	1333.31	3870.26	841.729	518.332	1588.33	566.248	3447.6	500.415	4590.53	2152.43	638.601	172.561	1800.87	1488.77
Q6PJN8	Dalrd3	ENSMUSG00000019039	98.5261	127.558	115.732	119.087	125.497	123.946	135.373	141.657	143.591	146.072	173.787	146.884	118.015	130.085	129.489	113.112	404.083	0	0	1386.87	146.463	202.499	513.195	641.244	1196.27	0	1685.79	1319.45	0	45.1314	566.972	456.535
Q91XC8	Dap	ENSMUSG00000039168	26.0682	24.3412	21.946	28.035	28.1803	32.2766	23.4333	30.5829	34.1007	27.2491	27.7476	25.548	33.5928	40.672	37.9192	38.7325	5123.96	5842.9	1716.06	16036.9	7958.89	11140.7	15200.7	5964.34	34249.1	12425.7	17110.6	19803.7	6991.53	5420.84	13113.3	5872.52
Q9ER88	Dap3	ENSMUSG00000068921	56.4361	67.108	53.5656	58.772	77.2735	69.4465	77.0502	81.8851	68.9827	82.5364	79.1583	77.5496	69.8706	77.8148	69.0361	72.0113	8273.44	6798.55	11666.7	18441	8475.26	7930.09	14414.3	14443.9	24121.1	13235.1	34358.5	23218.4	7935.8	4483.95	21421.4	12375.1
O54784	Dapk3	ENSMUSG00000034974	100.659	98.959	122.185	105.212	97.8088	108.69	125.415	97.797	80.0605	85.6276	109.629	75.6849	108.861	110.793	117.595	86.7092	1270.27	1206.84	1711.66	1520.81	2261.64	2174.17	3014.35	2773.83	5708.27	1293.3	4578.9	1305.17	1807.63	927.529	3267.25	1503.02
Q9QXT1	Dapp1	ENSMUSG00000028159	82.1169	95.3658	97.9498	98.8405	96.1128	98.9065	99.0892	96.6818	104.636	109.898	117.962	101.228	101.637	94.4931	102.462	93.4638	2884.12	1185.61	3948.27	6846.52	4100.67	2710.31	7162.16	3994.45	10448.2	2628.28	8169.7	5991.09	2309.66	925.668	6709.87	5321.25
Q922B2	Dars	ENSMUSG00000026356	69.2554	80.5591	76.3513	79.6099	93.9684	101.291	89.948	97.8351	138.24	134.637	122.255	132.144	99.675	91.1815	94.4425	96.2853	173402	139135	191675	348302	154268	151939	206538	160779	441114	272324	510157	403844	145842	86264.5	280380	199708
Q8BIP0	Dars2	ENSMUSG00000026709	12.3523	13.4716	10.5224	12.7113	15.1718	16.2978	15.9098	16.2485	20.879	19.9279	17.2733	21.0388	14.9223	12.9633	13.9065	13.4427	3342.92	2708.48	2911.39	8991.74	2591.8	2348.71	5120.38	3212.46	12625.3	4417.94	16668	9589.66	835.652	161.31	4337.22	2105.32
O35613	Daxx	ENSMUSG00000002307	59.0887	66.4254	79.8547	76.289	61.1743	68.1076	92.1257	72.3243	48.9236	49.7096	69.7467	44.7363	66.6218	72.7552	94.5403	67.7328	2545.19	1928.36	4358.25	5100.28	3433.79	3542.47	5814.54	5727.36	6925.99	4089.04	9375.12	6943.73	3175.08	2028.98	6015.53	6503.33
Q9JII5-2	Dazap1	ENSMUSG00000069565	56.7868	64.6635	58.5735	60.1299	73.5278	81.9868	116.754	78.087	72.9228	69.4508	63.8534	65.9834	77.1378	84.9231	81.4471	81.7863	39001.7	29633.3	45686.7	70930.2	49433.1	47197	59369.2	49858.8	107723	62668.4	139795	84720.2	52325.8	38057.2	129700	79804.7
P31786	Dbi	ENSMUSG00000026385	70.8705	73.1731	83.3148	68.8245	97.0807	94.6207	99.8148	94.5056	92.0079	104.22	77.3126	111.057	88.377	91.6113	82.7009	107.484	80594.7	96501	72024	134072	89797	88819.2	103755	216646	338354	144387	226503	177634	107881	69697.7	114985	39382.3
Q62418	Dbnl	ENSMUSG00000020476	503.157	603.099	520.359	580.728	435.557	470.811	449.689	462.968	305.511	298.024	314.766	284.132	362.698	397.533	356.677	353.507	117724	107946	114929	220833	150638	151562	183147	135398	267641	133859	216278	206011	124543	92671.1	172762	172864
Q923B1	Dbr1	ENSMUSG00000032469	22.542	28.1551	27.6529	25.1085	28.9051	23.7194	32.8829	25.8973	27.2012	34.1463	35.4482	29.5817	34.0276	30.2876	33.4413	29.3781	5030.44	4144.71	7076.54	11743.5	4910.23	6503.7	12127.6	11044.7	16533.1	9050.05	26077.3	20633.9	9070.94	5199.94	16752.3	13855.2
P53395	Dbt	ENSMUSG00000000340	10.6416	14.3066	13.1694	14.0074	12.9162	13.1283	11.5561	13.0942	15.7125	14.2115	14.9106	14.1481	12.1263	12.9249	13.2009	11.4748	12192.3	8233.72	16397.3	23604.4	17311.3	13881	25206.7	16453.9	63868.1	30783.4	66686.3	56535.1	16086	7940.32	41124	30085.6
Q91VU6	Dcaf11	ENSMUSG00000022214	127.031	145.87	127.031	147.031	135.57	126.12	146.985	130.944	116.113	109.286	120.415	103.053	120.464	128.093	129.487	119.424	1121.85	1088.47	1951.74	3409.62	3716.98	1987.8	3728.63	2776.21	10429.4	4544.02	8450.6	7905.77	2607.76	1757.52	7370.11	4631.88
Q6PAC3	Dcaf13	ENSMUSG00000022300	64.0728	71.8269	61.5385	66.1631	84.4692	84.9442	68.5305	80.3552	78.2008	69.8614	69.1758	78.2865	84.5427	83.3016	73.5558	87.219	1749.63	1564.99	3059.84	7505.14	2822.3	3355.13	11023	6502.02	20892	11359	46056.4	24835.8	4954.41	1434.78	13964.9	10617.6
Q3TUL7-3	Dcaf17	ENSMUSG00000041966	23.0613	18.8299	18.0268	21.8861	35.9782	30.9699	27.9154	38.975	24.3006	34.8012	31.0466	43.0072	37.9145	32.8784	23.225	29.1653	0	0	0	0	0	0	0	0	0	0	859.088	236.586	0	0	0	0
A0A1Y7VNZ0	Dcaf4	ENSMUSG00000021222	21.9049	26.4287	24.677	27.2186	28.4029	28.5191	28.4241	26.2288	27.0092	23.0047	25.3311	22.3312	24.7462	26.4189	25.8939	24.3229	0	0	0	112.479	0	0	0	60.4826	0	0	0	280.129	0	0	0	60.3701
Q80T85	Dcaf5	ENSMUSG00000049106	25.3721	28.8523	28.803	31.67	31.1834	33.6525	32.284	34.8558	33.4604	36.5344	38.7524	33.6877	38.6422	32.6481	39.2769	32.6583	1402.44	205.305	1737.63	3908.27	1654.93	310.265	1809.84	1715.28	2021.2	772.99	5094.84	3469.03	312.118	163.781	1265.51	2342.89
Q9DC22	Dcaf6	ENSMUSG00000026571	6.94259	8.06837	9.39991	7.88681	6.71101	6.50613	8.13495	6.01186	6.75783	8.10733	8.39138	6.82082	4.7704	6.55841	6.30411	5.43594	0	0	0	0	0	0	0	76.5639	0	0	0	0	0	0	0	0
P61963	Dcaf7	ENSMUSG00000049354	60.7455	72.4387	57.3084	73.8812	73.02	76.945	72.7176	79.7305	95.2059	83.7267	87.7887	87.1925	82.1829	64.1491	72.3773	70.5281	8247.26	5948.48	10444.7	15811.3	9646.06	10134.8	13936.8	11451.9	13448.4	9174.7	22095.8	16512.2	9054.47	3809.88	16486.6	8970.86
Q8N7N5	Dcaf8	ENSMUSG00000026554	118.152	136.738	134.481	131.835	147.882	150.901	150.087	162.304	144.84	152.395	160.12	144.798	135.07	141.374	164.116	123.382	7963.49	4522.51	10094.2	13963.6	7781.21	4364.48	12424	10336.4	15735.3	5070.65	26497	11611.3	3892.05	1065.58	13542.2	6936.75
Q8BHC4	Dcakd	ENSMUSG00000020935	14.5822	19.3881	13.3806	20.328	17.521	20.7857	16.2649	18.7466	18.0259	19.8249	21.296	20.6669	18.056	18.3568	16.5152	16.2381	6456.24	4067.38	15366.6	16836.4	4064.86	5263.22	8748.58	8243.72	2218.01	0	3376.84	2311.14	517.732	0	2392.06	2012.42
P43346	Dck	ENSMUSG00000029366	51.4822	58.2816	48.5147	54.9074	52.9651	52.8966	46.2633	47.1586	34.8566	30.8807	28.3128	32.9932	49.4599	47.6625	47.7005	47.0857	598.495	2447.94	6406.55	9723.14	6436.18	3612.02	8650.72	5921.63	11780.9	5320.98	17162.5	1136.02	4627.15	2550.68	10330.4	6436.51
Q6PGN3-2	Dclk2	ENSMUSG00000028078	11.5362	17.0008	17.072	14.4815	31.2405	25.2831	33.1749	32.4225	12.2604	16.294	14.8792	11.4395	41.1385	36.0051	46.3708	36.832	310.393	0	0	0	70.8177	53.1833	0	0	0	832.692	1138.99	0	1036.8	227.023	1311.65	0
Q8K4J0	Dclre1c	ENSMUSG00000026648	33.1665	34.4172	37.9121	37.5131	29.7046	29.7608	36.3134	32.1669	35.1095	40.2431	55.1081	41.9337	29.2706	25.2288	27.3113	22.1193	234.444	0	65.4747	54.0523	0	0	0	0	0	0	0	0	0	272.876	0	0
Q91YD3	Dcp1a	ENSMUSG00000021962	34.6583	41.1325	40.3926	42.3108	46.6151	49.4346	52.2448	48.726	35.4118	43.4444	45.0901	42.9642	49.9145	42.5222	50.5251	38.2705	10933.6	8101.86	13236.4	23689.5	9803.64	9563.83	19052.4	14936.8	17528.2	8025.55	23020.4	13425.7	8209.64	5092.94	21620.1	16202.1
Q3U564	Dcp1b	ENSMUSG00000041477	13.9809	16.1127	16.1507	19.3745	18.7862	19.5295	17.9634	19.1273	20.7718	16.2678	20.3854	15.9842	17.5319	17.5394	14.4919	14.2147	785.937	423.85	730.488	3759.57	448.256	713.733	1728.75	1320.6	1434.9	1065.44	958.769	1443.16	784.466	196.722	1390.56	2556.03
Q9CYC6	Dcp2	ENSMUSG00000024472	30.6688	28.3592	30.4899	30.1357	33.0099	27.4348	24.6718	27.3441	22.6029	33.2714	26.6619	32.471	21.043	22.752	25.1292	26.9807	3177.14	1439.11	2112.61	5213.86	2445.11	2101.87	1669.89	2607.58	3819.87	1002.52	3590.89	2001.1	1441	451.015	1992.76	1684.13
Q9DAR7	Dcps	ENSMUSG00000032040	60.6758	71.8431	59.1069	57.8511	69.8238	70.6527	67.9466	66.6004	66.9463	61.1942	56.0495	60.9991	68.7244	68.5115	57.9521	60.4408	85423.9	90175.3	114539	177438	136437	166436	172411	194792	591659	301042	586374	492035	212314	192282	342258	274271
O08788-2	Dctn1	ENSMUSG00000031865	55.0399	66.7062	64.384	65.2119	61.9138	60.2547	69.9433	64.4884	60.6948	57.4014	62.0073	50.929	62.9097	63.3125	69.3212	60.2721	15832.7	10789.5	15357.7	29591	15668.3	15233.7	24424.4	19698.6	34126.3	16265.2	43223.3	30045.8	16713.7	10167.1	30705.3	22827.8
Q99KJ8	Dctn2	ENSMUSG00000025410	89.7115	99.6632	96.4496	102.302	111.421	116.883	112.676	107.457	105.142	101.58	100.895	91.7122	103.553	106.324	108.395	103.465	42611.3	32768.4	53296.4	81689.9	51803.6	48577.1	59563.4	61556.7	117532	63201.9	124161	93457.3	58535	38746.6	88232	70880.3
Q9Z0Y1	Dctn3	ENSMUSG00000028447	87.3217	97.4798	78.3263	77.2364	94.4298	87.5815	77.5974	82.699	75.0311	81.3343	73.0843	71.1301	83.1094	85.1559	81.8822	88.9435	18090	9807.71	28420.1	53466.8	17622.2	18064.6	25284.8	31637.7	34798.7	23596.9	40394.3	50413.6	15934.6	6051.37	27209	39150.8
Q8CBY8-2	Dctn4	ENSMUSG00000024603	22.9292	29.2154	30.7888	29.7637	33.132	32.965	37.4404	30.7811	26.8679	29.5005	32.6085	30.1452	33.3643	29.4711	37.2199	33.2964	7923.18	3842.85	7103.89	17314.5	9027.46	7793.91	12144.4	11123.4	22152.3	8562.65	21883.8	20392.6	11133.7	6815.72	18920.5	9325.95
Q9QZB9	Dctn5	ENSMUSG00000030868	113.867	144.516	106.512	123.534	141.769	129.539	133.629	128.236	116.396	128.181	137.29	134.761	111.051	114.053	114.125	122.683	3956.27	5201.39	4210.22	9490.87	2748.79	6315.31	10231.7	7990.89	14372.8	5912.9	8997.54	7655.01	3408.76	2213.26	10440.3	10229.8
Q9WUB4	Dctn6	ENSMUSG00000031516	63.6298	61.0831	71.2001	67.4771	66.8659	68.1878	66.0146	71.6073	71.0547	64.7049	67.7115	77.4917	57.2022	64.0168	59.7739	62.5057	4560.81	4307.04	5768.18	14178.1	6133.27	6105.63	6167.83	4699.98	12637.7	8066.8	22172.5	10197.6	7340.02	2558.72	14611.4	7282.65
Q9QY93	Dctpp1	ENSMUSG00000042462	24.0909	30.6089	25.5066	27.82	31.0496	33.615	34.0935	34.1875	27.3937	23.4973	28.4898	22.5501	19.9883	20.4882	27.5768	24.764	0	0	0	0	0	0	0	0	0	0	763.757	0	0	0	0	0
Q9QZ73	Dcun1d1	ENSMUSG00000027708	27.0691	35.083	27.4142	35.9512	36.3223	41.0767	30.8241	31.7258	33.0825	32.0012	34.3422	31.9158	27.9259	34.3626	34.0482	27.0292	21111.7	18988.3	15343.4	40677.2	26648	26488.6	34866.8	22804	72445.2	26265.6	76980.4	37969.9	19826	13345.7	46527.1	21707.2
Q8BZJ7-4	Dcun1d2	ENSMUSG00000038506	11.6379	12.3611	12.0743	11.6129	15.8398	15.9238	16.7996	14.7533	17.1625	14.7274	19.7328	17.3683	17.1942	16.8903	19.9077	17.215	0	0	0	1127.97	0	0	0	685.091	5659.61	2111.26	0	4770.48	1035.42	0	771.675	1266.45
Q9CXV9	Dcun1d5	ENSMUSG00000032002	95.1625	102.262	85.1772	80.4873	103.948	107.895	99.768	105.51	95.8224	99.9874	97.3718	100.17	89.8221	70.5603	63.7823	74.4306	2281.8	2514.64	4291.42	9072.13	3185.51	2183.3	3223.79	3766.97	7342.45	2888.8	10361.2	6432.16	1690.58	712.243	5354.5	4942.14
Q91X52	Dcxr	ENSMUSG00000039450	23.04	27.3248	21.4208	21.8797	27.343	24.6499	26.566	25.2067	42.889	36.2935	35.0434	37.3941	20.6525	25.4564	27.613	23.7086	5248.04	2446.44	4051.89	8646.2	9040.34	4981.15	8384.01	4980.22	63212.7	25861.1	84306.8	48779.6	10499.2	3547.26	16287	12807.5
Q9D9Z5	Dda1	ENSMUSG00000074247	84.1373	95.4636	99.4522	95.4615	93.2335	98.8154	111.989	99.7262	87.0757	85.4249	108.133	87.0367	97.994	113.462	126.856	90.1945	7505.75	7210.33	11717	17286.1	8771.51	4567.26	10533.4	8201.27	30020.9	13731.6	32154.3	13631.3	7259.71	3700.44	13206.6	4467.32
Q99LD8	Ddah2	ENSMUSG00000007039	24.66	30.2574	28.6512	26.119	12.7577	12.5272	9.71856	11.8662	0.1	0.87158	0.629413	1.03596	7.07289	5.46576	8.64138	4.58791	30851.3	26706.8	49673	67770.2	20931.4	21694.6	23774.5	24157.7	0	0	1688.35	945.291	3912.05	1923.33	4785.98	4405.04
Q3U1J4	Ddb1	ENSMUSG00000024740	95.2037	115.091	93.4669	113.766	119.555	130.899	126.376	127.097	120.346	116.84	120.724	110.034	137.837	121.804	127.114	110.984	60390	50875.7	66852.3	108669	52430.5	55606.1	73098.6	66478.7	123037	62823.1	170250	121501	50625.2	31961.9	96271.1	59992
Q99J79	Ddb2	ENSMUSG00000002109	19.2014	21.1843	22.6333	28.1546	50.734	50.5551	49.2308	53.8978	50.8865	51.4729	64.0838	52.5716	73.4403	63.9379	63.2521	59.4033	45.8365	0	0	324.192	131.376	283.038	373.425	630.288	3363.99	631.862	5497.94	2996.56	398.887	95.1201	969.946	1033.67
Q80YA3-2	Ddhd1	ENSMUSG00000037697	24.6832	15.1416	33.6326	33.5757	33.589	30.6499	47.7689	33.7538	30.8064	41.5275	52.5146	40.5317	32.2349	33.9839	34.5016	29.8349	159.763	154.662	348.973	323.517	0	0	293.333	0	0	0	0	0	0	0	263.977	161.774
Q80Y98	Ddhd2	ENSMUSG00000061313	10.575	12.1558	12.5186	13.1475	17.462	20.8643	17.968	23.2784	17.1352	19.7081	21.2196	19.4868	22.3031	19.9285	25.0107	20.8285	0	102.077	141.571	0	149.673	175.877	109.09	0	216.628	0	148.238	0	183.561	0	169.846	72.5212
A2ADY9	Ddi2	ENSMUSG00000078515	24.15	20.9401	30.6539	34.1081	23.7203	26.7271	39.9504	25.6555	24.4673	29.4829	32.8695	25.1611	23.3097	27.2003	34.2765	26.3684	21269.9	24166.9	33836.8	52856.3	25149.8	27164.8	39981.6	33216.4	74195.8	41343.2	72100.1	54701	16539.2	14299.4	44409	26113.5
O54734	Ddost	ENSMUSG00000028757	142.932	145.178	123.392	150.234	144.92	147.142	141.316	148.657	151.737	148.053	129.702	137.103	149.23	153.185	138.156	132.339	80324.8	62036.7	105319	116042	92733	79016.5	129902	81645.1	205645	113799	242196	171495	89454	75709.9	184943	95610
Q80WW9	Ddrgk1	ENSMUSG00000068290	78.0383	88.7064	96.8785	99.9724	126.563	132.487	131.906	128.405	162.325	158.844	181.497	139.489	134.838	151.91	137.699	134.084	3518.83	1523.19	1000.28	3207.33	1660.21	2281.35	3505.89	3073.13	11410.8	7621.94	20190.2	13886.5	2117.12	2075.3	8621.41	5281.31
O35215	Ddt	ENSMUSG00000001666	46.929	49.8168	55.1783	53.6439	63.9575	52.1066	54.5315	66.2241	64.1293	64.781	55.1337	57.6423	51.6372	51.3419	48.3081	53.1781	134948	72193	90652.7	206348	155824	152911	111255	142969	822797	282139	881778	588180	199481	110029	267188	178153
Q91VR5	Ddx1	ENSMUSG00000037149	17.5046	22.6184	18.1007	24.7119	25.2415	27.1098	29.3162	25.431	32.8791	32.2894	34.122	34.0736	30.3831	29.3939	29.8514	26.5575	61504.2	52749.2	74189.4	115219	72046	62861	110974	81018.8	223626	112250	287401	167479	82412.2	54849.5	165755	90021.3
Q80Y44	Ddx10	ENSMUSG00000053289	25.5802	33.3658	30.7064	32.8936	36.8743	37.6076	36.4998	37.0523	32.3525	28.5667	28.0207	30.5107	34.4424	32.9225	33.2179	34.3399	745.337	1226.66	1590.25	4139.72	1974.86	1893.99	5010.64	5410.49	9904.6	3757.94	19712.5	12815.4	2739.71	1491.8	7152.22	6794.85
Q501J6	Ddx17	ENSMUSG00000055065	30.1174	33.9424	38.9188	34.4173	37.5516	32.7736	41.6395	40.9165	37.9909	35.821	39.1982	34.4772	39.3344	33.6467	36.9162	36.2125	103335	85773.2	120260	173096	102924	106978	149807	124592	159020	93106.2	225361	141884	90525.1	59758	166898	121700
Q8K363	Ddx18	ENSMUSG00000001674	18.321	19.997	23.0358	22.8672	31.3703	27.4423	36.4333	34.4794	25.5973	30.9649	30.8302	29.6808	29.3881	36.4041	35.6638	34.2708	10610	10021.6	13887.8	13946.6	21164.4	20394	28783.4	19452.2	58062.6	35277.1	76493.7	42757.7	21601.1	14584.3	50944.8	29137.4
[truncated: 5,835 more rows]
