# Supplementary material for: An integrated proteome and transcriptome of B cell maturation defines poised activation states of transitional and mature B cells
Source: Nat Commun. 2023 Aug 23;14:5116. doi: 10.1038/s41467-023-40621-2 (PMC10447577; doi:10.1038/s41467-023-40621-2)
Supplement: Supplementary file 6 — Supplementary Data 3 [file 41467_2023_40621_MOESM6_ESM.xlsx]

## Sheet: Data S3a
		+/- 2h anti-IgM stimulation					+/- 2h LPS stimulation
Ensembl ID	Gene names	baseMean	log2FoldChange	lfcSE	pvalue	padj	baseMean	log2FoldChange	lfcSE	pvalue	padj
ENSMUSG00000000531	Grasp	620.06	4.68314	0.433504	5.61871e-29	8.07033e-27	620.06	4.22128	0.445306	5.85278e-24	7.57282e-22
ENSMUSG00000000555	Itga5	88.4407	2.0674	0.474285	1.27003e-06	1.26245e-05	88.4407	2.35673	0.471169	5.43503e-08	7.57036e-07
ENSMUSG00000000811	Txnrd3	346.071	2.08545	0.29355	1.22441e-13	4.06131e-12	346.071	2.10478	0.293541	7.66567e-14	3.03832e-12
ENSMUSG00000000982	Ccl3	1782.51	8.17782	0.448457	9.65521e-76	1.51162e-72	1782.51	8.56631	0.442967	8.20972e-83	2.09392e-79
ENSMUSG00000001056	Nhp2	1288.75	2.0946	0.222625	5.44831e-22	4.53717e-20	1288.75	2.10042	0.222637	3.83528e-22	4.0847e-20
ENSMUSG00000001627	Ifrd1	5769.64	4.06951	0.230491	4.46162e-71	5.37316e-68	5769.64	3.89562	0.231259	2.63194e-65	3.74597e-62
ENSMUSG00000001995	Sipa1l2	3179.18	2.35298	0.204508	1.12535e-31	2.02511e-29	3179.18	2.18727	0.204617	1.17476e-27	2.21591e-25
ENSMUSG00000002083	Bbc3	96.2912	2.34325	0.556443	1.73666e-06	1.67375e-05	96.2912	2.50506	0.560203	3.90703e-07	4.46159e-06
ENSMUSG00000003545	Fosb	642.853	4.50488	0.422321	8.77231e-28	1.17384e-25	642.853	3.00164	0.442313	1.32503e-13	5.12214e-12
ENSMUSG00000003882	Il7r	401.774	4.2835	0.359127	1.60049e-34	3.57962e-32	401.774	2.93158	0.363076	3.50817e-17	2.22364e-15
ENSMUSG00000004100	Ppan	2739.7	2.07563	0.266306	6.76948e-16	2.94397e-14	2739.7	2.06451	0.268536	9.0058e-16	4.81211e-14
ENSMUSG00000005493	Msh4	29.5573	2.74081	0.918092	0.000173427	0.00104229	29.5573	3.3176	0.884801	1.34598e-05	0.000106052
ENSMUSG00000006442	Srm	1315.66	2.37299	0.253823	8.17222e-22	6.66377e-20	1315.66	2.4681	0.254453	1.95434e-23	2.37187e-21
ENSMUSG00000006445	Epha2	300.311	6.07004	0.588419	2.01198e-27	2.62496e-25	300.311	5.13153	0.572513	3.88945e-20	3.27383e-18
ENSMUSG00000006587	Snai3	47.1982	4.12019	0.735397	1.06734e-09	1.93405e-08	47.1982	2.01903	0.795779	0.000842442	0.00389754
ENSMUSG00000007659	Bcl2l1	1384.02	2.4242	0.403883	1.33071e-10	2.82709e-09	1384.02	4.58528	0.407079	1.92969e-32	4.64787e-30
ENSMUSG00000008482	Rnf151	18.1442	2.34967	1.18246	0.00226583	0.00960049	18.1442	2.04993	1.21425	0.0046562	0.0167542
ENSMUSG00000010048	Ifrd2	937.782	2.13816	0.253867	3.54005e-18	1.97235e-16	937.782	2.01096	0.254985	2.67169e-16	1.50461e-14
ENSMUSG00000011179	Odc1	6820.13	3.83119	0.254022	1.38878e-52	8.36258e-50	6820.13	3.95926	0.255085	4.85272e-56	5.06495e-53
ENSMUSG00000015176	Nolc1	4228.73	2.3417	0.246774	2.07855e-22	1.80787e-20	4228.73	2.40791	0.248254	1.47632e-23	1.81994e-21
ENSMUSG00000015312	Gadd45b	3467.11	2.9133	0.349608	5.63248e-18	3.04076e-16	3467.11	4.07748	0.355325	5.08198e-33	1.26291e-30
ENSMUSG00000015396	Cd83	39351.7	3.47292	0.282002	3.83582e-36	9.09903e-34	39351.7	4.18812	0.285283	1.92056e-51	1.11364e-48
ENSMUSG00000016239	Lonrf3	19.5102	4.94602	1.27895	1.59279e-05	0.000123817	19.5102	2.6324	1.46996	0.00460939	0.016624
ENSMUSG00000016529	Il10	130.938	5.19315	0.924866	3.82992e-09	6.35183e-08	130.938	7.63565	0.894124	2.92996e-17	1.87998e-15
ENSMUSG00000017132	Cyth1	12047.6	2.08917	0.190016	4.26293e-29	6.23742e-27	12047.6	2.01114	0.190153	4.01023e-27	7.30048e-25
ENSMUSG00000017418	Arl5b	6895.81	3.31616	0.329085	4.22916e-25	4.69587e-23	6895.81	3.45498	0.336607	4.85568e-27	8.54164e-25
ENSMUSG00000018217	Pmp22	104.295	3.98476	0.538395	8.53156e-15	3.27378e-13	104.295	2.78163	0.556534	3.72214e-08	5.43599e-07
ENSMUSG00000018476	Kdm6b	8906.07	3.54327	0.282855	2.07926e-37	5.33653e-35	8906.07	3.67444	0.287101	8.96398e-40	3.11867e-37
ENSMUSG00000018648	Dusp14	46.0721	3.50556	0.970402	1.19371e-05	9.54482e-05	46.0721	4.50747	0.926114	6.62775e-08	8.99949e-07
ENSMUSG00000018930	Ccl4	1685.8	8.91469	0.467663	1.84284e-80	3.20572e-77	1685.8	8.89795	0.463652	4.80253e-80	9.39855e-77
ENSMUSG00000019256	Ahr	2810.18	3.49286	0.269998	1.15849e-39	3.42213e-37	2810.18	2.06882	0.274025	2.36874e-15	1.18862e-13
ENSMUSG00000019817	Plagl1	54.9025	8.94716	2.64911	6.46354e-09	1.01804e-07	54.9025	9.38518	2.68786	1.44511e-09	2.81752e-08
ENSMUSG00000019843	Fyn	4942.9	3.04554	0.204487	2.15769e-51	1.20646e-48	4942.9	2.95371	0.204392	1.84771e-48	9.97507e-46
ENSMUSG00000019850	Tnfaip3	13183.1	2.78158	0.304973	5.65853e-21	4.32146e-19	13183.1	4.10067	0.307474	8.33677e-43	3.34668e-40
ENSMUSG00000019990	Pde7b	186.852	3.05144	0.448517	5.11599e-13	1.5344e-11	186.852	3.08736	0.450402	3.32711e-13	1.20298e-11
ENSMUSG00000020077	Srgn	18914.4	2.05295	0.242685	2.30576e-18	1.33207e-16	18914.4	2.54758	0.241795	4.74424e-27	8.46486e-25
ENSMUSG00000020120	Plek	24350.3	2.70124	0.272511	3.0706e-24	3.18367e-22	24350.3	2.11402	0.276033	1.00128e-15	5.33198e-14
ENSMUSG00000020275	Rel	43163.8	2.72576	0.220353	3.21939e-36	7.75427e-34	43163.8	2.80429	0.22112	3.33469e-38	1.04416e-35
ENSMUSG00000020572	Nampt	8733.86	3.36234	0.267675	1.84061e-37	4.80277e-35	8733.86	2.67684	0.271465	1.62995e-24	2.219e-22
ENSMUSG00000020599	Rgs9	47.8567	2.4583	0.734819	4.53453e-05	0.00031679	47.8567	2.85808	0.709521	4.22747e-06	3.80268e-05
ENSMUSG00000020689	Itgb3	3720.84	2.58569	0.209813	4.56898e-36	1.06764e-33	3720.84	2.2491	0.210138	8.12748e-28	1.57091e-25
ENSMUSG00000020812	1810032O08Rik	663.747	2.36029	0.262134	1.94754e-20	1.43149e-18	663.747	2.39242	0.262598	6.4134e-21	5.90637e-19
ENSMUSG00000021090	Lrrc9	14.7328	7.08665	2.74287	1.8788e-05	0.000143836	14.7328	6.05101	2.68944	0.000128904	0.000777997
ENSMUSG00000021250	Fos	701.523	4.59753	0.353244	1.76163e-40	5.51601e-38	701.523	4.10864	0.356668	1.43234e-32	3.50387e-30
ENSMUSG00000021253	Tgfb3	461.045	3.54715	0.403288	7.54616e-20	5.13664e-18	461.045	2.53015	0.418098	3.64189e-11	9.43998e-10
ENSMUSG00000021303	Gng4	250.632	7.296	0.820875	6.06817e-19	3.76997e-17	250.632	8.13167	0.816431	5.65372e-23	6.50843e-21
ENSMUSG00000021356	Irf4	49762.9	3.31503	0.927484	4.54653e-05	0.000317487	49762.9	2.80172	1.0129	0.000165695	0.000964131
ENSMUSG00000021701	Plk2	5780.61	7.16934	0.294782	4.45927e-133	3.49072e-129	5780.61	5.62145	0.296521	9.3622e-83	2.09392e-79
ENSMUSG00000021822	Plau	618.544	5.24909	1.18066	2.94778e-07	3.39342e-06	618.544	4.1316	1.33366	1.59181e-05	0.000122766
ENSMUSG00000022074	Tnfrsf10b	69.1157	3.27497	0.684157	6.40039e-08	8.23373e-07	69.1157	2.61609	0.709227	8.02097e-06	6.71172e-05
ENSMUSG00000022126	Acod1	112.597	4.5323	0.75143	2.66058e-10	5.39559e-09	112.597	6.8906	0.737097	2.99822e-21	2.91554e-19
ENSMUSG00000022205	Sub1	10366.6	2.18452	0.246541	6.55408e-20	4.48082e-18	10366.6	2.1125	0.246172	9.20723e-19	6.83167e-17
ENSMUSG00000022237	Ankrd33b	2510.95	3.99403	0.34313	8.56019e-33	1.71818e-30	2510.95	4.35678	0.344582	1.39006e-38	4.44138e-36
ENSMUSG00000022346	Myc	23229.4	4.02608	0.691461	3.13954e-10	6.29355e-09	23229.4	4.04728	0.715652	2.22206e-10	4.99836e-09
ENSMUSG00000022500	Litaf	5489.99	4.5677	0.284147	1.20313e-59	9.91376e-57	5489.99	4.26263	0.28759	2.78908e-52	1.74664e-49
ENSMUSG00000022863	Btg3	140.153	2.52646	0.417864	1.27651e-10	2.71906e-09	140.153	2.23751	0.421171	9.81072e-09	1.60163e-07
ENSMUSG00000022895	Ets2	3813.64	3.03568	0.268288	5.2772e-31	9.17999e-29	3813.64	3.4576	0.270102	1.92685e-39	6.54772e-37
ENSMUSG00000022899	Slc15a2	2973.37	2.57026	0.204294	2.12063e-37	5.35494e-35	2973.37	2.64541	0.204384	1.96566e-39	6.54772e-37
ENSMUSG00000022900	Ildr1	1024.99	3.58161	0.333731	1.23592e-28	1.75905e-26	1024.99	2.83734	0.337574	8.66573e-19	6.46051e-17
ENSMUSG00000022901	Cd86	8235.85	3.54785	0.184393	2.46008e-83	5.50215e-80	8235.85	3.62865	0.18393	9.78972e-88	5.10893e-84
ENSMUSG00000023034	Nr4a1	19763.2	5.93344	0.337201	9.7114e-71	1.08601e-67	19763.2	5.682	0.346029	3.88552e-65	5.06931e-62
ENSMUSG00000023067	Cdkn1a	424.461	3.16275	0.421448	6.13156e-15	2.38203e-13	424.461	4.15663	0.425657	1.88212e-24	2.54022e-22
ENSMUSG00000023927	Satb1	46750.4	3.09026	0.227466	3.50648e-43	1.30708e-40	46750.4	2.71356	0.228757	7.303e-34	1.97131e-31
ENSMUSG00000023951	Vegfa	432.753	5.85296	0.452226	1.04586e-40	3.41124e-38	432.753	4.66042	0.443749	1.86641e-26	3.04381e-24
ENSMUSG00000024014	Pim1	7322.68	2.57407	0.754876	4.0161e-05	0.000285152	7322.68	4.08598	0.755961	1.6408e-09	3.15723e-08
ENSMUSG00000024042	Sik1	3227.45	2.21416	0.222471	1.82901e-24	1.93479e-22	3227.45	2.64481	0.221567	6.08345e-34	1.67092e-31
ENSMUSG00000024190	Dusp1	2259.34	3.63694	0.775742	1.4016e-07	1.705e-06	2259.34	3.56806	0.812666	1.83308e-07	2.24034e-06
ENSMUSG00000024232	Bambi	119.427	2.98114	0.493122	9.72344e-11	2.09683e-09	119.427	3.6644	0.488806	3.07137e-15	1.50738e-13
ENSMUSG00000024521	Pmaip1	1337.85	2.28513	0.263325	3.65474e-19	2.32596e-17	1337.85	2.09416	0.264801	2.02245e-16	1.17272e-14
ENSMUSG00000024912	Fosl1	94.5419	4.23735	0.744967	2.51881e-09	4.28713e-08	94.5419	3.52408	0.809252	3.35536e-07	3.87686e-06
ENSMUSG00000025190	Got1	2184.2	2.63628	0.2012	3.17191e-40	9.73713e-38	2184.2	2.27817	0.201114	6.34488e-31	1.46081e-28
ENSMUSG00000025431	Crisp1	71.1349	4.95775	0.770972	1.44075e-11	3.46487e-10	71.1349	5.19361	0.77375	1.66103e-12	5.39525e-11
ENSMUSG00000025591	Tma16	1105.45	2.00461	0.298301	1.94276e-12	5.42171e-11	1105.45	2.04808	0.301398	6.6344e-13	2.26786e-11
ENSMUSG00000025869	Nop16	1207.48	2.07905	0.316532	4.78737e-12	1.24503e-10	1207.48	2.19807	0.318375	3.14914e-13	1.14925e-11
ENSMUSG00000025911	Adhfe1	45.2482	2.53982	0.72399	2.84073e-05	0.000208898	45.2482	2.83647	0.711117	4.56685e-06	4.07864e-05
ENSMUSG00000025981	Coq10b	893.302	2.3289	0.240178	2.54325e-23	2.48857e-21	893.302	2.37497	0.240501	4.46014e-24	5.8679e-22
ENSMUSG00000026011	Ctla4	71.1683	3.39526	0.665102	2.42051e-08	3.38957e-07	71.1683	4.73689	0.645937	2.18565e-14	9.27333e-13
ENSMUSG00000026020	Nop58	6325.33	2.22728	0.250074	5.42388e-20	3.75736e-18	6325.33	2.42416	0.251643	2.83471e-23	3.36213e-21
ENSMUSG00000026064	Ptp4a1	1148.46	2.44434	0.230255	2.19636e-27	2.84183e-25	1148.46	2.2039	0.231114	1.26079e-22	1.42007e-20
ENSMUSG00000026072	Il1r1	281.726	5.86145	0.438667	4.6436e-42	1.5853e-39	281.726	4.73265	0.440619	6.06727e-28	1.2024e-25
ENSMUSG00000026073	Il1r2	886.604	7.08829	0.394143	8.82737e-74	1.25638e-70	886.604	6.67396	0.391729	1.32574e-65	2.07559e-62
ENSMUSG00000026358	Rgs1	3546.56	4.80156	0.325508	2.75944e-52	1.60007e-49	3546.56	4.02297	0.324852	2.0736e-37	6.24312e-35
ENSMUSG00000026377	Nifk	2157.05	2.10373	0.224353	6.3774e-22	5.22747e-20	2157.05	2.35055	0.223735	8.31335e-27	1.3995e-24
ENSMUSG00000026558	Uck2	1570.44	2.70526	0.208986	1.75144e-39	5.07787e-37	1570.44	3.19398	0.208684	6.22972e-54	4.43329e-51
ENSMUSG00000026628	Atf3	771.275	6.56029	0.419196	4.23877e-58	3.01646e-55	771.275	5.1266	0.412165	3.21968e-36	9.00132e-34
ENSMUSG00000026655	Fam107b	27940.8	2.11244	0.188913	5.03179e-30	7.95734e-28	27940.8	2.61708	0.188731	1.04234e-44	4.53303e-42
ENSMUSG00000026672	Optn	638.843	2.04011	0.326434	3.77191e-11	8.5833e-10	638.843	2.39053	0.327833	1.53771e-14	6.76245e-13
ENSMUSG00000026700	Tnfsf4	75.2326	4.59817	0.936959	2.82693e-07	3.2663e-06	75.2326	7.05659	0.923715	2.05487e-14	8.74213e-13
ENSMUSG00000026770	Il2ra	1852.42	4.05146	0.389221	5.2356e-27	6.55748e-25	1852.42	6.07462	0.396783	7.42602e-58	8.30442e-55
ENSMUSG00000026826	Nr4a2	1388.62	8.70996	0.433077	3.979e-90	1.55738e-86	1388.62	6.7476	0.436044	7.00769e-55	5.77433e-52
ENSMUSG00000026841	Fibcd1	49.5541	3.56061	0.725018	8.29187e-08	1.04692e-06	49.5541	4.05638	0.72396	1.48195e-09	2.88217e-08
ENSMUSG00000027076	Timm10	417.945	2.2567	0.33035	4.98439e-13	1.4978e-11	417.945	2.39355	0.32717	2.19549e-14	9.28989e-13
ENSMUSG00000027314	Dll4	31.2654	4.03247	1.23765	0.000160508	0.000973618	31.2654	6.08955	1.19811	1.13186e-07	1.45011e-06
ENSMUSG00000027360	Hdc	89.3149	2.08999	0.49033	1.62712e-06	1.58127e-05	89.3149	2.00542	0.490019	4.27782e-06	3.84243e-05
ENSMUSG00000027368	Dusp2	5710.82	2.53393	0.286158	5.2301e-20	3.65879e-18	5710.82	2.66977	0.28917	5.63161e-22	5.9025e-20
ENSMUSG00000027381	Bcl2l11	9687.58	3.35701	0.251499	5.37481e-42	1.79038e-39	9687.58	3.21408	0.25173	1.22502e-38	3.99562e-36
ENSMUSG00000027395	Polr1b	1962.09	2.07656	0.212861	1.89932e-23	1.88201e-21	1962.09	2.05993	0.212947	4.25219e-23	4.96808e-21
ENSMUSG00000027397	Slc20a1	4029.78	2.8061	0.206086	4.06879e-43	1.48142e-40	4029.78	2.11026	0.206514	1.43328e-25	2.17858e-23
ENSMUSG00000027399	Il1a	102.21	2.7103	0.480102	1.34427e-09	2.40525e-08	102.21	3.72303	0.469866	1.78409e-16	1.05006e-14
ENSMUSG00000027654	Fam83d	119.651	2.80573	0.452867	4.31373e-11	9.68949e-10	119.651	3.51288	0.445591	2.57892e-16	1.46288e-14
ENSMUSG00000028012	Rrh	88.0092	4.44681	0.659052	5.62024e-13	1.66965e-11	88.0092	4.26483	0.649293	4.65346e-12	1.42017e-10
ENSMUSG00000028063	Lmna	231.609	3.7041	0.559541	1.91428e-13	6.19823e-12	231.609	3.31991	0.532526	4.04727e-11	1.04217e-09
ENSMUSG00000028184	Adgrl2	284.706	2.94938	0.319173	1.64589e-21	1.30142e-19	284.706	2.76668	0.32062	4.4112e-19	3.40206e-17
ENSMUSG00000028207	Asph	806.067	3.65251	0.338289	5.00752e-29	7.25905e-27	806.067	3.0643	0.33775	5.27507e-21	5.00524e-19
ENSMUSG00000028214	Gem	1727.55	3.23192	0.35843	1.21187e-20	8.94955e-19	1727.55	2.49689	0.368964	3.00272e-13	1.10095e-11
ENSMUSG00000028341	Nr4a3	8712.44	7.07443	0.269509	2.23352e-153	3.49679e-149	8712.44	6.08645	0.270785	4.25593e-114	3.33154e-110
ENSMUSG00000028599	Tnfrsf1b	3692.37	2.74518	0.256173	6.80161e-28	9.17983e-26	3692.37	2.58977	0.258066	4.44234e-25	6.62374e-23
ENSMUSG00000028633	Ctps	1359.03	2.28296	0.260588	1.71509e-19	1.10957e-17	1359.03	2.39569	0.261355	3.1577e-21	3.05166e-19
ENSMUSG00000028655	Mfsd2a	138.871	2.28259	0.555584	3.01702e-06	2.7736e-05	138.871	4.47812	0.534302	1.79495e-18	1.29501e-16
ENSMUSG00000028680	Plk3	934.551	3.37005	0.322549	8.203e-27	9.95551e-25	934.551	3.14284	0.325654	1.45292e-23	1.80532e-21
ENSMUSG00000028741	Mrto4	796.045	2.06935	0.251003	1.71707e-17	8.87212e-16	796.045	2.1723	0.250972	4.61642e-19	3.52559e-17
ENSMUSG00000028840	Zfp593	525.66	2.28436	0.274807	7.64777e-18	4.07257e-16	525.66	2.65161	0.273184	2.49642e-23	3.00645e-21
ENSMUSG00000028982	Slc25a33	259.759	3.06272	0.362441	1.77564e-18	1.04509e-16	259.759	2.60172	0.365756	7.59643e-14	3.01852e-12
ENSMUSG00000029036	Atad3a	2241.21	2.07896	0.23296	4.50066e-20	3.17398e-18	2241.21	2.1589	0.233843	2.05738e-21	2.02581e-19
ENSMUSG00000029135	Fosl2	1777.92	6.91713	0.355907	7.076e-88	2.21564e-84	1777.92	5.34673	0.350904	2.39935e-53	1.63323e-50
ENSMUSG00000029275	Gfi1	1296.62	6.153	0.374309	5.44721e-63	5.01656e-60	1296.62	3.41297	0.383048	9.77485e-21	8.84596e-19
ENSMUSG00000029304	Spp1	90.6199	6.06242	0.674679	5.91124e-20	4.07693e-18	90.6199	4.04306	0.688112	6.64229e-10	1.38841e-08
ENSMUSG00000029338	Antxr2	2883.33	2.12794	0.218287	1.57824e-23	1.57382e-21	2883.33	2.74978	0.217162	8.0389e-38	2.46778e-35
ENSMUSG00000029380	Cxcl1	17.013	6.28167	2.76677	0.000166215	0.00100512	17.013	7.4056	2.79112	1.93774e-05	0.000146841
ENSMUSG00000029401	Rilpl2	2736.25	3.19783	0.287512	6.5186e-30	1.01045e-27	2736.25	2.7288	0.290916	2.19397e-22	2.41893e-20
ENSMUSG00000029408	Abcb9	122.787	2.26197	0.444381	2.69202e-08	3.72317e-07	122.787	2.05056	0.445935	3.85648e-07	4.4103e-06
ENSMUSG00000029436	Mmp17	86.6955	2.49518	0.48329	1.84354e-08	2.64794e-07	86.6955	2.26607	0.48637	2.63185e-07	3.11211e-06
ENSMUSG00000029475	Kdm2b	4125.57	2.04337	0.305164	1.72791e-12	4.86549e-11	4125.57	2.57556	0.309055	1.67958e-18	1.23453e-16
ENSMUSG00000030103	Bhlhe40	6030.85	3.08945	0.307668	7.26924e-25	7.79502e-23	6030.85	3.40069	0.312251	1.24534e-29	2.70793e-27
ENSMUSG00000030142	Clec4e	133.703	4.508	0.621523	5.77466e-14	2.00018e-12	133.703	5.27382	0.610781	2.34324e-18	1.65999e-16
ENSMUSG00000030144	Clec4d	28.3694	2.0618	1.02659	0.00349869	0.0138707	28.3694	2.44922	1.02444	0.00100665	0.00454967
ENSMUSG00000030156	Cd69	11184.5	2.38828	0.271212	1.06415e-19	7.05945e-18	11184.5	3.75755	0.273046	2.83114e-45	1.26641e-42
ENSMUSG00000030162	Olr1	16.7705	4.62197	1.61231	0.000808614	0.00396234	16.7705	5.35425	1.59778	0.00019492	0.00110849
ENSMUSG00000030208	Emp1	18.4184	7.5318	2.68714	3.39237e-06	3.08247e-05	18.4184	6.72166	2.62113	2.0386e-05	0.000153665
ENSMUSG00000030254	Rad18	1982.34	2.25436	0.238556	3.23332e-22	2.76617e-20	1982.34	2.16259	0.239342	1.26398e-20	1.11174e-18
ENSMUSG00000030265	Kras	11085	2.86877	0.242852	1.78634e-33	3.72893e-31	11085	2.6935	0.24392	7.15915e-30	1.57864e-27
ENSMUSG00000030616	Sytl2	127.495	3.59652	0.455346	1.51e-16	6.97363e-15	127.495	3.08982	0.459871	1.11258e-12	3.71399e-11
ENSMUSG00000030669	Calca	13.8377	4.01151	2.72311	0.00225939	0.00958619	13.8377	7.45866	2.78388	9.18005e-06	7.56436e-05
ENSMUSG00000030671	Pde3b	7522.52	2.71987	0.224836	6.96873e-35	1.58119e-32	7522.52	3.30591	0.224885	1.82792e-50	1.02207e-47
ENSMUSG00000030790	Adm	253.775	3.4061	0.497255	2.17412e-13	6.92125e-12	253.775	4.55873	0.487768	2.32852e-22	2.54932e-20
ENSMUSG00000031266	Gla	1667.46	5.18588	0.306711	2.4643e-65	2.57207e-62	1667.46	3.62612	0.311707	4.95919e-33	1.25228e-30
ENSMUSG00000031530	Dusp4	3030.34	3.2194	0.737477	7.12933e-07	7.52642e-06	3030.34	3.31288	0.763877	3.22103e-07	3.73821e-06
ENSMUSG00000031790	Mmp15	18.7806	4.84366	1.65072	0.000175588	0.00105366	18.7806	5.8624	1.63916	1.36056e-05	0.00010704
ENSMUSG00000032010	Usp2	82.1589	4.36928	0.680549	1.42467e-11	3.43148e-10	82.1589	2.82588	0.733541	4.51593e-06	4.03546e-05
ENSMUSG00000032238	Rora	80.8953	3.14355	0.550072	8.64719e-10	1.59084e-08	80.8953	2.87631	0.558992	1.61555e-08	2.53183e-07
ENSMUSG00000032298	Neil1	1576.76	2.20616	0.300201	9.66217e-15	3.67163e-13	1576.76	2.58426	0.295587	1.59461e-19	1.28687e-17
ENSMUSG00000032374	Plod2	19.3473	2.13906	1.14701	0.003764	0.0147803	19.3473	3.26763	1.06002	0.000128073	0.000773579
ENSMUSG00000032402	Smad3	4634.25	3.17644	0.2285	3.90095e-45	1.56598e-42	4634.25	2.02546	0.230477	1.22739e-19	1.00083e-17
ENSMUSG00000032420	Nt5e	180.488	2.72806	0.413289	3.70136e-12	9.87196e-11	180.488	2.68247	0.419376	7.87332e-12	2.28268e-10
ENSMUSG00000032487	Ptgs2	269.251	4.17625	1.22141	8.68219e-06	7.16544e-05	269.251	6.12238	1.18628	1.02054e-09	2.05662e-08
ENSMUSG00000032578	Cish	104.348	2.18868	0.468295	2.709e-07	3.14164e-06	104.348	3.4851	0.454654	1.22424e-15	6.38888e-14
ENSMUSG00000032724	Abtb2	1179.87	4.28703	0.257883	1.26288e-63	1.23573e-60	1179.87	2.84547	0.259359	4.93897e-29	1.04493e-26
ENSMUSG00000032902	Slc16a1	1129.68	2.39306	0.281084	1.3118e-18	7.83873e-17	1129.68	2.51712	0.281695	2.44288e-20	2.07857e-18
ENSMUSG00000033107	Rnf125	199.353	4.96985	0.436879	6.36159e-31	1.09447e-28	199.353	4.81069	0.437854	4.64325e-29	9.95817e-27
ENSMUSG00000033213	AA467197	20.9264	2.28719	1.26971	0.00345562	0.0137348	20.9264	3.84968	1.15524	3.5562e-05	0.000250567
ENSMUSG00000033450	Tagap	4457.77	2.39102	0.750731	8.14172e-05	0.000531554	4457.77	2.1211	0.791535	0.000294055	0.00158749
ENSMUSG00000034203	Chchd4	1118.51	2.30287	0.276723	8.37502e-18	4.44472e-16	1118.51	2.39029	0.277949	4.53079e-19	3.47716e-17
ENSMUSG00000034271	Jdp2	120.63	2.59902	0.486295	7.48526e-09	1.16839e-07	120.63	3.65421	0.471892	1.1806e-15	6.18179e-14
ENSMUSG00000034574	Daam1	633.665	2.86973	0.249205	7.78778e-32	1.41774e-29	633.665	2.22483	0.2514	7.94209e-20	6.51001e-18
ENSMUSG00000034765	Dusp5	1154.45	3.35999	0.242325	6.04016e-45	2.36412e-42	1154.45	4.6178	0.239701	1.29054e-83	4.04093e-80
ENSMUSG00000035105	Egln3	22.5067	2.41662	1.17945	0.00183043	0.00800257	22.5067	3.5108	1.07545	6.50316e-05	0.000425819
ENSMUSG00000035164	Zc3h12c	3727.09	2.04725	0.304302	2.0088e-12	5.56634e-11	3727.09	2.1113	0.307745	3.12578e-13	1.14339e-11
ENSMUSG00000035355	Kcnh4	337.885	3.93646	0.331202	8.64499e-34	1.90628e-31	337.885	3.29924	0.333585	3.15267e-24	4.1829e-22
ENSMUSG00000035356	Nfkbiz	12847.1	2.24457	0.324188	3.71742e-13	1.14567e-11	12847.1	4.51244	0.328331	3.21014e-46	1.52297e-43
ENSMUSG00000035385	Ccl2	13.5658	5.46704	2.90156	0.000546116	0.00283582	13.5658	6.74598	2.94983	8.52227e-05	0.000540335
ENSMUSG00000035828	Pim3	1076.56	2.64167	0.27538	6.00961e-23	5.73698e-21	1076.56	2.94624	0.275391	5.24322e-28	1.05241e-25
ENSMUSG00000035983	Gm7008	76.3919	2.65066	0.696328	6.85967e-06	5.802e-05	76.3919	2.42533	0.704755	2.89722e-05	0.000208834
ENSMUSG00000036931	Nfkbid	11785.3	3.99386	0.360404	9.21576e-30	1.40079e-27	11785.3	3.9038	0.369985	1.37513e-28	2.83276e-26
ENSMUSG00000037406	Htra4	155.713	4.68694	0.533763	7.87235e-20	5.31248e-18	155.713	4.79108	0.529411	1.36792e-20	1.19643e-18
ENSMUSG00000037411	Serpine1	25.275	8.04876	2.69626	1.04772e-06	1.06721e-05	25.275	7.70306	2.66512	2.57089e-06	2.43791e-05
ENSMUSG00000037416	Dmxl1	67899.3	3.06218	0.211847	1.28731e-48	5.92766e-46	67899.3	2.14046	0.211799	5.75749e-25	8.46207e-23
ENSMUSG00000037465	Klf10	1634.48	3.59317	0.358379	4.79988e-25	5.29204e-23	1634.48	2.97007	0.363685	8.67823e-18	5.9853e-16
ENSMUSG00000037580	Gch1	1790.69	3.11755	0.326867	6.87988e-23	6.52796e-21	1790.69	2.39247	0.334729	2.29345e-14	9.65222e-13
ENSMUSG00000037868	Egr2	3347.01	5.33647	0.362919	3.55905e-50	1.74126e-47	3347.01	3.52521	0.373574	2.80522e-23	3.35256e-21
ENSMUSG00000037887	Dusp8	104.771	9.97691	2.73193	1.77171e-10	3.70332e-09	104.771	10.523	2.7757	2.19672e-11	5.84895e-10
ENSMUSG00000037944	Ccr7	22277.3	3.10338	0.254139	2.00796e-35	4.62304e-33	22277.3	3.79581	0.255779	8.79583e-52	5.29644e-49
ENSMUSG00000037966	Ninj1	399.574	2.49391	0.341497	1.34416e-14	5.01053e-13	399.574	2.03237	0.340115	2.41791e-10	5.4001e-09
ENSMUSG00000038180	Spag4	89.1608	2.92497	0.523788	1.39209e-09	2.4823e-08	89.1608	2.44169	0.533445	2.96802e-07	3.4703e-06
ENSMUSG00000038214	Bend3	2019.93	3.73452	0.300136	1.02429e-36	2.50568e-34	2019.93	3.07647	0.305346	1.25433e-25	1.92527e-23
ENSMUSG00000038335	Tsr1	4017.68	2.19486	0.236914	1.90503e-21	1.49126e-19	4017.68	2.13745	0.237682	1.9268e-20	1.64841e-18
ENSMUSG00000038375	Trp53inp2	2257.98	4.01989	0.271539	8.80084e-51	4.59286e-48	2257.98	2.42945	0.275178	5.86246e-20	4.88205e-18
ENSMUSG00000038400	Pmepa1	654.829	3.35549	0.322306	7.23384e-27	8.8479e-25	654.829	2.98764	0.321784	1.00986e-21	1.03336e-19
ENSMUSG00000038418	Egr1	9673.33	4.60017	0.31864	2.26573e-49	1.07492e-46	9673.33	2.86883	0.324499	1.089e-20	9.74247e-19
ENSMUSG00000038508	Gdf15	67.639	9.89438	2.77024	6.45245e-10	1.223e-08	67.639	9.12015	2.68931	8.43286e-09	1.39857e-07
ENSMUSG00000038550	Ciart	421.586	5.42643	0.350252	1.28683e-55	8.39445e-53	421.586	2.81442	0.359136	4.2828e-16	2.36097e-14
ENSMUSG00000038894	Irs2	19216.6	5.09047	0.343955	7.77757e-51	4.19881e-48	19216.6	3.31774	0.355292	4.67151e-23	5.41757e-21
ENSMUSG00000038963	Slco4a1	588.473	3.66223	0.369249	2.05633e-24	2.16067e-22	588.473	2.5938	0.379277	2.53764e-13	9.41451e-12
ENSMUSG00000039395	Mreg	2916.23	4.27838	0.299876	1.69953e-47	7.60225e-45	2916.23	3.48146	0.304003	3.60319e-32	8.41963e-30
ENSMUSG00000039633	Lonrf1	496.461	3.19283	0.338279	1.47962e-22	1.31619e-20	496.461	2.52162	0.338861	6.31395e-15	2.98644e-13
ENSMUSG00000039942	Ptger4	2044.03	2.93895	0.788118	1.10213e-05	8.876e-05	2044.03	2.75298	0.826402	2.50463e-05	0.000184356
ENSMUSG00000040010	Slc7a5	1938.13	2.55904	0.280188	5.96014e-21	4.52971e-19	1938.13	2.41424	0.283136	6.62505e-19	5.01071e-17
ENSMUSG00000040412	5330417C22Rik	18.0463	3.39815	1.17917	0.000220377	0.0012898	18.0463	2.08979	1.33502	0.00558849	0.0195735
ENSMUSG00000040435	Ppp1r15a	3832.9	2.8226	0.793943	1.78323e-05	0.000137287	3832.9	3.85674	0.807108	2.0943e-08	3.19886e-07
ENSMUSG00000040570	Rundc3b	270.41	2.1055	0.367578	1.04166e-09	1.89411e-08	270.41	2.82985	0.368022	5.74887e-16	3.12515e-14
ENSMUSG00000040596	Pogk	1426.9	2.41192	0.288395	3.24959e-18	1.8235e-16	1426.9	2.49106	0.28955	2.91439e-19	2.27004e-17
ENSMUSG00000040957	Cables1	714.261	7.01094	0.370977	1.6498e-80	3.20572e-77	714.261	6.25974	0.372087	2.29354e-64	2.76212e-61
ENSMUSG00000041028	Ghitm	7489.39	2.04536	0.227716	2.99405e-20	2.17013e-18	7489.39	2.20012	0.228533	4.17879e-23	4.91903e-21
ENSMUSG00000041046	Ramp3	43.2801	8.44208	2.6262	4.63147e-08	6.12936e-07	43.2801	9.01395	2.67955	7.54446e-09	1.26058e-07
ENSMUSG00000041153	Osgin2	1794.07	2.76738	0.343217	4.09796e-17	2.0239e-15	1794.07	2.22388	0.353082	9.07946e-12	2.59394e-10
ENSMUSG00000041313	Slc7a1	7057.66	2.84133	0.267245	1.78203e-27	2.34449e-25	7057.66	2.346	0.269784	1.70241e-19	1.36682e-17
ENSMUSG00000041347	Bdkrb1	14.0776	6.97431	2.82522	3.62499e-05	0.000259977	14.0776	5.92355	2.75572	0.000215592	0.0012105
ENSMUSG00000041438	Utp4	2436.18	2.02943	0.269225	5.12049e-15	2.00918e-13	2436.18	2.21936	0.271317	1.39746e-17	9.38996e-16
ENSMUSG00000041831	Sytl3	139.695	2.74019	0.651674	2.13935e-06	2.02746e-05	139.695	3.93351	0.68273	3.88562e-11	1.0022e-09
ENSMUSG00000042354	Gnl3	5614.41	2.94635	0.267727	2.25249e-29	3.35857e-27	5614.41	2.78628	0.270241	1.43033e-26	2.35719e-24
ENSMUSG00000042377	Fam83g	368.938	2.55017	0.47381	1.62214e-09	2.87612e-08	368.938	2.02112	0.459492	1.12572e-06	1.15873e-05
ENSMUSG00000042622	Maff	929.672	5.81012	1.02111	4.86096e-10	9.45381e-09	929.672	5.05636	1.11502	2.63193e-08	3.93183e-07
ENSMUSG00000042688	Mapk6	5992.91	3.08281	0.323301	1.05825e-22	9.52184e-21	5992.91	2.41153	0.330668	8.658e-15	4.01034e-13
ENSMUSG00000042745	Id1	20.3	3.03916	1.30319	0.00133234	0.00607608	20.3	4.68695	1.20977	1.10515e-05	8.90032e-05
ENSMUSG00000042784	Muc1	61.4902	2.41516	0.665515	1.56634e-05	0.000122064	61.4902	2.74508	0.662577	1.44582e-06	1.45943e-05
ENSMUSG00000043421	Hilpda	615.759	3.95473	0.369455	4.37979e-28	6.01491e-26	615.759	3.51084	0.376094	1.296e-22	1.4493e-20
ENSMUSG00000044162	Tnip3	192.826	4.07722	0.535375	1.11041e-15	4.71127e-14	192.826	5.12522	0.534707	1.34639e-23	1.69992e-21
ENSMUSG00000044340	Phlpp1	4785.25	2.82152	0.250919	1.93322e-30	3.15276e-28	4785.25	2.96074	0.251564	1.89779e-33	5.03591e-31
ENSMUSG00000045382	Cxcr4	15717.3	3.9223	0.222333	2.1808e-71	2.84522e-68	15717.3	3.35549	0.222087	6.29551e-53	4.10677e-50
ENSMUSG00000046079	Lrrc8d	3232.12	2.18025	0.210819	4.85641e-26	5.59059e-24	3232.12	2.02839	0.211286	7.46221e-23	8.52762e-21
ENSMUSG00000046727	Cystm1	242.172	4.20727	0.554954	2.00703e-16	9.1343e-15	242.172	3.17808	0.570781	2.68736e-10	5.94255e-09
ENSMUSG00000046733	Gprc5a	92.3115	9.36685	2.66284	1.06651e-09	1.93405e-08	92.3115	10.4181	2.76271	1.98449e-11	5.32007e-10
ENSMUSG00000047407	Tgif1	10051.5	3.71022	0.228312	1.51666e-60	1.31916e-57	10051.5	3.90813	0.228248	3.28634e-67	5.71677e-64
ENSMUSG00000047945	Marcksl1	3229.83	2.68574	0.260859	5.70938e-26	6.52453e-24	3229.83	3.51808	0.2616	6.23235e-43	2.56773e-40
ENSMUSG00000048537	Phldb1	49.8267	2.76532	0.74658	1.43159e-05	0.000112402	49.8267	4.04547	0.716803	1.14194e-09	2.2717e-08
ENSMUSG00000048814	Lonrf2	8.86817	6.14676	2.95217	0.000278129	0.00157825	8.86817	3.3198	3.67521	0.00480754	0.0172196
ENSMUSG00000048895	Cdk5r1	1922.21	2.86287	0.377493	1.57639e-15	6.58133e-14	1922.21	3.92907	0.384341	2.66463e-27	4.90793e-25
ENSMUSG00000049892	Rasd1	74.4278	7.5119	1.09043	1.20447e-11	2.9327e-10	74.4278	6.09458	1.08659	2.27593e-08	3.45605e-07
ENSMUSG00000049950	Rpp38	368.755	2.0387	0.321538	2.27689e-11	5.37663e-10	368.755	2.09513	0.323423	6.73055e-12	1.9696e-10
ENSMUSG00000050075	Gpr171	5619.76	2.19383	0.195644	3.33486e-30	5.3276e-28	5619.76	2.205	0.195777	2.01786e-30	4.5785e-28
ENSMUSG00000051236	Msrb3	143.138	6.13392	0.846994	3.1098e-13	9.6986e-12	143.138	7.51833	0.849331	8.11975e-19	6.08243e-17
ENSMUSG00000051379	Flrt3	21.0529	6.16677	2.55021	5.14839e-05	0.000354768	21.0529	8.17212	2.71644	5.13585e-07	5.71884e-06
ENSMUSG00000052302	Tbc1d30	309.436	3.67748	0.356032	2.18877e-26	2.5765e-24	309.436	3.81069	0.356192	3.54698e-28	7.21188e-26
ENSMUSG00000052684	Jun	1364.68	2.0122	0.359161	1.67927e-09	2.97405e-08	1364.68	2.48353	0.367731	2.72842e-13	1.00508e-11
ENSMUSG00000052727	Map1b	38.7038	8.81283	2.683	2.03611e-08	2.90058e-07	38.7038	8.11551	2.6151	1.66257e-07	2.04974e-06
ENSMUSG00000053560	Ier2	1569.48	2.24551	0.241628	1.11094e-21	8.82887e-20	1569.48	2.69798	0.240042	2.47676e-30	5.53945e-28
ENSMUSG00000053641	Dennd4a	42317.3	2.62519	0.201029	4.94577e-40	1.48906e-37	42317.3	2.70974	0.201294	1.69626e-42	6.47722e-40
ENSMUSG00000053801	Grwd1	709.971	2.02604	0.29367	3.7694e-13	1.15941e-11	709.971	2.32536	0.290921	1.159e-16	6.8732e-15
ENSMUSG00000054321	Taf4b	1742.65	2.13837	0.2306	1.81211e-21	1.42565e-19	1742.65	2.09781	0.231195	9.84621e-21	8.85933e-19
ENSMUSG00000054364	Rhob	1033.93	2.69819	0.316607	1.18447e-18	7.13231e-17	1033.93	2.2102	0.320576	3.20442e-13	1.16671e-11
ENSMUSG00000056529	Ptafr	518.851	2.61502	0.289667	1.15212e-20	8.54864e-19	518.851	2.02722	0.292356	3.35697e-13	1.20591e-11
ENSMUSG00000056749	Nfil3	111.797	3.66732	0.639254	3.48012e-10	6.90555e-09	111.797	4.7804	0.617718	7.95542e-16	4.29483e-14
ENSMUSG00000057440	Mpp7	583.616	2.08138	0.380041	1.93336e-09	3.38576e-08	583.616	2.45646	0.37265	2.62258e-12	8.27804e-11
ENSMUSG00000057541	Pus7	1671.68	2.16534	0.249107	3.37481e-19	2.15658e-17	1671.68	2.38261	0.249925	8.53492e-23	9.6828e-21
ENSMUSG00000057561	Eif1a	3664.4	2.25574	0.265298	1.52512e-18	9.01027e-17	3664.4	2.2533	0.265793	1.73177e-18	1.26694e-16
ENSMUSG00000058392	Rrp1b	1693.67	2.08762	0.246391	2.48966e-18	1.42516e-16	1693.67	2.24732	0.247082	6.35559e-21	5.88776e-19
ENSMUSG00000058427	Cxcl2	94.5096	6.92097	1.10724	4.2205e-10	8.32193e-09	94.5096	7.51992	1.09574	1.64925e-11	4.47497e-10
ENSMUSG00000058672	Tubb2a	258.115	2.041	0.394873	1.49449e-08	2.19079e-07	258.115	2.35922	0.38947	9.64225e-11	2.32603e-09
ENSMUSG00000062175	Tgif2	693.22	2.23892	0.390921	5.26973e-10	1.0178e-08	693.22	2.19898	0.397594	9.51259e-10	1.93414e-08
ENSMUSG00000062593	Lilrb4a	3465.17	3.55508	0.376806	2.1597e-22	1.86808e-20	3465.17	3.47895	0.390384	1.28486e-21	1.30622e-19
ENSMUSG00000062661	Ncs1	17.9943	2.26912	1.21344	0.0029263	0.0119052	17.9943	2.06344	1.22991	0.00489919	0.0174879
ENSMUSG00000062939	Stat4	8398.77	2.03476	0.187124	1.77987e-28	2.48801e-26	8398.77	2.85955	0.186747	5.33264e-54	3.97561e-51
ENSMUSG00000063889	Crem	5670.07	4.65949	0.212121	2.25828e-108	1.17852e-104	5670.07	4.87487	0.211896	1.80658e-118	2.82838e-114
ENSMUSG00000066278	Vps37b	3575.06	2.76307	0.314078	2.77035e-20	2.01733e-18	3575.06	2.42173	0.312701	4.06812e-16	2.25853e-14
ENSMUSG00000067577	A430093F15Rik	187.485	4.53577	0.461655	2.25346e-24	2.35201e-22	187.485	3.18689	0.465516	6.36472e-13	2.19002e-11
ENSMUSG00000069114	Zbtb10	6716.21	3.76494	0.321341	4.86565e-33	9.89308e-31	6716.21	3.76809	0.327785	3.64122e-33	9.3454e-31
ENSMUSG00000070644	Etnk2	66.7401	3.32334	1.18122	0.000236719	0.00137364	66.7401	6.55163	1.03615	1.23094e-10	2.90235e-09
ENSMUSG00000070880	Gad1	1049.82	2.41035	0.271936	5.23485e-20	3.65879e-18	1049.82	3.36829	0.270526	3.85908e-37	1.13996e-34
ENSMUSG00000071757	Zhx2	7258.25	2.79336	0.196973	1.01042e-46	4.39419e-44	7258.25	2.45898	0.197414	1.03085e-36	2.98871e-34
ENSMUSG00000074923	Pak6	34.5805	4.46743	1.06971	1.89049e-06	1.81135e-05	34.5805	3.72674	1.10924	3.70969e-05	0.000259861
ENSMUSG00000079227	Ccr5	1043.62	4.51978	0.355644	7.47357e-39	2.0894e-36	1043.62	3.10011	0.363529	1.92405e-19	1.52908e-17
ENSMUSG00000079445	B3gnt7	1306.57	5.03146	0.258027	4.38016e-86	1.14293e-82	1306.57	5.00544	0.258383	4.03813e-85	1.58053e-81
ENSMUSG00000085148	Mir22hg	434.652	3.67562	0.359425	4.297e-26	4.98325e-24	434.652	2.71355	0.360661	4.37387e-15	2.12004e-13
ENSMUSG00000085156	Snhg15	1473.17	2.47143	0.263861	6.09359e-22	5.02112e-20	1473.17	2.8751	0.264295	6.42014e-29	1.34018e-26
ENSMUSG00000085178	Kdm6bos	264.068	3.26756	0.590799	1.8047e-09	3.18409e-08	264.068	2.92079	0.586789	6.29603e-08	8.61632e-07
ENSMUSG00000085511	Gm11738	93.6903	4.47687	0.598638	3.50443e-15	1.42795e-13	93.6903	4.10549	0.599158	4.64097e-13	1.64387e-11
ENSMUSG00000086013	Gm15706	114.306	2.68763	0.45416	2.31797e-10	4.73761e-09	114.306	2.01543	0.464047	1.18478e-06	1.21393e-05
ENSMUSG00000087141	Plcxd2	2488.44	3.68355	0.22954	2.55817e-59	2.00254e-56	2488.44	3.21353	0.230112	7.40377e-46	3.40922e-43
ENSMUSG00000089726	Mir17hg	3276.15	3.07704	0.294949	5.78823e-27	7.19211e-25	3276.15	3.01818	0.293027	6.71275e-26	1.05095e-23
ENSMUSG00000089762	Ier5l	68.0252	4.14689	0.666095	2.45866e-11	5.78838e-10	68.0252	3.73147	0.66585	1.59305e-09	3.0753e-08
ENSMUSG00000089809	Rasgef1b	18943	2.74398	0.329576	3.88101e-18	2.13197e-16	18943	2.36604	0.338371	4.06881e-14	1.66757e-12
ENSMUSG00000089929	Bcl2a1b	2968.48	2.93982	0.286752	7.60559e-26	8.62848e-24	2968.48	4.3731	0.286366	2.55423e-54	1.99945e-51
ENSMUSG00000090291	Lrrc10b	44.4315	9.62551	2.77693	1.89289e-09	3.3186e-08	44.4315	6.03677	2.44615	4.23131e-05	0.000290805
ENSMUSG00000090582	Gm17024	388.047	3.18095	0.501403	3.9026e-12	1.0391e-10	388.047	2.79866	0.516122	7.00375e-10	1.45812e-08
ENSMUSG00000090698	Apold1	106.138	7.0098	0.955846	6.57816e-14	2.26346e-12	106.138	6.82319	0.945613	2.89536e-13	1.06408e-11
ENSMUSG00000090877	Hspa1b	575.977	3.72857	0.328477	1.87192e-30	3.08493e-28	575.977	4.10115	0.333079	1.83414e-36	5.22097e-34
ENSMUSG00000090958	Lrrc32	267.419	2.8257	1.23653	0.000839621	0.00409377	267.419	2.73224	1.39502	0.00065591	0.00314227
ENSMUSG00000091971	Hspa1a	614.907	4.74889	0.368578	2.68745e-38	7.38153e-36	614.907	5.34908	0.375756	4.38626e-48	2.28904e-45
ENSMUSG00000096954	Gdap10	4394.05	2.98374	0.354619	2.687e-18	1.52419e-16	4394.05	2.19387	0.368242	6.27429e-11	1.56917e-09
ENSMUSG00000097125	Gm26885	302.184	2.78898	0.553679	6.99386e-08	8.94574e-07	302.184	3.69168	0.556929	1.57063e-12	5.15509e-11
ENSMUSG00000097129	4930507D05Rik	24.1828	2.14581	1.00428	0.00187678	0.00815058	24.1828	2.29513	1.01317	0.00108978	0.00487616
ENSMUSG00000097223	Gm2449	18.172	2.25183	1.26067	0.00343159	0.0136496	18.172	2.61944	1.21081	0.00147346	0.0062874
ENSMUSG00000097296	Gm26532	132.993	2.32927	0.486645	1.06418e-07	1.31707e-06	132.993	2.5144	0.486784	1.24804e-08	1.99284e-07
ENSMUSG00000097418	Mir155hg	2565.84	4.19544	0.820453	1.44874e-08	2.12771e-07	2565.84	5.4473	0.839408	6.21932e-13	2.14471e-11
ENSMUSG00000097440	Gm6277	45.7628	9.35719	2.74128	5.06944e-09	8.13188e-08	45.7628	7.7702	2.58528	6.27002e-07	6.82705e-06
ENSMUSG00000097915	A330009N23Rik	54.6593	3.31763	0.895201	4.36982e-06	3.85648e-05	54.6593	3.09712	0.921477	1.30575e-05	0.000103246
ENSMUSG00000099644	Gm28626	14.6686	6.58112	2.74679	7.07788e-05	0.000469937	14.6686	6.12276	2.73953	0.000159871	0.000935802
ENSMUSG00000099974	Bcl2a1d	983.542	2.79035	0.334317	6.74495e-18	3.6164e-16	983.542	4.35584	0.335572	1.17862e-40	4.19373e-38
ENSMUSG00000100392	Gm28935	102.761	2.83768	0.594726	5.92585e-08	7.67371e-07	102.761	2.2473	0.610399	1.00136e-05	8.16524e-05
ENSMUSG00000100838	Gm29094	1977.95	2.65038	0.289854	3.61584e-21	2.78865e-19	1977.95	4.04719	0.287791	2.2912e-46	1.12097e-43
ENSMUSG00000102212	C230085N15Rik	4131.1	2.8362	0.258998	3.2049e-29	4.73357e-27	4131.1	2.3181	0.262028	4.16332e-20	3.48561e-18
ENSMUSG00000102257	Gm37649	53.8891	3.58994	0.779887	2.31331e-07	2.73131e-06	53.8891	3.36445	0.775001	1.12103e-06	1.15542e-05
ENSMUSG00000102258	Gm38257	766.65	3.03222	0.35595	4.69612e-19	2.9409e-17	766.65	2.77969	0.361697	2.20301e-16	1.2727e-14
ENSMUSG00000102441	Gm38032	83.042	2.07753	0.547543	1.0737e-05	8.67825e-05	83.042	2.46114	0.541303	3.32026e-07	3.84198e-06
ENSMUSG00000102599	Gm38386	78.5013	7.1302	0.923322	1.17215e-14	4.40077e-13	78.5013	5.10844	0.930618	1.64576e-08	2.57346e-07
ENSMUSG00000102744	5830444F18Rik	1287.94	2.74174	0.38606	4.17751e-14	1.46644e-12	1287.94	2.18233	0.396774	9.02281e-10	1.84655e-08
ENSMUSG00000102759	Gm10463	10.2151	6.20228	2.8573	0.000195845	0.00116098	10.2151	5.26074	2.84633	0.0007381	0.00348063
ENSMUSG00000102973	E430014B02Rik	2115.31	2.81738	0.244486	5.23055e-32	9.8662e-30	2115.31	2.26754	0.246043	1.77331e-21	1.76834e-19
ENSMUSG00000102975	Gm37347	161.292	5.05604	0.619069	7.25677e-18	3.87754e-16	161.292	4.205	0.636143	5.26514e-13	1.84823e-11
ENSMUSG00000103164	Gm38150	26.008	3.08809	1.05628	0.000116997	0.000735032	26.008	2.38611	1.06014	0.00148553	0.00633545
ENSMUSG00000103216	Gm37248	4321.99	3.37274	0.292684	5.99397e-32	1.11716e-29	4321.99	2.68732	0.297129	4.10961e-21	3.92317e-19
ENSMUSG00000103320	Gm37403	16.8677	2.79306	1.19969	0.00103416	0.0048974	16.8677	2.24522	1.26483	0.00387374	0.0143442
ENSMUSG00000103593	Gm37352	461.249	2.06962	0.405272	2.3802e-08	3.34209e-07	461.249	2.25782	0.411565	1.3947e-09	2.73713e-08
ENSMUSG00000103779	Gm36931	5616.98	3.02221	0.260743	2.24356e-32	4.28357e-30	5616.98	2.5418	0.26304	1.44182e-23	1.80532e-21
ENSMUSG00000105199	Gm43581	160.65	2.84133	0.528992	3.44836e-09	5.74947e-08	160.65	2.9296	0.534451	1.33526e-09	2.63616e-08
ENSMUSG00000105421	5830411K02Rik	45.1468	6.46585	1.14414	7.44804e-10	1.39304e-08	45.1468	3.07473	1.18761	0.000915819	0.0041961
ENSMUSG00000105979	Gm43411	354.691	2.76942	0.486173	7.37997e-10	1.38207e-08	354.691	2.62392	0.508262	3.97664e-09	6.96402e-08
ENSMUSG00000106287	Gm43585	71.617	3.12836	0.729417	8.05453e-07	8.38627e-06	71.617	2.74115	0.74413	1.00727e-05	8.1964e-05
ENSMUSG00000106648	Gm43176	189.646	2.42777	0.389669	3.72081e-11	8.5019e-10	189.646	2.18176	0.392107	2.25979e-09	4.15737e-08
ENSMUSG00000107756	Gm44164	2452.35	2.40936	0.310047	3.31977e-16	1.48498e-14	2452.35	2.089	0.312316	9.30408e-13	3.13257e-11
ENSMUSG00000107884	Gm44144	51.0939	2.43103	0.663694	1.74775e-05	0.000134991	51.0939	2.05398	0.672161	0.000184668	0.00105942
ENSMUSG00000108129	4930417O13Rik	73.5129	3.81724	0.559494	7.3477e-13	2.14619e-11	73.5129	2.31613	0.584055	6.65254e-06	5.70384e-05
ENSMUSG00000110498	A630001O12Rik	43.538	2.93797	0.793909	1.27966e-05	0.00010144	43.538	2.29446	0.840924	0.000295445	0.00159225
ENSMUSG00000110697	Gm31718	225.083	4.02793	0.373774	2.52517e-28	3.49859e-26	225.083	3.00072	0.378521	1.8037e-16	1.05763e-14
ENSMUSG00000112023	Lilr4b	2751.71	6.07899	0.381986	1.44915e-58	1.08038e-55	2751.71	5.92683	0.390233	9.00026e-56	8.80675e-53
ENSMUSG00000113985	AC114412.2	14.7511	4.51658	1.68368	0.000764312	0.00378194	14.7511	4.90422	1.66373	0.000372154	0.00193569
ENSMUSG00000000278	Scpep1	3548.2	2.03319	0.195615	2.82956e-26	3.30594e-24
ENSMUSG00000001313	Rnd2	25.7684	2.92566	1.01326	0.000285688	0.00161587
ENSMUSG00000002825	Qtrt1	698.562	2.10214	0.244845	9.57721e-19	5.81166e-17
ENSMUSG00000003032	Klf4	361.885	2.58609	0.319468	4.57373e-17	2.2377e-15
ENSMUSG00000003518	Dusp3	1480.15	2.22708	0.240905	2.03449e-21	1.58468e-19
ENSMUSG00000004267	Eno2	61.9496	2.19435	0.712567	0.000133872	0.00082809
ENSMUSG00000005054	Cstb	729.091	2.12112	0.30684	3.84954e-13	1.17942e-11
ENSMUSG00000006024	Napa	2810.02	2.0616	0.216807	1.93834e-22	1.69534e-20
ENSMUSG00000007617	Homer1	1465.14	2.22269	0.255515	3.02422e-19	1.94046e-17
ENSMUSG00000010095	Slc3a2	3950.46	2.34266	0.223586	1.04997e-26	1.26448e-24
ENSMUSG00000013160	Atp6v0d1	3810.57	2.24135	0.229575	1.36848e-23	1.37339e-21
ENSMUSG00000014905	Dnajb9	1053.68	2.34283	0.263137	3.24651e-20	2.33153e-18
ENSMUSG00000014907	Naf1	346.581	2.09898	0.341337	6.63153e-11	1.45819e-09
ENSMUSG00000016496	Cd274	8074.85	2.40493	0.829297	0.00017576	0.00105429
ENSMUSG00000016498	Pdcd1lg2	578.256	2.11026	0.290899	3.73102e-14	1.33046e-12
ENSMUSG00000018143	Mafk	2269.62	2.82099	0.237344	1.0849e-33	2.32674e-31
ENSMUSG00000018849	Wwc1	30.9621	2.71315	0.963223	0.000215109	0.00126322
ENSMUSG00000018906	P4ha2	8.75931	4.20823	1.97782	0.00219935	0.0093721
ENSMUSG00000019982	Myb	1015.91	2.02102	0.258641	4.88049e-16	2.15237e-14
ENSMUSG00000020130	Tbc1d15	4436.8	2.68282	0.193527	8.30306e-45	3.17056e-42
ENSMUSG00000020447	Npc1l1	9.64533	3.55286	1.87467	0.00259117	0.0107378
ENSMUSG00000020534	Shmt1	568.489	2.00961	0.360015	1.85636e-09	3.26552e-08
ENSMUSG00000020785	Camkk1	90.5889	2.13639	0.465293	3.77445e-07	4.25741e-06
ENSMUSG00000020889	Nr1d1	147.733	2.79998	0.400418	1.99171e-13	6.42932e-12
ENSMUSG00000020892	Aloxe3	46.0644	3.69087	0.72152	1.72616e-08	2.50229e-07
ENSMUSG00000020893	Per1	3962.94	3.31945	0.257823	2.43401e-39	6.92853e-37
ENSMUSG00000021690	Jmy	2080.15	2.09833	0.198696	4.75513e-27	6.10216e-25
ENSMUSG00000021728	Emb	531.131	2.00239	0.251579	1.72959e-16	7.94092e-15
ENSMUSG00000021756	Il6st	3222.59	2.00026	0.242876	1.91155e-17	9.78014e-16
ENSMUSG00000022018	Rgcc	46.8404	2.90464	0.713887	2.58393e-06	2.40368e-05
ENSMUSG00000022184	Fbxo4	614.096	2.16075	0.266298	3.88509e-17	1.93095e-15
ENSMUSG00000022270	Retreg1	8331.04	2.37539	0.199253	9.71856e-34	2.11325e-31
ENSMUSG00000022303	Dcstamp	7.04691	3.55412	2.39258	0.00602904	0.0220952
ENSMUSG00000022479	Vdr	6.7483	5.14004	3.45335	0.00166726	0.00737781
ENSMUSG00000022876	Samsn1	4351.22	2.12932	0.367664	6.46576e-10	1.22404e-08
ENSMUSG00000023827	Agpat4	656.498	2.06045	0.321356	1.45471e-11	3.49308e-10
ENSMUSG00000023830	Igf2r	5829.82	3.52781	0.240438	3.43742e-50	1.73601e-47
ENSMUSG00000023905	Tnfrsf12a	120.241	2.09747	0.439254	1.59907e-07	1.9332e-06
ENSMUSG00000024098	Twsg1	3299.96	2.89387	0.214619	2.1018e-42	7.47858e-40
ENSMUSG00000024270	Slc39a6	1592.77	2.04202	0.210663	3.36968e-23	3.27675e-21
ENSMUSG00000024423	Impact	2467.1	3.45569	0.217863	5.21968e-58	3.55301e-55
ENSMUSG00000024427	Spry4	22.4527	2.63896	1.63696	0.00113808	0.0053045
ENSMUSG00000024658	Gm9750	10.6431	3.48209	1.82015	0.00229339	0.00969365
ENSMUSG00000024669	Cd5	102.509	2.0153	0.487955	3.25098e-06	2.96259e-05
ENSMUSG00000024737	Slc15a3	1419.13	2.58219	0.398861	7.38096e-12	1.85484e-10
ENSMUSG00000025245	Lztfl1	2119.21	2.71302	0.202414	4.65789e-42	1.5853e-39
ENSMUSG00000025408	Ddit3	726.094	2.24525	0.234334	9.5971e-23	8.73559e-21
ENSMUSG00000025477	Inpp5a	1484.61	2.61914	0.206792	7.85935e-38	2.08552e-35
ENSMUSG00000026080	Chst10	2134.16	2.23622	0.197803	1.34027e-30	2.23226e-28
ENSMUSG00000026360	Rgs2	3877.47	2.42176	0.24622	3.62805e-24	3.73689e-22
ENSMUSG00000026489	Coq8a	3748.7	2.48249	0.261195	1.69811e-22	1.50201e-20
ENSMUSG00000026648	Dclre1c	3870.88	2.37583	0.239628	4.14529e-24	4.24174e-22
ENSMUSG00000026679	Enkur	29.9669	2.1957	1.10503	0.00136539	0.0062087
ENSMUSG00000026819	Slc25a25	1210.58	2.01639	0.22172	1.0067e-20	7.50516e-19
ENSMUSG00000027171	Prrg4	301.331	2.65321	0.353534	4.4519e-15	1.76901e-13
ENSMUSG00000027506	Tpd52	3898.61	2.17783	0.196371	1.4223e-29	2.1411e-27
ENSMUSG00000027533	Fabp5	136.536	2.66806	0.515956	1.75558e-08	2.53556e-07
ENSMUSG00000027843	Ptpn22	4174.44	2.45731	0.196057	4.92881e-37	1.22485e-34
ENSMUSG00000028224	Nbn	1210.42	2.36049	0.343649	5.13371e-13	1.53677e-11
ENSMUSG00000028278	Rragd	417.441	3.69468	0.312801	1.27717e-33	2.70208e-31
ENSMUSG00000028413	B4galt1	4137.42	2.04549	0.213512	1.01475e-22	9.1832e-21
ENSMUSG00000029344	Tpst2	2037.74	2.37351	0.225068	4.89386e-27	6.22912e-25
ENSMUSG00000029346	Srrd	639.325	2.55061	0.316188	3.12689e-17	1.57918e-15
ENSMUSG00000029591	Ung	715.082	2.6241	0.361202	2.98506e-14	1.07682e-12
ENSMUSG00000029919	Hpgds	1793.65	3.20759	0.284266	9.54436e-31	1.6242e-28
ENSMUSG00000030074	Gxylt2	13.1613	3.05634	1.64899	0.00162816	0.00723201
ENSMUSG00000030161	Gabarapl1	269.773	2.41528	0.353827	5.70657e-13	1.69208e-11
ENSMUSG00000030256	Bhlhe41	544.19	2.02565	0.312648	9.36941e-12	2.31004e-10
ENSMUSG00000030521	Mphosph10	3062.66	2.02178	0.298266	1.09213e-12	3.11447e-11
ENSMUSG00000031007	Atp6ap2	1687.6	2.1812	0.212975	1.20353e-25	1.35557e-23
ENSMUSG00000031226	Pbdc1	1192.39	2.17145	0.269289	6.26228e-17	3.02599e-15
ENSMUSG00000031976	Urb2	2736.13	2.03645	0.270577	5.41322e-15	2.10819e-13
ENSMUSG00000032178	Ilf3	9626.6	2.87103	0.246906	1.7913e-32	3.4623e-30
ENSMUSG00000032633	Flcn	2684.69	2.55549	0.201061	4.19493e-38	1.13234e-35
ENSMUSG00000032788	Pdxk	2101.77	2.84921	0.270709	5.16047e-27	6.51551e-25
ENSMUSG00000032802	Srxn1	76.9927	2.22178	0.640816	2.21582e-05	0.000166863
ENSMUSG00000032883	Acsl3	1042.18	2.02908	0.25194	6.63986e-17	3.18876e-15
ENSMUSG00000033730	Egr3	10660.7	3.33534	0.285643	1.08237e-32	2.1182e-30
ENSMUSG00000033863	Klf9	242.557	2.14507	0.384272	2.18538e-09	3.78895e-08
ENSMUSG00000033960	Jcad	207.413	3.16211	0.371939	1.39728e-18	8.31321e-17
ENSMUSG00000034614	Pik3ip1	2891.94	3.02264	0.195808	7.32358e-55	4.58632e-52
ENSMUSG00000034640	Tiparp	2062.47	2.06432	0.208993	5.29798e-24	5.38605e-22
ENSMUSG00000035095	Fam167a	4121.16	3.12534	0.264559	2.23963e-33	4.61364e-31
ENSMUSG00000035342	Lzts2	34.0237	2.02998	0.887251	0.00134493	0.00612246
ENSMUSG00000035992	Fnip1	3962.21	2.3514	0.200851	1.06385e-32	2.10831e-30
ENSMUSG00000036391	Sec24a	4612.75	2.78405	0.249903	5.20151e-30	8.14348e-28
ENSMUSG00000036687	Tmem184a	110.869	2.51956	0.672787	7.33142e-06	6.15776e-05
ENSMUSG00000036698	Ago2	20630.6	2.51715	0.191374	1.47921e-40	4.72624e-38
ENSMUSG00000036902	Neto2	123.992	2.35273	0.444823	9.56852e-09	1.45659e-07
ENSMUSG00000037347	Chst7	38.3533	3.08278	0.717877	1.12538e-06	1.13232e-05
ENSMUSG00000037418	Best1	41.2206	2.93109	0.829221	3.83273e-05	0.000273123
ENSMUSG00000037613	Tnfrsf23	48.2836	2.12799	0.634702	6.72859e-05	0.00044884
ENSMUSG00000038132	Rbm24	6.91355	5.47886	3.09173	0.000882806	0.0042724
ENSMUSG00000038151	Prdm1	533.687	2.88556	0.324287	4.44047e-20	3.1457e-18
ENSMUSG00000038173	Enpp6	23.2433	2.92249	0.957495	0.000133102	0.000824634
ENSMUSG00000038859	Baiap2l1	276.566	5.36203	1.61368	6.46013e-06	5.49672e-05
ENSMUSG00000039046	Usp6nl	6502.56	2.05343	0.239036	8.94803e-19	5.47482e-17
ENSMUSG00000039908	Slc26a11	754.069	2.08512	0.235205	7.60571e-20	5.15476e-18
ENSMUSG00000040511	Pvr	712.939	2.13832	0.301874	1.11741e-13	3.7301e-12
ENSMUSG00000041115	Iqsec2	130.251	2.35809	0.446242	7.26106e-09	1.13793e-07
ENSMUSG00000041120	Nbl1	16.9272	2.93818	1.24794	0.000718372	0.0035761
ENSMUSG00000041323	Ak7	25.787	2.33518	0.843785	0.000379016	0.00205538
ENSMUSG00000041920	Slc16a6	3917.51	2.01474	0.256343	4.1857e-16	1.85117e-14
ENSMUSG00000042372	Dmrt3	17.9215	3.07853	1.5014	0.00110941	0.00519069
ENSMUSG00000042712	Tceal9	608.636	2.64871	0.243756	1.36611e-28	1.92682e-26
ENSMUSG00000043079	Synpo	34.3928	2.85908	0.919107	0.000105519	0.000673741
ENSMUSG00000043099	Hic1	82.7054	3.01917	0.548232	1.98883e-09	3.46738e-08
ENSMUSG00000043629	1700019D03Rik	29.8066	4.17172	0.901846	2.3622e-07	2.78274e-06
ENSMUSG00000045294	Insig1	2307.88	2.55996	0.30388	2.1202e-18	1.23397e-16
ENSMUSG00000046223	Plaur	3687.43	2.24919	0.297603	2.63233e-15	1.07884e-13
ENSMUSG00000046432	Bex3	514.117	2.88727	0.253736	4.10537e-31	7.22177e-29
ENSMUSG00000046675	Tmem251	920.181	2.23591	0.245384	7.37785e-21	5.58008e-19
ENSMUSG00000047115	Fam221a	86.1892	2.96194	0.489674	9.2473e-11	2.0052e-09
ENSMUSG00000047205	Dusp18	33.6751	3.07177	0.841362	1.31468e-05	0.000103953
ENSMUSG00000047648	Fbxo30	1016.41	2.45931	0.2189	2.53672e-30	4.09431e-28
ENSMUSG00000047720	4922502D21Rik	7.42384	4.76091	3.42905	0.0022633	0.00959239
ENSMUSG00000047843	Bri3	269.321	2.93106	0.327967	3.02242e-20	2.1806e-18
ENSMUSG00000048621	Gm6377	2377.48	2.49471	0.315384	8.28781e-17	3.92006e-15
ENSMUSG00000049608	Gpr55	322.746	2.60689	0.313475	6.21507e-18	3.34375e-16
ENSMUSG00000049804	Armcx4	67.596	2.73855	0.560197	6.67221e-08	8.56231e-07
ENSMUSG00000049916	2610318N02Rik	50.4325	2.0266	0.618045	8.93188e-05	0.000578319
ENSMUSG00000050022	Amz1	493.93	2.38153	0.248271	7.91505e-23	7.42024e-21
ENSMUSG00000051212	Gpr183	9617.58	2.03507	0.345839	3.21886e-10	6.43608e-09
ENSMUSG00000051495	Irf2bp2	12013.8	2.1568	0.737173	0.00024136	0.00139798
ENSMUSG00000051510	Mafg	1446.73	2.13431	0.25408	3.79074e-18	2.08971e-16
ENSMUSG00000052271	Bhlha15	77.6917	2.04156	0.551516	1.57662e-05	0.000122682
ENSMUSG00000053216	Btn2a2	18.005	2.68962	1.16265	0.000878734	0.00425664
ENSMUSG00000054027	Nt5dc3	953.806	2.09161	0.257562	3.4181e-17	1.7207e-15
ENSMUSG00000054161	Fam83e	35.4124	2.53294	0.841027	0.000126921	0.000791981
ENSMUSG00000054383	Pnma1	80.5781	2.90278	0.511819	8.72576e-10	1.60341e-08
ENSMUSG00000054717	Hmgb2	1445.05	2.03395	0.263577	1.35316e-15	5.69493e-14
ENSMUSG00000054793	Cadm4	41.7685	2.22106	0.660021	5.96603e-05	0.000404172
ENSMUSG00000054892	Txk	302.76	2.30212	0.318988	4.87091e-14	1.69842e-12
ENSMUSG00000055170	Ifng	18.7279	2.96516	1.06862	0.000335515	0.00185154
ENSMUSG00000056952	Tatdn2	3757.1	2.0607	0.256509	9.118e-17	4.28683e-15
ENSMUSG00000060950	Trmt61a	1326.12	2.13346	0.318761	2.06554e-12	5.69334e-11
ENSMUSG00000064272	Gpbar1	10.1956	3.39656	3.49004	0.00534789	0.0200351
ENSMUSG00000066621	Tecpr1	3115.87	2.4036	0.25891	1.06333e-21	8.49365e-20
ENSMUSG00000070424	Art5	23.0006	2.93601	1.08191	0.000257219	0.00147727
ENSMUSG00000070942	Il1rl2	23.8467	2.97836	0.935809	8.63018e-05	0.00055971
ENSMUSG00000073538	E330020D12Rik	1248.07	3.47781	0.245963	1.12999e-46	4.65557e-44
ENSMUSG00000074052	BC048644	15.7697	2.14161	1.50357	0.00723916	0.0257173
ENSMUSG00000075012	Fjx1	8.36382	6.30946	3.44723	0.000561815	0.00290094
ENSMUSG00000075254	Heg1	16240.9	2.0194	0.229285	1.70859e-19	1.10957e-17
ENSMUSG00000078247	Airn	20.9276	2.36877	1.24232	0.00162877	0.00723201
ENSMUSG00000079652	Fam71f2	23.6871	2.15512	1.08292	0.00255444	0.0106134
ENSMUSG00000084760	Gm15472	266.31	2.29288	0.410273	2.01477e-09	3.5087e-08
ENSMUSG00000085550	Gm15658	312.639	2.25026	0.50434	5.30432e-07	5.78706e-06
ENSMUSG00000085560	C230038L03Rik	26.5914	2.50215	1.36878	0.00149568	0.00672306
ENSMUSG00000085609	1700016P03Rik	166.85	3.23395	1.06358	6.89914e-06	5.83223e-05
ENSMUSG00000086109	Gm13391	15.0164	3.35897	1.3987	0.000766822	0.00379147
ENSMUSG00000086894	Gm15708	155.008	3.16496	0.4296	1.14563e-14	4.32192e-13
ENSMUSG00000087341	0610040F04Rik	67.7914	2.23815	0.813656	0.000371156	0.00202045
ENSMUSG00000087484	2900089D17Rik	79.5409	3.43424	0.530875	5.02985e-12	1.29958e-10
ENSMUSG00000090030	A430072P03Rik	35.6438	5.12441	1.05947	5.68271e-08	7.37715e-07
ENSMUSG00000091154	Proscos	34.6878	2.16719	1.00834	0.00213551	0.00913985
ENSMUSG00000094626	Cecr6	20.9271	3.23555	1.34228	0.000310456	0.00173218
ENSMUSG00000096938	9530052E02Rik	131.221	4.91842	0.612899	3.63093e-17	1.81616e-15
ENSMUSG00000097060	Gm26759	2476.12	2.30044	0.377179	2.05379e-10	4.22766e-09
ENSMUSG00000097180	2700038G22Rik	458.576	2.43912	0.300928	4.32145e-17	2.12757e-15
ENSMUSG00000097994	Gm26982	422.859	2.21353	0.333894	2.15227e-12	5.90122e-11
ENSMUSG00000097998	Gm27019	117.091	2.29788	0.473523	8.90407e-08	1.117e-06
ENSMUSG00000100967	Gm29666	163.865	2.24208	0.423	8.90692e-09	1.36312e-07
ENSMUSG00000101389	Ms4a4a	108.461	2.00171	0.450156	8.16895e-07	8.4866e-06
ENSMUSG00000102632	Gm37786	63.7125	2.25542	0.560145	4.35335e-06	3.84882e-05
ENSMUSG00000103192	Gm37645	189.828	2.07495	0.377952	3.94887e-09	6.52835e-08
ENSMUSG00000103220	Gm37728	552.963	2.3979	0.25689	8.97214e-22	7.20347e-20
ENSMUSG00000103291	Gm38235	714.461	2.29046	0.298009	9.46557e-16	4.04899e-14
ENSMUSG00000103761	Gm37859	7.49453	5.99689	3.05838	0.000471023	0.00248797
ENSMUSG00000104107	Gm37879	651.64	2.01709	0.341193	2.01871e-10	4.18054e-09
ENSMUSG00000104432	A430027C01Rik	338.939	2.43804	0.369955	6.75257e-12	1.70789e-10
ENSMUSG00000104488	Gm38062	502.15	2.02632	0.335985	1.33084e-10	2.82709e-09
ENSMUSG00000104662	Gm43267	38.697	2.10293	1.05524	0.00179024	0.00784437
ENSMUSG00000104693	Gm42941	124.064	2.00165	0.484008	2.87365e-06	2.6527e-05
ENSMUSG00000104818	Gm43661	9.21983	3.03849	2.55173	0.00295984	0.0120224
ENSMUSG00000104943	Gm42868	16.2312	2.61242	1.49644	0.00220916	0.0094062
ENSMUSG00000105107	Gm43412	54.5229	2.0393	0.676012	0.000185439	0.00110515
ENSMUSG00000105986	Gm43065	423.169	2.27322	0.304881	6.9116e-15	2.66522e-13
ENSMUSG00000106333	4930428O21Rik	10.5602	7.15833	3.23439	0.000133617	0.000827166
ENSMUSG00000107374	Gm43172	15.1925	2.488	1.29863	0.00300216	0.0121703
ENSMUSG00000108122	Gm44116	86.9268	2.37641	0.539013	7.00356e-07	7.40863e-06
ENSMUSG00000108126	Gm43909	89.2018	2.45724	0.516003	1.46134e-07	1.77354e-06
ENSMUSG00000108137	Gm44053	114.457	2.40064	0.433401	2.53118e-09	4.29807e-08
ENSMUSG00000108258	Gm43913	34.7796	2.04201	0.758861	0.000517559	0.00270097
ENSMUSG00000108368	Gm45053	204.176	2.33474	0.501028	2.61028e-07	3.03975e-06
ENSMUSG00000112041	AC104880.1	12.3577	2.79647	1.42975	0.0021298	0.00912038
ENSMUSG00000113741	AC159635.2	10.6229	3.16254	1.78917	0.00411835	0.0159715
ENSMUSG00000114051	AC134328.1	46.6996	2.79763	0.97469	0.000205352	0.00121014
ENSMUSG00000114165	AC158990.2	8.82563	2.04511	2.52936	0.00990703	0.0331632
ENSMUSG00000114446	AC123867.1	76.9262	2.17538	0.52441	2.70787e-06	2.50854e-05
ENSMUSG00000000184	Ccnd2						5332.55	2.29524	0.32456	6.04998e-14	2.44751e-12
ENSMUSG00000000628	Hk2						787.843	2.16388	0.283594	1.80753e-15	9.21782e-14
ENSMUSG00000001542	Ell2						3276.05	2.21897	0.279917	1.1934e-16	7.05052e-15
ENSMUSG00000001700	Gramd3						6512.05	2.84371	0.210767	8.76925e-43	3.43228e-40
ENSMUSG00000001707	Eef1e1						994.716	2.20138	0.254461	3.67047e-19	2.8448e-17
ENSMUSG00000002341	Ncan						14.612	2.03698	1.19859	0.00454703	0.0164201
ENSMUSG00000002477	Snrpd1						999.826	2.02356	0.237956	1.96949e-18	1.40156e-16
ENSMUSG00000002565	Scin						24.0833	2.88849	1.20544	0.000498884	0.00248505
ENSMUSG00000002847	Pla1a						20.9995	2.67858	1.0853	0.000586042	0.00285029
ENSMUSG00000003541	Ier3						57.2581	2.82088	0.652819	6.49996e-07	7.04245e-06
ENSMUSG00000003752	Itpkc						825.488	2.93615	0.25251	2.54948e-32	6.04768e-30
ENSMUSG00000004113	Cacna1b						13.9495	2.40766	1.362	0.00284785	0.0110553
ENSMUSG00000004296	Il12b						320.39	6.1107	0.394934	5.29298e-55	4.60372e-52
ENSMUSG00000005268	Prlr						21.9655	2.06485	1.01098	0.0022043	0.0088466
ENSMUSG00000009628	Tex15						39.2652	3.33363	0.772275	9.17884e-07	9.66402e-06
ENSMUSG00000017386	Traf4						1288.1	2.1805	0.278047	2.39346e-16	1.37308e-14
ENSMUSG00000017692	Rhbdl3						27.3464	3.19347	0.987501	5.62086e-05	0.000374788
ENSMUSG00000018923	Med11						827.389	2.02425	0.24643	2.18162e-17	1.44726e-15
ENSMUSG00000020641	Rsad2						605.197	2.12949	0.288532	9.74037e-15	4.48515e-13
ENSMUSG00000020644	Id2						667.513	2.2687	0.240469	3.68249e-22	3.94884e-20
ENSMUSG00000020656	Grhl1						142.161	3.19549	0.470819	9.88835e-13	3.32215e-11
ENSMUSG00000020679	Hnf1b						112.243	5.64902	0.564705	1.57676e-24	2.16541e-22
ENSMUSG00000021025	Nfkbia						6512.97	2.60982	0.298968	6.93229e-20	5.74243e-18
ENSMUSG00000021281	Tnfaip2						225.744	2.12078	0.395272	5.15958e-09	8.88299e-08
ENSMUSG00000021298	Gpr132						5048.18	2.52024	0.259364	8.83958e-24	1.13436e-21
ENSMUSG00000021453	Gadd45g						504.759	2.74791	0.328408	1.77702e-18	1.29249e-16
ENSMUSG00000021638	Ocln						6.21566	5.5992	3.44464	0.00124679	0.00547848
ENSMUSG00000022426	Josd1						1279.93	2.15805	0.287524	4.34275e-15	2.11149e-13
ENSMUSG00000022797	Tfrc						5336.05	2.18871	0.218721	1.16722e-24	1.63804e-22
ENSMUSG00000022799	Arhgap31						1251.89	2.80645	0.211505	2.92403e-41	1.08997e-38
ENSMUSG00000022864	D16Ertd472e						904.379	2.16303	0.254459	1.19987e-18	8.86092e-17
ENSMUSG00000022996	Wnt10b						54.6116	3.1484	0.738743	5.52654e-07	6.11042e-06
ENSMUSG00000024360	Etf1						5756.98	2.04278	0.216111	3.20329e-22	3.48269e-20
ENSMUSG00000024401	Tnf						1242.45	2.5117	0.310236	2.62139e-17	1.71717e-15
ENSMUSG00000024772	Ehd1						4978.52	2.39997	0.266973	1.26367e-20	1.11174e-18
ENSMUSG00000024778	Fas						208.249	2.10198	0.387545	4.18504e-09	7.32077e-08
ENSMUSG00000024785	Rcl1						1044.26	2.28879	0.251669	6.35497e-21	5.88776e-19
ENSMUSG00000024805	Pcgf5						1745.09	2.09976	0.254168	7.93401e-18	5.49623e-16
ENSMUSG00000025083	Afap1l2						6.62902	5.82505	3.49421	0.00107012	0.00479915
ENSMUSG00000025584	Pde8a						670.296	2.18435	0.241575	1.50083e-20	1.30539e-18
ENSMUSG00000025746	Il6						26.9436	5.87396	1.18199	1.45302e-07	1.82134e-06
ENSMUSG00000025995	Wdr75						3046.56	2.04375	0.194905	1.05977e-26	1.76507e-24
ENSMUSG00000026380	Tfcp2l1						9.88517	2.30466	1.65057	0.00592534	0.0205738
ENSMUSG00000026407	Cacna1s						125.402	2.87722	0.420699	6.09566e-13	2.1067e-11
ENSMUSG00000026701	Prdx6						2115.31	2.06286	0.205643	1.13141e-24	1.61031e-22
ENSMUSG00000026875	Traf1						7234.23	2.7222	0.357377	2.84541e-16	1.59669e-14
ENSMUSG00000026896	Ifih1						749.56	2.23423	0.304902	1.13772e-14	5.17795e-13
ENSMUSG00000026981	Il1rn						195.698	4.19231	0.628663	1.15234e-13	4.47667e-12
ENSMUSG00000027398	Il1b						1042.88	4.06065	0.298042	2.53608e-44	1.0731e-41
ENSMUSG00000027583	Zbtb46						1152.66	2.6214	0.434001	1.53086e-11	4.19006e-10
ENSMUSG00000027602	Map1lc3a						116.887	2.08873	0.494581	2.19402e-06	2.12034e-05
ENSMUSG00000027611	Procr						62.7103	3.3599	0.566791	2.12246e-10	4.79499e-09
ENSMUSG00000027660	Skil						10381.8	2.39944	0.238199	6.35606e-25	9.21393e-23
ENSMUSG00000027737	Slc7a11						125.654	2.08744	0.516362	3.00404e-06	2.80448e-05
ENSMUSG00000028392	Bspry						119.05	2.24003	0.438921	2.55956e-08	3.83469e-07
ENSMUSG00000028434	Epb41l4b						38.3507	2.28092	0.753048	0.000147433	0.000873659
ENSMUSG00000028889	Yrdc						816.323	2.10472	0.247596	1.86006e-18	1.33583e-16
ENSMUSG00000029378	Areg						6.82473	5.00152	3.22322	0.00152925	0.0064901
ENSMUSG00000030056	Isy1						4010.44	2.01291	0.23097	2.19989e-19	1.73947e-17
ENSMUSG00000031016	Wee1						619.498	2.00506	0.316421	1.51387e-11	4.15082e-10
ENSMUSG00000031538	Plat						20.1336	3.08599	1.18351	0.000531476	0.00262403
ENSMUSG00000031779	Ccl22						223.974	2.44875	0.433827	6.54631e-10	1.37201e-08
ENSMUSG00000032092	Mpzl2						30.6898	3.20103	0.913589	1.65114e-05	0.000126904
ENSMUSG00000032369	Plscr1						317.1	3.29608	0.419978	6.30753e-17	3.8793e-15
ENSMUSG00000032744	Heyl						15.6846	3.58162	1.20653	0.000142904	0.000850305
ENSMUSG00000032860	P2ry2						7.64089	2.26996	3.98333	0.0100086	0.0319003
ENSMUSG00000033174	Mgll						86.7623	2.99589	0.489467	7.69453e-11	1.89704e-09
ENSMUSG00000033538	Casp4						2063.07	2.08292	0.322417	4.97416e-12	1.50339e-10
ENSMUSG00000033854	Kcnk10						195.519	3.35986	0.503872	3.366e-13	1.20591e-11
ENSMUSG00000034227	Foxj1						34.8468	2.40503	0.81277	0.00020551	0.00116196
ENSMUSG00000034394	Lif						8.26137	6.61154	3.18467	0.000282154	0.00152904
ENSMUSG00000034459	Ifit1						476.808	2.58998	0.318055	2.52449e-17	1.66065e-15
ENSMUSG00000034686	Prr7						79.1291	2.34826	0.652694	1.81156e-05	0.000137545
ENSMUSG00000034783	Cd207						21.4823	2.93568	0.942069	0.000107803	0.000666576
ENSMUSG00000034855	Cxcl10						436.269	5.41745	0.350495	1.39461e-55	1.28435e-52
ENSMUSG00000035042	Ccl5						410.797	2.69596	0.290266	9.18691e-22	9.52518e-20
ENSMUSG00000035678	Tnfsf9						80.3566	3.22121	0.628699	6.41654e-09	1.0872e-07
ENSMUSG00000035692	Isg15						220.099	2.56701	0.344945	6.79328e-15	3.19386e-13
ENSMUSG00000035960	Apex1						1864.03	2.1677	0.205674	5.51234e-27	9.58902e-25
ENSMUSG00000036067	Slc2a6						1220.05	3.20317	0.309458	5.70749e-27	9.8194e-25
ENSMUSG00000037405	Icam1						3695.99	2.54393	0.373033	1.88022e-13	7.17968e-12
ENSMUSG00000037999	Arap2						11537.1	2.10016	0.195375	7.16991e-28	1.40315e-25
ENSMUSG00000038059	Smim3						256.369	2.24855	0.346594	7.32826e-12	2.13255e-10
ENSMUSG00000038143	Stox2						20.1229	2.00376	1.39207	0.00674751	0.0229251
ENSMUSG00000038264	Sema7a						2158.37	2.49705	0.350989	3.24233e-14	1.34647e-12
ENSMUSG00000038352	Arl5c						2191.34	2.03622	0.320513	9.47045e-12	2.69581e-10
ENSMUSG00000039232	Stx11						742.327	2.76584	0.277641	1.26354e-24	1.75062e-22
ENSMUSG00000039577	Nphp4						159.478	2.12068	0.376819	1.66829e-09	3.20083e-08
ENSMUSG00000041238	Rbbp8						1769.4	2.1409	0.262613	2.65537e-17	1.72567e-15
ENSMUSG00000041506	Rrp9						1185.02	2.06362	0.302168	6.09445e-13	2.1067e-11
ENSMUSG00000042195	Slc35f2						102.323	2.05737	0.438692	2.61068e-07	3.09408e-06
ENSMUSG00000042821	Snai1						26.7839	2.63832	0.987072	0.000346916	0.00181771
ENSMUSG00000043953	Ccrl2						253.654	2.40154	0.425341	5.62337e-10	1.18652e-08
ENSMUSG00000045053	Kcng3						13.0645	4.7958	2.0203	0.000226693	0.00126483
ENSMUSG00000045763	Basp1						268.661	2.30756	0.337325	5.93525e-13	2.06036e-11
ENSMUSG00000046447	Camk2n1						25.103	3.07299	0.885066	3.03512e-05	0.000217373
ENSMUSG00000046743	Fat4						9.09161	6.83127	3.25368	0.000224219	0.00125236
ENSMUSG00000047751	Utf1						57.3173	3.34408	0.943295	8.28171e-06	6.90407e-05
ENSMUSG00000048277	Syngr2						6092.85	2.70129	0.205322	1.06329e-40	3.87136e-38
ENSMUSG00000048806	Ifnb1						38.7466	9.84666	2.85471	3.77549e-09	6.61915e-08
ENSMUSG00000050921	P2ry10						9953.68	2.28785	0.241193	1.6391e-22	1.81998e-20
ENSMUSG00000050931	Sgms2						30.2157	2.31037	0.872782	0.000475692	0.00238165
ENSMUSG00000051335	Gfod1						980.68	3.21248	0.225634	3.43375e-47	1.73415e-44
ENSMUSG00000053113	Socs3						609.28	2.81031	0.479867	4.64089e-11	1.18722e-09
ENSMUSG00000054079	Utp18						1894.65	2.04177	0.20296	9.67485e-25	1.38963e-22
ENSMUSG00000054203	Ifi205						152.799	2.11897	0.370933	1.02896e-09	2.07061e-08
ENSMUSG00000058258	Idi1						226.136	2.02279	0.390038	1.90814e-08	2.92757e-07
ENSMUSG00000060591	Ifitm2						476.843	2.07805	0.378424	2.39798e-09	4.37562e-08
ENSMUSG00000061024	Rrs1						733.022	2.0271	0.315016	1.05901e-11	2.982e-10
ENSMUSG00000063694	Cycs						452.066	2.04277	0.264587	1.16622e-15	6.12697e-14
ENSMUSG00000067219	Nipal1						25.6572	3.41379	0.884737	6.84851e-06	5.83353e-05
ENSMUSG00000074210	E130208F15Rik						161.426	2.2145	0.371054	2.18477e-10	4.92154e-09
ENSMUSG00000074211	Sdhaf1						543.526	2.46425	0.249934	5.40738e-24	7.05483e-22
ENSMUSG00000074805	Il1bos						13.8204	2.90991	1.31886	0.00134161	0.00582157
ENSMUSG00000075015	Gm10801						535.445	2.92646	1.73032	0.00125386	0.00550015
ENSMUSG00000075122	Cd80						250.588	2.1368	0.33489	1.47721e-11	4.0574e-10
ENSMUSG00000085151	1110018N20Rik						12.3029	2.03697	1.83612	0.00958988	0.0308041
ENSMUSG00000086522	Gm4473						7.06009	5.39376	3.07823	0.000952557	0.00433776
ENSMUSG00000086593	Gm16548						16.7723	2.18885	1.1117	0.00269121	0.0105265
ENSMUSG00000086862	Gm13546						43.3884	2.19571	0.716918	0.000135604	0.000812483
ENSMUSG00000089940	Gm4117						33.4652	2.00452	1.07963	0.00324188	0.0123371
ENSMUSG00000090576	Gm17055						12.0158	2.55353	2.13933	0.00398718	0.0146534
ENSMUSG00000095891	Gm10717						84.8392	4.8188	0.90493	1.01605e-09	2.05255e-08
ENSMUSG00000096655	1700065D16Rik						21.2498	2.40364	1.00011	0.000883034	0.00406014
ENSMUSG00000096883	Shisa8						124.362	2.0844	0.592887	2.44052e-05	0.00018023
ENSMUSG00000098188	Sowahc						612.649	2.77184	0.259216	9.17594e-28	1.75193e-25
ENSMUSG00000099767	Gm28884						13.3432	2.49239	1.89544	0.00453024	0.0163687
ENSMUSG00000100071	Gm28707						30.0981	2.27129	0.794237	0.000298157	0.0016041
ENSMUSG00000102037	Bcl2a1a						111.528	2.74936	0.520107	6.38891e-09	1.08369e-07
ENSMUSG00000102717	Gm37759						66.4795	2.00068	0.829404	0.000778445	0.00364999
ENSMUSG00000102882	Gm2065						239.75	2.40131	0.49044	4.91548e-08	6.94556e-07
ENSMUSG00000103165	Gm37560						24.1037	3.89056	1.20024	3.69135e-05	0.000258692
ENSMUSG00000105195	Gm43584						167.278	2.15461	0.386933	2.06002e-09	3.84405e-08
ENSMUSG00000107624	Gm44005						31.8249	3.8108	0.911291	1.00925e-06	1.05059e-05
ENSMUSG00000107835	Gm43999						17.6633	3.26901	1.25907	0.000612884	0.00296518
ENSMUSG00000110104	Gm45717						243.985	2.02788	0.438231	2.28409e-07	2.74231e-06
ENSMUSG00000112895	AC122317.3						95.0907	2.46766	0.461763	6.73011e-09	1.13787e-07
ENSMUSG00000114859	AC117769.4						8.25408	3.40955	2.72362	0.00601495	0.0208156

## Sheet: Data S3b
		B220+Blimp1+ Immature PC v/s FoB						B220-Blimp1+ Mature PC v/s FoB
Ensembl ID	Gene names	baseMean	log2FoldChange	lfcSE	stat	pvalue	padj	baseMean	log2FoldChange	lfcSE	stat	pvalue	padj
ENSMUSG00000000184	Ccnd2	4777.87	2.24503	0.294884	7.53912	4.73163e-14	5.43762e-13	4777.87	2.19232	0.29474	7.31184	2.63511e-13	2.82142e-12
ENSMUSG00000000248	Clec2g	116.881	5.11948	0.495408	9.86922	5.66025e-23	1.2053e-21	116.881	4.74676	0.49593	9.29943	1.41199e-20	2.66022e-19
ENSMUSG00000000266	Mid2	5.01644	2.51145	0.952687	3.04168	0.00235261	0.0066696	5.01644	2.2762	0.94755	2.6605	0.00780239	0.0188657
ENSMUSG00000000555	Itga5	60.8452	2.89076	0.7161	4.6567	3.21316e-06	1.55236e-05	60.8452	3.54916	0.712441	5.46837	4.54199e-08	2.82902e-07
ENSMUSG00000000753	Serpinf1	26.768	2.20131	0.583644	3.70667	0.000210003	0.00074548	26.768	2.10367	0.584958	3.63181	0.000281445	0.000959869
ENSMUSG00000000948	Gm38393	19.9057	3.04915	0.654354	4.63852	3.50919e-06	1.6812e-05	19.9057	3.61017	0.650823	5.41048	6.28548e-08	3.83793e-07
ENSMUSG00000000958	Slc7a7	695.625	2.17249	0.259939	8.34897	6.88616e-17	9.80311e-16	695.625	2.89937	0.259506	11.183	4.93811e-29	1.53851e-27
ENSMUSG00000001014	Icam4	23.767	4.77051	0.708251	6.21333	5.18723e-10	4.0779e-09	23.767	5.61449	0.704189	6.96041	3.39293e-12	3.3217e-11
ENSMUSG00000001247	Lsr	324.368	4.14681	0.290686	14.2056	8.45972e-46	6.01035e-44	324.368	4.63796	0.290299	15.8322	1.86495e-56	1.903e-54
ENSMUSG00000001270	Ckb	498.211	8.6091	0.478852	14.2194	6.94282e-46	4.95581e-44	498.211	7.6595	0.479149	12.832	1.08479e-37	5.01311e-36
ENSMUSG00000001288	Rarg	9.24321	2.53096	0.899711	2.95459	0.00313089	0.00862514	9.24321	3.57131	0.887571	4.14954	3.33138e-05	0.000134959
ENSMUSG00000001313	Rnd2	11.2437	2.17421	0.648306	3.32191	0.000894043	0.00278489	11.2437	2.91881	0.641152	4.34855	1.37044e-05	5.96706e-05
ENSMUSG00000001403	Ube2c	756.149	6.20034	0.447669	13.8664	1.01172e-43	6.54563e-42	756.149	3.39344	0.449037	7.9869	1.38375e-15	1.80744e-14
ENSMUSG00000001424	Snd1	8665.81	2.48643	0.285014	8.74504	2.22945e-18	3.50896e-17	8665.81	2.4534	0.284869	8.65862	4.77493e-18	7.57809e-17
ENSMUSG00000001473	Tubb6	226.21	4.34236	0.362005	11.9782	4.6229e-33	1.74842e-31	226.21	2.82498	0.364889	7.82684	5.00284e-15	6.21939e-14
ENSMUSG00000001542	Ell2	6551.9	4.41306	0.234753	18.858	2.52685e-79	6.09812e-77	6551.9	4.34308	0.234692	18.5705	5.56794e-77	1.17576e-74
ENSMUSG00000001576	Ergic1	7026	4.40138	0.204935	21.5191	1.03244e-102	5.0636e-100	7026	4.34089	0.204908	21.2306	4.97965e-100	2.36596e-97
ENSMUSG00000001622	Csn3	8.22179	2.47225	0.866335	3.29567	0.000981887	0.00302627	8.22179	3.71643	0.852427	4.08178	4.46915e-05	0.000176583
ENSMUSG00000001663	Gstt1	137.502	6.05857	0.551738	9.48865	2.34044e-21	4.48726e-20	137.502	6.04065	0.551364	9.59667	8.25681e-22	1.71733e-20
ENSMUSG00000001665	Gstt3	196.817	3.27199	0.83874	4.97715	6.45287e-07	3.44485e-06	196.817	3.74284	0.833147	5.62698	1.83393e-08	1.20289e-07
ENSMUSG00000001672	Marveld3	21.1557	2.77557	0.655203	4.36487	1.27199e-05	5.55729e-05	21.1557	3.13396	0.652776	4.9102	9.09833e-07	4.74061e-06
ENSMUSG00000002012	Pnck	6.38408	2.64194	0.946845	3.04942	0.00229287	0.00651726	6.38408	3.10914	0.936657	3.88016	0.000104389	0.000385318
ENSMUSG00000002014	Ssr4	10191.4	3.75458	0.289884	12.896	4.74326e-38	2.32634e-36	10191.4	3.65762	0.289736	12.6607	9.76854e-37	4.35545e-35
ENSMUSG00000002068	Ccne1	1072.91	4.14174	0.288507	14.4372	3.02004e-47	2.25082e-45	1072.91	3.67448	0.288635	12.8024	1.59046e-37	7.32768e-36
ENSMUSG00000002190	Clgn	18.6419	5.10723	0.755954	5.89494	3.74828e-09	2.6593e-08	18.6419	3.30184	0.766826	4.24602	2.17597e-05	9.12899e-05
ENSMUSG00000002279	Lmf1	1304.58	2.47821	0.205786	12.07	1.52057e-33	5.92787e-32	1304.58	2.74599	0.205751	13.3573	1.07322e-40	5.70533e-39
ENSMUSG00000002324	Rec8	14.6183	2.3096	0.652166	3.56571	0.000362871	0.00122875	14.6183	3.54118	0.640481	5.18198	2.1954e-07	1.24921e-06
ENSMUSG00000002504	Slc9a3r2	91.264	5.22121	0.572271	8.4832	2.19082e-17	3.25285e-16	91.264	5.77886	0.570807	9.38224	6.4588e-21	1.25095e-19
ENSMUSG00000002699	Lcp2	106.054	3.38196	0.557672	6.12724	8.94167e-10	6.83449e-09	106.054	3.00924	0.557617	5.54619	2.91968e-08	1.86751e-07
ENSMUSG00000002778	Kdelr1	1429.38	3.13646	0.416749	7.65	2.00974e-14	2.37976e-13	1429.38	3.16673	0.416285	7.91357	2.50114e-15	3.18753e-14
ENSMUSG00000002845	Tmem39a	1763.21	2.92042	0.16328	17.8941	1.30983e-71	2.3708e-69	1763.21	2.77325	0.163447	16.9846	1.06792e-64	1.48961e-62
ENSMUSG00000002980	Bcam	11.7481	3.45574	0.781792	4.30847	1.64391e-05	7.02596e-05	11.7481	4.21884	0.774734	5.24527	1.56051e-07	9.09737e-07
ENSMUSG00000002997	Prkar2b	112.929	3.30198	0.47664	7.14382	9.07749e-13	9.38234e-12	112.929	3.08683	0.476859	6.63963	3.14462e-11	2.81406e-10
ENSMUSG00000003228	Grk5	89.4368	2.5937	0.550682	4.96436	6.89265e-07	3.67061e-06	89.4368	2.90622	0.549366	5.56399	2.63669e-08	1.69435e-07
ENSMUSG00000003355	Fkbp11	2447.31	5.58802	0.349636	16.0116	1.05978e-57	1.06006e-55	2447.31	4.73056	0.349525	13.6627	1.6962e-42	9.84314e-41
ENSMUSG00000003411	Rab3b	77.4411	4.04065	0.622563	6.21879	5.01018e-10	3.94688e-09	77.4411	5.60223	0.618056	8.3233	8.55452e-17	1.23869e-15
ENSMUSG00000003418	St8sia6	3691	3.47643	0.174097	19.9864	7.23254e-89	2.39051e-86	3691	3.72082	0.174063	21.4034	1.2416e-101	6.08945e-99
ENSMUSG00000003436	Dll3	26.8793	4.33014	0.693062	5.96853	2.39394e-09	1.74318e-08	26.8793	4.53877	0.691365	6.10691	1.01577e-09	7.8196e-09
ENSMUSG00000003452	Bicd1	239.539	2.73687	0.330813	8.24284	1.68175e-16	2.3266e-15	239.539	2.7418	0.331007	8.32463	8.45921e-17	1.22606e-15
ENSMUSG00000003500	Impdh1	1780.23	2.28816	0.243388	9.38816	6.10587e-21	1.1335e-19	1780.23	2.02474	0.243455	8.30779	9.74996e-17	1.40377e-15
ENSMUSG00000003541	Ier3	17.4011	4.27763	0.752251	5.54228	2.98553e-08	1.89449e-07	17.4011	5.14608	0.746574	6.32652	2.50748e-10	2.04967e-09
ENSMUSG00000003585	Sec14l2	9.17319	2.38587	0.786567	3.13885	0.00169615	0.00494596	9.17319	3.24584	0.77703	4.01886	5.84812e-05	0.000226939
ENSMUSG00000003814	Calr	24736.8	2.39346	0.252116	9.58613	9.14522e-22	1.80109e-20	24736.8	2.05753	0.25202	8.28495	1.18162e-16	1.69324e-15
ENSMUSG00000004032	Gstm5	19.8483	4.57604	0.751085	5.78732	7.15162e-09	4.91783e-08	19.8483	5.11687	0.747429	6.37278	1.85628e-10	1.53552e-09
ENSMUSG00000004110	Cacna1e	724.451	2.21456	0.359164	6.1675	6.93784e-10	5.37904e-09	724.451	2.141	0.359004	5.95265	2.63841e-09	1.9258e-08
ENSMUSG00000004267	Eno2	13.3056	2.76414	0.735954	3.85152	0.000117386	0.000436152	13.3056	4.18653	0.723242	5.29745	1.17431e-07	6.96341e-07
ENSMUSG00000004460	Dnajb11	13827.3	3.00578	0.244058	12.3632	4.13598e-35	1.72283e-33	13827.3	2.60752	0.243986	10.7355	6.93173e-27	1.88871e-25
ENSMUSG00000004500	Zfp324	338.722	2.08949	0.36361	5.86045	4.6162e-09	3.24179e-08	338.722	2.06068	0.363554	5.77103	7.8788e-09	5.39106e-08
ENSMUSG00000004552	Ctse	2725.98	4.21545	0.218225	19.3444	2.27305e-83	6.3999e-81	2725.98	4.60763	0.218143	21.1259	4.60176e-99	2.0578e-96
ENSMUSG00000004558	Ndrg2	56.8482	5.61559	0.670612	7.24944	4.1849e-13	4.45569e-12	56.8482	6.75586	0.667482	8.35012	6.81942e-17	9.96946e-16
ENSMUSG00000004609	Cd33	14.2792	2.1385	0.782553	3.08588	0.00202951	0.00584076	14.2792	3.68921	0.769015	4.585	4.53983e-06	2.1297e-05
ENSMUSG00000004891	Nes	20.2981	3.53014	0.706934	4.85131	1.22649e-06	6.28925e-06	20.2981	2.51212	0.712697	3.81689	0.000135144	0.000487942
ENSMUSG00000004951	Hspb1	31.38	2.65191	0.711765	3.70614	0.000210439	0.000746679	31.38	3.1982	0.707972	4.77797	1.77075e-06	8.83571e-06
ENSMUSG00000004961	Syt5	23.1735	5.02495	0.706266	6.41178	1.43828e-10	1.20086e-09	23.1735	5.34681	0.704731	6.68923	2.24353e-11	2.03645e-10
ENSMUSG00000005045	Chd5	13.4036	3.04518	0.69772	4.25603	2.08091e-05	8.74948e-05	13.4036	3.03622	0.698156	4.23884	2.24676e-05	9.40523e-05
ENSMUSG00000005087	Cd44	4139.39	3.0039	0.292682	10.3362	4.83405e-25	1.16477e-23	4139.39	3.08404	0.292528	10.6611	1.5478e-26	4.17248e-25
ENSMUSG00000005142	Man2b1	7660.77	2.10116	0.214633	9.80673	1.05323e-22	2.2179e-21	7660.77	2.57287	0.214551	11.9979	3.64575e-33	1.39622e-31
ENSMUSG00000005268	Prlr	738.328	6.41051	0.427069	14.7169	5.02329e-49	3.93681e-47	738.328	6.93071	0.426509	15.8352	1.77909e-56	1.82765e-54
ENSMUSG00000005374	Tbl2	1443.56	2.75704	0.260904	10.6022	2.9113e-26	7.57936e-25	1443.56	2.38419	0.261	9.17681	4.44049e-20	8.08311e-19
ENSMUSG00000005413	Hmox1	360.98	4.36731	0.779655	6.45182	1.10512e-10	9.34496e-10	360.98	6.14493	0.775015	8.38463	5.08864e-17	7.51143e-16
ENSMUSG00000005447	Pafah1b3	2937.93	2.73254	0.275661	9.83917	7.63344e-23	1.61642e-21	2937.93	2.70538	0.275582	9.81341	9.85827e-23	2.14122e-21
ENSMUSG00000005533	Igf1r	106.116	2.63209	0.383451	6.86828	6.4982e-12	6.27692e-11	106.116	3.37281	0.381467	8.66402	4.55421e-18	7.25809e-17
ENSMUSG00000005672	Kit	124.492	3.13401	0.536744	5.81101	6.20971e-09	4.29929e-08	124.492	6.48844	0.524651	11.1373	8.25966e-29	2.54726e-27
ENSMUSG00000005681	Apoa2	10.8109	4.46596	0.789687	5.3335	9.63385e-08	5.74179e-07	10.8109	3.71137	0.795022	4.71916	2.36819e-06	1.15663e-05
ENSMUSG00000005803	Sqor	7.46586	2.084	0.814664	2.78387	0.00537148	0.0139747	7.46586	3.08677	0.801967	3.7972	0.000146341	0.000526123
ENSMUSG00000005883	Spo11	85.0848	2.24962	0.587678	3.96247	7.41769e-05	0.000285877	85.0848	2.31624	0.586643	4.13795	3.50422e-05	0.000141396
ENSMUSG00000005973	Rcn1	449.452	2.53445	0.250612	10.1537	3.18953e-24	7.30325e-23	449.452	2.56786	0.250849	10.277	8.94774e-25	2.18716e-23
ENSMUSG00000006010	BC003331	1825.03	2.00196	0.236603	8.49117	2.04562e-17	3.04917e-16	1825.03	2.28533	0.236519	9.6808	3.6386e-22	7.67285e-21
ENSMUSG00000006179	Prss16	300.118	4.68841	0.3442	13.5456	8.40776e-42	4.99342e-40	300.118	4.50484	0.344597	13.011	1.05953e-38	5.21331e-37
ENSMUSG00000006219	Fblim1	42.3815	5.45729	0.662623	6.70487	2.01592e-11	1.83974e-10	42.3815	5.64735	0.661582	6.90874	4.88963e-12	4.72612e-11
ENSMUSG00000006301	Tmbim1	668.34	3.36994	0.30139	11.2343	2.76696e-29	8.53325e-28	668.34	3.9158	0.301073	13.0188	9.5682e-39	4.72321e-37
ENSMUSG00000006313	Upk1a	21.4825	5.15083	0.719125	6.40579	1.49594e-10	1.24558e-09	21.4825	4.95341	0.719978	6.2922	3.1299e-10	2.54068e-09
ENSMUSG00000006342	Susd2	28.7507	3.0376	0.723333	4.42016	9.86258e-06	4.37429e-05	28.7507	4.76481	0.713724	6.16598	7.00496e-10	5.48987e-09
ENSMUSG00000006345	Ggt1	38.1723	5.71097	0.691558	6.95888	3.42997e-12	3.41738e-11	38.1723	4.80954	0.694125	6.06365	1.33064e-09	1.00853e-08
ENSMUSG00000006378	Gcat	302.972	4.69835	0.426973	10.9078	1.05795e-27	3.01219e-26	302.972	4.2261	0.427244	9.87426	5.38307e-23	1.18272e-21
ENSMUSG00000006411	Nectin4	42.4784	2.20037	0.538685	4.1863	2.83537e-05	0.000116826	42.4784	2.98675	0.535323	5.57054	2.53944e-08	1.6367e-07
ENSMUSG00000006435	Neurl1a	10.4522	2.55819	0.748062	3.40632	0.000658462	0.0021161	10.4522	2.93296	0.743645	4.12245	3.74871e-05	0.000150027
ENSMUSG00000006651	Aplp1	204.145	7.71657	0.594306	9.75914	1.68579e-22	3.48718e-21	204.145	8.25047	0.593649	10.275	9.13475e-25	2.22929e-23
ENSMUSG00000006675	P4htm	69.8814	2.09603	0.465163	4.5665	4.95934e-06	2.31436e-05	69.8814	3.32638	0.460996	7.13165	9.91746e-13	1.02158e-11
ENSMUSG00000006931	P3h4	7.11653	2.16881	0.876953	2.77139	0.00558179	0.0144452	7.11653	3.71288	0.858035	4.30676	1.65667e-05	7.09921e-05
ENSMUSG00000007021	Syngr3	11.5183	4.02233	0.781657	4.68881	2.74798e-06	1.33997e-05	11.5183	3.61084	0.783764	4.48154	7.4106e-06	3.36531e-05
ENSMUSG00000007594	Hapln4	21.3084	5.49064	0.718278	6.76105	1.36997e-11	1.27316e-10	21.3084	4.55219	0.722893	5.89138	3.82995e-09	2.72743e-08
ENSMUSG00000007867	Ift43	14.7225	3.90571	0.72465	4.82432	1.40483e-06	7.13631e-06	14.7225	3.62324	0.727054	4.68522	2.79654e-06	1.35002e-05
ENSMUSG00000007888	Crlf1	22.4087	5.22576	0.718526	6.54462	5.96465e-11	5.16144e-10	22.4087	5.03306	0.719028	6.40901	1.46465e-10	1.22692e-09
ENSMUSG00000008461	Fut1	1012.73	8.35817	0.488259	13.4903	1.78422e-41	1.04738e-39	1012.73	9.67133	0.487629	15.3324	4.64557e-53	4.05927e-51
ENSMUSG00000008601	Rab25	49.7454	4.48021	0.572498	6.89551	5.36704e-12	5.2308e-11	49.7454	5.43804	0.569384	8.2369	1.76726e-16	2.49203e-15
ENSMUSG00000009035	Tmem184b	2524.03	2.30576	0.379358	6.21587	5.10401e-10	4.01456e-09	2524.03	2.87592	0.378929	7.79633	6.37341e-15	7.81463e-14
ENSMUSG00000009092	Derl3	14047.1	7.98461	0.271499	29.4013	5.28212e-190	2.67698e-186	14047.1	8.04438	0.271379	29.6311	5.9358e-193	3.00826e-189
ENSMUSG00000009108	Gnat2	69.419	5.72038	0.577343	8.16699	3.16191e-16	4.30383e-15	69.419	6.17575	0.576275	8.67039	4.30647e-18	6.87046e-17
ENSMUSG00000009828	Ick	236.628	2.9519	0.407638	7.40335	1.32796e-13	1.47482e-12	236.628	3.11262	0.407299	7.79889	6.2453e-15	7.66991e-14
ENSMUSG00000010021	Kif19a	97.0539	2.21938	0.343925	6.56416	5.23271e-11	4.56968e-10	97.0539	2.34299	0.34436	6.84441	7.67929e-12	7.27371e-11
ENSMUSG00000010095	Slc3a2	23950.5	2.56329	0.274908	9.3584	8.09501e-21	1.49003e-19	23950.5	3.45895	0.274753	12.5762	2.85287e-36	1.24284e-34
ENSMUSG00000010660	Plcd1	52.5415	5.59188	0.680776	7.1904	6.46023e-13	6.77634e-12	52.5415	6.57319	0.677696	8.10683	5.19587e-16	7.04711e-15
ENSMUSG00000010663	Fads1	194.286	3.8593	0.781841	5.57167	2.52316e-08	1.62208e-07	194.286	3.73927	0.777854	5.46644	4.59174e-08	2.85884e-07
ENSMUSG00000010830	Kdelr3	676.906	9.72911	0.558374	12.0209	2.75998e-33	1.0517e-31	676.906	9.27794	0.558261	11.5915	4.5483e-31	1.59705e-29
ENSMUSG00000011052	1700049J03Rik	12.6387	3.85459	0.74921	4.93995	7.81423e-07	4.131e-06	12.6387	3.99348	0.748432	5.01016	5.43836e-07	2.91657e-06
ENSMUSG00000011148	Adssl1	1450	3.18187	0.265143	12.1051	9.92881e-34	3.91082e-32	1450	4.07474	0.264834	15.4001	1.63352e-53	1.46094e-51
ENSMUSG00000011179	Odc1	4204.93	2.38636	0.282483	8.47682	2.31429e-17	3.42948e-16	4204.93	2.50201	0.282345	8.91315	4.96037e-19	8.44541e-18
ENSMUSG00000012017	Scarf2	6.50745	3.45371	0.869968	4.23522	2.28331e-05	9.54507e-05	6.50745	3.24149	0.868897	4.0141	5.9673e-05	0.000231151
ENSMUSG00000012117	Dhdds	1559.57	2.79693	0.246714	11.3696	5.92783e-30	1.92168e-28	1559.57	2.56818	0.246782	10.4488	1.48384e-25	3.77263e-24
ENSMUSG00000012443	Kif11	616.229	5.16734	0.455339	11.5852	4.89895e-31	1.69281e-29	616.229	2.97206	0.456131	6.78031	1.19918e-11	1.11513e-10
ENSMUSG00000012519	Mlkl	88.9021	4.75759	0.590454	7.78023	7.23922e-15	8.88339e-14	88.9021	5.23188	0.588847	8.43235	3.38778e-17	5.04978e-16
ENSMUSG00000012819	Cdh23	418.344	5.10252	0.331206	15.2293	2.26002e-52	1.9635e-50	418.344	4.89899	0.331425	14.6511	1.32613e-48	9.66272e-47
ENSMUSG00000013419	Zfp651	61.7897	2.83751	0.982465	4.30344	1.68166e-05	7.1639e-05	61.7897	2.07002	0.972142	3.75645	0.00017234	0.000612784
ENSMUSG00000013584	Aldh1a2	123.284	7.28907	0.608096	9.64556	5.13288e-22	1.02685e-20	123.284	5.37299	0.611987	7.69643	1.39924e-14	1.66463e-13
ENSMUSG00000013921	Clip3	7.94479	3.78686	0.827577	4.60293	4.16597e-06	1.97258e-05	7.94479	3.53904	0.828574	4.33877	1.43284e-05	6.21182e-05
ENSMUSG00000014503	Pkd2l2	392.954	2.44838	0.231791	10.5352	5.94605e-26	1.52709e-24	392.954	2.41319	0.232181	10.409	2.25627e-25	5.67953e-24
ENSMUSG00000014867	Surf4	13559	2.73201	0.199086	13.7474	5.27768e-43	3.31578e-41	13559	2.4957	0.199058	12.562	3.41599e-36	1.46714e-34
ENSMUSG00000014932	Yes1	155.764	2.54325	0.465745	5.44221	5.26242e-08	3.2432e-07	155.764	2.88945	0.464916	6.17481	6.6243e-10	5.20496e-09
ENSMUSG00000015027	Galns	1286.23	2.63505	0.241528	10.935	7.84279e-28	2.25837e-26	1286.23	2.79062	0.241492	11.5681	5.98237e-31	2.09576e-29
ENSMUSG00000015363	Trabd	4391.45	2.03212	0.171494	11.8788	1.52557e-32	5.62978e-31	4391.45	2.03339	0.171513	11.8723	1.64872e-32	6.10025e-31
ENSMUSG00000015474	Ppt2	121.761	3.88221	0.434088	8.90663	5.26068e-19	8.67101e-18	121.761	4.51944	0.432867	10.3182	5.83284e-25	1.44199e-23
ENSMUSG00000015533	Itga2	12.6129	2.17064	0.694021	3.32916	0.000871073	0.00272114	12.6129	2.47978	0.691487	3.77809	0.000158038	0.000565634
ENSMUSG00000015850	Adamtsl4	142.426	5.29986	0.523161	9.10273	8.80868e-20	1.51845e-18	142.426	6.60245	0.520816	11.2021	3.98313e-29	1.24865e-27
ENSMUSG00000015880	Ncapg	644.416	5.23232	0.352928	14.8148	1.17464e-49	9.39956e-48	644.416	3.46803	0.353973	9.91097	3.72998e-23	8.26685e-22
ENSMUSG00000015957	Wnt11	10.0085	2.3713	0.838332	2.93771	0.00330643	0.0090562	10.0085	4.12355	0.817286	4.51517	6.32658e-06	2.91306e-05
ENSMUSG00000015968	Cacna1d	220.846	3.19478	0.309732	10.398	2.5317e-25	6.23858e-24	220.846	3.95297	0.308657	12.7519	3.04257e-37	1.37676e-35
ENSMUSG00000015980	Lrrc27	4.10894	2.06684	0.88238	2.50137	0.0123713	0.0291593	4.10894	2.44404	0.874462	2.81018	0.00495138	0.012631
ENSMUSG00000016194	Hsd11b1	2131.82	2.85035	0.417045	6.88597	5.73966e-12	5.57609e-11	2131.82	2.85836	0.416571	6.93795	3.97831e-12	3.87236e-11
ENSMUSG00000016356	Col20a1	31.7306	2.65529	0.539201	4.93969	7.82475e-07	4.13512e-06	31.7306	3.21052	0.536048	6.01574	1.79069e-09	1.33459e-08
ENSMUSG00000016382	Pls3	41.1896	2.95414	0.638032	5.03611	4.75081e-07	2.59825e-06	41.1896	2.74967	0.637832	4.72528	2.29794e-06	1.12521e-05
ENSMUSG00000016526	Dyrk3	527.98	2.43108	0.315583	7.69183	1.45042e-14	1.73913e-13	527.98	2.46679	0.31554	7.76585	8.11013e-15	9.86452e-14
ENSMUSG00000016529	Il10	132.059	3.19783	0.832421	4.63863	3.50728e-06	1.68111e-05	132.059	4.11879	0.826652	5.72013	1.0644e-08	7.16383e-08
ENSMUSG00000016758	Bik	14.6895	4.35244	0.804492	5.28601	1.25012e-07	7.32155e-07	14.6895	4.23347	0.803154	5.19192	2.08138e-07	1.18967e-06
ENSMUSG00000017002	Slpi	31743.2	10.7663	0.445695	23.9011	2.98226e-126	2.66719e-123	31743.2	11.218	0.445108	24.9143	5.21365e-137	6.6057e-134
ENSMUSG00000017057	Il13ra1	1780.09	7.94557	0.456428	16.0878	3.10754e-58	3.14981e-56	1780.09	9.15552	0.45577	18.4313	7.37008e-76	1.4744e-73
ENSMUSG00000017167	Cntnap1	38.7387	5.35384	0.636333	6.77181	1.27177e-11	1.18845e-10	38.7387	5.85766	0.634754	7.26533	3.72126e-13	3.95098e-12
ENSMUSG00000017400	Stac2	470.674	2.25411	0.269508	8.31983	8.80866e-17	1.24583e-15	470.674	2.06565	0.269879	7.63942	2.18197e-14	2.5519e-13
ENSMUSG00000017417	Plxdc1	48.9874	3.22614	0.547352	6.01584	1.78954e-09	1.32014e-08	48.9874	4.16282	0.543774	7.62874	2.37061e-14	2.76827e-13
ENSMUSG00000017446	C1qtnf1	358.34	7.12301	0.526292	11.2827	1.59783e-29	5.0193e-28	358.34	7.92998	0.525368	12.3778	3.44631e-35	1.43163e-33
ENSMUSG00000017466	Timp2	62.0202	2.67687	0.701266	3.6643	0.000248019	0.000866075	62.0202	2.56754	0.699265	3.86128	0.000112796	0.00041414
ENSMUSG00000017639	Rab11fip4	95.0574	2.3971	0.384429	6.25658	3.93503e-10	3.14885e-09	95.0574	3.46425	0.381133	8.94622	3.67865e-19	6.30555e-18
ENSMUSG00000017692	Rhbdl3	51.0373	3.59158	0.501916	7.06883	1.56247e-12	1.59435e-11	51.0373	3.55415	0.502529	6.75993	1.38063e-11	1.27916e-10
ENSMUSG00000017697	Ada	1369.37	3.98698	0.305503	13.1053	3.07126e-39	1.59916e-37	1369.37	3.62194	0.305513	11.9234	8.94235e-33	3.34875e-31
ENSMUSG00000017716	Birc5	541.247	5.50979	0.379186	14.4546	2.3448e-47	1.75618e-45	541.247	2.75917	0.382017	7.47774	7.56105e-14	8.50912e-13
ENSMUSG00000017765	Slc12a4	1373	3.03324	0.287402	10.5617	4.48645e-26	1.1581e-24	1373	3.2774	0.287246	11.44	2.63848e-30	8.87508e-29
ENSMUSG00000018339	Gpx3	492.418	8.19487	0.594176	11.9273	8.52683e-33	3.20104e-31	492.418	6.29105	0.593919	9.6198	6.59564e-22	1.37937e-20
ENSMUSG00000018387	Shroom1	30.6305	4.65571	0.657874	6.42466	1.32166e-10	1.10653e-09	30.6305	4.81189	0.656952	6.52287	6.89764e-11	5.94511e-10
ENSMUSG00000018428	Akap1	226.916	6.18625	0.562325	10.1971	2.04179e-24	4.72501e-23	226.916	6.35754	0.561334	10.5322	6.1401e-26	1.5958e-24
ENSMUSG00000018470	Kcnab3	33.5905	2.21826	0.474712	4.72794	2.26805e-06	1.11778e-05	33.5905	2.7172	0.472465	5.78861	7.09725e-09	4.8915e-08
ENSMUSG00000018509	Cenpv	153.602	4.07566	0.43183	9.27202	1.82648e-20	3.27289e-19	153.602	3.88096	0.432192	8.8563	8.27137e-19	1.38653e-17
ENSMUSG00000018569	Cldn7	184.618	5.99611	0.644047	7.86397	3.72152e-15	4.6762e-14	184.618	8.49526	0.640476	10.2387	1.33068e-24	3.20628e-23
ENSMUSG00000018648	Dusp14	425.696	5.43298	0.738274	8.01618	1.09084e-15	1.42362e-14	425.696	5.16028	0.735072	7.70594	1.29886e-14	1.5525e-13
ENSMUSG00000018672	Copz2	444.474	7.56174	0.574118	10.744	6.3271e-27	1.71169e-25	444.474	7.99248	0.573073	11.3	1.31182e-29	4.25264e-28
ENSMUSG00000018774	Cd68	585.702	4.47325	0.410108	10.871	1.58439e-27	4.46922e-26	585.702	4.74076	0.409668	11.5405	8.24085e-31	2.86714e-29
ENSMUSG00000018906	P4ha2	9.84142	2.50435	0.897454	3.46988	0.000520689	0.00171502	9.84142	4.24906	0.880394	4.89499	9.83099e-07	5.0979e-06
ENSMUSG00000019066	Rab3d	1927.32	4.00448	0.335568	12.0228	2.69535e-33	1.02965e-31	1927.32	4.75248	0.335224	14.2427	4.97863e-46	3.36422e-44
ENSMUSG00000019188	H13	20030.9	3.83637	0.204859	18.7591	1.63273e-78	3.81909e-76	20030.9	3.54568	0.20482	17.3461	2.11146e-67	3.17848e-65
ENSMUSG00000019302	Atp6v0a1	3209.44	2.78836	0.286983	9.76177	1.6427e-22	3.40268e-21	3209.44	3.26417	0.286791	11.4565	2.18045e-30	7.36703e-29
ENSMUSG00000019467	Arhgef25	54.3668	5.2101	0.662802	6.838	8.03089e-12	7.68418e-11	54.3668	5.3586	0.661495	6.99273	2.69586e-12	2.66501e-11
ENSMUSG00000019564	Arid3a	1248.42	3.03515	0.490473	6.28073	3.36997e-10	2.71239e-09	1248.42	2.91088	0.48968	6.04156	1.52632e-09	1.14712e-08
ENSMUSG00000019590	Cyb561	156.035	7.22554	0.598812	9.27764	1.73269e-20	3.125e-19	156.035	8.0857	0.597851	10.1009	5.4764e-24	1.279e-22
ENSMUSG00000019802	Sec63	4907.03	2.56983	0.203655	12.6295	1.45133e-36	6.50916e-35	4907.03	2.32197	0.203668	11.4378	2.70556e-30	9.08066e-29
ENSMUSG00000019851	Perp	54.3994	5.20821	0.631934	7.01452	2.30736e-12	2.32942e-11	54.3994	6.47294	0.628141	8.32512	8.4246e-17	1.22221e-15
ENSMUSG00000019852	Arfgef3	70.5367	3.81598	0.539024	7.11572	1.11328e-12	1.1429e-11	70.5367	3.63786	0.539216	6.71253	1.91272e-11	1.74871e-10
ENSMUSG00000019909	Fam162b	14.1633	3.89068	0.758907	4.47063	7.79899e-06	3.51024e-05	14.1633	4.26022	0.755512	5.08762	3.62588e-07	2.00684e-06
ENSMUSG00000019942	Cdk1	615.61	5.10048	0.31419	16.1202	1.84143e-58	1.90457e-56	615.61	2.95588	0.316278	9.45107	3.35393e-21	6.64838e-20
ENSMUSG00000019944	Rhobtb1	709.706	7.00028	0.401165	16.7632	4.53713e-63	5.56311e-61	709.706	6.90453	0.400973	16.5595	1.36838e-61	1.69145e-59
ENSMUSG00000019945	1700040L02Rik	34.5937	5.01511	0.62763	6.56446	5.22234e-11	4.56324e-10	34.5937	5.32038	0.626653	6.86127	6.82495e-12	6.49759e-11
ENSMUSG00000019975	Ikbip	373.576	3.47418	0.334948	10.4327	1.75875e-25	4.36928e-24	373.576	3.49363	0.334962	10.4997	8.66346e-26	2.23253e-24
ENSMUSG00000019987	Arg1	112.15	4.11862	0.541258	7.69206	1.44784e-14	1.7374e-13	112.15	4.34695	0.540336	8.0437	8.71689e-16	1.15849e-14
ENSMUSG00000019992	Mtfr2	28.7649	4.70318	0.651811	6.71795	1.84303e-11	1.68653e-10	28.7649	2.43132	0.667725	3.8298	0.00012825	0.000465261
ENSMUSG00000020020	Usp44	62.2309	5.28636	0.592779	8.24142	1.70174e-16	2.35211e-15	62.2309	4.86952	0.593424	7.76548	8.1335e-15	9.88503e-14
ENSMUSG00000020027	Socs2	439.758	6.09105	0.4445	13.3849	7.41401e-41	4.12904e-39	439.758	6.17544	0.444116	13.5169	1.24318e-41	6.94902e-40
ENSMUSG00000020048	Hsp90b1	160805	4.85003	0.176935	27.4318	1.14576e-165	2.17752e-162	160805	4.33749	0.176901	24.5518	4.13808e-133	4.83964e-130
ENSMUSG00000020083	2010107G23Rik	41.7815	3.89261	0.668262	5.34798	8.89418e-08	5.3344e-07	41.7815	5.40063	0.662076	7.11242	1.14024e-12	1.1682e-11
ENSMUSG00000020085	Aifm2	221.321	3.82656	0.32871	11.6723	1.76518e-31	6.24135e-30	221.321	3.9887	0.328728	12.1067	9.72841e-34	3.83188e-32
ENSMUSG00000020089	Ppa1	2503.9	2.82093	0.250726	11.2625	2.00895e-29	6.25903e-28	2503.9	2.15579	0.250831	8.63563	5.84061e-18	9.22124e-17
ENSMUSG00000020092	Pald1	8.1804	3.07462	0.818268	3.71729	0.000201375	0.000717027	8.1804	3.1161	0.816188	3.72114	0.000198323	0.00069734
ENSMUSG00000020098	Pcbd1	20.5581	4.46009	0.739169	5.70789	1.14383e-08	7.69165e-08	20.5581	5.35976	0.734003	6.61551	3.70267e-11	3.28253e-10
ENSMUSG00000020101	Vsir	3511.84	4.45671	0.190908	23.3676	9.11957e-121	6.93269e-118	3511.84	4.45269	0.190924	23.3413	1.69065e-120	1.4217e-117
ENSMUSG00000020142	Slc1a4	286.231	3.43795	0.51203	6.8137	9.51168e-12	9.00471e-11	286.231	4.15559	0.510688	8.26449	1.40295e-16	2.00099e-15
ENSMUSG00000020164	Kcnmb4os1	83.44	5.84679	0.604955	7.3326	2.2573e-13	2.46198e-12	83.44	7.08004	0.602606	8.52937	1.47147e-17	2.26669e-16
ENSMUSG00000020256	Aldh1l2	66.7358	3.19614	0.5366	6.23943	4.39166e-10	3.49586e-09	66.7358	3.61174	0.534992	6.88002	5.98437e-12	5.73323e-11
ENSMUSG00000020310	Madcam1	12.7798	4.23346	0.789311	5.28722	1.24186e-07	7.27884e-07	12.7798	4.32387	0.787372	5.32553	1.00662e-07	6.00415e-07
ENSMUSG00000020311	Erlec1	968.553	3.18919	0.250724	12.7448	3.33347e-37	1.54519e-35	968.553	3.23497	0.250766	12.9436	2.55259e-38	1.23205e-36
ENSMUSG00000020323	Prss57	287.059	3.60537	0.279275	12.8546	8.10941e-38	3.90132e-36	287.059	3.23097	0.280446	11.4976	1.35556e-30	4.63145e-29
ENSMUSG00000020325	Fstl3	177.503	2.66286	0.260157	10.2349	1.38273e-24	3.23431e-23	177.503	2.09489	0.262922	7.97621	1.50892e-15	1.9577e-14
ENSMUSG00000020330	Hmmr	338.314	5.2354	0.385882	13.4161	4.86757e-41	2.76144e-39	338.314	2.50235	0.390082	6.4641	1.01907e-10	8.6655e-10
ENSMUSG00000020331	Hcn2	4.26895	2.95384	0.920955	3.3542	0.000795961	0.00250607	4.26895	2.6104	0.920015	3.20902	0.00133188	0.00392061
ENSMUSG00000020346	Mgat1	7960.05	2.23821	0.241408	9.30771	1.30617e-20	2.36416e-19	7960.05	2.4374	0.241318	10.1342	3.89463e-24	9.18047e-23
ENSMUSG00000020401	Fam71b	9.04684	2.3608	0.817341	3.14181	0.00167908	0.00490467	9.04684	4.31462	0.794604	4.83525	1.3298e-06	6.77558e-06
ENSMUSG00000020407	Upp1	23.4209	4.85415	0.711651	6.1425	8.12317e-10	6.23761e-09	23.4209	5.42688	0.708924	6.66069	2.72537e-11	2.45769e-10
ENSMUSG00000020422	Tns3	646.28	2.90694	0.354904	8.14989	3.64258e-16	4.93159e-15	646.28	3.217	0.354554	8.96965	2.97447e-19	5.11004e-18
ENSMUSG00000020448	Rnf185	2055.89	2.00209	0.186789	10.7287	7.46705e-27	2.00581e-25	2055.89	2.17145	0.186781	11.6323	2.82274e-31	9.95753e-30
ENSMUSG00000020461	Clhc1	21.1105	3.28668	0.646537	5.08831	3.61275e-07	1.99739e-06	21.1105	2.62012	0.651059	4.13251	3.5882e-05	0.000144325
ENSMUSG00000020475	Pgam2	172.655	3.51042	0.539226	6.63233	3.30437e-11	2.9518e-10	172.655	4.68112	0.537008	8.81286	1.21995e-18	2.02269e-17
ENSMUSG00000020484	Xbp1	104233	5.13125	0.261909	19.706	1.91629e-86	5.82705e-84	104233	5.49554	0.261786	21.0792	1.23453e-98	5.21383e-96
ENSMUSG00000020571	Pdia6	30409.3	2.95823	0.255616	11.6128	3.54737e-31	1.23138e-29	30409.3	2.55707	0.255513	10.0483	9.3458e-24	2.15293e-22
ENSMUSG00000020573	Pik3cg	3936.08	2.09025	0.308777	6.90105	5.16196e-12	5.04386e-11	3936.08	2.18441	0.308585	7.1913	6.4175e-13	6.71057e-12
ENSMUSG00000020592	Sdc1	15675.9	6.33351	0.285059	22.3208	2.31883e-110	1.35598e-107	15675.9	6.91469	0.284896	24.3389	7.59854e-131	8.25201e-128
ENSMUSG00000020599	Rgs9	17.0807	2.2835	0.625268	3.78146	0.00015591	0.000565742	17.0807	2.36155	0.625858	3.9029	9.50454e-05	0.000352887
ENSMUSG00000020646	Mboat2	63.6248	5.68732	0.60215	7.56763	3.80097e-14	4.41144e-13	63.6248	6.30125	0.600585	8.1966	2.47285e-16	3.42416e-15
ENSMUSG00000020649	Rrm2	2147.27	4.75925	0.305997	15.6188	5.42496e-55	5.02934e-53	2147.27	2.59536	0.306443	8.62809	6.23866e-18	9.80896e-17
ENSMUSG00000020656	Grhl1	72.4879	2.00319	0.348886	5.80011	6.62702e-09	4.57156e-08	72.4879	2.36753	0.348136	6.89705	5.30939e-12	5.10911e-11
ENSMUSG00000020672	Sntg2	12.0055	3.31183	0.76842	3.96584	7.31387e-05	0.000282289	12.0055	3.92955	0.762404	4.85627	1.19617e-06	6.13788e-06
ENSMUSG00000020679	Hnf1b	43.0625	3.32668	0.490039	6.68335	2.33535e-11	2.1176e-10	43.0625	3.86793	0.488282	7.7584	8.60042e-15	1.04026e-13
ENSMUSG00000020690	Efcab3	50.8444	5.92314	0.628244	7.25638	3.97591e-13	4.24209e-12	50.8444	6.03068	0.62792	7.36521	1.76874e-13	1.9319e-12
ENSMUSG00000020715	Ern1	752.029	4.05143	0.405097	10.1291	4.10549e-24	9.3164e-23	752.029	4.37875	0.404614	10.9213	9.11667e-28	2.61035e-26
ENSMUSG00000020766	Galk1	1538.59	2.14937	0.276335	7.83854	4.55831e-15	5.6714e-14	1538.59	2.06362	0.276332	7.53114	5.02998e-14	5.75439e-13
ENSMUSG00000020787	P2rx1	17.9122	2.2575	0.767808	3.35229	0.000801447	0.00252125	17.9122	3.37108	0.759244	4.51751	6.2571e-06	2.88281e-05
ENSMUSG00000020808	Pimreg	31.1055	4.78676	0.748053	5.87573	4.20978e-09	2.96596e-08	31.1055	2.49675	0.759104	3.39731	0.00068051	0.00214035
ENSMUSG00000020828	Pld2	90.3336	3.44575	0.532083	6.5614	5.33067e-11	4.64989e-10	90.3336	4.08757	0.530114	7.89312	2.94731e-15	3.73424e-14
ENSMUSG00000020829	Slc46a1	139.373	3.06996	0.488485	6.5889	4.43098e-11	3.90543e-10	139.373	3.98635	0.486655	8.39672	4.59135e-17	6.79717e-16
ENSMUSG00000020841	Cpd	93.2313	3.47649	0.605863	5.83087	5.51399e-09	3.8421e-08	93.2313	3.64224	0.604305	6.69744	2.12108e-11	1.92991e-10
ENSMUSG00000020865	Abcc3	16.8927	2.67327	0.73918	3.76849	0.000164241	0.000593421	16.8927	2.89684	0.736644	4.15938	3.19109e-05	0.000129621
ENSMUSG00000020869	Lrrc59	8977.92	3.02115	0.214084	14.1289	2.52211e-45	1.71956e-43	8977.92	2.68386	0.214058	12.5624	3.3978e-36	1.46346e-34
ENSMUSG00000020873	Slc35b1	4862.69	3.0122	0.246487	12.2342	2.04057e-34	8.31767e-33	4862.69	2.5701	0.246468	10.4679	1.21304e-25	3.10489e-24
ENSMUSG00000020901	Pik3r5	2028.32	2.52619	0.460665	5.45918	4.78336e-08	2.9672e-07	2028.32	2.31788	0.460015	4.9986	5.77492e-07	3.08293e-06
ENSMUSG00000020914	Top2a	1069.27	4.52758	0.401531	11.3189	1.05845e-29	3.3808e-28	1069.27	2.28408	0.402076	5.81114	6.20478e-09	4.30764e-08
ENSMUSG00000020937	Plcd3	482.892	5.20205	0.52902	9.93447	2.94743e-23	6.39269e-22	482.892	5.65011	0.527912	10.7469	6.12998e-27	1.67928e-25
ENSMUSG00000020964	Sel1l	24336.4	4.50965	0.23722	19.0612	5.30603e-81	1.41531e-78	24336.4	5.11711	0.237121	21.6401	7.53094e-104	3.94829e-101
ENSMUSG00000021065	Fut8	7835.6	5.49793	0.185842	29.5979	1.5901e-192	1.2088e-188	7835.6	5.59948	0.185814	30.1584	8.31274e-200	6.31935e-196
ENSMUSG00000021223	Papln	11.8984	2.61201	0.829155	3.27465	0.00105794	0.00324033	11.8984	2.42458	0.827214	3.06806	0.00215454	0.00602606
ENSMUSG00000021248	Tmed10	10776.1	2.54138	0.320341	7.98568	1.39749e-15	1.80675e-14	10776.1	2.51225	0.320126	7.92861	2.21617e-15	2.83625e-14
ENSMUSG00000021279	Cdc42bpb	53.0613	3.31623	0.600668	5.6125	1.99426e-08	1.30132e-07	53.0613	3.49787	0.59945	5.88777	3.91432e-09	2.7823e-08
ENSMUSG00000021286	Zfyve21	877.784	2.8184	0.418341	6.77785	1.21978e-11	1.14056e-10	877.784	3.12332	0.417823	7.49064	6.85383e-14	7.73613e-13
ENSMUSG00000021287	Xrcc3	323.365	2.70337	0.271104	10.0317	1.10584e-23	2.46167e-22	323.365	3.22108	0.270643	11.8723	1.64904e-32	6.10025e-31
ENSMUSG00000021427	Ssr1	5859.66	2.81313	0.205125	13.7372	6.07737e-43	3.80248e-41	5859.66	2.35545	0.205148	11.5172	1.08035e-30	3.70781e-29
ENSMUSG00000021499	Catsper3	4.34008	2.43441	0.917197	2.9259	0.00343464	0.00934675	4.34008	2.37841	0.914164	2.6238	0.00869539	0.020725
ENSMUSG00000021579	Lrrc14b	65.4347	2.20962	0.36119	6.11788	9.48279e-10	7.22327e-09	65.4347	2.21545	0.362287	6.15805	7.36467e-10	5.76286e-09
ENSMUSG00000021591	Glrx	696.842	2.53226	0.215956	11.7386	8.08291e-32	2.8848e-30	696.842	2.91809	0.215866	13.5342	9.82389e-42	5.5525e-40
ENSMUSG00000021610	Clptm1l	18418.3	3.14471	0.215326	14.632	1.75444e-48	1.36095e-46	18418.3	3.22048	0.215265	14.9775	1.02966e-50	8.19633e-49
ENSMUSG00000021640	Naip1	10.8181	2.92569	0.792598	3.55033	0.000384749	0.00129505	10.8181	2.81642	0.791713	3.59891	0.000319557	0.00107633
ENSMUSG00000021643	Serf1	69.7577	3.41945	0.538073	6.21722	5.06053e-10	3.98242e-09	69.7577	2.70589	0.540323	5.20889	1.89977e-07	1.09161e-06
ENSMUSG00000021676	Iqgap2	108.776	3.93753	0.607763	6.41497	1.40851e-10	1.17665e-09	108.776	3.9142	0.606575	6.5312	6.52435e-11	5.62976e-10
ENSMUSG00000021678	F2rl1	176.361	3.37131	0.789344	5.27471	1.32964e-07	7.7515e-07	176.361	4.11042	0.78476	6.12535	9.04851e-10	7.01906e-09
ENSMUSG00000021687	Scamp1	87.6182	3.24559	0.564766	5.69282	1.24956e-08	8.38039e-08	87.6182	5.28855	0.558394	9.1243	7.21998e-20	1.29144e-18
ENSMUSG00000021696	Elovl7	20.0259	4.87819	0.733491	6.1755	6.59553e-10	5.12409e-09	20.0259	4.99994	0.732289	6.22328	4.86858e-10	3.87955e-09
ENSMUSG00000021703	Serinc5	2876.1	4.23232	0.345025	12.4271	1.86339e-35	7.89162e-34	2876.1	4.02315	0.344798	11.8274	2.81739e-32	1.03718e-30
ENSMUSG00000021720	Rnf180	34.2246	2.6365	0.688828	3.95146	7.76747e-05	0.000298676	34.2246	5.56588	0.6686	7.26366	3.76757e-13	3.99457e-12
ENSMUSG00000021763	BC067074	8.53303	3.05439	0.813533	3.52051	0.000430712	0.00143956	8.53303	2.17501	0.821649	3.02657	0.00247343	0.00682754
ENSMUSG00000021796	Bmpr1a	136.97	5.37339	0.483653	10.6091	2.70413e-26	7.07635e-25	136.97	5.17104	0.483796	10.2804	8.64008e-25	2.11536e-23
ENSMUSG00000021806	Nid2	18.5308	3.88114	0.797701	4.79547	1.62296e-06	8.15986e-06	18.5308	4.31017	0.793063	5.2044	1.94628e-07	1.11707e-06
ENSMUSG00000021823	Vcl	722.238	2.02197	0.374643	5.44547	5.16701e-08	3.1905e-07	722.238	2.20643	0.374291	5.98396	2.17775e-09	1.60575e-08
ENSMUSG00000021876	Rnase4	55.7603	2.67787	0.511658	5.30592	1.12106e-07	6.59622e-07	55.7603	2.768	0.511773	5.51537	3.48038e-08	2.19932e-07
ENSMUSG00000021900	Btd	1808.32	2.48488	0.199283	12.5038	7.12045e-36	3.07555e-34	1808.32	3.09165	0.199129	15.525	2.34933e-54	2.13887e-52
ENSMUSG00000021916	Glt8d1	1075.72	2.96622	0.285778	10.4455	1.53567e-25	3.83388e-24	1075.72	3.06043	0.285709	10.7809	4.23736e-27	1.17349e-25
ENSMUSG00000021917	Spcs1	9286.06	3.33853	0.302084	11.0478	2.24699e-28	6.63363e-27	9286.06	3.33259	0.30191	11.0767	1.62778e-28	4.93986e-27
ENSMUSG00000021933	Gucy1b2	9.3807	3.20495	0.890551	3.56	0.000370857	0.001253	9.3807	3.07491	0.886443	3.82641	0.000130024	0.0004708
ENSMUSG00000021939	Ctsb	18372.9	2.77888	0.224855	12.4106	2.29057e-35	9.62039e-34	18372.9	3.20751	0.224774	14.292	2.45284e-46	1.67233e-44
ENSMUSG00000022018	Rgcc	1864.41	2.95787	0.389062	7.64519	2.08629e-14	2.46464e-13	1864.41	3.66084	0.388584	9.47128	2.76428e-21	5.50828e-20
ENSMUSG00000022033	Pbk	242.412	5.46696	0.514688	10.5287	6.37319e-26	1.63128e-24	242.412	3.07599	0.517274	6.14386	8.05406e-10	6.27647e-09
ENSMUSG00000022040	Ephx2	10.7047	3.27114	0.72209	4.35266	1.34497e-05	5.83588e-05	10.7047	3.57753	0.719495	4.67146	2.99072e-06	1.43804e-05
ENSMUSG00000022066	Entpd4b	15.2302	2.75155	0.589519	4.59645	4.29752e-06	2.02918e-05	15.2302	2.87412	0.590044	4.76777	1.86272e-06	9.25819e-06
ENSMUSG00000022094	Slc39a14	471.205	2.57865	0.415582	6.2327	4.58459e-10	3.6399e-09	471.205	2.67389	0.415166	6.52748	6.6884e-11	5.76803e-10
ENSMUSG00000022098	Bmp1	38.0745	5.27928	0.706195	6.45117	1.10992e-10	9.37417e-10	38.0745	5.31025	0.704894	6.61614	3.68706e-11	3.27059e-10
ENSMUSG00000022106	Rcbtb2	3463.15	3.872	0.282553	13.7523	4.93518e-43	3.11346e-41	3463.15	3.77246	0.282449	13.4028	5.8231e-41	3.12842e-39
ENSMUSG00000022136	Dnajc3	19411.1	4.42837	0.208037	21.3272	6.35115e-101	2.84008e-98	19411.1	4.23544	0.207991	20.4018	1.61299e-92	5.83902e-90
ENSMUSG00000022180	Slc7a8	67.9924	5.71196	0.572728	8.50335	1.8419e-17	2.75632e-16	67.9924	5.36642	0.573592	8.13706	4.04977e-16	5.53213e-15
ENSMUSG00000022186	Oxct1	2554.01	2.25324	0.17437	12.9494	2.36941e-38	1.18113e-36	2554.01	2.38079	0.174383	13.6735	1.46155e-42	8.54669e-41
ENSMUSG00000022199	Slc22a17	133.637	4.24418	0.365274	11.491	1.46374e-30	4.90193e-29	133.637	4.61252	0.364825	12.4449	1.49093e-35	6.29669e-34
ENSMUSG00000022236	Ropn1l	10.5382	3.94906	0.75397	4.7395	2.14248e-06	1.05864e-05	10.5382	3.75357	0.755969	4.54677	5.44762e-06	2.53289e-05
ENSMUSG00000022255	Mtdh	6660.64	2.16608	0.193144	11.2285	2.953e-29	9.05189e-28	6660.64	2.00751	0.193146	10.4208	1.99349e-25	5.02637e-24
ENSMUSG00000022257	Laptm4b	133.041	2.05754	0.615683	3.80877	0.000139661	0.000511048	133.041	2.56242	0.613552	4.61013	4.02423e-06	1.89778e-05
ENSMUSG00000022297	Fzd6	29.4678	3.45183	0.703011	4.51401	6.36134e-06	2.91319e-05	29.4678	4.07429	0.699067	5.79428	6.86168e-09	4.74205e-08
ENSMUSG00000022324	Matn2	155.843	3.38865	0.851942	5.09947	3.40604e-07	1.89136e-06	155.843	4.18665	0.845796	5.98666	2.14195e-09	1.58012e-08
ENSMUSG00000022329	Stk3	483.771	2.60045	0.277505	9.39261	5.85298e-21	1.08788e-19	483.771	2.48641	0.27774	8.98566	2.57187e-19	4.43341e-18
ENSMUSG00000022365	Derl1	8689.45	2.38485	0.18823	12.69	6.72208e-37	3.07839e-35	8689.45	2.45214	0.188204	13.0396	7.28313e-39	3.60693e-37
ENSMUSG00000022415	Syngr1	14.6799	3.15846	0.750972	4.28683	1.81238e-05	7.67347e-05	14.6799	3.99881	0.744205	5.0172	5.24307e-07	2.82479e-06
ENSMUSG00000022435	Upk3a	61.2153	6.09857	0.658482	7.73729	1.0156e-14	1.22744e-13	61.2153	6.66322	0.656857	8.30278	1.01706e-16	1.46156e-15
ENSMUSG00000022440	C1qtnf6	6.70878	3.36182	0.891899	3.82418	0.000131209	0.000482944	6.70878	3.10996	0.889843	3.95679	7.59625e-05	0.000288733
ENSMUSG00000022468	Endou	451.304	5.14749	0.287437	17.6936	4.69818e-70	7.84958e-68	451.304	4.64188	0.288069	15.9767	1.85869e-57	1.96247e-55
ENSMUSG00000022469	Rapgef3	1336.93	5.31091	0.344627	15.3828	2.13662e-53	1.88867e-51	1336.93	5.68115	0.344332	16.4643	6.62211e-61	8.11956e-59
ENSMUSG00000022472	Desi1	1827.84	2.27483	0.204199	11.1737	5.48421e-29	1.66431e-27	1827.84	2.5035	0.204166	12.2845	1.09687e-34	4.48303e-33
ENSMUSG00000022496	Tnfrsf17	3003.61	9.68203	0.478378	16.8746	6.91359e-64	8.68712e-62	3003.61	10.0791	0.477845	17.5183	1.03891e-68	1.64538e-66
ENSMUSG00000022498	Txndc11	14670.6	4.09724	0.207675	19.7707	5.32249e-87	1.65149e-84	14670.6	3.89527	0.207634	18.8092	6.34337e-79	1.4183e-76
ENSMUSG00000022582	Ly6g	16.2555	4.99076	0.736882	6.22894	4.69595e-10	3.72442e-09	16.2555	4.48028	0.739655	5.74987	8.93105e-09	6.06466e-08
ENSMUSG00000022584	Ly6c2	19814.2	8.13992	0.336008	24.3744	3.19618e-131	3.03717e-128	19814.2	8.96804	0.335746	26.78	5.53038e-158	9.34265e-155
ENSMUSG00000022586	Ly6i	154.159	4.58676	0.445772	9.65553	4.65756e-22	9.36687e-21	154.159	6.50832	0.442223	13.4373	3.65727e-41	2.0074e-39
ENSMUSG00000022636	Alcam	924.757	3.46653	0.283484	12.2441	1.8075e-34	7.38742e-33	924.757	3.35612	0.283504	11.8885	1.35796e-32	5.07283e-31
ENSMUSG00000022659	Gcsam	201.584	2.91463	0.866847	3.89808	9.69599e-05	0.000366074	201.584	3.11205	0.860576	4.08402	4.42626e-05	0.00017507
ENSMUSG00000022667	Cd200r1	10.578	3.26369	0.761397	3.97972	6.89972e-05	0.00026727	10.578	3.26517	0.760849	3.99809	6.3857e-05	0.000245855
ENSMUSG00000022671	Mzt2	147.808	2.23011	0.369967	5.95378	2.62025e-09	1.9025e-08	147.808	2.31073	0.370224	6.24831	4.14912e-10	3.32542e-09
ENSMUSG00000022708	Zbtb20	3046.99	2.02911	0.303665	6.65119	2.90739e-11	2.61407e-10	3046.99	2.02985	0.303509	6.65687	2.79717e-11	2.51795e-10
ENSMUSG00000022756	Slc7a4	105.219	5.90376	0.580501	7.86156	3.79387e-15	4.75531e-14	105.219	7.1296	0.578347	9.15231	5.57292e-20	1.0075e-18
ENSMUSG00000022769	Sdf2l1	13445.3	4.19732	0.319934	13.1594	1.50252e-39	7.93206e-38	13445.3	3.84951	0.319726	12.1149	8.8122e-34	3.48908e-32
ENSMUSG00000022803	Popdc2	50.3888	5.55413	0.70301	6.8904	5.56363e-12	5.41199e-11	50.3888	6.25099	0.70026	7.79124	6.63555e-15	8.12949e-14
ENSMUSG00000022817	Itgb5	534.688	8.63206	0.548245	10.3516	4.11424e-25	1.00234e-23	534.688	9.26241	0.547738	10.9828	4.62594e-28	1.34737e-26
ENSMUSG00000022838	Eaf2	4955.98	6.35598	0.296675	21.4773	2.53699e-102	1.20539e-99	4955.98	5.84031	0.296576	19.8157	2.18051e-87	6.37549e-85
ENSMUSG00000022840	Adcy5	9.27735	2.67567	0.822935	3.39459	0.00068732	0.0022	9.27735	4.11508	0.807928	4.68519	2.79701e-06	1.35002e-05
ENSMUSG00000022844	Pdia5	47.142	5.39371	0.629535	6.76256	1.35578e-11	1.26307e-10	47.142	6.28057	0.626995	7.61131	2.71336e-14	3.1588e-13
ENSMUSG00000022848	Dirc2	1450.11	2.47779	0.224084	11.0987	1.27351e-28	3.78174e-27	1450.11	2.87096	0.223967	12.8511	8.47858e-38	3.95424e-36
ENSMUSG00000022861	Dgkg	196.996	5.50464	0.529142	10.0861	6.36694e-24	1.42777e-22	196.996	5.07068	0.528952	9.4455	3.53705e-21	6.99669e-20
ENSMUSG00000022885	St6gal1	14255.8	2.94209	0.35313	8.44262	3.10301e-17	4.55387e-16	14255.8	2.96746	0.352828	8.53402	1.41351e-17	2.17962e-16
ENSMUSG00000022892	App	145.306	2.93799	0.384762	7.74125	9.84479e-15	1.19267e-13	145.306	2.91659	0.385104	7.67991	1.59198e-14	1.88215e-13
ENSMUSG00000022941	Ripply3	107.248	7.05951	0.614094	8.93529	4.06119e-19	6.74087e-18	107.248	7.33877	0.613577	9.18163	4.24614e-20	7.7501e-19
ENSMUSG00000022995	Enah	62.0378	3.57938	0.534265	6.67107	2.53943e-11	2.29136e-10	62.0378	4.67231	0.530516	8.48498	2.15756e-17	3.28364e-16
ENSMUSG00000023015	Racgap1	992.84	3.58203	0.255374	14.0422	8.59517e-45	5.80804e-43	992.84	2.2603	0.25616	8.8934	5.92689e-19	1.0046e-17
ENSMUSG00000023031	Cela1	26.7681	3.55969	0.691099	5.28167	1.28013e-07	7.48004e-07	26.7681	3.37321	0.691033	5.03836	4.69528e-07	2.55227e-06
ENSMUSG00000023036	Pcdhgc4	101.528	3.1643	0.558317	5.89759	3.68857e-09	2.62096e-08	101.528	3.66929	0.556598	6.86017	6.87791e-12	6.53982e-11
ENSMUSG00000023043	Krt18	40.1491	5.9807	0.66748	7.51545	5.67159e-14	6.46893e-13	40.1491	5.82014	0.667957	7.39302	1.43536e-13	1.5791e-12
ENSMUSG00000023045	Soat2	110.755	6.76696	0.587838	8.30432	1.00393e-16	1.4081e-15	110.755	7.19922	0.587192	8.70793	3.09464e-18	4.96842e-17
ENSMUSG00000023074	Mospd1	904.004	2.05668	0.307926	6.78282	1.17853e-11	1.10335e-10	904.004	2.06674	0.307863	6.82901	8.5505e-12	8.07967e-11
ENSMUSG00000023079	Gtf2ird1	27.4968	3.31281	0.608003	5.38434	7.27113e-08	4.39913e-07	27.4968	3.86827	0.605121	6.24649	4.19786e-10	3.36271e-09
ENSMUSG00000023132	Gzma	121.459	7.04341	0.63647	8.84156	9.43907e-19	1.52186e-17	121.459	7.27483	0.635759	9.04314	1.52238e-19	2.67587e-18
ENSMUSG00000023153	Tmem52	8.27255	3.44454	0.782535	4.18502	2.85144e-05	0.000117425	8.27255	3.37627	0.783128	4.17722	2.95093e-05	0.000120575
ENSMUSG00000023191	P3h3	7.53132	2.6274	0.826259	3.30207	0.000959727	0.00296338	7.53132	3.3388	0.817373	4.10117	4.11069e-05	0.000163481
ENSMUSG00000023272	Creld2	25291	4.99689	0.314868	15.9406	3.30907e-57	3.24588e-55	25291	4.74767	0.314661	15.1096	1.39983e-51	1.1694e-49
ENSMUSG00000023274	Cd4	173.882	7.30253	0.605305	9.13014	6.84091e-20	1.18597e-18	173.882	7.99279	0.604366	9.8389	7.65449e-23	1.66971e-21
ENSMUSG00000023328	Ache	122.763	5.93422	0.63898	7.45832	8.76323e-14	9.86935e-13	122.763	7.45072	0.636141	8.97321	2.87988e-19	4.95313e-18
ENSMUSG00000023367	Tmem176a	5849.8	7.37394	0.498231	15.1527	7.27124e-52	6.17609e-50	5849.8	8.61633	0.497317	17.5191	1.02348e-68	1.63799e-66
ENSMUSG00000023439	Gnb3	11.3539	3.16132	0.760537	4.08492	4.40922e-05	0.000176415	11.3539	4.01446	0.752592	4.99339	5.93285e-07	3.16169e-06
ENSMUSG00000023495	Pcbp4	114.089	2.00235	0.293622	6.83258	8.34013e-12	7.96003e-11	114.089	2.52217	0.292731	8.60109	7.89641e-18	1.2377e-16
ENSMUSG00000023505	Cdca3	509.912	4.82415	0.398585	12.1691	4.5393e-34	1.81143e-32	509.912	2.48478	0.400581	6.58135	4.66203e-11	4.08774e-10
ENSMUSG00000023571	C1qtnf12	177.868	3.95979	0.513815	7.77246	7.69743e-15	9.43805e-14	177.868	4.84637	0.512203	9.44106	3.69017e-21	7.27696e-20
ENSMUSG00000023809	Rps6ka2	240.82	2.46072	0.418164	6.04592	1.48558e-09	1.10503e-08	240.82	3.05624	0.417204	7.4759	7.66774e-14	8.6228e-13
ENSMUSG00000023830	Igf2r	750.186	2.80232	0.436627	6.60679	3.92746e-11	3.48384e-10	750.186	2.87016	0.436093	6.71332	1.90246e-11	1.74037e-10
ENSMUSG00000023902	Zscan10	34.6826	2.2091	0.624386	3.67925	0.000233925	0.000821953	34.6826	3.17164	0.619595	5.0954	3.48004e-07	1.93104e-06
ENSMUSG00000023911	Flywch2	15.0661	4.15997	0.751765	5.38823	7.11561e-08	4.31191e-07	15.0661	4.96743	0.746217	6.09699	1.08086e-09	8.29969e-09
ENSMUSG00000023940	Sgo1	194.039	5.06846	0.555775	9.26046	2.03549e-20	3.62384e-19	194.039	2.28195	0.559635	4.48402	7.32512e-06	3.33247e-05
ENSMUSG00000023959	Clic5	158.555	5.65981	0.575371	8.60976	7.32165e-18	1.12216e-16	158.555	7.1389	0.572927	10.678	1.29054e-26	3.49136e-25
ENSMUSG00000023960	Enpp5	24.742	3.37911	0.770942	4.25985	2.04564e-05	8.60835e-05	24.742	4.95211	0.760421	6.35247	2.11888e-10	1.74421e-09
ENSMUSG00000023961	Enpp4	81.0556	3.17191	0.897788	4.2624	2.0224e-05	8.5176e-05	81.0556	4.28092	0.889749	5.4553	4.88894e-08	3.03393e-07
ENSMUSG00000023966	Rsph9	44.1972	2.22116	0.449673	4.95872	7.09602e-07	3.77099e-06	44.1972	2.55362	0.449175	5.72957	1.00686e-08	6.78863e-08
ENSMUSG00000023982	Guca1a	19.7159	4.55765	0.7468	5.31787	1.04988e-07	6.21591e-07	19.7159	4.36604	0.746842	5.34548	9.01792e-08	5.41717e-07
ENSMUSG00000024033	Rsph1	58.464	4.83434	0.685173	6.63693	3.2028e-11	2.86443e-10	58.464	4.26146	0.685181	6.04191	1.52299e-09	1.14518e-08
ENSMUSG00000024049	Myom1	16.6754	2.23704	0.760374	3.66926	0.000243257	0.000851398	16.6754	2.62035	0.755931	4.04063	5.33088e-05	0.000208303
ENSMUSG00000024095	Hnrnpll	209.319	4.71082	0.428711	10.8687	1.62418e-27	4.55609e-26	209.319	5.65162	0.427348	12.8677	6.83918e-38	3.20935e-36
ENSMUSG00000024112	Cacna1h	1250.31	7.7453	0.452855	16.164	9.04932e-59	9.48868e-57	1250.31	8.08847	0.452324	16.6605	2.53923e-62	3.2172e-60
ENSMUSG00000024154	Gtf2a1l	12.1063	3.5907	0.764483	4.49932	6.81703e-06	3.10039e-05	12.1063	4.19998	0.759257	5.08193	3.73613e-07	2.0641e-06
ENSMUSG00000024175	Tekt4	5.44173	3.41131	0.872046	4.03894	5.36925e-05	0.000211622	5.44173	2.90953	0.875496	3.68609	0.000227726	0.000791575
ENSMUSG00000024176	Sox8	10.8198	2.09255	0.684993	3.15834	0.00158669	0.00466346	10.8198	2.80675	0.677395	4.03075	5.55989e-05	0.000216695
ENSMUSG00000024247	Pkdcc	12.6766	3.8062	0.804395	4.91569	8.84724e-07	4.63679e-06	12.6766	4.52109	0.797942	5.39744	6.75981e-08	4.11763e-07
ENSMUSG00000024294	Mib1	753.996	3.04144	0.314461	9.71271	2.66152e-22	5.41711e-21	753.996	2.97678	0.314412	9.52999	1.57297e-21	3.19724e-20
ENSMUSG00000024327	Slc39a7	8704.28	2.35024	0.164716	14.2806	2.8906e-46	2.11292e-44	8704.28	2.22731	0.164725	13.5249	1.11478e-41	6.25429e-40
ENSMUSG00000024353	Mzb1	37991.6	4.69017	0.241033	19.4486	2.99407e-84	8.58902e-82	37991.6	4.25216	0.240949	17.695	4.58149e-70	7.65461e-68
ENSMUSG00000024357	Sil1	3172.48	3.0958	0.218177	14.2436	4.91584e-46	3.5422e-44	3172.48	3.63799	0.218067	16.7	1.31143e-62	1.68975e-60
ENSMUSG00000024371	C2	156.883	4.22563	0.480666	8.60508	7.62635e-18	1.16651e-16	156.883	6.01363	0.47745	11.9629	5.55711e-33	2.10699e-31
ENSMUSG00000024424	Ttc39c	33.0459	4.95625	0.633221	6.61435	3.732e-11	3.31627e-10	33.0459	5.37841	0.631638	7.0804	1.43741e-12	1.45793e-11
ENSMUSG00000024426	Atat1	1180.42	3.3126	0.26542	12.5266	5.33935e-36	2.32606e-34	1180.42	3.33776	0.265406	12.6187	1.66485e-36	7.31571e-35
ENSMUSG00000024448	H2-M10.1	31.2348	4.10171	0.681717	5.43124	5.59638e-08	3.43926e-07	31.2348	4.92686	0.67745	6.46617	1.00518e-10	8.56178e-10
ENSMUSG00000024480	Ap3s1	923.42	2.35151	0.266867	8.82973	1.04932e-18	1.68645e-17	923.42	2.49723	0.266835	9.38166	6.49441e-21	1.25625e-19
ENSMUSG00000024487	Yipf5	3043.8	2.61889	0.226507	11.5875	4.77026e-31	1.6521e-29	3043.8	2.27647	0.22655	10.086	6.37423e-24	1.47734e-22
ENSMUSG00000024516	Sec11c	21855	3.30261	0.311254	10.6659	1.46993e-26	3.90031e-25	21855	3.02148	0.311057	9.84197	7.42392e-23	1.62174e-21
ENSMUSG00000024530	Prelid3a	12.6851	3.94551	0.791209	4.90127	9.52184e-07	4.95618e-06	12.6851	3.69056	0.791681	4.44572	8.75994e-06	3.92301e-05
ENSMUSG00000024617	Camk2a	27.4234	3.05369	0.673959	4.39087	1.12898e-05	4.95954e-05	27.4234	3.2953	0.671967	4.80889	1.51774e-06	7.66892e-06
ENSMUSG00000024664	Fads3	270.34	4.50215	0.845019	6.56483	5.20921e-11	4.55701e-10	270.34	5.17323	0.839257	7.10997	1.16067e-12	1.18754e-11
ENSMUSG00000024665	Fads2	307.73	6.75273	0.601552	10.0578	8.48732e-24	1.90046e-22	307.73	7.30101	0.600126	10.8864	1.33815e-27	3.78163e-26
ENSMUSG00000024697	Gna14	28.0977	3.68231	0.657067	5.06889	4.00148e-07	2.20669e-06	28.0977	5.59583	0.646158	7.02735	2.10487e-12	2.09852e-11
ENSMUSG00000024778	Fas	701.392	2.98615	0.223107	13.3611	1.02022e-40	5.66113e-39	701.392	2.51317	0.223742	11.2323	2.83108e-29	9.04281e-28
ENSMUSG00000024812	Tjp2	225.653	2.82715	0.519689	5.76275	8.27552e-09	5.65742e-08	225.653	2.77138	0.519008	5.52105	3.36982e-08	2.13656e-07
ENSMUSG00000024846	Cst6	61.5351	5.93295	0.647569	7.63857	2.19647e-14	2.58677e-13	61.5351	6.81738	0.645464	8.5197	1.59971e-17	2.45428e-16
ENSMUSG00000024885	Aldh3b1	1688.28	2.38557	0.373944	6.3221	2.5804e-10	2.10023e-09	1688.28	2.39841	0.373634	6.41442	1.41356e-10	1.18608e-09
ENSMUSG00000024897	Apba1	32.8802	2.69619	0.575184	4.46309	8.07846e-06	3.62422e-05	32.8802	4.35293	0.563835	6.98486	2.85138e-12	2.81326e-11
ENSMUSG00000024907	Gal	7.66157	3.22889	0.86326	3.93977	8.15597e-05	0.000312508	7.66157	3.66802	0.856875	4.34783	1.37488e-05	5.98446e-05
ENSMUSG00000024909	Efemp2	34.8959	5.10904	0.652081	6.40018	1.55189e-10	1.28934e-09	34.8959	5.77331	0.649697	7.03193	2.03697e-12	2.0335e-11
ENSMUSG00000024910	Ctsw	414.721	7.48766	0.526531	10.7896	3.85596e-27	1.05632e-25	414.721	8.71736	0.525623	12.3079	8.21693e-35	3.36739e-33
ENSMUSG00000024935	Slc1a1	25.9587	2.64106	0.736797	3.7516	0.000175707	0.000630952	25.9587	2.63104	0.734782	4.00248	6.2682e-05	0.000241967
ENSMUSG00000025007	Aldh18a1	3553.31	2.59134	0.308543	8.49082	2.05188e-17	3.05551e-16	3553.31	2.85487	0.308339	9.36064	7.92574e-21	1.52343e-19
ENSMUSG00000025020	Slit1	62.5955	2.69986	0.582824	4.75896	1.94591e-06	9.68433e-06	62.5955	3.48822	0.580097	6.33041	2.44509e-10	2.00189e-09
ENSMUSG00000025025	Mxi1	1132.26	2.30622	0.265295	8.68824	3.68109e-18	5.72848e-17	1132.26	2.56373	0.265191	9.67815	3.73414e-22	7.86342e-21
ENSMUSG00000025077	Dclre1a	115.4	2.76273	0.36992	7.60111	2.93604e-14	3.42854e-13	115.4	2.88771	0.369917	7.92043	2.36685e-15	3.02655e-14
ENSMUSG00000025130	P4hb	21402.4	3.03845	0.185518	16.4072	1.69971e-60	1.90018e-58	21402.4	2.97889	0.185486	16.0927	2.87222e-58	3.21097e-56
ENSMUSG00000025140	Pycr1	3574.16	6.41673	0.250295	25.5628	3.95562e-144	4.62625e-141	3574.16	6.85937	0.250186	27.2943	4.95635e-164	1.50713e-160
ENSMUSG00000025141	Myadml2	45.6648	3.44761	0.485312	7.02313	2.16952e-12	2.19172e-11	45.6648	3.89116	0.484142	7.82165	5.2136e-15	6.47083e-14
ENSMUSG00000025151	Maged1	826.473	4.65667	0.344312	13.5316	1.01801e-41	6.0225e-40	826.473	4.71298	0.344129	13.719	7.81359e-43	4.62249e-41
ENSMUSG00000025175	Fn3k	27.1649	2.16406	0.760166	3.21112	0.00132217	0.00396748	27.1649	3.84184	0.750375	5.1816	2.19988e-07	1.25129e-06
ENSMUSG00000025192	Entpd7	391.567	2.70133	0.26559	10.1644	2.85968e-24	6.5625e-23	391.567	2.33214	0.266287	8.7817	1.61019e-18	2.64092e-17
ENSMUSG00000025227	Mfsd13a	32.6009	3.31849	0.672955	5.00882	5.47648e-07	2.96104e-06	32.6009	2.86776	0.673633	4.61944	3.84778e-06	1.81795e-05
ENSMUSG00000025268	Maged2	387.706	4.62198	0.538843	9.00243	2.20774e-19	3.72961e-18	387.706	4.99949	0.537673	9.66873	4.09447e-22	8.61027e-21
ENSMUSG00000025289	Prdx4	7536.03	5.24045	0.316067	16.6359	3.83234e-62	4.47268e-60	7536.03	5.20921	0.31587	16.5677	1.1926e-61	1.48626e-59
ENSMUSG00000025330	Padi4	27.6529	4.34186	0.664216	5.89191	3.81761e-09	2.70345e-08	27.6529	3.34172	0.669114	4.78986	1.66897e-06	8.37183e-06
ENSMUSG00000025375	Aatk	107.782	4.56438	0.470518	9.19988	3.58358e-20	6.31342e-19	107.782	5.46554	0.468449	10.9344	7.89254e-28	2.27269e-26
ENSMUSG00000025381	Cnpy2	2801.57	3.49481	0.276322	12.6318	1.41031e-36	6.34391e-35	2801.57	3.61651	0.27622	13.1345	2.08772e-39	1.05806e-37
ENSMUSG00000025429	Pstpip2	17.2948	2.28877	0.688683	3.47752	0.000506069	0.00167198	17.2948	2.04936	0.68995	3.21641	0.00129807	0.00383594
ENSMUSG00000025466	Fuom	38.279	3.17537	0.630915	4.97784	6.42984e-07	3.43497e-06	38.279	3.21057	0.630217	5.0166	5.25935e-07	2.83256e-06
ENSMUSG00000025491	Ifitm1	12.1833	3.06651	0.823708	3.29173	0.000995743	0.00306215	12.1833	3.35403	0.819627	3.87017	0.000108759	0.000400477
ENSMUSG00000025492	Ifitm3	293.03	2.96451	0.301456	9.80333	1.0893e-22	2.2907e-21	293.03	3.20279	0.301467	10.5671	4.2322e-26	1.10942e-24
ENSMUSG00000025504	Eps8l2	21.4323	2.14969	0.713528	3.17679	0.00148917	0.00441264	21.4323	3.68718	0.702732	5.27597	1.32059e-07	7.7695e-07
ENSMUSG00000025512	Chid1	1683.56	3.18785	0.217241	14.7356	3.81009e-49	3.00148e-47	1683.56	3.56379	0.217143	16.4257	1.25177e-60	1.48687e-58
ENSMUSG00000025534	Gusb	4734.58	3.24169	0.166698	19.4594	2.42485e-84	7.0899e-82	4734.58	2.9971	0.166756	17.9886	2.39509e-72	4.33511e-70
ENSMUSG00000025574	Tk1	547.8	2.51848	0.197047	12.7999	1.64224e-37	7.70636e-36	547.8	2.17026	0.1978	10.9982	3.89773e-28	1.14302e-26
ENSMUSG00000025702	March8	249.606	4.85532	0.386385	12.2869	1.06542e-34	4.3899e-33	249.606	5.70093	0.385298	14.4095	4.5084e-47	3.12994e-45
ENSMUSG00000025739	Gng13	55.166	3.0015	0.514014	5.60772	2.0501e-08	1.33489e-07	55.166	2.06501	0.519194	4.00484	6.20597e-05	0.000239846
ENSMUSG00000025762	Larp1b	936.144	2.45514	0.206957	11.8916	1.30881e-32	4.86532e-31	936.144	2.48301	0.207074	12.0092	3.17847e-33	1.22034e-31
ENSMUSG00000025779	Ly96	458.933	2.31221	0.363387	6.22343	4.86401e-10	3.84768e-09	458.933	2.34669	0.363302	6.4802	9.1601e-11	7.83738e-10
ENSMUSG00000025810	Nrp1	851.838	6.56291	0.44496	14.617	2.18813e-48	1.68875e-46	851.838	6.576	0.444477	14.651	1.32827e-48	9.66272e-47
ENSMUSG00000025815	Dhtkd1	42.434	2.76275	0.515101	5.56428	2.63238e-08	1.6873e-07	42.434	3.66641	0.511093	7.1872	6.61311e-13	6.90562e-12
ENSMUSG00000025823	Pdia4	65900.6	4.11726	0.244405	16.8964	4.77943e-64	6.10642e-62	65900.6	3.8633	0.244309	15.8841	8.16433e-57	8.50209e-55
ENSMUSG00000025876	Unc5a	9.32747	2.5241	0.819734	3.08349	0.00204591	0.00587793	9.32747	2.9941	0.813177	4.02167	5.77864e-05	0.000224514
ENSMUSG00000025930	Msc	24.5918	4.98603	0.726986	6.01401	1.80992e-09	1.33388e-08	24.5918	2.9018	0.738992	3.86423	0.00011144	0.000409456
ENSMUSG00000025969	Nrp2	140.35	3.85875	0.524344	7.339	2.15195e-13	2.35214e-12	140.35	4.57608	0.522563	9.03289	1.67192e-19	2.91922e-18
ENSMUSG00000026011	Ctla4	602.936	5.1348	0.441599	11.7626	6.08192e-32	2.17575e-30	602.936	4.76097	0.441291	10.9273	8.53753e-28	2.44914e-26
ENSMUSG00000026012	Cd28	3518.7	9.70911	0.51344	16.6355	3.85373e-62	4.47268e-60	3518.7	10.0836	0.512659	17.2224	1.80204e-66	2.58474e-64
ENSMUSG00000026014	Raph1	211.936	4.72504	0.517017	9.31864	1.17844e-20	2.14063e-19	211.936	4.29973	0.516749	8.59192	8.55282e-18	1.33783e-16
ENSMUSG00000026047	Kdelc1	192.811	2.09291	0.270528	7.76733	8.01599e-15	9.80491e-14	192.811	2.09256	0.271171	7.76292	8.29961e-15	1.00548e-13
ENSMUSG00000026153	Fam135a	233.942	6.51754	0.477292	12.4532	1.34278e-35	5.73472e-34	233.942	6.26838	0.477279	12.0377	2.25254e-33	8.67029e-32
ENSMUSG00000026167	Wnt10a	471.739	2.20653	0.41896	5.54624	2.91886e-08	1.85544e-07	471.739	4.77824	0.416395	11.4004	4.15978e-30	1.37192e-28
ENSMUSG00000026177	Slc11a1	89.2962	4.8589	0.601332	8.13242	4.20802e-16	5.68195e-15	89.2962	4.15507	0.601871	7.16826	7.59572e-13	7.90454e-12
ENSMUSG00000026179	Pnkd	768.835	2.48001	0.235262	10.591	3.27898e-26	8.50745e-25	768.835	2.45565	0.235414	10.46	1.31876e-25	3.35852e-24
ENSMUSG00000026189	Pecr	851.029	3.68847	0.261569	14.1441	2.03036e-45	1.39681e-43	851.029	3.371	0.261841	12.9261	3.20867e-38	1.54381e-36
ENSMUSG00000026198	Abcb6	567.944	2.60112	0.243983	10.6481	1.77885e-26	4.69543e-25	567.944	2.70549	0.244063	11.0951	1.3245e-28	4.06001e-27
ENSMUSG00000026223	Itm2c	3924.76	4.61949	0.240589	19.2375	1.79742e-82	4.96874e-80	3924.76	5.24832	0.240455	21.8505	7.69363e-106	4.33237e-103
ENSMUSG00000026224	4933407L21Rik	16.155	2.87875	0.759463	3.73409	0.000188394	0.000673806	16.155	3.11977	0.756148	4.21308	2.51912e-05	0.00010439
ENSMUSG00000026251	Chrnd	26.655	4.16292	0.757498	5.45532	4.88838e-08	3.02865e-07	26.655	5.60825	0.749696	6.75078	1.47055e-11	1.35834e-10
ENSMUSG00000026285	Pdcd1	42.4325	4.38142	0.774612	5.67761	1.3659e-08	9.08845e-08	42.4325	3.01249	0.775271	4.44849	8.64759e-06	3.87715e-05
ENSMUSG00000026317	Cln8	287.785	5.06962	0.376396	13.2583	4.03809e-40	2.18488e-38	287.785	4.86755	0.376628	12.7796	2.131e-37	9.70052e-36
ENSMUSG00000026342	Slc35f5	570.844	2.13054	0.244557	8.70123	3.28298e-18	5.12995e-17	570.844	2.32825	0.24456	9.51053	1.89695e-21	3.82002e-20
ENSMUSG00000026353	Ubxn4	4774.71	2.10655	0.26521	7.98468	1.40882e-15	1.81985e-14	4774.71	2.05219	0.265117	7.75781	8.64093e-15	1.0435e-13
ENSMUSG00000026368	F13b	46.106	5.85639	0.681256	7.44522	9.67853e-14	1.0868e-12	46.106	6.10758	0.68009	7.61078	2.72455e-14	3.1694e-13
ENSMUSG00000026405	C4bp	20.6463	3.27535	0.769277	4.2167	2.47906e-05	0.000103095	20.6463	5.11992	0.756923	6.2228	4.88354e-10	3.88944e-09
ENSMUSG00000026407	Cacna1s	1522.55	5.27453	0.29236	18.0567	6.9832e-73	1.34396e-70	1522.55	5.51117	0.292233	18.8618	2.35147e-79	5.41693e-77
ENSMUSG00000026437	Cdk18	52.3433	5.54173	0.580602	8.01272	1.12196e-15	1.46047e-14	52.3433	5.67524	0.580369	8.19122	2.5859e-16	3.56913e-15
ENSMUSG00000026463	Atp2b4	27.8022	3.49648	0.609699	5.69613	1.22556e-08	8.22303e-08	27.8022	3.35415	0.610634	5.42141	5.91301e-08	3.62213e-07
ENSMUSG00000026483	Fam129a	330.267	5.13258	0.455631	11.2422	2.53038e-29	7.8514e-28	330.267	5.63101	0.454892	12.2283	2.19578e-34	8.90259e-33
ENSMUSG00000026509	Capn2	1507.98	2.36456	0.29805	7.91314	2.50983e-15	3.19059e-14	1507.98	2.3892	0.297942	8.02638	1.00393e-15	1.32728e-14
ENSMUSG00000026536	Ifi211	410.282	7.32921	0.467074	13.594	4.34708e-42	2.65434e-40	410.282	7.66205	0.466664	14.1305	2.46323e-45	1.62126e-43
ENSMUSG00000026558	Uck2	1015.1	2.92986	0.379121	7.75868	8.58183e-15	1.04634e-13	1015.1	2.58934	0.378943	6.86052	6.861e-12	6.52783e-11
ENSMUSG00000026566	Mpzl1	35.1137	3.24709	0.610515	5.3986	6.71617e-08	4.08941e-07	35.1137	3.29868	0.610118	5.59061	2.26278e-08	1.47023e-07
ENSMUSG00000026574	Dpt	5.23588	2.17105	0.961923	2.59611	0.00942863	0.0229683	5.23588	3.14321	0.946857	3.76557	0.000166171	0.000592788
ENSMUSG00000026576	Atp1b1	931.445	2.29768	0.34652	6.43615	1.22539e-10	1.02933e-09	931.445	2.7399	0.346198	7.75937	8.53507e-15	1.03318e-13
ENSMUSG00000026603	Smyd2	104.384	2.0053	0.366995	5.54965	2.86238e-08	1.82319e-07	104.384	2.13225	0.367312	5.93534	2.93229e-09	2.12703e-08
ENSMUSG00000026622	Nek2	344.401	4.17746	0.731854	5.83294	5.44593e-09	3.79896e-08	344.401	2.20173	0.729573	3.40451	0.000662839	0.00209083
ENSMUSG00000026638	Irf6	146.934	4.40509	0.427181	9.99276	1.63949e-23	3.60736e-22	146.934	5.65035	0.424789	12.718	4.69768e-37	2.11939e-35
ENSMUSG00000026663	Atf6	3668.64	2.4522	0.295298	8.35764	6.39868e-17	9.14338e-16	3668.64	2.44677	0.29515	8.37798	5.38457e-17	7.93285e-16
ENSMUSG00000026712	Mrc1	139.203	4.59103	0.471969	9.43778	3.80767e-21	7.19152e-20	139.203	5.35546	0.470239	10.9967	3.9616e-28	1.15831e-26
ENSMUSG00000026726	Cubn	44.8086	2.74255	0.491767	5.50471	3.69767e-08	2.32889e-07	44.8086	2.90133	0.491506	5.72343	1.04397e-08	7.02943e-08
ENSMUSG00000026730	Pter	51.705	5.63805	0.626809	7.12774	1.02032e-12	1.05101e-11	51.705	6.22806	0.62521	7.69599	1.40403e-14	1.66903e-13
ENSMUSG00000026749	Nek6	1189.27	2.46963	0.18913	13.0731	4.69053e-39	2.42567e-37	1189.27	2.36312	0.189339	12.4958	7.86689e-36	3.35037e-34
ENSMUSG00000026764	Kif5c	14.7223	3.08567	0.694448	4.41757	9.98182e-06	4.42438e-05	14.7223	3.12311	0.694051	4.34773	1.37552e-05	5.98552e-05
ENSMUSG00000026796	Fam129b	441.448	4.29267	0.792196	6.22311	4.87391e-10	3.85133e-09	441.448	4.53807	0.787774	6.56345	5.25786e-11	4.58375e-10
ENSMUSG00000026809	Spaca9	40.7113	2.71289	0.55706	4.90097	9.5364e-07	4.96206e-06	40.7113	3.07465	0.555728	5.565	2.62147e-08	1.68528e-07
ENSMUSG00000026811	St6galnac6	238.599	2.74591	0.338645	8.18271	2.77531e-16	3.78438e-15	238.599	3.20549	0.338196	9.49891	2.12104e-21	4.25439e-20
ENSMUSG00000026864	Hspa5	95709.7	2.4084	0.259228	9.31515	1.21776e-20	2.20941e-19	95709.7	2.02075	0.259112	7.81164	5.64505e-15	6.98351e-14
ENSMUSG00000026880	Stom	651.766	3.60756	0.38702	9.43148	4.04333e-21	7.61769e-20	651.766	4.50192	0.386309	11.8034	3.74822e-32	1.3732e-30
ENSMUSG00000026893	Gca	549.345	3.41252	0.215989	15.7939	3.42818e-56	3.25763e-54	549.345	3.48534	0.216179	16.1064	2.29894e-58	2.58912e-56
ENSMUSG00000026932	Nacc2	1226.98	7.21404	0.469535	15.0568	3.11625e-51	2.58904e-49	1226.98	7.37152	0.468915	15.3784	2.28697e-53	2.02158e-51
ENSMUSG00000026939	Tmem141	40.587	3.95462	0.727163	5.37556	7.63438e-08	4.6134e-07	40.587	4.50236	0.723663	5.99783	1.99969e-09	1.48165e-08
ENSMUSG00000026955	Sapcd2	239.511	5.42588	0.789763	7.32747	2.3453e-13	2.55247e-12	239.511	3.33378	0.78689	5.18837	2.12141e-07	1.21028e-06
ENSMUSG00000027002	Nckap1	63.3999	4.43347	0.573756	7.21314	5.46773e-13	5.76101e-12	63.3999	5.61474	0.569737	8.85186	8.6072e-19	1.43965e-17
ENSMUSG00000027035	Cers6	449.078	3.45706	0.265325	13.0594	5.61942e-39	2.89619e-37	449.078	3.45693	0.265497	13.0104	1.06717e-38	5.23396e-37
ENSMUSG00000027072	Prg3	47.8365	5.80241	0.712538	6.96915	3.18873e-12	3.18957e-11	47.8365	5.8268	0.71131	7.344	2.07296e-13	2.24802e-12
ENSMUSG00000027073	Prg2	6490.51	11.3765	0.52579	13.8567	1.15853e-43	7.46371e-42	6490.51	12.6556	0.525364	15.1711	5.49562e-52	4.6679e-50
ENSMUSG00000027074	Slc43a3	551.632	3.15624	0.369334	8.64107	5.56883e-18	8.56101e-17	551.632	2.20291	0.369788	6.081	1.19435e-09	9.10222e-09
ENSMUSG00000027171	Prrg4	267.614	3.17702	0.309913	10.2614	1.05156e-24	2.47491e-23	267.614	3.64549	0.309484	11.7878	4.50981e-32	1.6443e-30
ENSMUSG00000027200	Sema6d	109.081	4.86177	0.669286	6.36104	2.00395e-10	1.64692e-09	109.081	5.458	0.666706	7.87654	3.3658e-15	4.24325e-14
ENSMUSG00000027221	Chst1	2837.03	8.38272	0.700711	10.6106	2.65918e-26	6.98276e-25	2837.03	8.54296	0.697993	11.5164	1.09104e-30	3.73606e-29
ENSMUSG00000027223	Mapk8ip1	25.6345	3.2091	0.637287	4.90247	9.46374e-07	4.9327e-06	25.6345	4.14256	0.6318	6.21968	4.9817e-10	3.96346e-09
ENSMUSG00000027230	Creb3l1	115.466	3.2381	0.505866	6.52841	6.64701e-11	5.72909e-10	115.466	4.23187	0.503603	8.44575	3.02104e-17	4.52977e-16
ENSMUSG00000027257	Pacsin3	31.4742	3.86551	0.565936	6.42302	1.33601e-10	1.11792e-09	31.4742	4.27364	0.564572	7.00145	2.53333e-12	2.50924e-11
ENSMUSG00000027306	Nusap1	615.316	4.7027	0.37057	12.6451	1.19087e-36	5.38868e-35	615.316	2.20313	0.372524	6.05447	1.40877e-09	1.06456e-08
ENSMUSG00000027313	Chac1	479.657	7.14797	0.463287	13.8112	2.18203e-43	1.38232e-41	479.657	7.81494	0.462674	14.9634	1.2727e-50	1.00782e-48
ENSMUSG00000027314	Dll4	28.3583	3.42904	0.711878	4.54821	5.41049e-06	2.50796e-05	28.3583	5.54343	0.700029	6.68369	2.33006e-11	2.10996e-10
ENSMUSG00000027315	Spint1	34.0535	4.01583	0.688485	5.62093	1.89934e-08	1.24151e-07	34.0535	4.55215	0.685352	6.24971	4.11221e-10	3.29757e-09
ENSMUSG00000027333	Smox	154.779	5.0608	0.478139	10.3558	3.93994e-25	9.61523e-24	154.779	5.23704	0.477753	10.7299	7.36597e-27	2.00344e-25
ENSMUSG00000027412	Lpin3	63.3293	4.01919	0.582759	6.74065	1.57683e-11	1.45247e-10	63.3293	5.00603	0.579619	8.19567	2.49208e-16	3.44764e-15
ENSMUSG00000027422	Rrbp1	3181.76	3.11644	0.237344	13.1397	1.94879e-39	1.02524e-37	3181.76	2.59992	0.237392	11.0012	3.76968e-28	1.10859e-26
ENSMUSG00000027435	Cd93	943.465	3.49152	0.225232	15.5176	2.63577e-54	2.37126e-52	943.465	4.46931	0.224759	19.8497	1.10851e-87	3.30467e-85
ENSMUSG00000027456	Sdcbp2	23.764	2.43167	0.587703	4.41295	1.0197e-05	4.50815e-05	23.764	2.64276	0.587258	4.50052	6.77871e-06	3.10339e-05
ENSMUSG00000027469	Tpx2	540.396	4.74932	0.408666	11.5259	9.76908e-31	3.28604e-29	540.396	2.24109	0.410519	5.50665	3.65724e-08	2.30343e-07
ENSMUSG00000027490	E2f1	432.09	2.15925	0.259891	8.31475	9.19488e-17	1.29563e-15	432.09	2.36247	0.259904	9.08158	1.07007e-19	1.8962e-18
ENSMUSG00000027546	Atp9a	734.33	5.41209	0.475991	11.5355	8.73462e-31	2.94459e-29	734.33	6.22647	0.475061	13.2332	5.64075e-40	2.93705e-38
ENSMUSG00000027579	Srms	480.719	2.46347	0.252011	9.86813	5.72202e-23	1.21675e-21	480.719	2.67013	0.251982	10.6702	1.4036e-26	3.79046e-25
ENSMUSG00000027611	Procr	135.068	7.29396	0.615001	9.2709	1.8458e-20	3.2993e-19	135.068	7.60001	0.614415	9.56062	1.1705e-21	2.40491e-20
ENSMUSG00000027642	Rpn2	16734.2	2.76743	0.229118	12.1132	8.98997e-34	3.55022e-32	16734.2	2.60085	0.229051	11.3925	4.55712e-30	1.49971e-28
ENSMUSG00000027669	Gnb4	337.051	3.06422	0.233699	13.0842	4.05285e-39	2.10306e-37	337.051	3.26228	0.233808	13.9139	5.21825e-44	3.2383e-42
ENSMUSG00000027713	1810062G17Rik	74.3246	2.91319	0.501612	5.95356	2.62373e-09	1.90273e-08	74.3246	3.22465	0.500964	6.58784	4.46266e-11	3.91745e-10
ENSMUSG00000027799	Nbea	90.9343	2.14066	0.557758	4.03972	5.35146e-05	0.000211005	90.9343	3.20935	0.554209	5.92783	3.06961e-09	2.21501e-08
ENSMUSG00000027822	Slc33a1	2450.25	4.26824	0.229573	18.6173	2.32708e-77	5.20307e-75	2450.25	4.12032	0.22959	17.9918	2.25828e-72	4.13673e-70
ENSMUSG00000027828	Ssr3	10014.9	4.06581	0.22933	17.7765	1.07431e-70	1.87745e-68	10014.9	3.65313	0.229286	16.0127	1.04243e-57	1.10833e-55
ENSMUSG00000027845	Dclre1b	990.636	2.12763	0.285382	7.54984	4.35789e-14	5.0157e-13	990.636	2.42981	0.285214	8.58358	9.1968e-18	1.43708e-16
ENSMUSG00000027848	Olfml3	59.7028	3.50381	0.648353	5.45076	5.01564e-08	3.10243e-07	59.7028	4.90466	0.643322	7.42129	1.15987e-13	1.28627e-12
ENSMUSG00000027963	Extl2	299.23	2.4567	0.308484	8.01064	1.1411e-15	1.48411e-14	299.23	2.50976	0.308588	8.25726	1.49053e-16	2.11794e-15
ENSMUSG00000027983	Cyp2u1	33.596	2.65086	0.589897	4.59561	4.31494e-06	2.03614e-05	33.596	3.4085	0.586216	5.77253	7.80891e-09	5.35287e-08
ENSMUSG00000027994	Mcub	26.1464	4.49693	0.676433	6.11716	9.52559e-10	7.24861e-09	26.1464	3.9359	0.678976	5.51201	3.54754e-08	2.2399e-07
ENSMUSG00000028044	Cks1b	804.656	3.94129	0.331874	11.7723	5.42496e-32	1.94991e-30	804.656	2.29712	0.332782	7.00516	2.46699e-12	2.44512e-11
ENSMUSG00000028086	Fbxw7	1606.02	2.85179	0.253991	11.3069	1.2124e-29	3.84828e-28	1606.02	2.82622	0.253967	11.1892	4.60704e-29	1.44126e-27
ENSMUSG00000028132	Tmem56	14.1527	3.39581	0.789025	4.27007	1.95411e-05	8.23746e-05	14.1527	3.24971	0.787791	4.415	1.01011e-05	4.48009e-05
ENSMUSG00000028179	Cth	31.8467	3.89547	0.689615	5.5703	2.54305e-08	1.63348e-07	31.8467	2.98018	0.692337	4.43758	9.09742e-06	4.06457e-05
ENSMUSG00000028184	Adgrl2	1082.02	6.16372	0.418684	14.608	2.49851e-48	1.91855e-46	1082.02	6.36276	0.418223	15.1337	9.70504e-52	8.15224e-50
ENSMUSG00000028211	Trp53inp1	20784.3	4.59964	0.263543	17.5263	9.02333e-69	1.42907e-66	20784.3	4.85215	0.263417	18.5486	8.37768e-77	1.74485e-74
ENSMUSG00000028246	Faxc	80.2547	4.91371	0.489683	9.30831	1.29884e-20	2.3537e-19	80.2547	5.48358	0.48839	10.2854	8.19622e-25	2.00992e-23
ENSMUSG00000028277	Ube2j1	11299.4	3.14007	0.174876	17.9929	2.21308e-72	4.20596e-70	11299.4	3.25588	0.17485	18.6553	1.14289e-77	2.44739e-75
ENSMUSG00000028334	Nans	3143.85	2.74536	0.291521	9.42866	4.15361e-21	7.79648e-20	3143.85	2.40995	0.291446	8.31489	9.18336e-17	1.3247e-15
ENSMUSG00000028378	Ptgr1	101.827	5.55811	0.501304	10.3567	3.90326e-25	9.54102e-24	101.827	4.33648	0.504201	8.22529	1.94719e-16	2.73109e-15
ENSMUSG00000028412	Slc44a1	5559.53	5.13191	0.379569	13.8549	1.18869e-43	7.62567e-42	5559.53	5.30455	0.379191	14.3842	6.50231e-47	4.49369e-45
ENSMUSG00000028420	Tmem38b	195.384	3.3537	0.502729	6.8716	6.34847e-12	6.14399e-11	195.384	3.57456	0.501888	7.30783	2.715e-13	2.90084e-12
ENSMUSG00000028451	1700022I11Rik	2387.37	2.35079	0.211486	11.1407	7.9486e-29	2.39783e-27	2387.37	2.45108	0.21146	11.6261	3.03503e-31	1.06816e-29
ENSMUSG00000028452	Vcp	12647.5	2.32526	0.199925	11.6458	2.41154e-31	8.42876e-30	12647.5	2.40915	0.19988	12.075	1.43222e-33	5.58344e-32
ENSMUSG00000028456	Unc13b	87.0356	3.07136	0.477836	6.43873	1.20474e-10	1.0131e-09	87.0356	3.30035	0.477155	6.81145	9.66196e-12	9.05116e-11
ENSMUSG00000028479	Gne	3330.09	2.38914	0.192829	12.4128	2.22695e-35	9.3791e-34	3330.09	2.58128	0.192796	13.4186	4.70423e-41	2.55518e-39
ENSMUSG00000028496	Mllt3	484.64	2.48846	0.273341	9.15901	5.23739e-20	9.13181e-19	484.64	2.51651	0.273457	9.24976	2.25003e-20	4.19234e-19
ENSMUSG00000028497	Hacd4	76.4526	2.48666	0.504395	5.10651	3.28164e-07	1.82963e-06	76.4526	2.52282	0.504104	5.18574	2.15164e-07	1.22615e-06
ENSMUSG00000028541	B4galt2	8.87635	2.87803	0.835769	3.39619	0.000683305	0.00218992	8.87635	2.84503	0.833658	3.98811	6.66007e-05	0.000255642
ENSMUSG00000028542	Slc6a9	169.357	6.44738	0.50749	9.77451	1.44856e-22	3.02112e-21	169.357	7.32417	0.506473	10.9168	9.58462e-28	2.73918e-26
ENSMUSG00000028601	Echdc2	32.1697	4.52437	0.677517	6.36535	1.94851e-10	1.60223e-09	32.1697	4.49497	0.676857	6.2521	4.04978e-10	3.24923e-09
ENSMUSG00000028613	Lrp8	68.0442	3.12336	0.629009	5.13652	2.79871e-07	1.57774e-06	68.0442	2.35892	0.629583	3.94815	7.8758e-05	0.000298241
ENSMUSG00000028631	Kcnq4	6.75258	2.82397	0.98208	3.44719	0.000566458	0.00184856	6.75258	2.46947	0.974191	3.3002	0.00096616	0.00293672
ENSMUSG00000028655	Mfsd2a	64.9859	3.39438	0.524395	6.56761	5.11283e-11	4.47527e-10	64.9859	2.86713	0.525944	5.61941	1.91613e-08	1.25464e-07
ENSMUSG00000028699	Tspan1	4.59071	2.11093	0.917702	2.75601	0.00585118	0.0150629	4.59071	2.28967	0.911464	2.62921	0.00855845	0.0204338
ENSMUSG00000028716	Pdzk1ip1	12.8632	4.00368	0.780269	5.1489	2.62015e-07	1.48092e-06	12.8632	4.62243	0.775014	5.57932	2.41459e-08	1.5602e-07
ENSMUSG00000028757	Ddost	21736.4	3.23549	0.238773	13.5924	4.44253e-42	2.69101e-40	21736.4	2.88244	0.238697	12.1256	7.72758e-34	3.07566e-32
ENSMUSG00000028766	Alpl	1235.38	5.60798	0.262836	21.2208	6.1431e-100	2.66856e-97	1235.38	5.12948	0.263028	19.4595	2.41901e-84	6.68704e-82
ENSMUSG00000028811	Yars	3761.28	2.71576	0.191895	14.1866	1.10918e-45	7.66763e-44	3761.28	2.69794	0.191899	14.0911	4.30841e-45	2.78745e-43
ENSMUSG00000028825	Rhd	37.552	5.2814	0.646118	6.99646	2.62518e-12	2.63802e-11	37.552	4.38729	0.649755	6.08341	1.17653e-09	8.97989e-09
ENSMUSG00000028836	Slc30a2	10.9711	3.73962	0.8315	4.39436	1.11098e-05	4.88472e-05	10.9711	4.04647	0.827155	4.89822	9.67083e-07	5.01656e-06
ENSMUSG00000028841	Cnksr1	61.0688	5.86762	0.645034	7.27516	3.46004e-13	3.72831e-12	61.0688	6.25887	0.643731	7.77385	7.6135e-15	9.28273e-14
ENSMUSG00000028860	Sytl1	79.2393	4.61631	0.509925	8.54275	1.31064e-17	1.97689e-16	79.2393	5.48852	0.507813	9.93826	2.83734e-23	6.3161e-22
ENSMUSG00000028885	Smpdl3b	90.1051	6.3846	0.575396	8.68831	3.67861e-18	5.72848e-17	90.1051	6.50508	0.575258	8.85739	8.19119e-19	1.3746e-17
ENSMUSG00000028926	Cdk14	142.537	3.99592	0.485811	8.39928	4.49243e-17	6.49267e-16	142.537	3.56804	0.486209	7.69878	1.37374e-14	1.63558e-13
ENSMUSG00000028970	Abcb1b	913.945	4.51469	0.35035	12.9815	1.55813e-38	7.81843e-37	913.945	4.57038	0.350129	13.1935	9.55978e-40	4.94377e-38
ENSMUSG00000029001	Fbxo44	152.491	2.92464	0.330093	8.87796	6.81007e-19	1.11095e-17	152.491	3.20965	0.329956	9.69964	3.02578e-22	6.38944e-21
ENSMUSG00000029026	Trp73	72.8991	5.40902	0.592511	8.16135	3.31309e-16	4.49751e-15	72.8991	5.04486	0.592778	7.85638	3.95409e-15	4.94798e-14
ENSMUSG00000029032	Arhgef16	16.7157	3.84578	0.772837	4.83725	1.31651e-06	6.72136e-06	16.7157	4.48998	0.767622	5.30785	1.10927e-07	6.59577e-07
ENSMUSG00000029049	Morn1	171.502	2.35877	0.348495	6.747	1.50933e-11	1.39416e-10	171.502	3.28903	0.346932	9.43814	3.79443e-21	7.47286e-20
ENSMUSG00000029073	Cptp	1165.2	2.42176	0.229945	10.5576	4.68652e-26	1.20769e-24	1165.2	2.80397	0.229822	12.2043	2.9491e-34	1.18934e-32
ENSMUSG00000029093	Sorcs2	403.733	2.7194	0.750328	4.13367	3.57024e-05	0.000145041	403.733	3.21169	0.746618	4.94909	7.456e-07	3.9266e-06
ENSMUSG00000029095	Ablim2	110.866	4.1707	0.545459	7.74364	9.66087e-15	1.17132e-13	110.866	4.60703	0.544121	8.51282	1.69758e-17	2.59658e-16
ENSMUSG00000029119	Man2b2	739.323	2.00793	0.378125	5.44541	5.16851e-08	3.1905e-07	739.323	2.63933	0.377563	7.13664	9.56371e-13	9.87816e-12
ENSMUSG00000029120	Ppp2r2c	7.31599	2.13113	0.833325	2.66779	0.00763512	0.0190878	7.31599	2.72107	0.825124	3.1392	0.00169408	0.0048552
ENSMUSG00000029121	Crmp1	125.602	7.09426	0.564912	10.006	1.43367e-23	3.16365e-22	125.602	5.8413	0.566809	8.55683	1.16012e-17	1.79984e-16
ENSMUSG00000029122	Evc	601.432	8.22235	0.526617	12.0748	1.4359e-33	5.6122e-32	601.432	8.63366	0.525989	12.6298	1.44597e-36	6.39085e-35
ENSMUSG00000029153	Ociad2	7.39323	3.46872	0.834647	4.29056	1.7822e-05	7.56255e-05	7.39323	3.74477	0.830537	4.58567	4.52528e-06	2.12353e-05
ENSMUSG00000029163	Emilin1	269.225	6.64731	0.5468	11.1017	1.23119e-28	3.66321e-27	269.225	6.4134	0.546214	10.7496	5.95497e-27	1.63428e-25
ENSMUSG00000029166	Mapre3	68.2051	2.88502	0.385992	7.38006	1.58217e-13	1.74441e-12	68.2051	3.36134	0.384772	8.62296	6.5248e-18	1.02377e-16
ENSMUSG00000029168	Dpysl5	18.4965	3.93621	0.749193	4.80868	1.51931e-06	7.67681e-06	18.4965	3.55592	0.750273	4.57975	4.65539e-06	2.17988e-05
ENSMUSG00000029211	Gabra4	200.555	7.40062	0.615729	9.39341	5.80877e-21	1.08099e-19	200.555	8.11549	0.61468	10.143	3.56155e-24	8.40835e-23
ENSMUSG00000029286	Enam	19.5045	3.9176	0.730424	5.42959	5.64827e-08	3.46346e-07	19.5045	4.03682	0.728914	5.04178	4.61218e-07	2.50979e-06
ENSMUSG00000029343	Crybb1	33.753	5.62615	0.691528	7.06599	1.59478e-12	1.62623e-11	33.753	5.62248	0.691262	7.13721	9.52437e-13	9.84422e-12
ENSMUSG00000029359	Tesc	65.4567	5.42447	0.584428	7.78072	7.21158e-15	8.85661e-14	65.4567	6.07665	0.582847	8.57622	9.80396e-18	1.52882e-16
ENSMUSG00000029370	Rassf6	66.8901	2.01422	0.36819	5.45803	4.81448e-08	2.98529e-07	66.8901	2.18141	0.368673	5.91105	3.39936e-09	2.43677e-08
ENSMUSG00000029390	Tmed2	8412.26	2.22762	0.304405	7.42615	1.11806e-13	1.249e-12	8412.26	2.03841	0.304235	6.81358	9.51988e-12	8.93459e-11
ENSMUSG00000029392	Rilpl1	176.811	2.57867	0.347726	7.51922	5.51022e-14	6.28959e-13	176.811	3.44522	0.34638	9.96718	2.12164e-23	4.79308e-22
ENSMUSG00000029407	Uso1	5040.92	2.70203	0.212773	12.724	4.34747e-37	2.00909e-35	5040.92	2.7136	0.212736	12.7897	1.87178e-37	8.57185e-36
ENSMUSG00000029419	Gm996	71.3675	6.19824	0.617413	8.19826	2.43892e-16	3.32866e-15	71.3675	6.41975	0.616841	8.40259	4.36728e-17	6.49707e-16
ENSMUSG00000029530	Ccr9	749.422	4.26545	0.449753	9.33365	1.02286e-20	1.86918e-19	749.422	5.12246	0.448928	11.4287	3.00578e-30	1.00439e-28
ENSMUSG00000029534	St7	595.288	2.42396	0.264855	9.14597	5.90944e-20	1.02682e-18	595.288	2.78973	0.264711	10.5761	3.84595e-26	1.01166e-24
ENSMUSG00000029581	Fscn1	73.3614	2.99277	0.587994	5.85187	4.86077e-09	3.40882e-08	73.3614	3.19341	0.58666	6.09528	1.09249e-09	8.38479e-09
ENSMUSG00000029699	Ssc4d	39.9679	2.06751	0.420075	4.87104	1.11012e-06	5.7234e-06	39.9679	2.13858	0.42139	5.01393	5.33289e-07	2.86912e-06
ENSMUSG00000029752	Asns	3011.95	7.35884	0.453705	16.2816	1.33324e-59	1.4479e-57	3011.95	7.95857	0.453053	17.5046	1.3212e-68	2.07088e-66
ENSMUSG00000029759	Pon3	5625.98	7.2051	0.713792	11.3947	4.44436e-30	1.45944e-28	5625.98	7.10326	0.710772	11.2609	2.0474e-29	6.58112e-28
ENSMUSG00000029765	Plxna4	19.5356	2.06946	0.697103	2.79482	0.00519291	0.0135518	19.5356	2.71546	0.691284	4.34854	1.37049e-05	5.96706e-05
ENSMUSG00000029767	Calu	7649.21	3.06352	0.23208	13.2191	6.80454e-40	3.63004e-38	7649.21	3.00424	0.232018	12.9913	1.37089e-38	6.68043e-37
ENSMUSG00000029769	Ccdc136	6.26607	2.64117	0.878774	3.28623	0.00101539	0.00311439	6.26607	2.16501	0.880162	2.70243	0.00688337	0.0169071
ENSMUSG00000029797	Sspo	176.919	5.17601	0.587583	7.86376	3.72785e-15	4.68028e-14	176.919	7.21285	0.58405	10.5806	3.66448e-26	9.67271e-25
ENSMUSG00000029810	Tmem176b	8839.52	6.32188	0.209452	30.1341	1.73186e-199	2.63313e-195	8839.52	7.47024	0.209338	35.5961	1.61163e-277	2.45032e-273
ENSMUSG00000029816	Gpnmb	275.68	6.62631	0.562982	10.2941	7.49374e-25	1.78861e-23	275.68	7.32022	0.561778	11.2109	3.60309e-29	1.13419e-27
ENSMUSG00000029822	Osbpl3	994.731	5.90561	0.786023	8.65512	4.92376e-18	7.58468e-17	994.731	5.77728	0.781782	8.63428	5.90998e-18	9.32109e-17
ENSMUSG00000029859	Epha1	47.1635	3.36479	0.577988	5.86952	4.37056e-09	3.07781e-08	47.1635	3.56314	0.576903	6.29455	3.08301e-10	2.5053e-09
ENSMUSG00000029992	Gfpt1	1477.56	2.71508	0.178205	15.2529	1.57485e-52	1.38405e-50	1477.56	2.53355	0.178389	14.2063	8.37647e-46	5.58578e-44
ENSMUSG00000030029	Lrig1	296.873	4.41412	0.454984	9.5647	1.1253e-21	2.20194e-20	296.873	4.10353	0.454869	9.03394	1.65604e-19	2.8974e-18
ENSMUSG00000030032	Wdr54	62.2315	3.25088	0.648177	5.43966	5.33835e-08	3.28467e-07	62.2315	3.90436	0.645339	6.15571	7.47408e-10	5.84246e-09
ENSMUSG00000030062	Rpn1	27225.5	4.34309	0.219543	19.8103	2.42796e-87	7.85418e-85	27225.5	3.78169	0.219489	17.2768	7.03961e-67	1.03913e-64
ENSMUSG00000030082	Sec61a1	25749.4	3.85084	0.233008	16.5542	1.49281e-61	1.70652e-59	25749.4	3.62735	0.232933	15.6083	6.38932e-55	5.92337e-53
ENSMUSG00000030104	Edem1	63271.6	5.76134	0.233551	24.7148	7.4184e-135	8.05638e-132	63271.6	5.61035	0.233469	24.0779	4.25616e-128	4.04441e-125
ENSMUSG00000030122	Ptms	62.3015	2.53968	0.41769	5.89799	3.67964e-09	2.61671e-08	62.3015	2.65257	0.418175	6.22542	4.8026e-10	3.82898e-09
ENSMUSG00000030124	Lag3	59.4861	5.65516	0.642266	6.807	9.96578e-12	9.39948e-11	59.4861	6.05833	0.640945	7.42505	1.12738e-13	1.25298e-12
ENSMUSG00000030134	Rasgef1a	105.263	5.17469	0.491057	9.90486	3.96528e-23	8.53939e-22	105.263	5.3187	0.490744	10.1698	2.70377e-24	6.42314e-23
ENSMUSG00000030157	Clec2d	85.9588	2.9906	0.400465	7.37752	1.61261e-13	1.77539e-12	85.9588	2.67317	0.402139	6.64531	3.02583e-11	2.71254e-10
ENSMUSG00000030205	Gprc5d	19.1049	4.65996	0.80485	5.72127	1.05728e-08	7.14755e-08	19.1049	4.27845	0.80421	5.2262	1.73032e-07	1.00335e-06
ENSMUSG00000030255	Sspn	189.491	4.23221	0.788192	6.02044	1.73939e-09	1.28517e-08	189.491	3.3826	0.784487	5.15116	2.58879e-07	1.46211e-06
ENSMUSG00000030256	Bhlhe41	410.113	2.34758	0.296064	7.89056	3.0084e-15	3.81164e-14	410.113	2.00062	0.296574	6.76821	1.30387e-11	1.20952e-10
ENSMUSG00000030268	Bcat1	399.652	5.1134	0.523231	9.97917	1.88028e-23	4.11927e-22	399.652	3.86659	0.523078	7.73305	1.04996e-14	1.26195e-13
ENSMUSG00000030281	Il17rc	9.50473	2.31054	0.729501	3.32106	0.00089677	0.00279281	9.50473	2.49915	0.727783	3.50592	0.000455028	0.00148269
ENSMUSG00000030306	Tmtc1	12.3178	3.55389	0.874523	4.05379	5.03935e-05	0.000199475	12.3178	2.75246	0.874226	3.23017	0.00123715	0.00367591
ENSMUSG00000030313	Dennd5b	2811.98	2.12043	0.326873	6.48756	8.72361e-11	7.44715e-10	2811.98	2.32609	0.326637	7.10242	1.22593e-12	1.25178e-11
ENSMUSG00000030341	Tnfrsf1a	31.5965	4.14854	0.731692	5.13097	2.88247e-07	1.62315e-06	31.5965	4.67809	0.728052	5.84207	5.15558e-09	3.61723e-08
ENSMUSG00000030342	Cd9	888.899	3.07269	0.326091	9.32308	1.13007e-20	2.06013e-19	888.899	2.86056	0.32609	8.75841	1.98026e-18	3.23046e-17
ENSMUSG00000030407	Qpctl	1768.84	3.5815	0.220147	16.316	7.59946e-60	8.37262e-58	1768.84	3.43104	0.220228	15.6124	5.99057e-55	5.58777e-53
ENSMUSG00000030486	Zfp108	17.8131	4.11127	0.743974	5.30815	1.10744e-07	6.52619e-07	17.8131	5.32325	0.736284	6.48113	9.10356e-11	7.79338e-10
ENSMUSG00000030494	Rhpn2	270.775	5.45229	0.492459	10.6929	1.09839e-26	2.93495e-25	270.775	6.25933	0.491307	12.3381	5.64401e-35	2.33819e-33
ENSMUSG00000030522	Mtmr10	367.243	2.14565	0.415069	5.33888	9.35206e-08	5.58918e-07	367.243	2.35508	0.414568	5.93395	2.95733e-09	2.14315e-08
ENSMUSG00000030541	Idh2	2824.41	2.71233	0.1601	16.9654	1.48076e-64	1.94082e-62	2824.41	2.9966	0.160086	18.7276	2.94742e-78	6.49457e-76
ENSMUSG00000030545	Pex11a	63.6583	2.4329	0.566845	4.5052	6.63119e-06	3.02764e-05	63.6583	2.961	0.564732	5.59487	2.20785e-08	1.43699e-07
ENSMUSG00000030555	Ttc23	54.7579	2.76628	0.584332	4.86132	1.16607e-06	5.99151e-06	54.7579	3.06382	0.582802	5.41998	5.96051e-08	3.64682e-07
ENSMUSG00000030598	Fbxo17	67.7936	2.9758	0.628755	4.98147	6.31028e-07	3.37941e-06	67.7936	3.85622	0.625565	6.41458	1.4121e-10	1.18555e-09
ENSMUSG00000030674	Qprt	14.7047	2.00254	0.686177	3.04372	0.00233673	0.00663076	14.7047	2.29556	0.683818	3.43762	0.000586841	0.00187365
ENSMUSG00000030731	Syt3	13.8046	2.77443	0.825545	3.75535	0.000173098	0.000622458	13.8046	5.09323	0.805	5.84948	4.93119e-09	3.4694e-08
ENSMUSG00000030785	Cox6a2	38.1391	4.88513	0.717612	6.02042	1.7396e-09	1.28517e-08	38.1391	6.1013	0.71274	7.42761	1.10581e-13	1.2308e-12
ENSMUSG00000030786	Itgam	662.924	5.35805	0.50013	10.9492	6.70723e-28	1.93504e-26	662.924	4.35896	0.499698	9.06846	1.20716e-19	2.13662e-18
ENSMUSG00000030793	Pycard	5162.49	3.88602	0.291855	13.2351	5.50135e-40	2.95557e-38	5162.49	3.0956	0.291795	10.6418	1.90448e-26	5.10684e-25
ENSMUSG00000030802	Bckdk	5217.94	2.68158	0.240086	11.2201	3.25068e-29	9.92435e-28	5217.94	2.91865	0.240001	12.2002	3.10198e-34	1.24769e-32
ENSMUSG00000030824	Nucb1	18568	3.31253	0.192957	17.2047	2.44971e-66	3.44865e-64	18568	3.43075	0.192915	17.8088	6.03569e-71	1.05479e-68
ENSMUSG00000030825	Hsd17b14	16.207	3.09082	0.769588	4.21463	2.50186e-05	0.000103987	16.207	2.9502	0.768375	4.21724	2.47306e-05	0.000102649
ENSMUSG00000030827	Fgf21	8.48082	3.36161	0.844822	4.20947	2.55969e-05	0.000106187	8.48082	3.95768	0.837406	4.75591	1.97551e-06	9.78359e-06
ENSMUSG00000030830	Itgal	8332.74	2.01976	0.435515	4.94193	7.73539e-07	4.09359e-06	8332.74	2.51644	0.43491	6.18591	6.17463e-10	4.86168e-09
ENSMUSG00000030835	Nomo1	1963.95	2.54503	0.301649	8.47417	2.36771e-17	3.50182e-16	1963.95	2.46394	0.301532	8.24323	1.67618e-16	2.36626e-15
ENSMUSG00000030844	Rgs10	389.014	4.75727	0.356923	13.1325	2.14367e-39	1.12387e-37	389.014	5.03375	0.356705	13.9745	2.2317e-44	1.40792e-42
ENSMUSG00000030847	Bag3	100.408	2.67134	0.392663	6.86429	6.68237e-12	6.43845e-11	100.408	2.57693	0.393443	6.57383	4.90358e-11	4.28718e-10
ENSMUSG00000030852	Tacc2	227.912	4.85181	0.444074	10.6651	1.48189e-26	3.92521e-25	227.912	5.9071	0.442599	12.8994	4.53525e-38	2.1481e-36
ENSMUSG00000030854	Ptpn5	40.1634	4.90869	0.579285	7.47673	7.61952e-14	8.626e-13	40.1634	4.44848	0.581519	6.8546	7.15113e-12	6.79111e-11
ENSMUSG00000030867	Plk1	420.336	5.05137	0.345293	14.5308	7.73114e-48	5.87722e-46	420.336	2.22535	0.349596	6.47402	9.543e-11	8.15123e-10
ENSMUSG00000030876	Mettl9	719.392	2.08608	0.239337	8.72153	2.74479e-18	4.29781e-17	719.392	2.02835	0.239527	8.47597	2.33121e-17	3.53026e-16
ENSMUSG00000030877	Mfsd13b	7.87804	3.18988	0.837618	4.13045	3.62054e-05	0.000146869	7.87804	4.04617	0.82796	4.75493	1.98513e-06	9.82164e-06
ENSMUSG00000030878	Cdr2	375.491	3.41652	0.226677	15.07	2.5501e-51	2.13032e-49	375.491	3.49347	0.226884	15.3865	2.01792e-53	1.79418e-51
ENSMUSG00000030917	Tmem159	109.898	3.09085	0.644974	5.21005	1.88793e-07	1.08481e-06	109.898	3.22514	0.643099	5.34566	9.0088e-08	5.41383e-07
ENSMUSG00000030996	Art1	8.33447	2.95774	0.828116	3.90525	9.41299e-05	0.000356274	8.33447	4.36588	0.812254	5.09143	3.55365e-07	1.96973e-06
ENSMUSG00000031004	Mki67	1551.52	5.48345	0.766473	8.45892	2.69864e-17	3.97578e-16	1551.52	3.83231	0.762707	6.46353	1.02286e-10	8.69285e-10
ENSMUSG00000031016	Wee1	635.708	2.91036	0.288159	10.152	3.2451e-24	7.41932e-23	635.708	2.99465	0.288138	10.4485	1.48936e-25	3.78035e-24
ENSMUSG00000031078	Cttn	221.942	5.95214	0.505779	11.1233	9.65948e-29	2.891e-27	221.942	6.19275	0.505099	11.5496	7.41222e-31	2.58476e-29
ENSMUSG00000031138	F9	128.07	2.2803	0.382714	6.08487	1.16589e-09	8.78836e-09	128.07	2.86689	0.381647	7.65452	1.94031e-14	2.27627e-13
ENSMUSG00000031149	Praf2	1156.11	2.1894	0.273436	8.02558	1.01045e-15	1.32668e-14	1156.11	2.30209	0.273384	8.43289	3.37245e-17	5.03186e-16
ENSMUSG00000031150	Ccdc120	14.4206	3.32222	0.769793	4.2329	2.30694e-05	9.63061e-05	14.4206	4.68254	0.758313	5.69965	1.2005e-08	8.016e-08
ENSMUSG00000031169	Porcn	33.1056	4.29715	0.73541	5.56481	2.62442e-08	1.68361e-07	33.1056	6.15673	0.726934	7.40336	1.32777e-13	1.46498e-12
ENSMUSG00000031196	F8	39.2862	2.97134	0.536313	5.69002	1.27025e-08	8.51537e-08	39.2862	3.01348	0.536363	5.57757	2.43897e-08	1.57461e-07
ENSMUSG00000031202	Rab39b	204.249	5.71677	0.556062	10.1133	4.82137e-24	1.0876e-22	204.249	5.38285	0.5555	9.54534	1.35663e-21	2.76862e-20
ENSMUSG00000031232	Magt1	4797.6	2.95969	0.155907	18.9989	1.74256e-80	4.49048e-78	4797.6	2.69015	0.155977	17.2731	7.50166e-67	1.09669e-64
ENSMUSG00000031297	Slc7a3	169.652	3.11468	0.5029	6.60626	3.94139e-11	3.49416e-10	169.652	3.68974	0.501723	7.71074	1.25094e-14	1.49758e-13
ENSMUSG00000031355	Arhgap6	398.361	2.52066	0.39187	6.57234	4.95315e-11	4.3405e-10	398.361	2.9037	0.391334	7.52931	5.10093e-14	5.82678e-13
ENSMUSG00000031373	Car5b	192.524	6.77033	0.529573	10.7323	7.1815e-27	1.93252e-25	192.524	6.89322	0.529151	10.9103	1.02935e-27	2.93625e-26
ENSMUSG00000031383	Dusp9	4.10898	3.41755	0.910743	3.82327	0.000131694	0.000484345	4.10898	2.03282	0.925341	2.79561	0.00518012	0.0131355
ENSMUSG00000031397	Tktl1	53.0654	4.41466	0.53707	8.02439	1.02035e-15	1.33736e-14	53.0654	3.02996	0.543453	5.5153	3.48189e-08	2.19936e-07
ENSMUSG00000031441	Atp11a	120.342	4.45113	0.506964	8.58588	9.01411e-18	1.36777e-16	120.342	4.77465	0.506013	9.31175	1.25747e-20	2.3809e-19
ENSMUSG00000031458	Coprs	108.176	2.64429	0.316811	8.31752	8.98258e-17	1.26689e-15	108.176	3.39332	0.315155	10.6546	1.65906e-26	4.4566e-25
ENSMUSG00000031497	Tnfsf13b	35.8592	3.55165	0.65199	5.13023	2.89394e-07	1.6278e-06	35.8592	4.22887	0.648603	6.14204	8.14674e-10	6.34544e-09
ENSMUSG00000031517	Gpm6a	735.252	7.3333	0.497228	13.7359	6.18831e-43	3.85603e-41	735.252	7.74467	0.496492	14.4853	1.49994e-47	1.05093e-45
ENSMUSG00000031519	Asb5	322.179	2.76745	0.304712	9.17409	4.55416e-20	7.98633e-19	322.179	2.65158	0.305086	8.79385	1.44516e-18	2.3831e-17
ENSMUSG00000031521	Aga	1331.94	2.29366	0.241361	9.51645	1.79194e-21	3.46184e-20	1331.94	2.78	0.24121	11.5328	9.0194e-31	3.11661e-29
ENSMUSG00000031532	Saraf	7171.25	2.8326	0.229194	12.4211	2.00874e-35	8.48357e-34	7171.25	3.10789	0.229117	13.6031	3.83627e-42	2.19273e-40
ENSMUSG00000031551	Ido1	38.165	5.34647	0.6395	6.90774	4.9244e-12	4.82103e-11	38.165	5.16677	0.640151	6.72308	1.77918e-11	1.63349e-10
ENSMUSG00000031553	Adam3	19.7264	4.11414	0.699117	5.22265	1.76382e-07	1.01776e-06	19.7264	4.62745	0.695953	5.79662	6.76635e-09	4.67829e-08
ENSMUSG00000031570	Plpp5	4447.17	6.82772	0.243034	28.0258	7.87765e-173	1.9962e-169	4447.17	6.59327	0.243012	27.0763	1.87339e-161	4.069e-158
ENSMUSG00000031584	Gsr	461.54	3.10704	0.241652	12.8543	8.13416e-38	3.90132e-36	461.54	3.33647	0.241656	13.8005	2.53243e-43	1.52186e-41
ENSMUSG00000031700	Gpt2	448.055	2.93037	0.228641	12.827	1.15761e-37	5.48295e-36	448.055	3.53216	0.228173	15.4546	7.02745e-54	6.32221e-52
ENSMUSG00000031712	Il15	176.066	3.81333	0.344196	10.9801	4.76159e-28	1.38159e-26	176.066	4.19959	0.343814	12.0631	1.65491e-33	6.41868e-32
ENSMUSG00000031736	Crnde	21.0894	4.33623	0.639858	6.1486	7.81707e-10	6.0208e-09	21.0894	3.81617	0.644091	5.51952	3.39918e-08	2.15248e-07
ENSMUSG00000031750	Il34	5.59277	2.66414	0.855508	3.17167	0.00151564	0.00447887	5.59277	3.14464	0.848066	3.69396	0.000220785	0.000769736
ENSMUSG00000031760	Mt3	8.09567	3.99207	0.822493	4.63539	3.56269e-06	1.70498e-05	8.09567	3.37677	0.827345	4.21974	2.44584e-05	0.000101686
ENSMUSG00000031762	Mt2	134.804	6.04639	0.648983	7.80768	5.82523e-15	7.20642e-14	134.804	7.99376	0.645827	9.76331	1.61793e-22	3.47934e-21
ENSMUSG00000031765	Mt1	792.869	6.6424	0.495452	12.6272	1.49451e-36	6.68311e-35	792.869	8.18356	0.49436	15.3601	3.03015e-53	2.66303e-51
ENSMUSG00000031766	Slc12a3	231.35	4.37862	0.513854	8.68774	3.69713e-18	5.74756e-17	231.35	5.50756	0.512101	10.7369	6.82707e-27	1.86353e-25
ENSMUSG00000031770	Herpud1	44420.3	3.42672	0.339163	10.2249	1.53372e-24	3.57648e-23	44420.3	3.8662	0.338889	11.4826	1.6136e-30	5.47617e-29
ENSMUSG00000031791	Tmem38a	79.1013	2.84542	0.588233	5.30413	1.13214e-07	6.65884e-07	79.1013	3.6181	0.585693	6.56533	5.1917e-11	4.52949e-10
ENSMUSG00000031824	6430548M08Rik	77.0195	3.73312	0.570198	6.66034	2.73194e-11	2.46069e-10	77.0195	4.11015	0.568661	7.30995	2.67238e-13	2.85931e-12
ENSMUSG00000031840	Rab3a	265.182	2.32638	0.268185	8.72371	2.69228e-18	4.21995e-17	265.182	2.49388	0.268322	9.32498	1.11005e-20	2.10702e-19
ENSMUSG00000031849	Comp	7.27311	3.0573	0.858179	3.43099	0.000601393	0.00195042	7.27311	2.63418	0.859109	3.08776	0.00201674	0.00568562
ENSMUSG00000031919	Tmed6	69.9068	6.31854	0.627946	8.15132	3.59976e-16	4.87796e-15	69.9068	6.08791	0.628297	7.98031	1.4597e-15	1.90174e-14
ENSMUSG00000031969	Acad8	223.578	2.65874	0.309026	8.64229	5.50971e-18	8.4787e-17	223.578	2.84566	0.309038	9.29326	1.49633e-20	2.81562e-19
ENSMUSG00000031988	Vps26b	599.614	4.38905	0.413614	10.8418	2.18251e-27	6.07744e-26	599.614	4.60846	0.413148	11.4184	3.38525e-30	1.12624e-28
ENSMUSG00000032026	Rexo2	12428.2	3.95534	0.308638	12.8668	6.91682e-38	3.35985e-36	12428.2	3.5991	0.308456	11.7582	6.40984e-32	2.30391e-30
ENSMUSG00000032041	Tirap	916.859	2.43406	0.168466	14.4554	2.3171e-47	1.74402e-45	916.859	2.34708	0.168759	13.9291	4.21635e-44	2.63808e-42
ENSMUSG00000032042	Srpr	9202.14	2.55017	0.200016	12.7675	2.48982e-37	1.1612e-35	9202.14	2.69537	0.199971	13.5037	1.48793e-41	8.25639e-40
ENSMUSG00000032066	Bco2	27.5798	2.49841	0.724245	3.83422	0.000125962	0.000465175	27.5798	2.76569	0.721378	4.11657	3.84552e-05	0.00015374
ENSMUSG00000032115	Hyou1	2827.06	3.45415	0.530187	6.93819	3.97152e-12	3.93888e-11	2827.06	3.35419	0.529097	7.03648	1.97151e-12	1.97463e-11
ENSMUSG00000032116	Stt3a	16832.4	2.77718	0.240282	11.5668	6.07291e-31	2.07489e-29	16832.4	2.30752	0.240212	9.63907	5.46809e-22	1.14671e-20
ENSMUSG00000032123	Dpagt1	1793.61	2.73155	0.266367	10.2917	7.68352e-25	1.83104e-23	1793.61	2.64532	0.266341	9.96673	2.13129e-23	4.80774e-22
ENSMUSG00000032174	Icam5	11.2684	2.35467	0.823769	3.21217	0.00131736	0.00395552	11.2684	2.03425	0.82307	2.91661	0.00353859	0.00942549
ENSMUSG00000032182	Yipf2	2434.79	2.75032	0.181731	15.1552	7.004e-52	5.98252e-50	2434.79	2.97303	0.181716	16.3703	3.11561e-60	3.67207e-58
ENSMUSG00000032192	Gnb5	67.3423	3.40435	0.53713	6.37153	1.87152e-10	1.54393e-09	67.3423	3.95598	0.535434	7.3197	2.48533e-13	2.67613e-12
ENSMUSG00000032194	Kank2	44.8595	4.38712	0.597719	6.76121	1.36839e-11	1.27248e-10	44.8595	5.35962	0.594031	8.29629	1.07409e-16	1.54206e-15
ENSMUSG00000032207	Lipc	122.345	4.88143	0.569678	8.02847	9.86948e-16	1.29806e-14	122.345	4.97706	0.568763	8.56572	1.07407e-17	1.67317e-16
ENSMUSG00000032218	Ccnb2	553.762	4.76693	0.440823	10.9099	1.0337e-27	2.94866e-26	553.762	2.35746	0.442333	5.77152	7.85582e-09	5.37775e-08
ENSMUSG00000032231	Anxa2	2196.4	4.63524	0.389657	11.7983	3.98386e-32	1.44216e-30	2196.4	2.97992	0.38963	7.69242	1.44383e-14	1.71366e-13
ENSMUSG00000032238	Rora	37.6822	2.0096	0.631915	3.35924	0.000781574	0.00246639	37.6822	3.15252	0.626398	5.02876	4.93673e-07	2.67587e-06
ENSMUSG00000032245	Cln6	210.035	3.75272	0.336571	11.1291	9.05171e-29	2.7198e-27	210.035	3.94238	0.336518	11.69	1.43363e-31	5.10465e-30
ENSMUSG00000032251	Irak1bp1	26.6428	2.47748	0.697981	3.55663	0.000375638	0.00126747	26.6428	2.10217	0.698773	3.12885	0.0017549	0.00501533
ENSMUSG00000032261	Sh3bgrl2	68.0809	2.97474	0.39339	7.47785	7.55461e-14	8.55889e-13	68.0809	3.74589	0.390805	9.39728	5.5994e-21	1.08888e-19
ENSMUSG00000032285	Dnaja4	86.1851	2.79716	0.368788	7.66224	1.82716e-14	2.16863e-13	86.1851	3.4097	0.367302	9.25857	2.07197e-20	3.87959e-19
ENSMUSG00000032300	1700017B05Rik	5819.98	2.72763	0.283485	9.71698	2.5524e-22	5.21595e-21	5819.98	2.8828	0.283338	10.2652	1.01066e-24	2.45465e-23
ENSMUSG00000032313	Tmem266	5.80073	2.01694	0.91254	2.311	0.0208326	0.0457253	5.80073	2.09106	0.906778	2.71096	0.00670889	0.0165239
ENSMUSG00000032323	Cyp11a1	8.56559	3.75209	0.836634	4.62	3.83736e-06	1.82608e-05	8.56559	3.67976	0.835043	4.46028	8.18527e-06	3.68956e-05
ENSMUSG00000032353	Tmed3	2041.37	3.06736	0.304486	10.1033	5.33927e-24	1.20264e-22	2041.37	3.2794	0.304312	10.8067	3.20124e-27	8.91421e-26
ENSMUSG00000032380	Dapk2	114.99	5.08946	0.654047	7.49113	6.82844e-14	7.74773e-13	114.99	5.72224	0.651705	8.24616	1.6357e-16	2.31772e-15
ENSMUSG00000032383	Ppib	11051.2	3.14796	0.190325	16.5049	3.38056e-61	3.83568e-59	11051.2	2.50386	0.190345	13.1772	1.18714e-39	6.11839e-38
ENSMUSG00000032418	Me1	36.072	4.55533	0.639893	6.61657	3.67622e-11	3.27244e-10	36.072	5.01456	0.637802	7.13739	9.51167e-13	9.83778e-12
ENSMUSG00000032431	Crtap	457.808	2.20936	0.215337	10.2881	7.97547e-25	1.89467e-23	457.808	2.45533	0.215395	11.4075	3.8351e-30	1.27035e-28
ENSMUSG00000032446	Eomes	7.01785	2.26097	0.919289	2.47233	0.0134235	0.0312401	7.01785	2.33617	0.912868	2.69645	0.00700837	0.0171753
ENSMUSG00000032462	Pik3cb	103.687	2.55109	0.503634	5.36396	8.14154e-08	4.90039e-07	103.687	2.88649	0.502487	6.0845	1.16854e-09	8.9279e-09
ENSMUSG00000032470	Mras	11.5096	3.69987	0.769755	4.58997	4.43318e-06	2.08611e-05	11.5096	4.05842	0.7661	4.89136	1.00144e-06	5.19122e-06
ENSMUSG00000032477	Cdc25a	1037.33	2.75417	0.363831	7.68409	1.54085e-14	1.83886e-13	1037.33	2.61992	0.363618	7.35956	1.84512e-13	2.01242e-12
ENSMUSG00000032482	Cspg5	262.476	5.91391	0.502252	11.0382	2.49893e-28	7.34889e-27	262.476	6.65142	0.50116	12.3212	6.9651e-35	2.87765e-33
ENSMUSG00000032501	Trib1	1859.5	3.31712	0.267985	12.4641	1.17222e-35	5.0346e-34	1859.5	3.77209	0.267798	14.2018	8.92536e-46	5.92582e-44
ENSMUSG00000032511	Scn5a	7.78002	3.34093	0.837658	4.01063	6.05562e-05	0.00023644	7.78002	3.14273	0.837245	3.67741	0.000235618	0.000817137
ENSMUSG00000032547	Ryk	578.523	5.69352	0.46059	12.3551	4.57143e-35	1.89902e-33	578.523	6.1857	0.459884	13.3646	9.73467e-41	5.21148e-39
ENSMUSG00000032553	Srprb	5781.57	2.99014	0.174128	17.1947	2.90894e-66	4.05757e-64	5781.57	2.74986	0.174162	15.8078	2.75078e-56	2.78819e-54
ENSMUSG00000032554	Trf	676.558	4.61423	0.744396	7.02921	2.07713e-12	2.10538e-11	676.558	5.78598	0.740736	8.38169	5.21712e-17	7.6936e-16
ENSMUSG00000032557	Uba5	4764.8	3.05604	0.251207	12.2052	2.91498e-34	1.18501e-32	4764.8	2.76635	0.251161	11.0501	2.19047e-28	6.5818e-27
ENSMUSG00000032575	Manf	10357	3.6811	0.33478	10.9145	9.83035e-28	2.8147e-26	10357	2.95865	0.334558	8.86499	7.65076e-19	1.28675e-17
ENSMUSG00000032578	Cish	299.591	3.02225	0.39058	7.78752	6.83347e-15	8.40583e-14	299.591	3.81074	0.389589	9.71042	2.72219e-22	5.76437e-21
ENSMUSG00000032641	Gpr19	340.301	2.21183	0.247373	8.98974	2.47822e-19	4.16341e-18	340.301	2.23046	0.24781	9.04232	1.53384e-19	2.69289e-18
ENSMUSG00000032667	Pon2	3391.02	2.12732	0.230098	9.26322	1.98353e-20	3.53962e-19	3391.02	2.14834	0.230065	9.35594	8.28623e-21	1.5907e-19
ENSMUSG00000032679	Cd59a	101.124	4.73178	0.459032	9.81174	1.0023e-22	2.11358e-21	101.124	5.38661	0.457788	11.0568	2.03117e-28	6.13954e-27
ENSMUSG00000032718	Mansc1	85.3643	5.61944	0.522472	9.04507	1.49572e-19	2.54088e-18	85.3643	6.1072	0.521595	9.73756	2.085e-22	4.44606e-21
ENSMUSG00000032740	Ccdc88a	1045.98	3.68583	0.337932	10.9642	5.67969e-28	1.64171e-26	1045.98	3.36034	0.337877	10.0232	1.20521e-23	2.75963e-22
ENSMUSG00000032757	Bet1	1819.04	2.65646	0.311818	8.59115	8.60997e-18	1.30906e-16	1819.04	2.42522	0.311729	7.87952	3.28652e-15	4.14674e-14
ENSMUSG00000032839	Trpc1	47.1199	4.14779	0.531098	7.43316	1.06037e-13	1.18717e-12	47.1199	4.33513	0.530624	7.80677	5.8672e-15	7.22307e-14
ENSMUSG00000032908	Sgpp2	418.695	2.79296	0.306154	8.9767	2.7901e-19	4.66673e-18	418.695	3.26716	0.305782	10.6852	1.19375e-26	3.23525e-25
ENSMUSG00000032932	Hspa13	2824.95	4.78262	0.220551	21.6835	2.9399e-104	1.48994e-101	2824.95	4.48329	0.220596	20.3527	4.39618e-92	1.51908e-89
ENSMUSG00000032978	Guca2b	18.5053	3.71443	0.632999	5.44018	5.32262e-08	3.27718e-07	18.5053	2.18	0.648463	3.37264	0.000744502	0.00232145
ENSMUSG00000032997	Chpf	1943.73	3.18594	0.404509	8.16789	3.1384e-16	4.27565e-15	1943.73	3.52494	0.404027	9.03037	1.71095e-19	2.98318e-18
ENSMUSG00000033021	Gmppa	3280.56	3.13068	0.235137	13.347	1.23343e-40	6.7946e-39	3280.56	2.79802	0.235158	11.9444	6.94719e-33	2.61448e-31
ENSMUSG00000033031	C330027C09Rik	282.705	4.84545	0.333433	14.4283	3.43238e-47	2.54565e-45	282.705	2.90625	0.336966	8.65295	5.01856e-18	7.95643e-17
ENSMUSG00000033065	Pfkm	156.018	2.8895	0.422357	6.8365	8.11497e-12	7.75974e-11	156.018	3.80742	0.420633	9.15215	5.58127e-20	1.00781e-18
ENSMUSG00000033066	Gas7	123.874	4.89226	0.439397	10.5928	3.21703e-26	8.36098e-25	123.874	5.10239	0.43915	11.1029	1.21378e-28	3.72815e-27
ENSMUSG00000033096	Apmap	2492.65	2.31231	0.230369	10.0394	1.02277e-23	2.28345e-22	2492.65	2.58906	0.230287	11.2238	3.11469e-29	9.88638e-28
ENSMUSG00000033102	Cdc14b	465.222	3.09574	0.354033	8.81523	1.19445e-18	1.91162e-17	465.222	4.14993	0.353167	11.7471	7.30771e-32	2.62043e-30
ENSMUSG00000033107	Rnf125	398.016	2.7353	0.273764	10.0058	1.43733e-23	3.16713e-22	398.016	2.54969	0.274245	9.33376	1.02177e-20	1.9443e-19
ENSMUSG00000033170	Card10	12.3415	2.29128	0.751883	3.24451	0.00117652	0.00356544	12.3415	3.10096	0.744073	3.944	8.01332e-05	0.000303071
ENSMUSG00000033174	Mgll	215.297	4.00404	0.420926	9.41316	4.81432e-21	9.00332e-20	215.297	5.89454	0.418029	13.6593	1.7764e-42	1.02693e-40
ENSMUSG00000033182	Kbtbd12	189.647	7.42909	0.566882	9.07901	1.09566e-19	1.87595e-18	189.647	7.94358	0.566324	9.58399	9.33691e-22	1.93668e-20
ENSMUSG00000033200	Tpsg1	28.6205	5.32147	0.698673	6.81068	9.71359e-12	9.17871e-11	28.6205	5.58666	0.69735	7.042	1.89501e-12	1.90554e-11
ENSMUSG00000033207	Mamdc2	13.594	3.8218	0.845147	4.20517	2.6089e-05	0.000107963	13.594	2.34211	0.853555	2.82617	0.00471088	0.0120946
ENSMUSG00000033213	AA467197	21.203	3.65741	0.672756	4.85072	1.23017e-06	6.30383e-06	21.203	4.38723	0.668448	5.7152	1.09573e-08	7.36492e-08
ENSMUSG00000033249	Hsf4	16.3669	3.21556	0.675689	4.5047	6.64671e-06	3.03291e-05	16.3669	3.81282	0.671546	5.24012	1.60474e-07	9.33733e-07
ENSMUSG00000033255	Gm5134	323.979	3.5946	0.744631	5.57787	2.4348e-08	1.56926e-07	323.979	4.01257	0.741059	6.01768	1.76939e-09	1.31936e-08
ENSMUSG00000033287	Kctd17	17.1026	3.86846	0.744706	4.93218	8.13159e-07	4.2824e-06	17.1026	3.32165	0.746747	4.41265	1.02114e-05	4.52107e-05
ENSMUSG00000033427	Upb1	212.021	5.61196	0.452356	11.8578	1.96154e-32	7.18632e-31	212.021	5.53891	0.452299	11.7908	4.35492e-32	1.59164e-30
ENSMUSG00000033470	Cysltr2	97.276	5.82641	0.565429	9.24588	2.33315e-20	4.13923e-19	97.276	5.34791	0.565875	8.55239	1.20567e-17	1.8686e-16
ENSMUSG00000033487	Fndc3a	5484.67	3.16761	0.278718	11.3895	4.71597e-30	1.54529e-28	5484.67	3.45416	0.278569	12.4035	2.50019e-35	1.04719e-33
ENSMUSG00000033508	Asprv1	10.0814	3.2589	0.784495	4.15063	3.31559e-05	0.000135439	10.0814	3.42857	0.782322	4.23163	2.32008e-05	9.68813e-05
ENSMUSG00000033577	Myo6	76.7193	2.04512	0.465883	4.49458	6.97063e-06	3.16268e-05	76.7193	2.32106	0.465202	5.02182	5.11832e-07	2.76346e-06
ENSMUSG00000033739	Fkbpl	31.7922	2.12428	0.633792	3.67641	0.000236537	0.000829791	31.7922	2.13772	0.633148	3.66514	0.000247208	0.00085344
ENSMUSG00000033880	Lgals3bp	1661.13	2.34619	0.256151	9.21833	3.01775e-20	5.3351e-19	1661.13	3.52889	0.255766	13.8131	2.125e-43	1.29234e-41
ENSMUSG00000033966	Cdkl4	30.6131	2.63163	0.542376	4.89966	9.60049e-07	4.99199e-06	30.6131	2.91454	0.541336	5.33286	9.66761e-08	5.78649e-07
ENSMUSG00000034035	Ccdc17	682.925	2.09188	0.348362	6.15447	7.53301e-10	5.8138e-09	682.925	2.16469	0.348205	6.38393	1.72601e-10	1.43557e-09
ENSMUSG00000034066	Farp2	661.963	4.57474	0.250075	18.2011	5.0613e-74	1.01253e-71	661.963	5.07578	0.249798	20.1965	1.05172e-90	3.40221e-88
ENSMUSG00000034088	Hdlbp	8981.05	3.47925	0.301285	11.6545	2.17527e-31	7.63806e-30	8981.05	3.39956	0.301111	11.4274	3.04965e-30	1.01682e-28
ENSMUSG00000034115	Scn11a	13.1251	2.74897	0.816186	3.43599	0.000590387	0.00191961	13.1251	2.04484	0.817864	2.56189	0.0104103	0.0242982
ENSMUSG00000034126	Pomt2	513.337	2.8886	0.308114	9.4295	4.12067e-21	7.74421e-20	513.337	2.87229	0.308135	9.39726	5.60051e-21	1.08888e-19
ENSMUSG00000034171	Faah	2128.21	2.51968	0.240717	10.5242	6.68616e-26	1.70279e-24	2128.21	3.24744	0.240513	13.5073	1.41526e-41	7.8819e-40
ENSMUSG00000034201	Gas2l1	108.379	5.21256	0.516931	9.53156	1.54933e-21	3.00076e-20	108.379	5.4716	0.516203	9.96341	2.20379e-23	4.95657e-22
ENSMUSG00000034220	Gpc1	162.668	5.57547	0.557336	9.4979	2.14172e-21	4.12187e-20	162.668	5.92768	0.556212	10.0862	6.35785e-24	1.4758e-22
ENSMUSG00000034295	Fhod3	31.58	4.64948	0.67255	5.80858	6.30057e-09	4.35427e-08	31.58	5.629	0.668182	6.81748	9.26497e-12	8.71148e-11
ENSMUSG00000034311	Kif4	225.596	4.21504	0.387303	10.7551	5.60997e-27	1.52311e-25	225.596	2.01716	0.391768	5.16632	2.38753e-07	1.35347e-06
ENSMUSG00000034329	Brip1	111.149	3.55722	0.55353	6.79207	1.10533e-11	1.03994e-10	111.149	2.53887	0.554689	5.03012	4.90169e-07	2.65877e-06
ENSMUSG00000034361	Cpne2	60.1846	5.34487	0.623339	7.21315	5.4671e-13	5.76101e-12	60.1846	6.12632	0.621048	8.09655	5.65376e-16	7.63408e-15
ENSMUSG00000034563	Ccpg1	8912.98	3.28976	0.190957	17.2529	1.06471e-66	1.51288e-64	8912.98	3.91646	0.190885	20.5325	1.10421e-93	4.09475e-91
ENSMUSG00000034586	Hid1	3848.77	11.6505	0.524943	14.1408	2.128e-45	1.45739e-43	3848.77	11.6573	0.52463	14.1548	1.74526e-45	1.15369e-43
ENSMUSG00000034612	Chst11	92.5892	2.17916	0.50427	4.9152	8.8691e-07	4.6443e-06	92.5892	2.06869	0.504289	4.6956	2.65829e-06	1.2888e-05
ENSMUSG00000034613	Ppm1h	44.9069	2.95313	0.671929	3.80318	0.000142849	0.00052146	44.9069	2.37312	0.672559	3.39207	0.000693666	0.00217678
ENSMUSG00000034684	Sema3f	17.0287	3.36755	0.708873	4.56581	4.97575e-06	2.32131e-05	17.0287	4.70816	0.69804	5.89001	3.8617e-09	2.74618e-08
ENSMUSG00000034708	Grn	8068.33	2.59589	0.26659	9.76324	1.61904e-22	3.36283e-21	8068.33	3.51112	0.266422	13.1752	1.21972e-39	6.26506e-38
ENSMUSG00000034758	Tle6	36.5451	3.60962	0.590146	6.16181	7.19174e-10	5.56454e-09	36.5451	3.69953	0.589662	6.25788	3.90246e-10	3.13765e-09
ENSMUSG00000034771	Tle2	124.397	2.49376	0.541375	4.65113	3.30127e-06	1.58988e-05	124.397	2.77655	0.540256	5.21663	1.82203e-07	1.05052e-06
ENSMUSG00000034773	BC030867	42.2164	4.21954	0.727207	5.78834	7.10872e-09	4.89054e-08	42.2164	2.33501	0.731816	3.50986	0.000448349	0.00146302
ENSMUSG00000034837	Gnat1	7.02593	2.52886	0.860131	3.32239	0.000892497	0.00278064	7.02593	3.59856	0.846898	4.06367	4.83063e-05	0.000190026
ENSMUSG00000034842	Art3	21.5047	2.86939	0.613725	4.63403	3.58615e-06	1.71566e-05	21.5047	2.66706	0.615657	4.39229	1.12162e-05	4.93864e-05
ENSMUSG00000034855	Cxcl10	136.038	4.68105	0.489864	9.3598	7.98857e-21	1.47222e-19	136.038	5.25134	0.488629	10.4349	1.71873e-25	4.35527e-24
ENSMUSG00000034858	Fam214a	5138.33	2.00859	0.197536	10.1957	2.0714e-24	4.78625e-23	5138.33	2.25206	0.197488	11.4417	2.58792e-30	8.72435e-29
ENSMUSG00000034898	Filip1	104.786	4.98602	0.600527	8.04699	8.48537e-16	1.11989e-14	104.786	5.14219	0.599366	8.27191	1.31828e-16	1.88375e-15
ENSMUSG00000034919	Ttc22	4.5699	2.45	0.942126	2.64325	0.00821137	0.0203464	4.5699	2.25192	0.938169	2.63864	0.00832397	0.0199586
ENSMUSG00000034926	Dhcr24	41.7088	2.21812	0.457866	4.90733	9.23248e-07	4.82208e-06	41.7088	2.21033	0.459109	4.87084	1.11123e-06	5.73107e-06
ENSMUSG00000034930	Rtkn	66.756	5.62651	0.691673	7.23508	4.65269e-13	4.92615e-12	66.756	6.81847	0.688329	8.33073	8.03446e-17	1.16896e-15
ENSMUSG00000034981	Parm1	96.1432	2.70335	0.539317	4.05054	5.11e-05	0.000201956	96.1432	3.30385	0.536685	5.44378	5.21617e-08	3.22516e-07
ENSMUSG00000035067	Xkr6	8.21981	2.68841	0.927468	3.3089	0.000936649	0.00290155	8.21981	2.12461	0.92472	2.61674	0.00887747	0.0211192
ENSMUSG00000035105	Egln3	18.7662	2.36969	0.803918	3.59606	0.00032307	0.0011048	18.7662	2.08446	0.801948	3.09488	0.00196893	0.00556425
ENSMUSG00000035107	Dcbld2	60.7932	2.58022	0.513253	5.26755	1.3826e-07	8.04787e-07	60.7932	2.60139	0.513061	5.31319	1.07722e-07	6.41772e-07
ENSMUSG00000035121	Neil2	5.89895	2.69914	0.890931	3.08545	0.00203243	0.00584757	5.89895	2.88303	0.88516	3.43401	0.000594724	0.00189524
ENSMUSG00000035151	Elmod2	647.226	2.11719	0.237066	8.91834	4.73321e-19	7.82214e-18	647.226	2.01666	0.23727	8.53857	1.35895e-17	2.09974e-16
ENSMUSG00000035158	Mitf	14.9044	2.93459	0.755753	3.60422	0.000313088	0.00107284	14.9044	3.24442	0.751771	4.63486	3.57173e-06	1.69649e-05
ENSMUSG00000035172	Plekhh3	195.585	7.25649	0.592629	9.02222	1.84321e-19	3.12074e-18	195.585	7.72753	0.591755	9.48618	2.3966e-21	4.79447e-20
ENSMUSG00000035200	Chrnb4	123.699	6.9618	0.572556	9.17659	4.44961e-20	7.82103e-19	123.699	6.81704	0.57259	9.03287	1.67235e-19	2.91922e-18
ENSMUSG00000035227	Spcs2	19623.5	2.62328	0.34513	7.68019	1.58856e-14	1.89283e-13	19623.5	2.51083	0.34485	7.37912	1.59334e-13	1.74911e-12
ENSMUSG00000035237	Lcat	7.08175	2.22017	0.767605	3.0188	0.00253779	0.00713472	7.08175	2.44408	0.765116	3.19243	0.0014108	0.00413051
ENSMUSG00000035283	Adrb1	9.84952	2.77177	0.883578	3.01288	0.00258783	0.00726331	9.84952	4.11944	0.86903	4.64035	3.47819e-06	1.65568e-05
ENSMUSG00000035314	Gdpd5	53.1791	2.1901	0.43782	4.95955	7.06578e-07	3.75885e-06	53.1791	2.74565	0.435972	6.25657	3.93537e-10	3.16077e-09
ENSMUSG00000035342	Lzts2	102.624	2.18486	0.532715	4.46213	8.11486e-06	3.63948e-05	102.624	2.84012	0.530935	5.68286	1.32464e-08	8.80239e-08
ENSMUSG00000035394	Cfap53	4.51429	2.06339	0.929992	2.57745	0.0099531	0.0240583	4.51429	2.78943	0.917326	3.19149	0.00141543	0.00414167
ENSMUSG00000035403	Crb2	21.3421	2.82923	0.67217	4.14827	3.34993e-05	0.000136731	21.3421	2.28536	0.67516	3.54688	0.000389818	0.00128984
ENSMUSG00000035458	Tnni3	8.8998	2.14327	0.74014	2.73296	0.00627684	0.0160149	8.8998	2.92913	0.730437	3.6511	0.000261123	0.000896594
ENSMUSG00000035504	Reep6	13.0407	2.25154	0.742671	3.23273	0.00122611	0.00370171	13.0407	3.30496	0.733135	4.36126	1.29315e-05	5.64809e-05
ENSMUSG00000035513	Ntng2	29.8199	3.18482	0.63644	4.98644	6.15011e-07	3.30178e-06	29.8199	3.89425	0.632341	6.2031	5.53618e-10	4.3794e-09
ENSMUSG00000035547	Capn5	2052.63	3.69683	0.369199	10.1658	2.81885e-24	6.48377e-23	2052.63	3.9909	0.368837	11.0276	2.81318e-28	8.37017e-27
ENSMUSG00000035638	Muc20	132.118	6.22384	0.603656	8.67967	3.96926e-18	6.15802e-17	132.118	6.55631	0.60257	9.17671	4.44454e-20	8.08311e-19
ENSMUSG00000035683	Melk	114.573	4.83787	0.495703	9.6849	3.49551e-22	7.09555e-21	114.573	2.51134	0.502143	5.2214	1.77576e-07	1.02735e-06
ENSMUSG00000035849	Krt222	351.571	2.45648	0.298119	8.22015	2.03248e-16	2.78898e-15	351.571	2.97594	0.297707	9.97832	1.89653e-23	4.2909e-22
ENSMUSG00000035860	Cdhr3	4.66149	2.94312	0.919004	3.14611	0.00165459	0.00484334	4.66149	2.02898	0.92426	2.71496	0.00662845	0.0163363
ENSMUSG00000035873	Pawr	290.176	6.36446	0.464531	12.783	2.04066e-37	9.54652e-36	290.176	6.60217	0.464077	13.2222	6.53471e-40	3.39091e-38
ENSMUSG00000035964	Tmem59l	9.5351	3.58119	0.840011	4.4966	6.90474e-06	3.13747e-05	9.5351	3.92675	0.835055	4.68628	2.78216e-06	1.34414e-05
ENSMUSG00000036158	Prickle1	27.9524	3.04474	0.781227	3.91885	8.89732e-05	0.000339035	27.9524	4.65423	0.771484	5.92735	3.07865e-09	2.21943e-08
ENSMUSG00000036292	Gramd1c	209.197	2.5879	0.321641	8.05192	8.15077e-16	1.07667e-14	209.197	2.74008	0.321659	8.51448	1.67345e-17	2.56225e-16
ENSMUSG00000036295	Lrrn3	700.051	3.92149	0.907543	6.76581	1.32569e-11	1.23579e-10	700.051	4.10881	0.899892	6.86464	6.66596e-12	6.35419e-11
ENSMUSG00000036330	Slc18a1	65.2057	2.09894	0.603476	3.68842	0.000225652	0.000794906	65.2057	2.76356	0.600855	4.7082	2.49912e-06	1.21511e-05
ENSMUSG00000036356	Csgalnact1	45.6438	3.37324	0.660689	4.99456	5.89696e-07	3.17259e-06	45.6438	5.92424	0.648488	8.24578	1.64081e-16	2.3228e-15
ENSMUSG00000036402	Gng12	551.755	2.36192	0.359692	6.57742	4.7867e-11	4.20191e-10	551.755	2.26953	0.359617	6.33412	2.38706e-10	1.95648e-09
ENSMUSG00000036537	Rnf113a1	132.301	2.28484	0.353471	6.55249	5.65867e-11	4.91625e-10	132.301	2.07188	0.35459	5.94601	2.74761e-09	2.00071e-08
ENSMUSG00000036564	Ndrg4	9.46551	2.95782	0.82764	3.69907	0.000216388	0.000765641	9.46551	3.91287	0.817715	4.52127	6.14691e-06	2.83807e-05
ENSMUSG00000036617	Etl4	294.348	6.50894	0.465612	12.8116	1.41261e-37	6.64931e-36	294.348	6.67558	0.465214	13.1119	2.81494e-39	1.42187e-37
ENSMUSG00000036620	Mgat4b	156.572	2.24018	0.31321	7.22243	5.10678e-13	5.3994e-12	156.572	2.57649	0.312913	8.24326	1.67587e-16	2.36626e-15
ENSMUSG00000036634	Mag	102.676	6.43656	0.542168	9.08618	1.02578e-19	1.76225e-18	102.676	6.5524	0.542082	9.2201	2.96819e-20	5.48339e-19
ENSMUSG00000036646	Man1b1	2823.86	3.03246	0.280462	10.9128	1.0015e-27	2.86218e-26	2823.86	3.28526	0.280313	11.785	4.66591e-32	1.69714e-30
ENSMUSG00000036676	Tmtc3	71.8902	3.6528	0.715969	5.54525	2.93542e-08	1.86472e-07	71.8902	4.40889	0.712173	6.74181	1.56423e-11	1.44137e-10
ENSMUSG00000036721	Zscan12	96.2032	2.13689	0.317466	6.75095	1.46883e-11	1.35757e-10	96.2032	2.33335	0.317749	7.32352	2.41551e-13	2.60464e-12
ENSMUSG00000036781	Rps27l	1320.25	2.72459	0.296539	9.05625	1.35013e-19	2.30645e-18	1320.25	2.38163	0.296598	8.01343	1.11548e-15	1.46711e-14
ENSMUSG00000036825	Ssx2ip	165.845	2.19926	0.323187	6.80962	9.78589e-12	9.24128e-11	165.845	2.28483	0.32345	7.12197	1.06396e-12	1.09301e-11
ENSMUSG00000036912	Piwil4	38.2172	5.12292	0.669393	6.46135	1.03772e-10	8.79953e-10	38.2172	5.82844	0.666589	7.08178	1.42318e-12	1.44446e-11
ENSMUSG00000036959	Bcorl1	28.5535	2.10629	0.711564	3.35598	0.000790849	0.00249307	28.5535	2.32775	0.70891	3.77887	0.00015754	0.000563982
ENSMUSG00000037003	Tns2	14.6688	3.68358	0.686878	4.95021	7.41331e-07	3.9341e-06	14.6688	3.25544	0.69118	4.49896	6.82864e-06	3.12343e-05
ENSMUSG00000037031	Tspan15	1486.81	6.8643	0.370042	18.2467	2.1994e-74	4.45862e-72	1486.81	7.1347	0.369763	19.0314	9.36742e-81	2.22535e-78
ENSMUSG00000037049	Smpd1	1769.25	2.2017	0.21505	10.266	1.0026e-24	2.36702e-23	1769.25	2.37314	0.215026	11.0562	2.04642e-28	6.17338e-27
ENSMUSG00000037148	Arhgap10	71.6366	2.24794	0.397916	5.62701	1.83361e-08	1.20113e-07	71.6366	2.21183	0.398822	5.52057	3.37897e-08	2.14147e-07
ENSMUSG00000037161	Mgarp	39.9215	4.98585	0.658865	6.07472	1.24203e-09	9.33457e-09	39.9215	5.45515	0.656913	6.55782	5.45996e-11	4.74904e-10
ENSMUSG00000037171	Nodal	101.766	7.53933	0.625081	9.35584	8.2939e-21	1.52479e-19	101.766	6.4737	0.626512	8.31883	8.88362e-17	1.28268e-15
ENSMUSG00000037188	Grhl3	103.461	6.63068	0.580577	8.9314	4.20654e-19	6.97451e-18	103.461	6.48801	0.580635	8.75672	2.01016e-18	3.27571e-17
ENSMUSG00000037202	Prf1	595.98	3.42053	0.286227	12.0013	3.4971e-33	1.32593e-31	595.98	2.76822	0.286845	9.73121	2.21948e-22	4.71957e-21
ENSMUSG00000037224	Zfyve28	203.47	3.89651	0.481396	8.33879	7.50549e-17	1.06648e-15	203.47	4.14401	0.480725	8.74554	2.21953e-18	3.60146e-17
ENSMUSG00000037242	Clic4	7231.44	2.16628	0.197748	10.9892	4.30587e-28	1.25415e-26	7231.44	2.47851	0.19769	12.572	3.01048e-36	1.30403e-34
ENSMUSG00000037300	Ttc13	2580.79	2.84833	0.239118	11.8988	1.20109e-32	4.47581e-31	2580.79	2.75716	0.239101	11.535	8.7863e-31	3.04993e-29
ENSMUSG00000037306	Man1c1	640.675	5.96792	0.412448	14.1866	1.1095e-45	7.66763e-44	640.675	6.76798	0.411787	16.0703	4.11805e-58	4.57014e-56
ENSMUSG00000037349	Nudt22	603.471	2.65768	0.272531	9.77528	1.43762e-22	3.00242e-21	603.471	2.73812	0.272607	10.087	6.30972e-24	1.46687e-22
ENSMUSG00000037370	Enpp1	6455.41	3.92022	0.212436	18.457	4.58114e-76	9.67384e-74	6455.41	3.81121	0.212407	17.9591	4.07548e-72	7.28983e-70
ENSMUSG00000037455	Slc18b1	46.4041	3.49643	0.531116	6.38095	1.75993e-10	1.45503e-09	46.4041	4.66688	0.526352	8.39104	4.81874e-17	7.11993e-16
ENSMUSG00000037493	Cib2	287.894	2.40847	0.267098	9.04955	1.43557e-19	2.44416e-18	287.894	3.39996	0.265867	12.7634	2.62656e-37	1.19207e-35
ENSMUSG00000037600	Kdf1	26.7276	4.50029	0.688533	5.58666	2.31481e-08	1.49636e-07	26.7276	5.48268	0.683754	6.43482	1.23622e-10	1.04188e-09
ENSMUSG00000037621	Atoh8	30.9262	4.90641	0.697464	6.2378	4.43781e-10	3.52889e-09	30.9262	4.17793	0.699717	5.77294	7.7902e-09	5.34245e-08
ENSMUSG00000037638	Zbtb42	115.076	3.65667	0.524299	7.15583	8.31692e-13	8.62554e-12	115.076	4.15852	0.522826	8.13779	4.0256e-16	5.50407e-15
ENSMUSG00000037661	Gpr160	898.068	9.06147	0.444968	16.045	6.19261e-58	6.23526e-56	898.068	8.79675	0.444917	15.6279	4.70266e-55	4.41353e-53
ENSMUSG00000037708	Spag6	83.8969	5.86845	0.624418	7.26049	3.85677e-13	4.12946e-12	83.8969	7.04118	0.621942	8.36955	5.7839e-17	8.49646e-16
ENSMUSG00000037846	Rtkn2	48.7742	4.23216	0.529434	7.77112	7.77926e-15	9.53068e-14	48.7742	3.68133	0.531887	6.81859	9.19403e-12	8.65013e-11
ENSMUSG00000037902	Sirpa	882.523	3.12349	0.7968	4.75079	2.02621e-06	1.00511e-05	882.523	3.86646	0.79219	5.9888	2.11395e-09	1.56098e-08
ENSMUSG00000037979	Ccdc92	200.973	2.05717	0.419834	4.9728	6.59917e-07	3.51678e-06	200.973	2.41698	0.419238	5.84015	5.21528e-09	3.65406e-08
ENSMUSG00000038007	Acer2	26.7745	2.1334	0.766026	3.36304	0.000770881	0.00243517	26.7745	2.76469	0.761019	4.21771	2.46797e-05	0.000102494
ENSMUSG00000038074	Fkbp14	29.7775	4.89751	0.686264	6.19315	5.89721e-10	4.61458e-09	29.7775	4.80298	0.685929	6.18142	6.35284e-10	4.99682e-09
ENSMUSG00000038141	Tmem181a	208.501	3.8965	0.284554	13.6152	3.25055e-42	2.00086e-40	208.501	4.28307	0.284299	14.9135	2.69397e-50	2.10047e-48
ENSMUSG00000038151	Prdm1	3492.74	5.33867	0.257634	20.6883	4.41407e-95	1.67779e-92	3492.74	5.56059	0.257521	21.5793	2.80876e-103	1.42348e-100
ENSMUSG00000038152	5033430I15Rik	14.1763	2.24969	0.751657	2.91606	0.0035448	0.00962586	14.1763	2.54952	0.74852	3.5171	0.000436288	0.00142898
ENSMUSG00000038156	Spon1	2372.09	5.05854	0.728894	6.19044	5.99963e-10	4.68748e-09	2372.09	4.60812	0.725661	6.0363	1.57685e-09	1.18276e-08
ENSMUSG00000038173	Enpp6	63.3111	2.99649	0.517061	5.8431	5.12381e-09	3.58007e-08	63.3111	2.90678	0.517364	5.68549	1.3044e-08	8.67547e-08
ENSMUSG00000038179	Slamf7	9028.67	3.90217	0.182655	21.3958	1.4609e-101	6.73077e-99	9028.67	4.07851	0.182625	22.3553	1.07326e-110	6.52712e-108
ENSMUSG00000038235	F11r	52.92	2.9336	0.427949	6.86332	6.72777e-12	6.47809e-11	52.92	3.13082	0.428077	7.3515	1.95992e-13	2.13304e-12
ENSMUSG00000038312	Edem2	35821.6	5.00285	0.219545	22.8512	1.42085e-115	9.39242e-113	35821.6	5.27963	0.219474	24.0988	2.57389e-128	2.60889e-125
ENSMUSG00000038368	Focad	546.536	2.55489	0.43586	6.10766	1.011e-09	7.66649e-09	546.536	2.56453	0.43538	6.11938	9.39408e-10	7.26858e-09
ENSMUSG00000038372	Gmds	849.505	2.66308	0.223942	11.9423	7.11906e-33	2.67916e-31	849.505	2.45283	0.224229	11.0114	3.36881e-28	9.94552e-27
ENSMUSG00000038379	Ttk	128.691	4.37397	0.617663	7.26495	3.7317e-13	4.01165e-12	128.691	2.05133	0.620638	3.83208	0.000127063	0.000461177
ENSMUSG00000038390	Gpr162	37.5151	5.37874	0.672514	6.98643	2.81974e-12	2.82979e-11	37.5151	6.19932	0.669728	7.75205	9.04218e-15	1.08936e-13
ENSMUSG00000038540	Tmc3	25.0778	2.50577	0.650394	3.9116	9.16873e-05	0.000348297	25.0778	2.66822	0.648846	4.39155	1.12545e-05	4.95407e-05
ENSMUSG00000038648	Creb3l2	3075.89	5.43934	0.384273	14.5136	9.93223e-48	7.51291e-46	3075.89	5.52874	0.383894	14.868	5.31398e-50	4.1012e-48
ENSMUSG00000038740	Mvb12b	37.6641	3.40349	0.601483	5.7474	9.06265e-09	6.17885e-08	37.6641	3.53744	0.600822	5.88235	4.04473e-09	2.86562e-08
ENSMUSG00000038751	Ptk6	16.7029	2.14578	0.692265	3.17573	0.00149463	0.00442451	16.7029	2.56837	0.688621	4.04205	5.29856e-05	0.000207147
ENSMUSG00000038828	Tmem214	6917.89	2.92087	0.260489	11.2357	2.72454e-29	8.4195e-28	6917.89	2.85726	0.260391	10.9981	3.90177e-28	1.14302e-26
ENSMUSG00000038871	Bpgm	1161.43	2.43718	0.208035	11.7651	5.90328e-32	2.11683e-30	1161.43	2.18635	0.208312	10.5543	4.85048e-26	1.26931e-24
ENSMUSG00000038893	Fam117a	1005.16	2.0027	0.250002	8.02541	1.01186e-15	1.32738e-14	1005.16	2.31339	0.249891	9.26703	1.91409e-20	3.58839e-19
ENSMUSG00000038943	Prc1	841.663	4.73545	0.422453	11.3196	1.05009e-29	3.36116e-28	841.663	3.07643	0.422695	7.51755	5.58122e-14	6.35156e-13
ENSMUSG00000038991	Txndc5	117546	5.18757	0.202749	25.64	5.46577e-145	7.55469e-142	117546	5.43908	0.202693	26.872	4.67049e-159	8.87627e-156
ENSMUSG00000039004	Bmp6	216.285	4.85241	0.438682	10.53	6.28051e-26	1.61027e-24	216.285	6.44724	0.436335	13.9194	4.8274e-44	3.00803e-42
ENSMUSG00000039007	Cpq	322.19	4.01158	0.512867	7.61016	2.73765e-14	3.19933e-13	322.19	7.63335	0.506916	13.7371	6.09044e-43	3.61715e-41
ENSMUSG00000039055	Eme1	421.412	2.92031	0.226117	12.9011	4.4355e-38	2.18244e-36	421.412	2.28602	0.227322	10.076	7.05638e-24	1.63296e-22
ENSMUSG00000039063	Echdc3	41.6764	2.08217	0.622088	3.42707	0.000610135	0.0019754	41.6764	2.52802	0.619699	4.12313	3.73766e-05	0.000149664
ENSMUSG00000039153	Runx2	312.973	7.11025	0.488776	12.4385	1.61604e-35	6.86321e-34	312.973	7.39186	0.488354	12.9224	3.36449e-38	1.60861e-36
ENSMUSG00000039168	Dap	2546.58	2.59069	0.248716	10.4527	1.42407e-25	3.5611e-24	2546.58	2.53387	0.248695	10.2578	1.09145e-24	2.64243e-23
ENSMUSG00000039197	Adk	3210.81	3.46681	0.340756	10.2065	1.85466e-24	4.30507e-23	3210.81	3.8082	0.340479	11.214	3.48242e-29	1.09848e-27
ENSMUSG00000039208	Metrnl	286.491	3.44194	0.276966	12.3954	2.76743e-35	1.15912e-33	286.491	3.09687	0.277891	11.1462	7.4737e-29	2.31898e-27
ENSMUSG00000039234	Sec24d	5628.23	6.50959	0.222048	29.2658	2.82418e-188	1.07347e-184	5628.23	6.20195	0.222036	27.9111	1.95683e-171	7.43793e-168
ENSMUSG00000039236	Isg20	2642.23	3.27246	0.365597	8.96714	3.04324e-19	5.07896e-18	2642.23	2.87337	0.365352	7.94466	1.94716e-15	2.50887e-14
ENSMUSG00000039257	Vstm2b	4.43529	2.87131	0.92588	3.37925	0.000726845	0.0023095	4.43529	2.69168	0.922684	3.37518	0.000737673	0.00230158
ENSMUSG00000039269	2300002M23Rik	18.2326	2.59138	0.78291	3.76049	0.000169581	0.000611553	18.2326	5.76087	0.750323	6.75471	1.43125e-11	1.32526e-10
ENSMUSG00000039286	Fndc3b	1442.28	5.75297	0.33976	16.9001	4.49061e-64	5.78604e-62	1442.28	6.41542	0.339398	18.682	6.94224e-78	1.50785e-75
ENSMUSG00000039304	Tnfsf10	239.225	2.83637	0.346887	8.23702	1.76552e-16	2.43363e-15	239.225	3.21539	0.346444	9.34222	9.43364e-21	1.80187e-19
ENSMUSG00000039376	Synpo2l	6.90954	3.32472	0.889891	3.84364	0.000121222	0.000449309	6.90954	3.09839	0.888342	3.19541	0.00139631	0.00409205
ENSMUSG00000039396	Neil3	128.03	5.11267	0.514872	9.82682	8.62973e-23	1.82485e-21	128.03	2.32405	0.522554	4.68936	2.74067e-06	1.32578e-05
ENSMUSG00000039452	Snx22	7093.52	3.10993	0.192394	16.1235	1.74565e-58	1.81787e-56	7093.52	2.4659	0.19245	12.8337	1.06225e-37	4.92393e-36
ENSMUSG00000039470	Zdhhc2	271.155	2.52833	0.253898	9.96146	2.24743e-23	4.88839e-22	271.155	2.26644	0.254832	8.91824	4.73775e-19	8.08449e-18
ENSMUSG00000039474	Wfs1	943.929	4.22396	0.411406	10.487	9.91652e-26	2.50034e-24	943.929	4.54504	0.410901	11.3151	1.10515e-29	3.59802e-28
ENSMUSG00000039481	Nrtn	8.95138	3.73246	0.789765	4.32426	1.53043e-05	6.56378e-05	8.95138	3.32622	0.79318	4.08768	4.357e-05	0.00017242
ENSMUSG00000039533	Mmd2	29.2385	3.28416	0.696965	4.87595	1.08289e-06	5.58867e-06	29.2385	4.38556	0.690825	5.98157	2.20996e-09	1.62792e-08
ENSMUSG00000039616	Mocos	178.658	5.46442	0.514355	10.1144	4.77006e-24	1.07762e-22	178.658	6.16776	0.513131	11.3269	9.65237e-30	3.14924e-28
ENSMUSG00000039629	Strip2	62.5026	5.00567	0.516784	8.88173	6.58274e-19	1.07617e-17	62.5026	4.47719	0.519029	7.9762	1.50909e-15	1.9577e-14
ENSMUSG00000039652	Cpeb3	260.201	6.03389	0.448055	12.619	1.65831e-36	7.37218e-35	260.201	6.41652	0.447494	13.4039	5.73617e-41	3.09265e-39
ENSMUSG00000039661	Dusp26	32.7653	4.52542	0.749106	5.67979	1.34863e-08	8.97745e-08	32.7653	5.87069	0.742964	7.10251	1.22514e-12	1.25178e-11
ENSMUSG00000039740	Alg2	1757.56	2.55598	0.212377	12.065	1.61706e-33	6.28793e-32	1757.56	2.82974	0.212311	13.3622	1.00506e-40	5.36174e-39
ENSMUSG00000039745	Htatip2	1139.23	2.5125	0.284614	8.80976	1.25415e-18	2.00296e-17	1139.23	2.68455	0.284526	9.44545	3.53884e-21	6.99669e-20
ENSMUSG00000039782	Cpeb2	1289.09	4.38028	0.294546	14.9415	1.76945e-50	1.43865e-48	1289.09	4.40864	0.294449	15.0421	3.88975e-51	3.12908e-49
ENSMUSG00000039787	Cercam	86.2329	4.15539	0.544806	7.63018	2.34433e-14	2.7545e-13	86.2329	4.40356	0.543875	8.13502	4.11879e-16	5.62137e-15
ENSMUSG00000039891	Txlnb	125.636	5.29803	0.503882	9.55949	1.18336e-21	2.30663e-20	125.636	6.17317	0.502193	11.081	1.55195e-28	4.73812e-27
ENSMUSG00000039899	Fgl2	766.004	6.16033	0.392342	15.5524	1.53145e-54	1.40961e-52	766.004	5.90236	0.392187	14.9352	1.94375e-50	1.52334e-48
ENSMUSG00000039910	Cited2	2306.77	2.38123	0.232495	10.289	7.90056e-25	1.87981e-23	2306.77	2.98053	0.232335	12.8403	9.75185e-38	4.53416e-36
ENSMUSG00000039963	Ccdc40	15.4272	2.20218	0.821553	3.21111	0.00132223	0.00396748	15.4272	3.14095	0.813112	4.2156	2.49117e-05	0.000103316
ENSMUSG00000039976	Tbc1d16	6.2673	2.90235	0.902045	3.4509	0.00055872	0.00182644	6.2673	3.36979	0.893494	4.09439	4.23276e-05	0.000167853
ENSMUSG00000040009	Gnaz	150.69	6.24711	0.545653	10.0312	1.11211e-23	2.47201e-22	150.69	4.90114	0.547694	8.35508	6.53902e-17	9.57797e-16
ENSMUSG00000040010	Slc7a5	2622.32	3.05536	0.390837	8.09415	5.76673e-16	7.69775e-15	2622.32	3.4831	0.390388	9.22068	2.95221e-20	5.46051e-19
ENSMUSG00000040084	Bub1b	958.723	4.16031	0.330971	12.6156	1.73139e-36	7.67466e-35	958.723	3.46397	0.331107	10.5329	6.08979e-26	1.58543e-24
ENSMUSG00000040146	Rgl3	12.9525	4.66614	0.757052	5.77804	7.5578e-09	5.1901e-08	12.9525	4.18934	0.760009	5.36346	8.16438e-08	4.92194e-07
ENSMUSG00000040183	Ankrd6	57.9878	4.99706	0.551358	8.20283	2.34797e-16	3.21319e-15	57.9878	4.82366	0.551983	7.98139	1.4469e-15	1.88668e-14
ENSMUSG00000040204	Pclaf	734.813	4.92552	0.413553	12.1221	8.06214e-34	3.1921e-32	734.813	2.09834	0.415213	5.46587	4.60631e-08	2.86556e-07
ENSMUSG00000040265	Dnm3	439.399	6.008	0.372198	15.8104	2.63693e-56	2.52151e-54	439.399	5.29869	0.372644	13.9823	1.99847e-44	1.27667e-42
ENSMUSG00000040280	Ndufa4l2	8.0173	3.29936	0.825075	4.27419	1.91836e-05	8.09961e-05	8.0173	4.11973	0.816078	4.9531	7.30393e-07	3.85052e-06
ENSMUSG00000040364	Sec1	22.413	3.52737	0.678652	4.82465	1.40248e-06	7.12678e-06	22.413	4.54428	0.671961	6.04776	1.46875e-09	1.10768e-08
ENSMUSG00000040413	Timd2	92.3797	6.04826	0.50742	10.6564	1.62852e-26	4.30609e-25	92.3797	4.41936	0.512132	8.03788	9.1403e-16	1.21159e-14
ENSMUSG00000040434	Large2	161.141	6.19698	0.512363	10.5246	6.65396e-26	1.69743e-24	161.141	6.85845	0.511356	11.4368	2.73858e-30	9.17122e-29
ENSMUSG00000040462	Os9	7918.04	2.55644	0.211689	12.0816	1.32098e-33	5.17632e-32	7918.04	2.49359	0.211653	11.7817	4.84861e-32	1.75938e-30
ENSMUSG00000040520	Manea	2162.42	2.16518	0.212475	10.1979	2.02629e-24	4.69629e-23	2162.42	2.14234	0.212489	10.1004	5.50236e-24	1.2831e-22
ENSMUSG00000040548	Tex2	384.754	2.10947	0.30852	6.81817	9.22047e-12	8.7399e-11	384.754	2.21418	0.308474	7.1976	6.12829e-13	6.4214e-12
ENSMUSG00000040594	Ranbp17	17.1936	3.29651	0.665773	5.02928	4.92329e-07	2.68485e-06	17.1936	2.54157	0.671981	3.93341	8.37509e-05	0.000315341
ENSMUSG00000040693	Slco4c1	33.0286	4.4212	0.641764	6.34366	2.24371e-10	1.83801e-09	33.0286	4.38712	0.642135	6.05975	1.36332e-09	1.03196e-08
ENSMUSG00000040713	Creg1	1868.83	2.62511	0.254177	10.3471	4.31436e-25	1.04618e-23	1868.83	2.63418	0.254155	10.3975	2.54449e-25	6.39444e-24
ENSMUSG00000040734	Ppp1r13l	10.0721	2.12577	0.754053	2.94449	0.00323483	0.0088825	10.0721	2.16802	0.752935	3.15732	0.00159225	0.00460328
ENSMUSG00000040740	Slc25a34	20.9225	3.76016	0.721954	4.78168	1.73834e-06	8.71119e-06	20.9225	5.31915	0.712383	6.2096	5.31184e-10	4.2107e-09
ENSMUSG00000040794	C1qtnf4	39.1191	3.55813	0.50414	6.69772	2.11698e-11	1.92734e-10	39.1191	4.12691	0.502282	7.71672	1.1936e-14	1.43119e-13
ENSMUSG00000040838	Gm11639	105.706	5.01337	0.509791	9.41222	4.85761e-21	9.0731e-20	105.706	5.08223	0.509445	9.53356	1.51978e-21	3.09326e-20
ENSMUSG00000040841	Six5	48.0595	5.6485	0.69038	7.13798	9.47144e-13	9.77623e-12	48.0595	6.25932	0.687988	7.80943	5.74474e-15	7.09529e-14
ENSMUSG00000040883	Tmem205	104.375	4.43705	0.596174	7.18303	6.81824e-13	7.12471e-12	104.375	5.83265	0.592934	9.15874	5.25082e-20	9.50398e-19
ENSMUSG00000040907	Atp1a3	21.4812	3.19779	0.66284	4.70038	2.59676e-06	1.27153e-05	21.4812	3.14573	0.663263	4.46077	8.16662e-06	3.68225e-05
ENSMUSG00000040978	Gm11992	92.9343	6.77026	0.667742	8.41466	3.94045e-17	5.72759e-16	92.9343	6.71481	0.666947	8.39936	4.489e-17	6.65861e-16
ENSMUSG00000041000	Trim62	127.693	2.23809	0.591972	4.08856	4.34065e-05	0.000173809	127.693	2.38376	0.59054	4.47026	7.81245e-06	3.53513e-05
ENSMUSG00000041189	Chrnb1	575.313	3.74716	0.264349	14.188	1.08641e-45	7.57694e-44	575.313	3.65443	0.264535	13.8306	1.66737e-43	1.02221e-41
ENSMUSG00000041272	Tox	44.2073	2.82231	0.520345	5.47917	4.27327e-08	2.66056e-07	44.2073	2.63827	0.521717	5.06287	4.13001e-07	2.26198e-06
ENSMUSG00000041323	Ak7	86.3108	4.23038	0.52706	8.08006	6.47375e-16	8.59623e-15	86.3108	3.61509	0.528645	7.02433	2.15101e-12	2.14031e-11
ENSMUSG00000041351	Rap1gap	67.0596	2.52833	0.57374	4.71098	2.46527e-06	1.21027e-05	67.0596	3.74559	0.569441	6.78094	1.19394e-11	1.11094e-10
ENSMUSG00000041355	Ssr2	7811.64	3.28809	0.301725	10.8954	1.21206e-27	3.43169e-26	7811.64	2.39621	0.301607	8.03816	9.1199e-16	1.20994e-14
ENSMUSG00000041361	Myzap	743.422	2.8246	0.232432	12.1753	4.20751e-34	1.68789e-32	743.422	2.80014	0.232562	12.05	1.93922e-33	7.48324e-32
ENSMUSG00000041362	Shtn1	12.775	4.04979	0.786508	4.58355	4.57137e-06	2.1445e-05	12.775	2.35853	0.799688	2.93766	0.00330701	0.00888336
ENSMUSG00000041377	Ninj2	25.3404	5.1704	0.706583	6.55324	5.63019e-11	4.89991e-10	25.3404	5.27344	0.706068	6.64914	2.94808e-11	2.64909e-10
ENSMUSG00000041431	Ccnb1	817.033	5.15651	0.315811	16.2606	1.88025e-59	2.02747e-57	817.033	2.67007	0.317746	8.45358	2.82501e-17	4.24422e-16
ENSMUSG00000041488	Stx3	99.088	2.44432	0.581811	4.68102	2.85445e-06	1.38744e-05	99.088	2.79878	0.580172	5.21686	1.81984e-07	1.05005e-06
ENSMUSG00000041556	Fbxo2	34.5002	5.67564	0.691058	7.18646	6.64907e-13	6.96589e-12	34.5002	5.68728	0.690557	7.18362	6.78872e-13	7.08412e-12
ENSMUSG00000041594	Tmtc4	566.009	2.75853	0.272512	10.1333	3.93244e-24	8.95042e-23	566.009	3.38222	0.272062	12.4544	1.32306e-35	5.6033e-34
ENSMUSG00000041625	Ggact	209.254	3.20573	0.406699	8.02757	9.94215e-16	1.30649e-14	209.254	3.68468	0.406049	9.2357	2.56597e-20	4.76932e-19
ENSMUSG00000041654	Slc39a11	2937.08	4.76077	0.268194	17.8349	3.79001e-71	6.70039e-69	2937.08	4.70565	0.268118	17.6255	1.56863e-69	2.59233e-67
ENSMUSG00000041729	Coro2b	135.779	6.70513	0.578026	8.7732	1.73665e-18	2.75042e-17	135.779	7.05383	0.577277	9.20066	3.55751e-20	6.54822e-19
ENSMUSG00000041762	Gpr155	1856.4	3.05323	0.295638	10.3043	6.73493e-25	1.61256e-23	1856.4	3.59254	0.295391	12.2663	1.37404e-34	5.60079e-33
ENSMUSG00000041779	Tram2	2993.61	5.31505	0.279368	19.0965	2.70101e-81	7.33323e-79	2993.61	5.3648	0.279259	19.181	5.33457e-82	1.32962e-79
ENSMUSG00000041801	Phlda3	24.6605	3.16832	0.645647	4.91023	9.09712e-07	4.75628e-06	24.6605	3.36048	0.644528	5.22809	1.71269e-07	9.94264e-07
ENSMUSG00000041809	Efhc1	18.9728	2.4945	0.731113	4.07101	4.68096e-05	0.000186551	18.9728	2.12042	0.731805	3.67442	0.000238391	0.000826001
ENSMUSG00000041842	Fhdc1	12.37	2.91854	0.808187	3.79671	0.000146626	0.000534094	12.37	2.87887	0.805985	3.86746	0.000109974	0.000404463
ENSMUSG00000041857	Oosp1	745.006	5.74795	0.437768	13.0018	1.19472e-38	6.03472e-37	745.006	6.64363	0.437038	15.0807	2.16813e-51	1.80133e-49
ENSMUSG00000041889	Shisa4	5.34741	2.39229	0.903044	2.77941	0.00544585	0.0141415	5.34741	2.99843	0.892943	3.36129	0.000775794	0.00240914
ENSMUSG00000041891	Lman1	11019.3	4.91419	0.2618	18.827	4.53394e-79	1.07709e-76	11019.3	4.4888	0.261708	17.2254	1.71243e-66	2.47961e-64
ENSMUSG00000041895	Wipi1	731.242	7.03226	0.428513	15.522	2.46153e-54	2.22769e-52	731.242	7.71103	0.427974	16.9316	2.63247e-64	3.60577e-62
ENSMUSG00000041961	Znrf3	529.917	5.53511	0.328239	16.6361	3.81982e-62	4.47268e-60	529.917	5.55018	0.328198	16.7314	7.74549e-63	1.00652e-60
ENSMUSG00000042029	Ncapg2	1174.28	5.26283	0.448207	11.8856	1.40697e-32	5.21744e-31	1174.28	5.20209	0.447652	11.7775	5.09564e-32	1.84024e-30
ENSMUSG00000042109	Csdc2	13.4203	2.576	0.798117	3.50053	0.000464336	0.00154312	13.4203	3.29701	0.791	4.48226	7.38573e-06	3.35603e-05
ENSMUSG00000042251	Pm20d1	42.8248	3.44387	0.542731	6.31281	2.74018e-10	2.22671e-09	42.8248	3.83207	0.541207	7.03235	2.03088e-12	2.02874e-11
ENSMUSG00000042289	Hsd3b7	77.531	3.38993	0.563806	6.27081	3.59174e-10	2.8863e-09	77.531	4.56947	0.560277	8.11577	4.82705e-16	6.55858e-15
ENSMUSG00000042363	Lgalsl	53.4881	3.1261	0.715664	5.1772	2.25245e-07	1.28359e-06	53.4881	3.04265	0.713562	5.11418	3.15108e-07	1.76007e-06
ENSMUSG00000042428	Mgat3	242.486	6.83814	0.564641	9.94023	2.78193e-23	6.04236e-22	242.486	7.53129	0.563524	11.0187	3.10611e-28	9.2237e-27
ENSMUSG00000042453	Reln	2455.58	7.72808	0.426737	17.5693	4.23248e-69	6.77375e-67	2455.58	8.57764	0.4262	19.4244	4.79968e-84	1.30311e-81
ENSMUSG00000042510	AA986860	13.2337	2.82363	0.685572	4.13907	3.48714e-05	0.000141912	13.2337	3.49482	0.679505	4.94353	7.67224e-07	4.02653e-06
ENSMUSG00000042632	Pla2g6	703.314	2.85819	0.241504	11.8574	1.96966e-32	7.19873e-31	703.314	3.15496	0.241384	13.0927	3.62306e-39	1.80606e-37
ENSMUSG00000042747	Krtcap2	4110.5	2.9369	0.254051	11.388	4.79791e-30	1.56876e-28	4110.5	2.56953	0.254035	10.1098	4.99991e-24	1.17132e-22
ENSMUSG00000042759	Apobr	14.7593	3.44491	0.698572	4.80919	1.51544e-06	7.65984e-06	14.7593	2.73497	0.704526	3.93864	8.19437e-05	0.000309073
ENSMUSG00000042814	Mcts2	61.2505	3.28742	0.532296	6.30592	2.86479e-10	2.32424e-09	61.2505	3.01942	0.533089	5.73526	9.73648e-09	6.57926e-08
ENSMUSG00000042826	Fgf11	14.3963	3.54848	0.87531	4.02246	5.75945e-05	0.000225862	14.3963	4.07426	0.86824	4.79694	1.61109e-06	8.11095e-06
ENSMUSG00000042828	Trim72	36.5093	5.8632	0.669228	7.41883	1.18162e-13	1.31808e-12	36.5093	5.74264	0.669687	7.28694	3.1708e-13	3.37597e-12
ENSMUSG00000042918	Mamstr	12.6144	2.2879	0.753616	3.22352	0.00126627	0.00381386	12.6144	4.21853	0.73415	5.34643	8.97073e-08	5.39521e-07
ENSMUSG00000043019	Edem3	2337.16	2.89349	0.380257	7.64349	2.11405e-14	2.49215e-13	2337.16	2.85254	0.379908	7.52453	5.2909e-14	6.03926e-13
ENSMUSG00000043067	Dpy19l1	890.809	2.46958	0.24999	9.87079	5.57262e-23	1.1883e-21	890.809	2.34674	0.250105	9.41258	4.84087e-21	9.47241e-20
ENSMUSG00000043068	Fam89a	30.0606	2.90806	0.589745	4.91327	8.95683e-07	4.68616e-06	30.0606	2.54811	0.592224	4.42704	9.55365e-06	4.25589e-05
ENSMUSG00000043085	Tmem82	119.158	3.9726	0.501282	8.06133	7.54673e-16	9.99481e-15	119.158	4.05015	0.5009	8.19104	2.5897e-16	3.5697e-15
ENSMUSG00000043262	Uevld	133.77	2.50997	0.490463	5.31676	1.05633e-07	6.24917e-07	133.77	2.00137	0.490966	4.27955	1.87268e-05	7.93318e-05
ENSMUSG00000043300	B3galnt1	163.295	4.7374	0.582678	6.96095	3.37976e-12	3.36957e-11	163.295	7.85131	0.576551	10.6078	2.74197e-26	7.27555e-25
ENSMUSG00000043391	2510009E07Rik	54.8052	5.90795	0.681727	7.38978	1.47075e-13	1.62273e-12	54.8052	6.29778	0.680016	7.86234	3.7701e-15	4.73332e-14
ENSMUSG00000043631	Ecm2	40.8174	4.61125	0.659192	6.40446	1.50902e-10	1.2551e-09	40.8174	4.23956	0.659592	5.89881	3.6613e-09	2.61467e-08
ENSMUSG00000043664	Tmem221	97.0765	3.07197	0.538941	6.01893	1.75569e-09	1.2958e-08	97.0765	3.21497	0.538237	6.49731	8.17696e-11	7.02387e-10
ENSMUSG00000043687	1190005I06Rik	5.03049	2.17763	0.925826	2.67792	0.00740809	0.018577	5.03049	2.77743	0.91505	3.22057	0.00127935	0.00378968
ENSMUSG00000043885	Slc36a4	195.514	2.55715	0.545536	5.12012	3.05343e-07	1.71055e-06	195.514	2.71012	0.544399	5.44074	5.30592e-08	3.27624e-07
ENSMUSG00000043895	S1pr2	439.691	2.89563	0.377796	7.75629	8.74471e-15	1.06534e-13	439.691	3.32306	0.377346	8.8579	8.15377e-19	1.36983e-17
ENSMUSG00000043953	Ccrl2	585.097	3.35329	0.248764	13.5267	1.08771e-41	6.40988e-40	585.097	4.01596	0.24834	16.1694	8.2965e-59	9.41343e-57
ENSMUSG00000043998	Mgat2	5873.83	2.17223	0.308082	7.13026	1.00179e-12	1.03262e-11	5873.83	2.1313	0.307904	7.00664	2.44106e-12	2.42099e-11
ENSMUSG00000044026	Slc35g1	125.65	4.48343	0.606355	7.7223	1.14247e-14	1.37858e-13	125.65	4.58452	0.605072	7.86443	3.70793e-15	4.65912e-14
ENSMUSG00000044052	Ccr10	3162.67	10.7347	0.530282	13.3269	1.61507e-40	8.83294e-39	3162.67	11.1414	0.529758	13.7979	2.62355e-43	1.57041e-41
ENSMUSG00000044072	Eml6	167.04	5.35568	0.446286	11.2838	1.57697e-29	4.97433e-28	167.04	6.06413	0.44525	12.6803	7.60679e-37	3.41161e-35
ENSMUSG00000044080	S100a1	109.235	2.34912	0.443976	5.23456	1.65377e-07	9.56772e-07	109.235	2.7981	0.443126	6.28871	3.20123e-10	2.59581e-09
ENSMUSG00000044156	Hepacam2	1909.55	2.03126	0.311625	6.5973	4.18723e-11	3.69917e-10	1909.55	2.15859	0.311447	6.97169	3.13145e-12	3.07731e-11
ENSMUSG00000044165	Bcl2l15	56.4227	4.24939	0.536383	7.55071	4.32885e-14	4.98983e-13	56.4227	4.8569	0.5346	8.52412	1.53975e-17	2.36947e-16
ENSMUSG00000044201	Cdc25c	135.521	5.42706	0.573254	9.25016	2.24162e-20	3.98149e-19	135.521	3.22169	0.576722	5.72414	1.03958e-08	7.00298e-08
ENSMUSG00000044244	Il20rb	31.1919	2.23018	0.664166	3.36374	0.000768934	0.00243003	31.1919	2.48226	0.66177	4.27192	1.93799e-05	8.18249e-05
ENSMUSG00000044308	Ubr3	1538.32	2.09673	0.354349	6.06785	1.29632e-09	9.7186e-09	1538.32	2.43572	0.354025	7.02588	2.1272e-12	2.11801e-11
ENSMUSG00000044345	Marveld1	109.8	3.19033	0.351069	9.09293	9.64022e-20	1.65991e-18	109.8	3.64586	0.350396	10.3463	4.34824e-25	1.08201e-23
ENSMUSG00000044393	Dsg2	14.9727	2.48208	0.820237	3.37496	0.000738277	0.00234191	14.9727	3.7266	0.808438	4.62498	3.74635e-06	1.77333e-05
ENSMUSG00000044468	Fam46c	15200.7	6.66108	0.371994	18.151	1.26168e-73	2.45931e-71	15200.7	7.08608	0.371633	19.3403	2.46126e-83	6.56509e-81
ENSMUSG00000044562	Rasip1	407.189	7.0694	0.480924	12.9198	3.47963e-38	1.71767e-36	407.189	7.7749	0.480215	14.0839	4.77243e-45	3.07458e-43
ENSMUSG00000044626	Liph	27.594	4.21783	0.695732	5.8832	4.02407e-09	2.83926e-08	27.594	4.33914	0.694311	5.93924	2.86351e-09	2.08111e-08
ENSMUSG00000044678	Ly6k	497.254	2.56567	0.375649	6.91215	4.77377e-12	4.67959e-11	497.254	3.43678	0.374847	9.25677	2.10718e-20	3.94066e-19
ENSMUSG00000044813	Shb	36.3997	2.53617	0.554287	4.42415	9.68205e-06	4.30301e-05	36.3997	2.60567	0.554035	5.03645	4.74253e-07	2.5752e-06
ENSMUSG00000044937	Ttc41	285.006	5.4228	0.504588	10.7141	8.74092e-27	2.33974e-25	285.006	4.78871	0.504457	9.66769	4.1359e-22	8.68539e-21
ENSMUSG00000045039	Megf8	24.8044	2.7704	0.604579	4.32466	1.52767e-05	6.5575e-05	24.8044	3.57303	0.599444	5.63699	1.73049e-08	1.1375e-07
ENSMUSG00000045136	Tubb2b	227.447	3.67943	0.477187	7.93132	2.16835e-15	2.76342e-14	227.447	3.70648	0.476696	8.08903	6.01394e-16	8.10602e-15
ENSMUSG00000045302	Preb	4795.86	2.28184	0.175161	13.0445	6.82648e-39	3.50641e-37	4795.86	2.1149	0.1752	12.0857	1.25707e-33	4.91325e-32
ENSMUSG00000045319	Proser2	22.2266	2.61197	0.724658	3.77354	0.000160948	0.000582178	22.2266	3.21003	0.720249	4.48186	7.39948e-06	3.36127e-05
ENSMUSG00000045345	9530056K15Rik	5.28015	2.34267	0.920268	3.03344	0.00241786	0.00683294	5.28015	2.31604	0.915828	2.97069	0.0029713	0.00804554
ENSMUSG00000045394	Epcam	2242.52	4.16559	0.235501	17.718	3.04801e-70	5.20696e-68	2242.52	4.97562	0.235303	21.144	3.13413e-99	1.44398e-96
ENSMUSG00000045410	Akr1e1	132.452	2.13966	0.457383	4.74998	2.03433e-06	1.00881e-05	132.452	2.02857	0.457506	4.53955	5.63745e-06	2.61635e-05
ENSMUSG00000045594	Glb1	2523.69	2.48792	0.18569	13.4348	3.78059e-41	2.17728e-39	2523.69	2.69907	0.185668	14.5549	5.43596e-48	3.8985e-46
ENSMUSG00000045625	Pigz	48.6496	3.76745	0.71485	4.97417	6.55266e-07	3.49322e-06	48.6496	4.86691	0.710031	6.6739	2.49086e-11	2.25289e-10
ENSMUSG00000045679	Pqlc3	7668.38	4.21105	0.206725	20.3837	2.33429e-92	8.65622e-90	7668.38	4.7614	0.206649	23.0652	1.03507e-117	7.15327e-115
ENSMUSG00000045763	Basp1	327.524	4.2066	0.467319	9.32578	1.10174e-20	2.01091e-19	327.524	4.49445	0.466646	9.8831	4.92867e-23	1.0876e-21
ENSMUSG00000045775	Slc16a5	637.87	7.70074	0.49204	13.4098	5.30055e-41	2.9848e-39	637.87	8.54696	0.491346	14.7529	2.94746e-49	2.20755e-47
ENSMUSG00000045942	BC049762	7.2687	3.18191	0.843824	4.04424	5.24935e-05	0.000207033	7.2687	3.89991	0.835176	4.69484	2.66822e-06	1.29237e-05
ENSMUSG00000046070	Igfals	6.19578	2.24243	0.900817	2.88217	0.00394952	0.0105868	6.19578	3.88955	0.879618	4.44117	8.94724e-06	4.00217e-05
ENSMUSG00000046207	Pik3r6	181.451	3.95462	0.837741	5.68592	1.30112e-08	8.69928e-08	181.451	3.81342	0.832467	5.50837	3.62173e-08	2.28201e-07
ENSMUSG00000046242	Nme9	8.07657	2.585	0.881914	3.43494	0.000592693	0.00192591	8.07657	4.14969	0.864691	4.82023	1.43396e-06	7.26972e-06
ENSMUSG00000046329	Slc25a23	202.175	2.25798	0.383711	5.91018	3.41733e-09	2.44504e-08	202.175	2.59145	0.383267	6.75338	1.44441e-11	1.33663e-10
ENSMUSG00000046410	Kcnk6	608.224	5.0446	0.708808	7.91216	2.52967e-15	3.21313e-14	608.224	4.4586	0.706059	7.31491	2.57556e-13	2.76546e-12
ENSMUSG00000046460	Sh2d7	4.65105	2.23647	0.915305	2.97705	0.0029104	0.00807331	4.65105	3.45788	0.897304	3.99248	6.53864e-05	0.000251171
ENSMUSG00000046550	Spin2c	62.4831	2.02807	0.681302	2.82059	0.00479348	0.0125829	62.4831	2.11818	0.679332	3.04397	0.00233479	0.00648133
ENSMUSG00000046761	Fam83h	19.1985	3.30637	0.659711	4.74599	2.07486e-06	1.02723e-05	19.1985	4.15889	0.653811	5.67903	1.35458e-08	8.98559e-08
ENSMUSG00000046798	Cldn12	48.5014	2.74374	0.712949	4.28473	1.82962e-05	7.74215e-05	48.5014	3.31211	0.70941	4.98967	6.04834e-07	3.21985e-06
ENSMUSG00000046814	Gchfr	6.34574	3.36478	0.864647	4.06379	4.82826e-05	0.000192019	6.34574	3.34071	0.862325	4.14061	3.46383e-05	0.000139915
ENSMUSG00000046841	Ckap4	9319.1	4.71945	0.249719	18.9841	2.30698e-80	5.84589e-78	9319.1	4.75805	0.249626	19.1552	8.75763e-82	2.1476e-79
ENSMUSG00000046876	Atxn1	185.793	3.01837	0.309894	9.79514	1.18128e-22	2.47728e-21	185.793	2.8433	0.310758	9.11135	8.13665e-20	1.44859e-18
ENSMUSG00000047222	Rnase2a	12.7551	2.19919	0.851895	3.34358	0.000827035	0.00259477	12.7551	5.11892	0.821072	5.71038	1.12723e-08	7.55326e-08
ENSMUSG00000047238	Mageh1	81.1581	4.60993	0.579287	7.80695	5.85877e-15	7.24201e-14	81.1581	4.59373	0.578769	7.80021	6.18048e-15	7.59645e-14
ENSMUSG00000047293	Gpr15	99.214	6.7067	0.671123	8.27431	1.29202e-16	1.8022e-15	99.214	6.79197	0.67002	8.44405	3.06516e-17	4.5914e-16
ENSMUSG00000047419	Cmya5	106.164	2.99829	0.460503	6.57576	4.84046e-11	4.24664e-10	106.164	3.42344	0.45955	7.50266	6.25365e-14	7.07971e-13
ENSMUSG00000047557	Lxn	139.134	2.10767	0.419158	5.14613	2.65915e-07	1.50129e-06	139.134	2.14989	0.419174	5.23663	1.63534e-07	9.51177e-07
ENSMUSG00000047712	Ust	81.7611	5.42998	0.50748	9.46913	2.82181e-21	5.37629e-20	81.7611	5.39157	0.507755	9.3881	6.10898e-21	1.18622e-19
ENSMUSG00000047878	A4galt	221.158	8.06444	0.57605	9.78004	1.37157e-22	2.86842e-21	221.158	7.53645	0.576155	9.2545	2.15228e-20	4.02007e-19
ENSMUSG00000047986	Palm3	62.9967	4.45173	0.498338	8.72947	2.5588e-18	4.01485e-17	62.9967	3.8404	0.5008	7.63986	2.17461e-14	2.54525e-13
ENSMUSG00000048120	Entpd1	3712.3	4.16286	0.186235	22.3779	6.46155e-111	4.09339e-108	3712.3	4.28186	0.186224	23.0147	3.32015e-117	2.19477e-114
ENSMUSG00000048138	Dmrt2	20.8093	4.97619	0.746559	5.98151	2.21081e-09	1.61656e-08	20.8093	4.75223	0.7468	5.9786	2.25059e-09	1.65544e-08
ENSMUSG00000048163	Selplg	6552.12	2.45173	0.217641	11.2948	1.39274e-29	4.41151e-28	6552.12	2.67336	0.217581	12.3176	7.28456e-35	3.00148e-33
ENSMUSG00000048200	Cracr2b	21.2896	3.6884	0.661799	5.20433	1.947e-07	1.11706e-06	21.2896	4.05425	0.659629	5.62757	1.82769e-08	1.19932e-07
ENSMUSG00000048218	Amigo2	608.519	2.55936	0.276448	9.22215	2.91208e-20	5.15428e-19	608.519	2.59783	0.276498	9.36129	7.87718e-21	1.51601e-19
ENSMUSG00000048240	Gng7	29.5131	4.59606	0.664554	5.76847	7.99925e-09	5.48087e-08	29.5131	5.76289	0.659424	6.85797	6.98472e-12	6.63723e-11
ENSMUSG00000048327	Ckap2l	360.193	4.16756	0.332331	12.4397	1.59149e-35	6.77788e-34	360.193	2.02917	0.335579	6.08502	1.16478e-09	8.90361e-09
ENSMUSG00000048440	Cyp4f16	279.855	3.03554	0.296342	10.2459	1.23495e-24	2.89755e-23	279.855	3.266	0.296322	11.0093	3.44861e-28	1.01614e-26
ENSMUSG00000048899	Rimkla	27.8632	2.07773	1.05695	3.56192	0.00036815	0.00124469	27.8632	2.10064	1.04031	3.393	0.000691328	0.00217079
ENSMUSG00000048905	4930539E08Rik	26.6915	5.34	0.702839	6.74556	1.52438e-11	1.40635e-10	26.6915	5.398	0.70231	6.82323	8.90154e-12	8.39052e-11
ENSMUSG00000049047	Armcx3	478.037	3.31463	0.288263	11.564	6.27153e-31	2.13316e-29	478.037	3.03387	0.288612	10.5964	3.09829e-26	8.20668e-25
ENSMUSG00000049285	Mblac1	29.6074	2.01021	0.517502	4.00833	6.11494e-05	0.000238389	29.6074	2.51065	0.515423	4.90023	9.57259e-07	4.97408e-06
ENSMUSG00000049295	Zfp219	205.274	2.38697	0.450051	5.3925	6.94842e-08	4.22406e-07	205.274	2.43389	0.449707	5.509	3.6087e-08	2.27586e-07
ENSMUSG00000049307	Fut4	386.901	7.91076	0.567535	9.67279	3.93514e-22	7.97731e-21	386.901	8.90023	0.566682	10.6411	1.91809e-26	5.13427e-25
ENSMUSG00000049493	Pls1	3545.01	7.6878	0.460295	16.6565	2.71537e-62	3.22535e-60	3545.01	8.54486	0.459607	18.4432	5.91305e-76	1.19869e-73
ENSMUSG00000049604	Hoxb13	16.1396	4.65935	0.766981	5.52431	3.3079e-08	2.08772e-07	16.1396	4.4464	0.767229	5.51568	3.47427e-08	2.19637e-07
ENSMUSG00000049608	Gpr55	818.592	4.83487	0.451069	10.8695	1.61062e-27	4.52641e-26	818.592	5.27512	0.450381	11.9603	5.73651e-33	2.1696e-31
ENSMUSG00000049624	Slc17a5	745.38	3.09974	0.235994	13.1764	1.20044e-39	6.3594e-38	745.38	3.4871	0.235862	14.8012	1.43916e-49	1.09955e-47
ENSMUSG00000049717	Lig4	210.992	3.17364	0.551356	6.15823	7.35642e-10	5.68617e-09	210.992	2.76493	0.550722	5.38119	7.39969e-08	4.47692e-07
ENSMUSG00000049751	Rpl36al	1948.74	2.39626	0.249115	9.46977	2.80466e-21	5.35032e-20	1948.74	2.04295	0.249215	8.19117	2.58694e-16	3.56913e-15
ENSMUSG00000049764	Zfp280b	3874.53	4.25174	0.306743	13.964	2.58457e-44	1.71597e-42	3874.53	4.20176	0.306576	13.811	2.18684e-43	1.32465e-41
ENSMUSG00000049807	Arhgap23	48.6764	4.28382	0.566622	6.84625	7.58126e-12	7.26438e-11	48.6764	5.07801	0.563489	8.08754	6.08835e-16	8.19179e-15
ENSMUSG00000049929	Lpar4	21.3196	2.22336	0.763257	3.61669	0.000298393	0.00102758	21.3196	3.02787	0.757168	4.46364	8.05788e-06	3.63969e-05
ENSMUSG00000049985	Ankrd55	371.338	6.24887	0.396815	15.1765	5.06022e-52	4.34664e-50	371.338	6.06303	0.39687	14.7346	3.86236e-49	2.8786e-47
ENSMUSG00000050014	Apol10b	46.6404	4.14951	0.620741	6.46111	1.03935e-10	8.80838e-10	46.6404	4.68615	0.618471	7.13559	9.63696e-13	9.94707e-12
ENSMUSG00000050199	Lgr4	27.7183	2.44879	0.60395	4.2155	2.49223e-05	0.000103615	27.7183	2.34024	0.604534	4.1918	2.76753e-05	0.000113785
ENSMUSG00000050232	Cxcr3	1527.54	5.29395	0.299811	17.586	3.15288e-69	5.09961e-67	1527.54	3.93173	0.300185	13.095	3.51717e-39	1.75905e-37
ENSMUSG00000050248	Evc2	106.678	5.34392	0.689112	6.8005	1.04258e-11	9.82118e-11	106.678	5.96665	0.686362	7.88685	3.09916e-15	3.91684e-14
ENSMUSG00000050315	Synpo2	25.365	2.71702	0.690766	3.91093	9.19418e-05	0.000348996	25.365	3.26744	0.68671	4.8288	1.37359e-06	6.97765e-06
ENSMUSG00000050390	C77080	34.5108	3.02358	0.536404	5.72206	1.05237e-08	7.11755e-08	34.5108	3.05087	0.536809	5.80839	6.30765e-09	4.37307e-08
ENSMUSG00000050394	Armcx6	61.1737	2.36567	0.589872	4.40493	1.05816e-05	4.66732e-05	61.1737	2.10939	0.58997	3.99489	6.47249e-05	0.000248818
ENSMUSG00000050538	B230217C12Rik	20.6344	2.66871	0.792396	3.97245	7.11361e-05	0.000275134	20.6344	2.51474	0.790262	3.83971	0.000123179	0.000448469
ENSMUSG00000050737	Ptges	91.3496	6.34401	0.577213	8.5269	1.50317e-17	2.25832e-16	91.3496	6.7018	0.576506	8.94166	3.83363e-19	6.5638e-18
ENSMUSG00000050761	Gp1bb	7.96029	3.55172	0.801513	4.09523	4.21746e-05	0.000169233	7.96029	2.6638	0.810136	3.36998	0.000751746	0.00234116
ENSMUSG00000050777	Tmem37	27.2682	5.16653	0.696961	6.65649	2.80446e-11	2.52451e-10	27.2682	5.66537	0.694759	7.12164	1.06652e-12	1.09489e-11
ENSMUSG00000050967	Creg2	82.5317	6.7519	0.675305	8.31787	8.95569e-17	1.26427e-15	82.5317	6.41155	0.674862	8.12195	4.58737e-16	6.2385e-15
ENSMUSG00000050989	Selenon	92.0916	2.04706	0.464832	4.58571	4.52445e-06	2.12642e-05	92.0916	2.12053	0.464589	4.77952	1.75715e-06	8.77361e-06
ENSMUSG00000051359	Ncald	93.7632	6.54604	0.69431	7.98166	1.44384e-15	1.8635e-14	93.7632	6.20625	0.693592	8.07982	6.48599e-16	8.71139e-15
ENSMUSG00000051457	Spn	457.009	4.00644	0.309922	12.885	5.46416e-38	2.66273e-36	457.009	3.55441	0.310382	11.4119	3.64819e-30	1.21107e-28
ENSMUSG00000051703	Tmem198	31.4896	3.1363	0.574672	5.65005	1.60405e-08	1.05713e-07	31.4896	2.5869	0.577995	4.77388	1.80714e-06	8.99371e-06
ENSMUSG00000051851	Cxx1c	16.4505	3.09715	0.744041	3.93525	8.31101e-05	0.000317728	16.4505	4.09051	0.736592	4.9468	7.54442e-07	3.96767e-06
ENSMUSG00000051998	Lax1	13061.9	2.43663	0.179594	13.5925	4.43946e-42	2.69101e-40	13061.9	2.72909	0.179555	15.2185	2.66698e-52	2.3039e-50
ENSMUSG00000052271	Bhlha15	4777.49	7.09005	0.3731	19.0581	5.62681e-81	1.475e-78	4777.49	7.16633	0.372767	19.2902	6.49031e-83	1.70136e-80
ENSMUSG00000052364	B630019K06Rik	20.2586	3.86185	0.67	5.26315	1.41606e-07	8.23002e-07	20.2586	4.82733	0.664172	6.2802	3.38136e-10	2.73459e-09
ENSMUSG00000052605	Isoc2b	301.721	2.69197	0.293855	9.15506	5.43297e-20	9.46196e-19	301.721	2.37211	0.294684	8.1035	5.33981e-16	7.22943e-15
ENSMUSG00000052911	Lamb2	19.557	2.87964	0.626204	4.5666	4.95698e-06	2.31397e-05	19.557	3.30379	0.623499	5.17413	2.28972e-07	1.30093e-06
ENSMUSG00000053025	Sv2b	25.8529	2.42281	0.653314	4.06479	4.80763e-05	0.000191349	25.8529	2.39001	0.652805	3.98049	6.87741e-05	0.000262922
ENSMUSG00000053070	9230110C19Rik	13.2755	3.74499	0.727655	4.81778	1.45163e-06	7.36421e-06	13.2755	3.9649	0.726044	5.07917	3.7909e-07	2.0898e-06
ENSMUSG00000053094	Tmem248	6436.07	3.00781	0.200461	15.0441	3.77147e-51	3.11638e-49	6436.07	2.9514	0.200442	14.7593	2.67878e-49	2.01624e-47
ENSMUSG00000053110	Yap1	23.0518	4.07546	0.676487	5.51826	3.42376e-08	2.15727e-07	23.0518	5.06815	0.670803	6.54942	5.77596e-11	5.01815e-10
ENSMUSG00000053219	Raet1e	10.0756	2.64133	0.756309	3.59459	0.000324903	0.00111007	10.0756	3.95392	0.741664	4.92283	8.53033e-07	4.45841e-06
ENSMUSG00000053317	Sec61b	2650.07	3.09784	0.26783	11.4243	3.16045e-30	1.04233e-28	2650.07	2.61317	0.267857	9.76366	1.6123e-22	3.47216e-21
ENSMUSG00000053334	Ficd	826.931	2.9493	0.263969	11.2248	3.08184e-29	9.42784e-28	826.931	3.41867	0.263739	13.0003	1.21809e-38	5.95495e-37
ENSMUSG00000053398	Phgdh	6620.7	2.11627	0.213854	9.92233	3.32908e-23	7.19991e-22	6620.7	2.4219	0.213789	11.3365	8.65818e-30	2.83705e-28
ENSMUSG00000053460	Ggcx	728.651	3.21972	0.248878	12.8852	5.45243e-38	2.66273e-36	728.651	2.86812	0.24921	11.4945	1.40567e-30	4.7919e-29
ENSMUSG00000053469	Tg	521.542	3.79937	0.764061	5.31188	1.08499e-07	6.40626e-07	521.542	2.95475	0.760416	4.31135	1.62258e-05	6.9649e-05
ENSMUSG00000053644	Aldh7a1	544.268	2.7361	0.227845	12.0517	1.89942e-33	7.32964e-32	544.268	3.5699	0.227229	15.6955	1.6238e-55	1.56255e-53
ENSMUSG00000053687	Dpep2	66.6323	2.54235	0.410796	6.27047	3.59956e-10	2.89106e-09	66.6323	3.76112	0.406031	9.18319	4.18488e-20	7.64746e-19
ENSMUSG00000053897	Slc39a8	38.1215	2.06239	0.491957	4.35643	1.32199e-05	5.7526e-05	38.1215	3.3772	0.48423	6.96667	3.24527e-12	3.1833e-11
ENSMUSG00000053957	Gm12474	23.0269	4.47518	0.709834	5.91241	3.37139e-09	2.41558e-08	23.0269	5.7599	0.703229	7.09728	1.27238e-12	1.2966e-11
ENSMUSG00000054074	Skida1	18.6026	3.76481	0.79424	4.57953	4.66014e-06	2.18479e-05	18.6026	4.00371	0.790627	4.78008	1.75225e-06	8.75206e-06
ENSMUSG00000054203	Ifi205	5.24589	2.68111	0.880036	3.21098	0.00132284	0.00396852	5.24589	2.84429	0.875167	3.36751	0.000758496	0.00236073
ENSMUSG00000054277	Arfgap3	2894.22	4.20294	0.224799	18.7326	2.68247e-78	6.17944e-76	2894.22	4.377	0.224741	19.5118	8.7088e-85	2.45201e-82
ENSMUSG00000054320	Lrrc36	10.289	3.28988	0.877826	3.82978	0.000128257	0.000473077	10.289	3.84417	0.870248	4.68363	2.81838e-06	1.35904e-05
ENSMUSG00000054342	Kcnn4	7722.1	5.00743	0.289329	17.4218	5.63649e-68	8.40168e-66	7722.1	5.50276	0.289154	19.1167	1.83381e-81	4.4256e-79
ENSMUSG00000054408	Spcs3	17262.8	3.53474	0.200611	17.6188	1.76607e-69	2.88724e-67	17262.8	3.34352	0.200573	16.6925	1.48594e-62	1.89851e-60
ENSMUSG00000054414	Slc30a7	2987.92	2.45812	0.219227	11.2488	2.34676e-29	7.29655e-28	2987.92	2.29448	0.219245	10.504	8.27931e-26	2.13716e-24
ENSMUSG00000054474	Thnsl2	324.087	8.38749	0.585245	10.5178	7.15443e-26	1.81293e-24	324.087	8.69471	0.584787	10.8015	3.3854e-27	9.40981e-26
ENSMUSG00000054598	9130230L23Rik	35.7691	2.94534	0.547253	5.41025	6.2936e-08	3.84289e-07	35.7691	2.49139	0.550501	4.53581	5.73816e-06	2.65822e-05
ENSMUSG00000054619	Mettl7a1	287.048	4.08819	0.378001	10.7996	3.45523e-27	9.51689e-26	287.048	4.16824	0.377897	11.051	2.16896e-28	6.53008e-27
ENSMUSG00000054708	Ankrd24	47.0843	2.06105	0.453094	4.67438	2.94839e-06	1.42944e-05	47.0843	2.5838	0.450754	5.91681	3.28245e-09	2.3563e-08
ENSMUSG00000054850	Smim10l2a	47.6366	5.52344	0.622475	7.35125	1.96364e-13	2.14786e-12	47.6366	5.64802	0.622029	7.4546	9.01421e-14	1.00922e-12
ENSMUSG00000054934	Kcnmb4	320.982	6.12785	0.471317	12.055	1.82632e-33	7.06548e-32	320.982	6.95627	0.4704	13.6673	1.59295e-42	9.27942e-41
ENSMUSG00000055053	Nfic	375.243	2.28381	0.317511	7.29105	3.07548e-13	3.32099e-12	375.243	2.09643	0.31779	6.77799	1.21858e-11	1.13248e-10
ENSMUSG00000055407	Map6	18.541	3.98203	0.733688	5.30728	1.11276e-07	6.55496e-07	18.541	3.21829	0.737646	4.45949	8.21546e-06	3.70207e-05
ENSMUSG00000055629	B4galnt4	18.0039	4.8643	0.712638	5.90024	3.62966e-09	2.58358e-08	18.0039	3.99698	0.718425	5.15669	2.51355e-07	1.4212e-06
ENSMUSG00000055633	Zfp580	29.0299	2.25978	0.47936	4.75693	1.96561e-06	9.76956e-06	29.0299	2.40575	0.480273	5.02862	4.94029e-07	2.67684e-06
ENSMUSG00000055733	Nap1l3	60.1531	3.51091	0.628983	6.0121	1.83134e-09	1.34771e-08	60.1531	3.85104	0.627059	6.39262	1.63072e-10	1.35929e-09
ENSMUSG00000055895	Oosp2	87.3665	4.61458	0.546628	7.52773	5.16294e-14	5.91094e-13	87.3665	6.23548	0.542525	9.89865	4.21949e-23	9.33815e-22
ENSMUSG00000055912	Tmem150a	511.398	4.41983	0.459266	9.91873	3.45126e-23	7.44297e-22	511.398	4.97886	0.458488	11.0778	1.60835e-28	4.89067e-27
ENSMUSG00000056498	Tmem154	8367.3	3.96596	0.21931	18.1709	8.78068e-74	1.73379e-71	8367.3	4.43708	0.219228	20.2883	1.6299e-91	5.38718e-89
ENSMUSG00000056592	Zfp658	411.172	4.95011	0.441109	11.2891	1.48468e-29	4.69296e-28	411.172	5.56828	0.44033	12.6778	7.85415e-37	3.51219e-35
ENSMUSG00000056629	Fkbp2	3136.01	3.59247	0.323062	11.0601	1.9587e-28	5.7938e-27	3136.01	3.51395	0.322884	10.9024	1.12279e-27	3.19082e-26
ENSMUSG00000056888	Glipr1	4921.69	3.92277	0.297648	13.2328	5.67574e-40	3.03852e-38	4921.69	3.93504	0.297497	13.3055	2.15067e-40	1.13145e-38
ENSMUSG00000056999	Ide	5036.73	2.45309	0.243839	10.0991	5.57428e-24	1.25372e-22	5036.73	2.30397	0.243782	9.51315	1.84973e-21	3.72988e-20
ENSMUSG00000057060	Slc35f3	34.257	5.33582	0.68243	6.90214	5.12234e-12	5.00836e-11	34.257	6.02328	0.67984	7.57921	3.47656e-14	4.01959e-13
ENSMUSG00000057457	Phex	66.3033	4.12096	0.586105	6.37326	1.8505e-10	1.52741e-09	66.3033	6.15621	0.579264	9.12183	7.38659e-20	1.31814e-18
ENSMUSG00000057895	Zfp105	81.3157	6.59283	0.593406	8.1351	4.11597e-16	5.5626e-15	81.3157	6.66402	0.593335	8.20197	2.36476e-16	3.29247e-15
ENSMUSG00000057897	Camk2b	98.0507	2.90777	0.396839	7.31004	2.6706e-13	2.88995e-12	98.0507	3.3867	0.395922	8.4533	2.83173e-17	4.25011e-16
ENSMUSG00000058173	Smco4	27.8987	3.25108	0.69265	4.76763	1.86408e-06	9.30449e-06	27.8987	2.91269	0.692999	4.19063	2.78179e-05	0.000114247
ENSMUSG00000058385	Hist1h2bg	41.8385	3.20614	0.480104	6.63831	3.1729e-11	2.83937e-10	41.8385	2.29196	0.486332	4.81702	1.45715e-06	7.38236e-06
ENSMUSG00000058715	Fcer1g	404.076	4.30494	0.862516	4.74682	2.0664e-06	1.02404e-05	404.076	3.54679	0.856555	4.50331	6.69022e-06	3.06842e-05
ENSMUSG00000059602	Syn3	31.2449	3.5537	0.518415	6.64236	3.08708e-11	2.76745e-10	31.2449	3.3035	0.521118	6.08248	1.18337e-09	9.02302e-09
ENSMUSG00000059606	Rnase2b	13.7775	3.60822	0.724475	4.86125	1.16648e-06	5.9916e-06	13.7775	4.09401	0.720874	5.29054	1.21956e-07	7.22329e-07
ENSMUSG00000059708	Akap17b	411.706	3.71133	0.277349	13.3948	6.48784e-41	3.63989e-39	411.706	3.47649	0.277782	12.5358	4.75632e-36	2.03705e-34
ENSMUSG00000059901	Adamts14	65.2905	4.55625	0.618647	7.45875	8.73442e-14	9.8442e-13	65.2905	4.36064	0.618307	7.04896	1.80261e-12	1.81383e-11
ENSMUSG00000060275	Nrg2	567.758	7.72458	0.477219	13.9349	3.88652e-44	2.55804e-42	567.758	8.03903	0.476749	14.5117	1.0214e-47	7.22293e-46
ENSMUSG00000060579	Fhit	140.068	2.68116	0.375078	7.26185	3.81825e-13	4.09687e-12	140.068	3.35445	0.374033	9.02444	1.80616e-19	3.14557e-18
ENSMUSG00000060671	Atp8b2	4291.71	3.07999	0.387442	8.1256	4.45168e-16	6.00562e-15	4291.71	2.72717	0.387077	7.25971	3.87916e-13	4.11002e-12
ENSMUSG00000061126	Cyp4f39	19.5744	3.2922	0.753614	4.38178	1.17715e-05	5.16368e-05	19.5744	4.0777	0.747745	5.28491	1.25769e-07	7.43465e-07
ENSMUSG00000061356	Nuggc	1189.3	4.37657	0.818189	6.539	6.19298e-11	5.35293e-10	1189.3	4.38964	0.813173	6.58849	4.44333e-11	3.90273e-10
ENSMUSG00000061544	Zfp229	62.0217	2.53287	0.553297	4.87868	1.06796e-06	5.51914e-06	62.0217	2.60123	0.552609	5.02404	5.05951e-07	2.73462e-06
ENSMUSG00000061603	Akap6	62.635	3.5587	0.398289	8.77402	1.72392e-18	2.7331e-17	62.635	3.27176	0.40079	7.97886	1.47695e-15	1.92092e-14
ENSMUSG00000061666	Gdpd1	58.0978	4.43917	0.602785	6.81955	9.13231e-12	8.67256e-11	58.0978	5.41326	0.599651	8.07077	6.98571e-16	9.35712e-15
ENSMUSG00000062110	Scfd2	1123.27	2.29384	0.243632	9.43029	4.08948e-21	7.6951e-20	1123.27	2.13766	0.243749	8.78263	1.59689e-18	2.62193e-17
ENSMUSG00000062980	Cped1	154.527	5.23096	0.581424	8.90578	5.30102e-19	8.72258e-18	154.527	5.41415	0.5802	9.21711	3.05229e-20	5.63191e-19
ENSMUSG00000062995	Ica1	262.785	7.80391	0.544141	10.2367	1.35732e-24	3.17978e-23	262.785	7.84319	0.543918	10.3119	6.22862e-25	1.53734e-23
ENSMUSG00000063145	Bbs5	13.4554	3.02342	0.693397	4.17979	2.9178e-05	0.000119833	13.4554	2.94861	0.69467	4.1243	3.71872e-05	0.000148984
ENSMUSG00000063160	Numbl	28.761	2.33997	0.569521	4.27729	1.89186e-05	7.99218e-05	28.761	2.48199	0.569201	4.48889	7.15966e-06	3.26305e-05
ENSMUSG00000063354	Slc39a4	1094.09	7.08479	0.488781	14.0215	1.15146e-44	7.71224e-43	1094.09	8.0243	0.487919	15.7644	5.47052e-56	5.47196e-54
ENSMUSG00000063445	Nmral1	656.307	2.92864	0.246188	11.946	6.81612e-33	2.57152e-31	656.307	2.34402	0.246804	9.55377	1.25058e-21	2.55907e-20
ENSMUSG00000063522	2010109I03Rik	159.644	3.01146	0.31684	9.58442	9.29806e-22	1.82882e-20	159.644	3.35701	0.316578	10.577	3.81104e-26	1.00421e-24
ENSMUSG00000063529	Stmnd1	36.8227	4.61746	0.704364	6.03391	1.60041e-09	1.18754e-08	36.8227	6.20715	0.697486	7.77034	7.82762e-15	9.53614e-14
ENSMUSG00000063605	Ccdc102a	15.0566	2.46702	0.673899	3.79587	0.000147127	0.000535533	15.0566	3.11562	0.668817	4.62698	3.71039e-06	1.7585e-05
ENSMUSG00000063820	Arl9	4.221	2.9848	0.961568	3.47364	0.000513447	0.00169374	4.221	2.02768	0.963029	2.60402	0.00921382	0.0218102
ENSMUSG00000064043	Trerf1	74.8128	3.11523	0.557679	5.81842	5.94055e-09	4.12045e-08	74.8128	3.02577	0.557299	5.94929	2.6931e-09	1.96289e-08
ENSMUSG00000064105	Cnnm2	112.519	2.0375	0.357682	5.72864	1.01239e-08	6.86549e-08	112.519	2.51113	0.356829	7.07124	1.5355e-12	1.55431e-11
ENSMUSG00000064158	Izumo1	36.8283	4.56823	0.619482	6.36938	1.89793e-10	1.56317e-09	36.8283	5.48252	0.615677	7.42334	1.14207e-13	1.26745e-12
ENSMUSG00000065979	Cpped1	282.279	2.18083	0.256069	8.55586	1.16992e-17	1.77166e-16	282.279	2.50217	0.255904	9.80934	1.02641e-22	2.22619e-21
ENSMUSG00000066235	Pomgnt2	16.6732	3.59545	0.772576	4.85119	1.22722e-06	6.29086e-06	16.6732	5.32495	0.76015	6.31369	2.72453e-10	2.22589e-09
ENSMUSG00000066279	Chrna10	15.0953	3.99406	0.751635	5.24135	1.59407e-07	9.23635e-07	15.0953	5.11518	0.743601	6.2317	4.61408e-10	3.68254e-09
ENSMUSG00000066363	Serpina3f	2291.79	2.48364	0.35087	6.82894	8.55444e-12	8.15434e-11	2291.79	3.96923	0.350317	11.0354	2.57971e-28	7.69058e-27
ENSMUSG00000066456	Hmgn3	574.319	2.5147	0.354316	7.19767	6.125e-13	6.43125e-12	574.319	2.50029	0.35424	7.27491	3.4666e-13	3.68832e-12
ENSMUSG00000066894	Vsig10	30.1714	3.43628	0.704713	4.71762	2.38616e-06	1.17295e-05	30.1714	3.15911	0.704425	4.50072	6.77239e-06	3.10195e-05
ENSMUSG00000066975	Cryba4	51.1185	6.14094	0.675907	7.69682	1.39499e-14	1.67664e-13	51.1185	6.09652	0.675462	7.75617	8.75302e-15	1.05536e-13
ENSMUSG00000067085	Gm10197	124.91	2.09238	0.309365	6.784	1.16891e-11	1.09501e-10	124.91	2.44334	0.309061	7.91954	2.38387e-15	3.04574e-14
ENSMUSG00000067149	Jchain	2.05379e+06	8.78884	0.739636	16.0079	1.12459e-57	1.11753e-55	2.05379e+06	9.50161	0.736167	16.9407	2.25544e-64	3.11743e-62
ENSMUSG00000067220	Cnga1	5.41362	3.10743	0.896673	3.32554	0.000882479	0.00275338	5.41362	2.98397	0.894262	3.03637	0.00239442	0.00662989
ENSMUSG00000067338	Tuba3b	47.4436	5.24104	0.688214	6.68791	2.26373e-11	2.05601e-10	47.4436	6.46175	0.684121	7.99778	1.2668e-15	1.65896e-14
ENSMUSG00000067370	B3galt4	444.205	2.41697	0.277355	8.74984	2.13658e-18	3.36977e-17	444.205	2.25627	0.27773	8.1694	3.0993e-16	4.2567e-15
ENSMUSG00000067424	Zfp563	186.449	2.17886	0.350605	6.22541	4.80305e-10	3.80341e-09	186.449	2.22947	0.350832	6.36113	2.00272e-10	1.65216e-09
ENSMUSG00000068036	Afdn	28.1722	2.60365	0.524884	5.02492	5.03642e-07	2.73967e-06	28.1722	2.28051	0.528351	4.38002	1.18668e-05	5.20701e-05
ENSMUSG00000068129	Cst7	7.9051	3.24743	0.866484	4.13599	3.5343e-05	0.000143678	7.9051	3.75096	0.859301	4.51806	6.241e-06	2.87714e-05
ENSMUSG00000068220	Lgals1	1226.03	4.19698	0.272748	15.2179	2.68932e-52	2.32321e-50	1226.03	3.62294	0.272996	13.2849	2.83381e-40	1.48059e-38
ENSMUSG00000068227	Il2rb	467.976	7.19716	0.454997	14.8263	9.90581e-50	8.01106e-48	467.976	6.54907	0.454999	13.5967	4.19076e-42	2.38638e-40
ENSMUSG00000068551	Zfp467	422.992	2.64573	0.348064	7.74044	9.90756e-15	1.19932e-13	422.992	3.80942	0.346952	11.0796	1.57647e-28	4.80335e-27
ENSMUSG00000068758	Il3ra	96.6403	2.53258	0.395091	6.46508	1.01244e-10	8.59472e-10	96.6403	3.20995	0.393501	8.20131	2.37777e-16	3.30755e-15
ENSMUSG00000069355	Gm5152	38.0516	6.33553	0.655754	7.41474	1.21862e-13	1.35736e-12	38.0516	4.20018	0.666117	5.44875	5.07259e-08	3.14149e-07
ENSMUSG00000069769	Msi2	410.391	2.14397	0.295647	7.24072	4.46309e-13	4.73199e-12	410.391	2.14847	0.295782	7.18991	6.48327e-13	6.77468e-12
ENSMUSG00000069920	B3gnt9	655.75	3.93189	0.275641	14.2807	2.88839e-46	2.11292e-44	655.75	4.1509	0.275564	15.0488	3.51761e-51	2.87536e-49
ENSMUSG00000070284	Gmppb	2461.65	2.72981	0.213493	12.8388	9.93903e-38	4.73708e-36	2461.65	2.5823	0.21354	12.1333	7.03135e-34	2.8059e-32
ENSMUSG00000070332	Trim80	41.619	4.48016	0.583808	6.81851	9.19902e-12	8.725e-11	41.619	5.5617	0.579753	8.19737	2.45711e-16	3.40857e-15
ENSMUSG00000070570	Slc17a7	14.7379	3.86581	0.697099	5.12019	3.05224e-07	1.71051e-06	14.7379	3.75093	0.698299	5.01301	5.35855e-07	2.87885e-06
ENSMUSG00000070780	Rbm47	597.81	6.67884	0.371651	17.3235	3.12509e-67	4.56864e-65	597.81	6.48756	0.37163	16.8658	8.03531e-64	1.08114e-61
ENSMUSG00000070803	Cited4	84.831	4.65237	0.549773	8.08857	6.03675e-16	8.02999e-15	84.831	5.36862	0.547927	9.18701	4.03921e-20	7.40797e-19
ENSMUSG00000070972	Dnajc25	463.945	2.85896	0.352375	8.15281	3.55564e-16	4.82248e-15	463.945	2.47361	0.352608	7.08284	1.41231e-12	1.43439e-11
ENSMUSG00000071176	Arhgef10	175.856	2.4758	0.270275	9.16986	4.73646e-20	8.28689e-19	175.856	2.47871	0.270869	9.14758	5.82239e-20	1.04886e-18
ENSMUSG00000071230	Npw	5.17027	3.37065	0.940034	3.50092	0.000463656	0.0015412	5.17027	2.01779	0.946942	2.29266	0.0218674	0.0464023
ENSMUSG00000071234	Syndig1l	23.7992	5.00421	0.707841	6.40974	1.45764e-10	1.21435e-09	23.7992	5.42715	0.705828	6.78642	1.14953e-11	1.07355e-10
ENSMUSG00000071398	2410004P03Rik	110.306	4.27392	0.473345	8.8229	1.11536e-18	1.78881e-17	110.306	4.5654	0.47282	9.45705	3.16758e-21	6.2872e-20
ENSMUSG00000071537	Klrg2	214.239	6.25512	0.521378	10.7553	5.59339e-27	1.52132e-25	214.239	6.72005	0.520525	11.6327	2.81219e-31	9.94339e-30
ENSMUSG00000071547	Nt5dc2	102.56	3.84468	0.570757	6.74418	1.53889e-11	1.41888e-10	102.56	2.90919	0.571755	5.27613	1.31938e-07	7.76609e-07
ENSMUSG00000071552	Tigit	630.945	9.66373	0.568517	11.8634	1.83439e-32	6.73671e-31	630.945	8.9986	0.568359	11.2084	3.70976e-29	1.16536e-27
ENSMUSG00000071586	Gm10337	6.63305	2.22592	0.838715	2.77249	0.00556295	0.0144062	6.63305	2.95647	0.828638	3.72051	0.000198824	0.000698456
ENSMUSG00000071648	Rom1	298.205	2.51007	0.33099	7.59127	3.16777e-14	3.69347e-13	298.205	2.06533	0.331909	6.39933	1.56056e-10	1.30367e-09
ENSMUSG00000071650	Ganab	7588.12	2.27763	0.305562	7.52356	5.33063e-14	6.09376e-13	7588.12	2.38901	0.305372	7.95006	1.86417e-15	2.40397e-14
ENSMUSG00000071713	Csf2rb	959.929	2.08683	0.31085	6.73502	1.63912e-11	1.50672e-10	959.929	2.80774	0.310418	9.12993	6.85441e-20	1.22894e-18
ENSMUSG00000072115	Ang	12.4476	3.70618	0.7337	4.64927	3.33113e-06	1.60293e-05	12.4476	3.27423	0.737523	4.25253	2.11373e-05	8.88502e-05
ENSMUSG00000072214	Sept5	34.0827	5.93098	0.682495	7.46676	8.21956e-14	9.28456e-13	34.0827	5.46616	0.683843	7.0494	1.79685e-12	1.80922e-11
ENSMUSG00000072623	Zfp9	288.499	8.04887	0.547876	10.6721	1.37528e-26	3.66837e-25	288.499	7.84628	0.547719	10.4797	1.07061e-25	2.75424e-24
ENSMUSG00000072680	Tmem254c	8.2522	2.26256	0.740775	3.02288	0.00250379	0.00705609	8.2522	2.50858	0.738803	3.34038	0.000836642	0.00257392
ENSMUSG00000072884	Gm10433	30.1262	2.98331	0.60382	4.92882	8.27267e-07	4.35518e-06	30.1262	3.73658	0.600112	5.99468	2.03887e-09	1.50847e-08
ENSMUSG00000072889	Nfxl1	1117.08	3.05302	0.252895	12.0405	2.17525e-33	8.3306e-32	1117.08	2.71874	0.253056	10.7537	5.69003e-27	1.5644e-25
ENSMUSG00000073028	Igkv4-71	781.15	6.05622	0.424304	13.9451	3.37046e-44	2.22802e-42	781.15	6.11354	0.423942	13.8271	1.74872e-43	1.06778e-41
ENSMUSG00000073079	Srp54a	150.856	2.35257	0.277532	8.48404	2.17513e-17	3.23271e-16	150.856	2.08914	0.27914	7.51586	5.65401e-14	6.42959e-13
ENSMUSG00000073145	Gm12000	49.1337	3.05235	0.483725	6.30162	2.9456e-10	2.38471e-09	49.1337	3.10939	0.484133	6.39377	1.61841e-10	1.34977e-09
ENSMUSG00000073152	Gm10475	45.1191	5.38375	0.688545	6.85856	6.95571e-12	6.68065e-11	45.1191	6.2448	0.685411	7.66281	1.81903e-14	2.13729e-13
ENSMUSG00000073176	Zfp449	16.4964	2.95785	0.842195	4.03773	5.39717e-05	0.000212642	16.4964	4.06124	0.833088	4.63684	3.53783e-06	1.68091e-05
ENSMUSG00000073394	Runx2os1	11.3089	4.12425	0.789379	5.01934	5.18506e-07	2.8151e-06	11.3089	4.0623	0.789287	5.0812	3.75053e-07	2.06905e-06
ENSMUSG00000073471	Rsph3a	126.192	2.01732	0.348702	5.81083	6.21637e-09	4.30194e-08	126.192	2.10665	0.349151	6.06486	1.32066e-09	1.00146e-08
ENSMUSG00000073489	Ifi204	19.3894	2.93687	0.601801	4.84403	1.27229e-06	6.51092e-06	19.3894	2.51324	0.606293	4.13447	3.55781e-05	0.000143331
ENSMUSG00000073542	Cep76	341.848	2.49311	0.290058	8.60359	7.72584e-18	1.17817e-16	341.848	2.26589	0.29053	7.85019	4.15402e-15	5.19389e-14
ENSMUSG00000073633	Fbxo36	49.3128	3.08873	0.564721	5.40664	6.42186e-08	3.91805e-07	49.3128	3.43598	0.563403	6.0344	1.59559e-09	1.19622e-08
ENSMUSG00000073731	AI507597	35.3613	3.35791	0.6085	5.58312	2.36238e-08	1.52452e-07	35.3613	3.57351	0.607468	5.90443	3.53861e-09	2.533e-08
ENSMUSG00000073755	5730409E04Rik	40.4191	4.5822	0.715976	6.09838	1.0715e-09	8.09696e-09	40.4191	5.78063	0.710834	7.08885	1.3523e-12	1.37619e-11
ENSMUSG00000073787	Gm10575	11.9231	2.13871	0.685319	3.20326	0.00135881	0.0040644	11.9231	2.5434	0.68194	3.73445	0.000188127	0.000664606
ENSMUSG00000073802	Cdkn2b	23.0485	2.97252	0.667651	4.14446	3.40618e-05	0.000138803	23.0485	2.50711	0.670071	3.78912	0.000151185	0.000542381
ENSMUSG00000074006	Omp	35.5836	2.37564	0.554061	4.55493	5.24025e-06	2.43573e-05	35.5836	2.57374	0.553067	4.89845	9.65967e-07	5.01248e-06
ENSMUSG00000074121	Ntf5	10.4736	3.32434	0.797765	4.07645	4.57281e-05	0.00018248	10.4736	3.40562	0.79584	4.11351	3.89691e-05	0.000155386
ENSMUSG00000074170	Plekhf1	245.001	5.13892	0.424673	11.7998	3.91101e-32	1.41917e-30	245.001	6.00465	0.423656	13.7158	8.16693e-43	4.81279e-41
ENSMUSG00000074194	Zfp791	13.4179	4.06216	0.793465	4.63266	3.61002e-06	1.726e-05	13.4179	3.74007	0.793654	4.62377	3.76825e-06	1.78259e-05
ENSMUSG00000074217	2210011C24Rik	37.8742	5.96317	0.673159	7.55455	4.20325e-14	4.85609e-13	37.8742	5.75555	0.67364	7.37358	1.6611e-13	1.81955e-12
ENSMUSG00000074227	Spint2	4986.08	3.03905	0.193485	15.7309	9.2859e-56	8.76912e-54	4986.08	3.48175	0.193425	18.0203	1.34977e-72	2.50267e-70
ENSMUSG00000074344	Tmigd3	8.88908	2.08219	0.767953	2.91091	0.00360373	0.00975798	8.88908	2.86127	0.759024	3.71057	0.000206791	0.000724436
ENSMUSG00000074476	Spc24	287.958	4.37466	0.557142	7.88142	3.23691e-15	4.09094e-14	287.958	2.00571	0.558535	3.90668	9.35712e-05	0.000348178
ENSMUSG00000074591	Ankub1	22.8483	2.49859	0.595762	4.32939	1.49526e-05	6.42201e-05	22.8483	2.86198	0.593783	4.83432	1.33602e-06	6.8027e-06
ENSMUSG00000074607	Tox2	164.27	4.07958	0.804515	5.85767	4.69416e-09	3.29349e-08	164.27	4.00687	0.800052	5.83746	5.30041e-09	3.70687e-08
ENSMUSG00000074673	Ttll9	33.6217	3.34399	0.507112	6.47897	9.23522e-11	7.87506e-10	33.6217	3.93216	0.50475	7.53583	4.85228e-14	5.55528e-13
ENSMUSG00000074743	Thbd	149.333	2.6819	0.620098	4.39925	1.08623e-05	4.78006e-05	149.333	3.7929	0.617313	6.53185	6.49606e-11	5.60852e-10
ENSMUSG00000074758	Gm5535	32.8718	5.23136	0.63201	7.04798	1.81535e-12	1.84496e-11	32.8718	3.71636	0.639982	5.33576	9.51461e-08	5.70201e-07
ENSMUSG00000074813	Gm14005	74.9622	5.44151	0.554828	8.98274	2.64107e-19	4.42721e-18	74.9622	4.2599	0.558071	7.16305	7.89007e-13	8.20524e-12
ENSMUSG00000074892	B3galt5	121.696	5.69074	0.550005	8.50084	1.88225e-17	2.81394e-16	121.696	7.2252	0.547214	10.4263	1.88145e-25	4.75966e-24
ENSMUSG00000074899	Sptbn5	7.67158	2.46029	0.746391	3.22461	0.00126144	0.00380083	7.67158	2.00358	0.753463	2.78961	0.00527723	0.0133414
ENSMUSG00000074912	Gm14207	44.9286	5.21231	0.679216	6.74061	1.57724e-11	1.45247e-10	44.9286	6.50599	0.675011	8.01028	1.14451e-15	1.50399e-14
ENSMUSG00000075122	Cd80	67.5577	3.18312	0.441302	7.16722	7.65347e-13	7.9592e-12	67.5577	2.54931	0.444377	5.78647	7.18823e-09	4.94972e-08
ENSMUSG00000075273	Ttc30b	49.4386	3.57966	0.627209	5.86725	4.4308e-09	3.11735e-08	49.4386	4.18149	0.624453	6.4577	1.06304e-10	9.01917e-10
ENSMUSG00000075307	Klhl41	20.7022	2.11642	0.767005	3.05001	0.00228831	0.00650552	20.7022	4.98218	0.741631	6.3573	2.05337e-10	1.6912e-09
ENSMUSG00000075463	4930594M22Rik	33.2542	2.37541	0.5083	4.74605	2.07424e-06	1.02723e-05	33.2542	3.03845	0.504936	6.04102	1.53139e-09	1.15036e-08
ENSMUSG00000075514	Gm13375	4.06052	2.07899	0.98995	2.41757	0.0156247	0.0356138	4.06052	2.01847	0.981034	2.44124	0.014637	0.0327122
ENSMUSG00000075701	Selenos	8771.97	2.21377	0.363596	6.1409	8.20571e-10	6.29463e-09	8771.97	2.03752	0.363279	5.70812	1.14228e-08	7.65073e-08
ENSMUSG00000075702	Selenom	591.554	7.17567	0.51815	13.0277	8.51582e-39	4.34478e-37	591.554	7.2336	0.517418	13.1533	1.62898e-39	8.33906e-38
ENSMUSG00000076500	Gm20730	27.4325	4.02764	0.725215	4.90749	9.22499e-07	4.81982e-06	27.4325	4.46949	0.722006	5.04678	4.49308e-07	2.45025e-06
ENSMUSG00000076605	Igkj2	46447.6	6.029	0.336199	17.9178	8.56698e-72	1.5693e-69	46447.6	6.45327	0.335934	19.1882	4.64046e-82	1.17589e-79
ENSMUSG00000076606	Igkj3	112.14	3.79757	0.398087	9.40131	5.38871e-21	1.00528e-19	112.14	3.47075	0.399286	8.63206	6.0259e-18	9.48425e-17
ENSMUSG00000076608	Igkj5	30146.1	6.08527	0.291033	20.9391	2.35954e-97	9.96513e-95	30146.1	6.2878	0.290867	21.6822	3.02154e-104	1.6407e-101
ENSMUSG00000076620	Ighj2	134.813	4.9695	0.495234	9.6536	4.74587e-22	9.5193e-21	134.813	5.43294	0.494297	10.4664	1.23302e-25	3.15072e-24
ENSMUSG00000076937	Iglc2	131613	3.5872	0.319755	11.329	9.42495e-30	3.02953e-28	131613	3.93539	0.319528	12.4037	2.49595e-35	1.04719e-33
ENSMUSG00000078247	Airn	41.4884	5.41087	0.642956	6.96738	3.22902e-12	3.22774e-11	41.4884	5.14873	0.643505	6.66047	2.72962e-11	2.46005e-10
ENSMUSG00000078452	Raet1d	23.8755	3.02123	0.698491	4.35232	1.34704e-05	5.84151e-05	23.8755	3.02625	0.697479	4.46096	8.15919e-06	3.67998e-05
ENSMUSG00000078521	Aunip	39.3502	5.77277	0.73911	7.18199	6.8704e-13	7.17428e-12	39.3502	3.31466	0.748332	4.40071	1.07896e-05	4.76185e-05
ENSMUSG00000078588	Ccdc24	47.7229	4.81393	0.580159	6.9393	3.9406e-12	3.91077e-11	47.7229	5.52118	0.577862	7.82488	5.08142e-15	6.31192e-14
ENSMUSG00000078670	Fam174b	40.25	4.32342	0.66783	6.32221	2.57847e-10	2.09979e-09	40.25	4.65711	0.665665	6.6442	3.04868e-11	2.73141e-10
ENSMUSG00000078771	Evi2a	4319.56	2.49012	0.284461	8.78698	1.5363e-18	2.44329e-17	4319.56	2.03187	0.284387	7.21661	5.32994e-13	5.61583e-12
ENSMUSG00000078815	Cacng6	80.4212	7.17769	0.634045	8.99271	2.41199e-19	4.06111e-18	80.4212	6.38805	0.635211	8.23143	1.84991e-16	2.59945e-15
ENSMUSG00000078870	Gm14410	14.223	2.79096	0.628416	4.30136	1.69753e-05	7.22342e-05	14.223	3.42611	0.623603	5.16689	2.38027e-07	1.35036e-06
ENSMUSG00000078877	Gm14295	47.8983	2.74981	0.5008	5.4942	3.9248e-08	2.45769e-07	47.8983	3.21577	0.499127	6.32711	2.49796e-10	2.04298e-09
ENSMUSG00000078954	Arhgap8	67.8421	3.88553	0.577048	6.62155	3.55444e-11	3.16589e-10	67.8421	4.98498	0.573686	8.32235	8.62357e-17	1.2475e-15
ENSMUSG00000078963	Hsbp1l1	3.06235	2.28983	0.998133	2.73325	0.00627122	0.0160033	3.06235	2.01042	0.991074	2.38894	0.016897	0.037103
ENSMUSG00000079000	Dnmt3bos	7.48284	3.45628	0.875887	3.88875	0.000100763	0.000379396	7.48284	3.21125	0.875003	3.90732	9.33273e-05	0.000347463
ENSMUSG00000079018	Ly6c1	411.526	3.35998	0.764807	5.07455	3.88404e-07	2.14426e-06	411.526	4.90951	0.76055	7.19372	6.30482e-13	6.59728e-12
ENSMUSG00000079033	Mef2b	434.936	2.26622	0.341156	6.5229	6.89617e-11	5.93711e-10	434.936	2.66884	0.340804	7.76824	7.95865e-15	9.68802e-14
ENSMUSG00000079037	Prnp	455.251	2.87411	0.319686	9.04329	1.52019e-19	2.57957e-18	455.251	3.52561	0.319173	11.044	2.34464e-28	7.0173e-27
ENSMUSG00000079111	Kdelr2	2141.85	3.10592	0.253463	12.279	1.17493e-34	4.81498e-33	2141.85	2.52715	0.253567	10.02	1.24456e-23	2.84547e-22
ENSMUSG00000079299	Klrb1	210.009	5.47493	0.564728	9.41843	4.57872e-21	8.57327e-20	210.009	4.94092	0.56433	8.62616	6.34471e-18	9.96539e-17
ENSMUSG00000079355	Ackr4	83.5575	2.01607	0.380078	5.33889	9.3517e-08	5.58918e-07	83.5575	2.34141	0.379422	6.28589	3.25979e-10	2.64048e-09
ENSMUSG00000079469	Pigb	2738.96	2.68504	0.188266	14.2771	3.03799e-46	2.21003e-44	2738.96	3.19756	0.188164	17.0079	7.17585e-65	1.0102e-62
ENSMUSG00000079484	Phyhd1	167.981	3.27161	0.324023	10.0939	5.88113e-24	1.32078e-22	167.981	3.3162	0.324386	10.2273	1.49632e-24	3.59969e-23
ENSMUSG00000079499	6530402F18Rik	123.431	2.41863	0.57367	4.74813	2.05305e-06	1.01776e-05	123.431	2.48112	0.572518	4.81036	1.50657e-06	7.62514e-06
ENSMUSG00000079657	Rab26	181.948	4.42819	0.407638	10.7334	7.09586e-27	1.91286e-25	181.948	4.48532	0.407613	10.9415	7.29788e-28	2.10945e-26
ENSMUSG00000080115	Eef1akmt3	69.7737	4.7768	0.567802	7.97882	1.47735e-15	1.90352e-14	69.7737	4.82144	0.567325	8.0427	8.78832e-16	1.16697e-14
ENSMUSG00000081534	Slc48a1	1998.37	2.23849	0.257884	8.67484	4.14125e-18	6.41177e-17	1998.37	2.5401	0.25777	9.85242	6.69099e-23	1.46374e-21
ENSMUSG00000084780	Gm15350	4.35048	2.5297	0.934636	2.82455	0.00473465	0.0124521	4.35048	2.27976	0.931535	2.85871	0.00425372	0.0110515
ENSMUSG00000084822	Myadml2os	19.7252	3.22031	0.622743	5.03196	4.85499e-07	2.64973e-06	19.7252	3.58877	0.620966	5.50156	3.76441e-08	2.36798e-07
ENSMUSG00000084899	Gm15344	3677.12	4.73803	0.180526	26.2404	9.19587e-152	1.55349e-148	3677.12	4.20209	0.180642	23.2766	7.66042e-120	5.82345e-117
ENSMUSG00000084970	1700060J05Rik	73.6825	4.7946	0.525149	8.49135	2.04257e-17	3.04762e-16	73.6825	5.07793	0.52434	9.04919	1.44028e-19	2.54332e-18
ENSMUSG00000084980	Slc36a1os	9.46282	3.21642	0.886422	4.11021	3.95306e-05	0.00015955	9.46282	3.76524	0.878448	4.35653	1.32138e-05	5.76644e-05
ENSMUSG00000084990	Gm14549	9.42975	3.43486	0.756848	4.35698	1.31869e-05	5.73985e-05	9.42975	3.04095	0.761619	3.92366	8.72121e-05	0.00032732
ENSMUSG00000084997	Gm15471	83.9364	2.29465	0.424522	5.61401	1.9769e-08	1.29054e-07	83.9364	2.73984	0.423406	6.62031	3.58447e-11	3.18331e-10
ENSMUSG00000085037	4933421O10Rik	387.537	3.07207	0.273834	11.2683	1.88254e-29	5.88931e-28	387.537	3.14841	0.273961	11.5339	8.90595e-31	3.08442e-29
ENSMUSG00000085054	Gm15834	18.8343	2.15176	0.673409	3.22028	0.00128066	0.00385569	18.8343	2.30615	0.672058	3.45158	0.000557323	0.00178616
ENSMUSG00000085058	8030453O22Rik	7.83762	3.2709	0.82329	3.83398	0.000126088	0.000465527	7.83762	2.78718	0.826236	3.65008	0.000262163	0.000899659
ENSMUSG00000085147	Gm12609	3.66952	2.23613	0.929151	2.82963	0.0046602	0.0122733	3.66952	3.06784	0.914485	3.53471	0.000408223	0.0013443
ENSMUSG00000085396	Firre	185.11	4.6249	0.454747	10.0139	1.32458e-23	2.93142e-22	185.11	4.80765	0.454196	10.461	1.30437e-25	3.32745e-24
ENSMUSG00000085499	Gm15713	17.4845	2.40985	0.834335	2.79581	0.00517701	0.0135127	17.4845	2.50377	0.829796	3.43724	0.000587682	0.00187564
ENSMUSG00000085509	Gm11521	4.62298	2.08808	0.840965	2.46662	0.0136394	0.0316745	4.62298	2.39946	0.83585	2.7646	0.00569919	0.0142823
ENSMUSG00000085519	Gm13703	63.9642	3.17033	0.464353	6.70464	2.01907e-11	1.84151e-10	63.9642	3.60003	0.463098	7.7745	7.57442e-15	9.24249e-14
ENSMUSG00000085615	A330035P11Rik	48.6215	2.06932	0.487952	4.3712	1.23568e-05	5.40797e-05	48.6215	2.35738	0.487315	4.94605	7.57337e-07	3.98014e-06
ENSMUSG00000085651	Gm11695	28.607	4.6779	0.71572	6.10198	1.04762e-09	7.93228e-09	28.607	5.91908	0.710071	7.25498	4.01713e-13	4.25324e-12
ENSMUSG00000085662	Gm16220	20.0249	3.60336	0.676003	4.99666	5.83308e-07	3.14044e-06	20.0249	4.53592	0.669965	6.07609	1.23146e-09	9.36627e-09
ENSMUSG00000085668	Gm35202	14.06	3.99412	0.759823	5.12547	2.96797e-07	1.66513e-06	14.06	4.9015	0.753265	5.9966	2.0149e-09	1.49219e-08
ENSMUSG00000085720	Gm7854	39.6906	3.71032	0.512176	7.08178	1.42313e-12	1.45412e-11	39.6906	3.71565	0.512804	7.09855	1.26068e-12	1.28554e-11
ENSMUSG00000085837	Kcnmb4os2	420.553	7.91312	0.518691	10.9847	4.52654e-28	1.3159e-26	420.553	8.56763	0.518172	11.8039	3.72688e-32	1.36868e-30
ENSMUSG00000085912	Trp53cor1	8.32325	3.0329	0.861187	3.74296	0.000181865	0.000651985	8.32325	4.04263	0.84981	4.81001	1.50921e-06	7.63342e-06
ENSMUSG00000085918	Gm13032	5.72121	2.51783	0.886467	2.87237	0.00407404	0.0108918	5.72121	2.05196	0.887779	2.72821	0.00636787	0.01574
ENSMUSG00000086040	Wipf3	20.7711	3.1511	0.860963	2.71857	0.0065565	0.0166539	20.7711	2.70354	0.857764	3.1871	0.00143706	0.0041977
ENSMUSG00000086152	Gm11454	27.0221	4.95363	0.669186	6.10074	1.05575e-09	7.98989e-09	27.0221	5.31248	0.66763	6.44025	1.1928e-10	1.00639e-09
ENSMUSG00000086291	Gm15513	59.2572	2.31729	0.577583	4.14819	3.35116e-05	0.000136745	59.2572	2.25871	0.577258	4.00543	6.19046e-05	0.000239308
ENSMUSG00000086384	Banf2os	35.0594	6.33319	0.693948	7.68142	1.57337e-14	1.8762e-13	35.0594	4.63883	0.700887	6.11875	9.43109e-10	7.29351e-09
ENSMUSG00000086443	4933421A08Rik	11.9499	3.18334	0.742397	4.12598	3.6916e-05	0.000149593	11.9499	2.00237	0.753892	2.7541	0.00588545	0.0146957
ENSMUSG00000086514	Gm11747	117.905	6.82831	0.619388	8.7747	1.71358e-18	2.72239e-17	117.905	7.66583	0.618101	9.57101	1.05871e-21	2.18111e-20
ENSMUSG00000086537	Nespas	5.49337	2.50034	0.835767	3.16783	0.00153579	0.00453137	5.49337	2.43282	0.835871	3.09252	0.00198462	0.0056047
ENSMUSG00000086546	Gm13709	128.292	3.18735	0.401555	7.85501	3.99742e-15	4.99809e-14	128.292	3.7635	0.400416	9.41948	4.53323e-21	8.90481e-20
ENSMUSG00000086564	Cd101	113.59	3.00151	0.59815	5.1524	2.5718e-07	1.45467e-06	113.59	2.96984	0.597054	5.12406	2.99024e-07	1.67701e-06
ENSMUSG00000086601	Rapgef3os1	69.9291	5.82219	0.618422	7.64912	2.02365e-14	2.39436e-13	69.9291	6.23214	0.617116	8.13143	4.24268e-16	5.78526e-15
ENSMUSG00000086604	Gm15510	18.8686	2.54757	0.67912	4.09292	4.25967e-05	0.000170836	18.8686	2.83228	0.677337	4.46157	8.13595e-06	3.67059e-05
ENSMUSG00000086657	Stamos	17.5156	2.42542	0.639151	3.56963	0.000357484	0.00121186	17.5156	2.25201	0.641767	3.40765	0.000655242	0.00206944
ENSMUSG00000086765	Gm11827	42.8515	5.42671	0.681916	7.00631	2.4468e-12	2.46528e-11	42.8515	6.35014	0.678868	7.8925	2.96192e-15	3.74963e-14
ENSMUSG00000086937	Gm15063	46.9547	5.55179	0.607264	7.68552	1.5238e-14	1.82138e-13	46.9547	5.21832	0.608296	7.34619	2.03941e-13	2.2148e-12
ENSMUSG00000086968	4933431E20Rik	5.31752	2.4802	0.873218	2.9829	0.00285531	0.00793496	5.31752	2.08375	0.875388	2.53612	0.0112087	0.0258599
ENSMUSG00000087058	Gm12301	8.89323	3.66049	0.836224	4.46864	7.87186e-06	3.53989e-05	8.89323	3.8297	0.832434	4.67902	2.88246e-06	1.38818e-05
ENSMUSG00000087120	Gm12279	8.99033	2.26402	0.714509	3.29142	0.000996812	0.00306358	8.99033	2.47251	0.713093	3.50344	0.000459299	0.00149533
ENSMUSG00000087222	E030042O20Rik	32.6632	2.22532	0.498719	4.5546	5.24844e-06	2.43805e-05	32.6632	2.19073	0.500548	4.50782	6.54966e-06	3.00943e-05
ENSMUSG00000087305	A430035B10Rik	492.488	2.17743	0.277897	7.88367	3.17914e-15	4.02127e-14	492.488	2.78097	0.277486	10.0402	1.01503e-23	2.33119e-22
ENSMUSG00000087326	Gm12503	30.7928	4.58445	0.643223	6.29565	3.06108e-10	2.47294e-09	30.7928	4.76608	0.642218	6.50434	7.8036e-11	6.71454e-10
ENSMUSG00000087380	2210408F21Rik	52.8286	5.46016	0.607267	7.25737	3.94676e-13	4.21987e-12	52.8286	5.53739	0.606976	7.39778	1.3848e-13	1.52679e-12
ENSMUSG00000087397	Rapgef3os2	85.1323	5.86398	0.607477	7.96775	1.61588e-15	2.07499e-14	85.1323	6.21471	0.606265	8.4365	3.2698e-17	4.8835e-16
ENSMUSG00000087436	Gm16156	176.921	2.99062	0.396654	7.55909	4.05889e-14	4.70003e-13	176.921	3.20188	0.396327	8.12483	4.47982e-16	6.10315e-15
ENSMUSG00000087515	Gm13554	445.546	8.74009	0.540236	11.038	2.50646e-28	7.3568e-27	445.546	8.83269	0.540058	11.1394	8.06468e-29	2.49218e-27
ENSMUSG00000087530	Gm15533	41.6965	4.48173	0.559191	7.39801	1.3824e-13	1.53193e-12	41.6965	4.58582	0.559273	7.51221	5.81396e-14	6.6016e-13
ENSMUSG00000087593	Gm16174	21.7961	3.12713	0.642372	4.64835	3.34608e-06	1.6079e-05	21.7961	3.09808	0.64283	4.72353	2.31784e-06	1.13423e-05
ENSMUSG00000089663	Gm15651	51.3645	5.3345	0.572885	8.27456	1.2893e-16	1.80004e-15	51.3645	5.11234	0.573696	7.96711	1.62434e-15	2.10361e-14
ENSMUSG00000089682	Bcl2l2	36.7616	3.41997	0.499728	6.69115	2.21429e-11	2.01352e-10	36.7616	3.5017	0.500209	6.86889	6.47033e-12	6.17933e-11
ENSMUSG00000089704	Galnt2	2234.56	3.11938	0.382838	8.38979	4.87021e-17	7.03198e-16	2234.56	3.38049	0.382442	9.0925	9.67872e-20	1.7191e-18
ENSMUSG00000089712	Gm15889	9.51323	2.52091	0.851841	2.93367	0.0033498	0.00915037	9.51323	3.04861	0.844575	3.68407	0.000229541	0.000796789
ENSMUSG00000089745	1810008B01Rik	76.0969	3.10219	0.422576	7.32869	2.32405e-13	2.53115e-12	76.0969	3.43084	0.421934	8.09006	5.96343e-16	8.04508e-15
ENSMUSG00000089827	1700023H06Rik	29.9704	4.58986	0.61938	6.68824	2.25865e-11	2.05263e-10	29.9704	3.97599	0.622642	5.87121	4.32623e-09	3.05935e-08
ENSMUSG00000089829	Gm16565	8.1893	3.06165	0.846253	3.6505	0.000261728	0.000909767	8.1893	2.89208	0.845031	3.43626	0.000589804	0.00188153
ENSMUSG00000089865	Gm44503	7919.89	3.3044	0.196091	16.8782	6.51293e-64	8.25189e-62	7919.89	3.93493	0.196012	20.0908	8.89006e-90	2.81593e-87
ENSMUSG00000089876	Tmem102	9.51574	3.2013	0.809464	4.19043	2.78423e-05	0.000114969	9.51574	4.48871	0.796647	5.32234	1.02441e-07	6.10787e-07
ENSMUSG00000089898	Gm14199	103.337	4.52755	0.485552	9.04727	1.46589e-19	2.49299e-18	103.337	5.23152	0.484115	10.3345	4.91775e-25	1.21774e-23
ENSMUSG00000090024	Gm16350	149.133	5.44931	0.546546	9.72371	2.38919e-22	4.90219e-21	149.133	5.12772	0.546324	9.17006	4.72754e-20	8.57727e-19
ENSMUSG00000090034	Gm15917	3.43225	2.89779	0.932075	3.32473	0.000885041	0.00275911	3.43225	2.25141	0.93548	2.79344	0.00521513	0.0132151
ENSMUSG00000090086	AI480526	25.2918	2.61172	0.524224	4.93334	8.08337e-07	4.25847e-06	25.2918	2.48351	0.526638	4.62338	3.7754e-06	1.78542e-05
ENSMUSG00000090105	Gm15890	51.0764	3.30637	0.548878	6.0503	1.44574e-09	1.07645e-08	51.0764	3.39198	0.548556	6.10006	1.06028e-09	8.154e-09
ENSMUSG00000090207	4930524O07Rik	829.388	3.65502	0.31649	11.4709	1.84782e-30	6.161e-29	829.388	2.96998	0.316763	9.40787	5.06276e-21	9.88115e-20
ENSMUSG00000090216	Gm16549	186.835	3.00941	0.314541	9.59245	8.60197e-22	1.6963e-20	186.835	3.08742	0.314822	9.85518	6.51019e-23	1.42624e-21
ENSMUSG00000090252	Gm16028	60.253	4.48672	0.485239	8.88652	6.30527e-19	1.03415e-17	60.253	3.74423	0.48855	7.47852	7.51633e-14	8.46506e-13
ENSMUSG00000090254	Gm1965	14.6405	4.06637	0.865332	4.10177	4.09997e-05	0.000164997	14.6405	3.61934	0.863337	3.97873	6.92846e-05	0.000264741
ENSMUSG00000090293	Gm17034	3.83079	2.18897	0.9425	2.83722	0.00455079	0.0120184	3.83079	2.98014	0.928277	3.2818	0.00103147	0.0031153
ENSMUSG00000090439	Gm17455	6.40261	3.02234	0.890535	3.72121	0.000198274	0.000706648	6.40261	3.41322	0.883286	4.12277	3.74343e-05	0.000149856
ENSMUSG00000090570	Gm17041	64.2273	3.23341	0.500352	6.39361	1.62017e-10	1.3446e-09	64.2273	4.13432	0.497321	8.00227	1.22151e-15	1.60102e-14
ENSMUSG00000090622	A930033H14Rik	23.8374	5.09462	0.713607	6.4511	1.11042e-10	9.37417e-10	23.8374	5.29636	0.712369	6.66142	2.71189e-11	2.44698e-10
ENSMUSG00000090639	Gm20425	2539.01	3.21435	0.184685	17.442	3.96201e-68	5.9642e-66	2539.01	3.26791	0.184713	17.7155	3.18168e-70	5.37492e-68
ENSMUSG00000090706	Gm17233	166.152	4.08159	0.344513	11.7821	4.82486e-32	1.73832e-30	166.152	3.81279	0.345453	10.9855	4.48682e-28	1.30936e-26
ENSMUSG00000090765	Ighv1-13	87.6226	3.78888	0.911011	5.06389	4.1079e-07	2.26283e-06	87.6226	4.23807	0.903168	5.5774	2.44134e-08	1.57547e-07
ENSMUSG00000090891	D6Ertd527e	54.9452	4.78634	0.609739	6.87171	6.34351e-12	6.1431e-11	54.9452	6.1163	0.605522	8.47443	2.36231e-17	3.57379e-16
ENSMUSG00000091160	Gm17133	11.103	2.62719	0.733339	3.62472	0.000289277	0.000997997	11.103	2.6302	0.733127	3.74994	0.000176879	0.000626722
ENSMUSG00000091237	Gm17114	6.7105	2.97615	0.854179	3.7862	0.000152967	0.000555592	6.7105	3.87244	0.842764	4.59022	4.42771e-06	2.07903e-05
ENSMUSG00000091238	Gm17103	150.998	2.79004	0.258068	10.7912	3.78999e-27	1.04013e-25	150.998	2.58461	0.259579	9.9587	2.31059e-23	5.17381e-22
ENSMUSG00000091390	Gm17168	10.3626	2.72904	0.746855	3.45822	0.000543755	0.0017825	10.3626	2.80563	0.745851	3.76357	0.000167508	0.000597137
ENSMUSG00000091475	2810468N07Rik	203.4	4.10327	0.349831	11.6502	2.28943e-31	8.0204e-30	203.4	4.08374	0.350231	11.642	2.52088e-31	8.93413e-30
ENSMUSG00000091709	Gm17189	137.438	2.24593	0.378181	5.93298	2.97478e-09	2.14659e-08	137.438	3.19865	0.376064	8.47122	2.42841e-17	3.67013e-16
ENSMUSG00000092116	Gm10320	10.0595	2.42403	0.702723	3.4317	0.000599808	0.0019457	10.0595	2.12815	0.707611	3.05076	0.00228266	0.00635399
ENSMUSG00000092176	Gm20460	76.9734	3.93502	0.466329	8.27938	1.23814e-16	1.73339e-15	76.9734	4.66833	0.464431	9.73624	2.11226e-22	4.49786e-21
ENSMUSG00000092329	Gm20388	2228.54	3.09408	0.375966	8.45595	2.76834e-17	4.07058e-16	2228.54	3.35579	0.375592	9.17247	4.62312e-20	8.39785e-19
ENSMUSG00000092511	Gm20547	110.374	4.3705	0.493514	8.42436	3.62743e-17	5.29792e-16	110.374	6.00595	0.489877	11.2835	1.58236e-29	5.10789e-28
ENSMUSG00000092622	Khdc3	8.97197	2.66787	0.834658	3.65777	0.000254422	0.00088599	8.97197	4.62446	0.813141	5.36672	8.01803e-08	4.83947e-07
ENSMUSG00000093672	Gm20655	10.6664	3.77905	0.759331	4.58384	4.56523e-06	2.14294e-05	10.6664	3.9523	0.757793	4.76882	1.85305e-06	9.21312e-06
ENSMUSG00000094025	Gm8879	14.5427	5.25419	0.814853	5.8596	4.6398e-09	3.25685e-08	14.5427	2.55952	0.837186	3.7723	0.00016175	0.000577967
ENSMUSG00000094174	Ighv6-4	21.0783	4.14458	0.759853	5.14006	2.74654e-07	1.5489e-06	21.0783	4.66444	0.755901	5.34365	9.10941e-08	5.46781e-07
ENSMUSG00000094262	Igkv4-62	1775.12	6.55311	0.412729	15.5521	1.53904e-54	1.40961e-52	1775.12	7.29606	0.412209	17.3089	4.02963e-67	6.00651e-65
ENSMUSG00000094319	Igkv4-54	1317.37	5.29059	0.43203	12.4693	1.0985e-35	4.73131e-34	1317.37	6.59673	0.431274	15.0797	2.20418e-51	1.82133e-49
ENSMUSG00000094447	9430069I07Rik	34.2019	5.97609	0.699385	7.31788	2.51925e-13	2.73005e-12	34.2019	5.1205	0.701979	6.64592	3.01336e-11	2.70296e-10
ENSMUSG00000094814	Gm21973	60.8886	6.15201	0.641811	7.95214	1.83316e-15	2.3441e-14	60.8886	6.79082	0.640329	8.56308	1.09887e-17	1.70831e-16
ENSMUSG00000095115	Itpripl2	12.8482	3.24168	0.886584	3.8189	0.00013405	0.000492055	12.8482	3.00638	0.882483	3.39955	0.00067497	0.00212381
ENSMUSG00000095829	Speer1	7.73017	4.3682	0.8654	4.72604	2.28943e-06	1.12758e-05	7.73017	2.09372	0.889816	2.60691	0.0091363	0.0216604
ENSMUSG00000096188	Cmtm4	50.054	4.48547	0.630003	6.86817	6.50299e-12	6.27755e-11	50.054	4.4224	0.629538	6.68764	2.26799e-11	2.0562e-10
ENSMUSG00000096210	H1f0	2322.54	7.03581	0.416942	16.7643	4.44892e-63	5.4993e-61	2322.54	6.57403	0.416579	15.706	1.3767e-55	1.33321e-53
ENSMUSG00000096407	Ighv6-5	287.562	4.73173	0.817405	6.11535	9.63431e-10	7.324e-09	287.562	4.29895	0.81267	6.35767	2.04839e-10	1.68801e-09
ENSMUSG00000096846	Gm8890	15.7869	5.42928	0.751469	6.32875	2.47159e-10	2.01816e-09	15.7869	3.33893	0.76936	4.44408	8.82694e-06	3.95068e-05
ENSMUSG00000096959	4930509G22Rik	5.085	2.76542	0.867597	3.30253	0.00095816	0.00295914	5.085	2.81156	0.864993	3.29396	0.000987879	0.00299496
ENSMUSG00000097021	4933433G15Rik	6.78457	2.72969	0.792086	3.45234	0.00055575	0.0018179	6.78457	2.72771	0.792191	3.40186	0.000669301	0.00210903
ENSMUSG00000097022	BC001981	15.5111	2.93575	0.686092	4.14004	3.47246e-05	0.000141353	15.5111	2.21297	0.692606	3.42074	0.0006245	0.00198182
ENSMUSG00000097083	D930019O06Rik	12.0176	3.73996	0.769449	4.52353	6.08181e-06	2.79443e-05	12.0176	2.79337	0.776227	3.6284	0.000285178	0.000971291
ENSMUSG00000097092	Gm26725	5.99018	2.50242	0.937986	3.16121	0.00157117	0.00462231	5.99018	3.28461	0.925589	3.94046	8.13264e-05	0.000307202
ENSMUSG00000097101	1810034E14Rik	400.274	3.16679	0.56035	5.76995	7.92955e-09	5.43802e-08	400.274	3.87664	0.558853	6.98518	2.84485e-12	2.81047e-11
ENSMUSG00000097113	Gm19705	9.3867	2.64821	0.814476	3.42577	0.000613055	0.00198359	9.3867	3.2956	0.806804	3.96825	7.24013e-05	0.000276025
ENSMUSG00000097166	9330179D12Rik	30.0654	2.17169	0.51288	4.33597	1.45118e-05	6.25569e-05	30.0654	2.5855	0.511359	5.09614	3.46652e-07	1.92424e-06
ENSMUSG00000097276	4930525G20Rik	11.1933	2.3261	0.894765	2.86866	0.00412218	0.011007	11.1933	3.12586	0.885102	3.60199	0.000315794	0.00106507
ENSMUSG00000097303	3110083C13Rik	39.6872	2.0525	0.637083	3.26525	0.00109366	0.00334031	39.6872	2.3892	0.63501	3.82011	0.00013339	0.000482296
ENSMUSG00000097330	Gm26672	23.5604	3.0986	0.614863	4.95458	7.2486e-07	3.84803e-06	23.5604	3.61001	0.611714	5.57044	2.54101e-08	1.63701e-07
ENSMUSG00000097364	Gm26719	80.0535	6.32093	0.589342	8.33698	7.62117e-17	1.0809e-15	80.0535	6.29239	0.589268	8.27894	1.24278e-16	1.77753e-15
ENSMUSG00000097386	9130213A22Rik	6.67743	2.017	0.882399	2.93001	0.00338946	0.00924034	6.67743	4.31636	0.850902	4.85815	1.18488e-06	6.08612e-06
ENSMUSG00000097402	Gm17399	21.3162	3.12494	0.729719	4.46837	7.88167e-06	3.54326e-05	21.3162	3.87714	0.724469	5.15863	2.48758e-07	1.40756e-06
ENSMUSG00000097454	Gm26892	55.9934	5.82772	0.679762	7.37477	1.64625e-13	1.80981e-12	55.9934	6.45216	0.677596	8.04426	8.6765e-16	1.15413e-14
ENSMUSG00000097468	Mdrl	9.42975	3.43486	0.756848	4.35698	1.31869e-05	5.73985e-05	9.42975	3.04095	0.761619	3.92366	8.72121e-05	0.00032732
ENSMUSG00000097471	5830432E09Rik	173.623	2.25646	0.373383	5.90344	3.55997e-09	2.53873e-08	173.623	2.04964	0.374053	5.41113	6.26285e-08	3.82565e-07
ENSMUSG00000097527	1700112J16Rik	11.2341	2.72908	0.73459	3.86515	0.00011102	0.000414628	11.2341	2.92543	0.732963	4.16406	3.12641e-05	0.00012713
ENSMUSG00000097532	Gm4349	23.3251	5.98331	0.724793	7.20875	5.64685e-13	5.93794e-12	23.3251	3.78766	0.738239	5.11876	3.07551e-07	1.72102e-06
ENSMUSG00000097591	A330032B11Rik	7.12471	3.45939	0.843475	4.24232	2.2122e-05	9.27586e-05	7.12471	3.61748	0.839818	4.43519	9.19917e-06	4.10761e-05
ENSMUSG00000097604	Gm17322	34.6749	4.57564	0.655139	6.53065	6.54846e-11	5.64735e-10	34.6749	4.38247	0.655715	6.3833	1.73311e-10	1.43991e-09
ENSMUSG00000097700	Gm26738	41.8624	2.40484	0.39161	6.14652	7.92011e-10	6.09399e-09	41.8624	2.66576	0.391744	6.80218	1.0305e-11	9.64172e-11
ENSMUSG00000097722	Gm26841	1957.18	3.86603	0.223	17.3505	1.95493e-67	2.88571e-65	1957.18	3.57263	0.223107	16.0355	7.22235e-58	7.84348e-56
ENSMUSG00000097724	Gm26850	461.686	3.83189	0.240549	15.8916	7.2405e-57	7.05671e-55	461.686	3.68267	0.240959	15.268	1.24903e-52	1.08516e-50
ENSMUSG00000097730	Gm26588	12.5412	3.13757	0.790487	4.20716	2.58603e-05	0.000107133	12.5412	5.06557	0.773222	5.97677	2.27611e-09	1.6734e-08
ENSMUSG00000097750	Gm4673	176.234	3.16314	0.360791	8.87929	6.72865e-19	1.09884e-17	176.234	3.60417	0.360204	10.0673	7.70508e-24	1.78037e-22
ENSMUSG00000097761	4930534D22Rik	4.69473	2.11977	0.885982	2.65846	0.00784978	0.0195492	4.69473	3.12499	0.870602	3.50654	0.000453974	0.00147957
ENSMUSG00000097792	Gm27042	25.7045	2.31758	0.477823	4.82846	1.3759e-06	7.00104e-06	25.7045	2.01969	0.482741	4.1909	2.77846e-05	0.000114141
ENSMUSG00000097812	Gm26812	7.60478	3.39102	0.794059	4.03031	5.5704e-05	0.0002189	7.60478	3.46816	0.793041	4.11091	3.94098e-05	0.000157061
ENSMUSG00000097814	Panct2	29.7811	4.72671	0.78493	5.22633	1.72912e-07	9.98842e-07	29.7811	4.8372	0.782037	6.01331	1.81771e-09	1.35407e-08
ENSMUSG00000097832	Gm26912	8.79495	3.35117	0.873044	4.23149	2.3215e-05	9.68609e-05	8.79495	3.70315	0.86687	4.45282	8.47516e-06	3.81344e-05
ENSMUSG00000097872	Gm26702	68.1039	6.13058	0.619564	8.10488	5.27977e-16	7.07881e-15	68.1039	6.36729	0.618952	8.32019	8.78251e-17	1.26929e-15
ENSMUSG00000098322	5830468F06Rik	6.42047	2.7561	0.865682	3.48001	0.000501392	0.00165757	6.42047	2.6693	0.863681	3.19866	0.00138067	0.00404932
ENSMUSG00000098708	Gm27252	50.5938	2.48493	0.552455	4.77877	1.76371e-06	8.82668e-06	50.5938	2.53154	0.552082	4.87933	1.06447e-06	5.50485e-06
ENSMUSG00000098975	Gm27177	6.37012	3.40613	0.848496	4.20552	2.60486e-05	0.000107855	6.37012	3.48272	0.845754	4.27295	1.929e-05	8.15133e-05
ENSMUSG00000098977	Gm27196	5.02384	2.19166	0.886678	2.58548	0.00972438	0.0235692	5.02384	2.18971	0.883597	2.61496	0.00892387	0.021213
ENSMUSG00000099413	Gm17767	2.75349	2.22357	0.988188	2.65102	0.00802502	0.0199204	2.75349	2.10085	0.981042	2.55283	0.0106851	0.0248511
ENSMUSG00000099519	Gm29253	748.336	2.29845	0.284284	8.09374	5.78594e-16	7.71662e-15	748.336	2.40655	0.284231	8.48746	2.11203e-17	3.21757e-16
ENSMUSG00000099767	Gm28884	24.0898	5.20362	0.713433	6.54527	5.93874e-11	5.14195e-10	24.0898	5.22665	0.712862	6.63085	3.33749e-11	2.97964e-10
ENSMUSG00000099937	Gm28872	2.64126	2.33003	0.973113	2.77099	0.00558864	0.0144605	2.64126	2.12557	0.968613	2.57219	0.0101056	0.0236633
ENSMUSG00000100075	1700018L02Rik	82.5019	2.08228	0.300802	6.93647	4.02005e-12	3.98297e-11	82.5019	2.10858	0.302007	6.99972	2.56477e-12	2.53707e-11
ENSMUSG00000100594	2810414N06Rik	77.3889	2.19477	0.366932	5.95943	2.53121e-09	1.8396e-08	77.3889	2.17111	0.368178	5.93285	2.97729e-09	2.15454e-08
ENSMUSG00000101162	Gm26728	78.1449	2.8565	0.41361	6.66924	2.57136e-11	2.3188e-10	78.1449	2.3831	0.416201	5.62919	1.81053e-08	1.18857e-07
ENSMUSG00000101223	4930568A12Rik	26.2156	2.87102	0.560351	5.08946	3.59085e-07	1.98601e-06	26.2156	3.48913	0.557202	6.08423	1.1705e-09	8.93838e-09
ENSMUSG00000101586	Gm29017	45.0544	2.13661	0.551059	3.87449	0.000106849	0.00040023	45.0544	2.46332	0.549582	4.57547	4.75151e-06	2.22078e-05
ENSMUSG00000101671	Gm28221	11.3947	3.87041	0.832952	4.46415	8.0389e-06	3.60861e-05	11.3947	3.86794	0.830342	4.78325	1.72483e-06	8.61789e-06
ENSMUSG00000102097	A930006L05Rik	28.9123	3.11333	0.660686	4.52067	6.16448e-06	2.82985e-05	28.9123	3.55461	0.657203	5.53433	3.12421e-08	1.98997e-07
ENSMUSG00000102222	Pcdhga10	99.4299	3.46756	0.60756	6.11969	9.37604e-10	7.14553e-09	99.4299	3.98247	0.60547	7.00008	2.55824e-12	2.53226e-11
ENSMUSG00000102234	Gm37885	142.029	2.098	0.337346	6.18697	6.13317e-10	4.77964e-09	142.029	2.15039	0.337721	6.35819	2.04142e-10	1.68318e-09
ENSMUSG00000102252	Snrpn	47.2322	4.58535	0.616773	6.84596	7.59622e-12	7.27286e-11	47.2322	5.33748	0.614087	7.78746	6.83701e-15	8.36955e-14
ENSMUSG00000102286	Gm37004	7.56444	3.67741	0.838243	4.51279	6.39807e-06	2.92913e-05	7.56444	3.50602	0.838129	4.21588	2.48811e-05	0.000103217
ENSMUSG00000102299	Gm37539	23.8692	2.49329	0.50157	5.01579	5.28166e-07	2.86181e-06	23.8692	2.68484	0.50183	5.29777	1.17229e-07	6.95413e-07
ENSMUSG00000102332	Gm19331	352.073	8.24882	0.656147	9.63923	5.45981e-22	1.09081e-20	352.073	7.59157	0.655189	9.41151	4.89058e-21	9.55738e-20
ENSMUSG00000102352	Gm38346	33.9	2.66493	0.456991	5.78125	7.41456e-09	5.09404e-08	33.9	2.4884	0.459691	5.39332	6.9168e-08	4.20484e-07
ENSMUSG00000102418	Sh2d1b1	94.2851	4.94262	0.517088	9.08202	1.06576e-19	1.8268e-18	94.2851	5.12496	0.516612	9.40337	5.28414e-21	1.03e-19
ENSMUSG00000102428	Pcdhga12	107.297	3.2781	0.535352	6.35796	2.04455e-10	1.67938e-09	107.297	3.77764	0.533801	7.31662	2.54302e-13	2.73245e-12
ENSMUSG00000102440	Pcdhga9	92.0473	3.4048	0.586174	6.1573	7.3995e-10	5.71656e-09	92.0473	3.95163	0.584155	7.12236	1.06096e-12	1.09066e-11
ENSMUSG00000102543	Pcdhgc5	92.1497	3.36136	0.572895	6.16678	6.96934e-10	5.39795e-09	92.1497	3.90168	0.570973	7.1448	9.01291e-13	9.34099e-12
ENSMUSG00000102544	Gm5103	7.42792	2.47066	0.835279	2.866	0.004157	0.0110844	7.42792	3.24866	0.825746	3.54101	0.000398604	0.0013169
ENSMUSG00000102545	6430573P05Rik	6.24844	2.2563	0.822738	2.80351	0.00505496	0.0132213	6.24844	2.52953	0.818168	3.20689	0.00134177	0.00394741
ENSMUSG00000102627	Snurf	7.27918	3.45541	0.845464	4.21123	2.53989e-05	0.000105394	7.27918	3.54854	0.842896	4.32759	1.50749e-05	6.52057e-05
ENSMUSG00000102716	Gm5099	20.3247	3.70833	0.665503	5.32414	1.01431e-07	6.03115e-07	20.3247	4.39154	0.661315	6.09931	1.06529e-09	8.18425e-09
ENSMUSG00000102717	Gm37759	1839.68	5.25474	0.305673	17.2626	9.00283e-67	1.29131e-64	1839.68	5.50634	0.305508	18.0847	4.20837e-73	8.20307e-71
ENSMUSG00000102742	Pcdhga11	98.585	3.23593	0.575692	5.92903	3.04729e-09	2.1937e-08	98.585	3.81752	0.5737	6.97986	2.95465e-12	2.91137e-11
ENSMUSG00000102748	Pcdhgb2	95.3417	3.42775	0.580569	6.22771	4.733e-10	3.75185e-09	95.3417	3.96733	0.578628	7.19433	6.27672e-13	6.5724e-12
ENSMUSG00000102828	Gm38182	31.3523	4.23853	0.682217	5.75033	8.90711e-09	6.07554e-08	31.3523	4.63875	0.679653	6.29359	3.10214e-10	2.5195e-09
ENSMUSG00000102836	Gm37013	3.8971	2.39602	0.927238	3.03857	0.00237706	0.00673264	3.8971	2.98678	0.915628	3.36055	0.000777865	0.0024141
ENSMUSG00000102882	Gm2065	35.3995	2.25491	0.47799	4.8314	1.35574e-06	6.91236e-06	35.3995	2.67334	0.476651	5.69971	1.20013e-08	8.016e-08
ENSMUSG00000102918	Pcdhgc3	109.813	3.17029	0.601356	5.68318	1.3221e-08	8.82017e-08	109.813	3.61742	0.599428	6.44016	1.19346e-10	1.00639e-09
ENSMUSG00000103037	Pcdhgb1	94.929	3.35565	0.605987	5.97242	2.33765e-09	1.703e-08	94.929	3.94206	0.603755	6.96746	3.22723e-12	3.16764e-11
ENSMUSG00000103088	Pcdhgb6	123.598	3.62834	0.536286	6.99577	2.63804e-12	2.64919e-11	123.598	4.13294	0.534762	7.96587	1.64062e-15	2.12289e-14
ENSMUSG00000103125	Gm37388	3.8971	2.39602	0.927238	3.03857	0.00237706	0.00673264	3.8971	2.98678	0.915628	3.36055	0.000777865	0.0024141
ENSMUSG00000103144	Pcdhga1	93.8467	3.41739	0.597413	6.11029	9.94505e-10	7.54891e-09	93.8467	4.00815	0.595248	7.12721	1.02423e-12	1.05361e-11
ENSMUSG00000103219	Gm37787	516.812	3.75429	0.224418	16.6888	1.58063e-62	1.90729e-60	516.812	3.99252	0.224448	17.7267	2.60933e-70	4.45755e-68
ENSMUSG00000103309	BC037039	10.868	2.07268	0.787448	2.7932	0.00521897	0.0136082	10.868	2.04986	0.786005	2.6305	0.00852588	0.0203689
ENSMUSG00000103332	Pcdhga2	95.0015	3.43086	0.58829	6.18318	6.28226e-10	4.89071e-09	95.0015	3.99351	0.58625	7.1811	6.91533e-13	7.20635e-12
ENSMUSG00000103408	Gm37933	19.5509	2.14796	0.609936	3.63107	0.000282251	0.000975305	19.5509	2.59279	0.607544	4.34998	1.36147e-05	5.93459e-05
ENSMUSG00000103458	Gm42416	21.743	3.99491	0.685332	5.27211	1.34862e-07	7.85912e-07	21.743	4.47709	0.682252	5.81756	5.9714e-09	4.15321e-08
ENSMUSG00000103472	Pcdhga7	97.6589	3.24036	0.589961	5.90515	3.52325e-09	2.51372e-08	97.6589	3.82852	0.587856	6.95165	3.61048e-12	3.52561e-11
ENSMUSG00000103567	Pcdhga5	105.184	3.27191	0.52892	6.40385	1.51505e-10	1.25942e-09	105.184	3.87686	0.527154	7.6068	2.80973e-14	3.26599e-13
ENSMUSG00000103585	Pcdhgb4	107.852	3.29244	0.56422	6.18753	6.11136e-10	4.76742e-09	107.852	3.86466	0.562356	7.21069	5.56707e-13	5.85351e-12
ENSMUSG00000103677	Pcdhga4	95.5928	3.41413	0.603463	6.0746	1.243e-09	9.33727e-09	95.5928	3.97438	0.60132	7.03622	1.97527e-12	1.97709e-11
ENSMUSG00000103749	Pcdhgb5	100.086	3.26261	0.560236	6.10813	1.00803e-09	7.64771e-09	100.086	3.80878	0.558414	7.1333	9.79928e-13	1.01078e-11
ENSMUSG00000103793	Pcdhga6	94.1456	3.43603	0.579731	6.26921	3.62886e-10	2.91152e-09	94.1456	4.00689	0.577719	7.27276	3.52224e-13	3.74491e-12
ENSMUSG00000103865	Gm37416	29.4781	3.31752	0.493301	6.53736	6.2613e-11	5.40891e-10	29.4781	3.07134	0.496653	6.04422	1.50139e-09	1.13062e-08
ENSMUSG00000103897	Pcdhga8	110.361	3.36509	0.575065	6.1892	6.04705e-10	4.7221e-09	110.361	4.02833	0.572997	7.34494	2.05854e-13	2.23398e-12
ENSMUSG00000103966	Gm37120	43.5827	6.17691	0.660501	7.82051	5.26105e-15	6.51588e-14	43.5827	5.91413	0.661138	7.5856	3.30956e-14	3.83526e-13
ENSMUSG00000104011	Gm32391	8.13109	2.20562	0.818761	2.79698	0.00515832	0.0134674	8.13109	2.87846	0.810514	3.32629	0.000880105	0.00269781
ENSMUSG00000104020	Gm37215	10.1169	3.03687	0.815253	3.7553	0.000173137	0.000622458	10.1169	3.57153	0.808836	4.25938	2.04992e-05	8.62634e-05
ENSMUSG00000104063	Pcdhgb7	114.632	2.98773	0.441667	6.76063	1.37394e-11	1.27608e-10	114.632	3.5655	0.440399	8.04518	8.61169e-16	1.14652e-14
ENSMUSG00000104069	Gm37198	10.4878	2.92367	0.812562	3.96473	7.3479e-05	0.000283475	10.4878	2.64758	0.812347	3.41052	0.000648393	0.00205037
ENSMUSG00000104156	Gm38102	15.8551	2.79145	0.709605	4.10935	3.9678e-05	0.00016006	15.8551	2.68512	0.709753	3.84094	0.000122565	0.000446662
ENSMUSG00000104245	Gm38155	30.459	4.97367	0.640273	6.81655	9.32519e-12	8.83365e-11	30.459	4.06817	0.644584	5.77669	7.61826e-09	5.22925e-08
ENSMUSG00000104342	Gm36401	6.02495	2.59896	0.901209	3.45489	0.000550513	0.00180233	6.02495	3.58632	0.887523	4.05993	4.90864e-05	0.000192945
ENSMUSG00000104346	Pcdhga3	92.2536	3.41472	0.597929	6.09864	1.06973e-09	8.08762e-09	92.2536	3.96746	0.595818	7.0548	1.72853e-12	1.74274e-11
ENSMUSG00000104351	Gm37125	39.1986	2.09278	0.569506	3.9765	6.99374e-05	0.000270636	39.1986	3.07011	0.564785	5.6054	2.0777e-08	1.35518e-07
ENSMUSG00000104354	Gm37126	126.763	3.34789	0.32467	10.3051	6.68344e-25	1.60276e-23	126.763	3.53596	0.324718	10.885	1.35949e-27	3.83483e-26
ENSMUSG00000104435	Gm37422	44.063	2.22929	0.445789	5.06636	4.05495e-07	2.23456e-06	44.063	2.29136	0.446749	5.21124	1.87582e-07	1.0803e-06
ENSMUSG00000104445	Rhbg	22.5304	4.283	0.667172	5.58397	2.35085e-08	1.51836e-07	22.5304	4.94552	0.663668	6.26962	3.61926e-10	2.91767e-09
ENSMUSG00000104727	Gm42500	11.5432	2.97873	0.776408	3.79214	0.000149356	0.000543386	11.5432	3.69273	0.769229	4.71918	2.36801e-06	1.15663e-05
ENSMUSG00000104786	Gm43573	7.55628	3.84391	0.869689	4.47105	7.78366e-06	3.50541e-05	7.55628	2.97182	0.873864	3.89879	9.66763e-05	0.000358464
ENSMUSG00000104835	Gm5547	1290.06	6.85131	0.419243	16.1773	7.29219e-59	7.69933e-57	1290.06	6.62466	0.418904	15.7768	4.49117e-56	4.5221e-54
ENSMUSG00000104846	Gm43020	7.18988	3.19703	0.911438	4.06391	4.82583e-05	0.000191973	7.18988	3.14598	0.906596	3.6378	0.00027498	0.000938872
ENSMUSG00000104910	Gm43331	39.0888	2.58922	0.545518	4.94362	7.66849e-07	4.06101e-06	39.0888	2.35299	0.54695	4.36931	1.24641e-05	5.45492e-05
ENSMUSG00000105076	A930003O13Rik	4.84492	2.99031	0.92612	3.57951	0.000344233	0.00117007	4.84492	2.64917	0.924281	3.28847	0.00100735	0.00305034
ENSMUSG00000105326	6030400A10Rik	40.4215	2.56477	0.598518	4.30724	1.65307e-05	7.05922e-05	40.4215	2.33147	0.59911	3.91136	9.17775e-05	0.000342594
ENSMUSG00000105374	Gm42551	15.415	2.8733	0.768352	3.97487	7.04171e-05	0.000272423	15.415	2.64254	0.767975	3.52832	0.00041821	0.00137391
ENSMUSG00000105565	Gm43566	24.7886	3.76675	0.562871	6.18697	6.13331e-10	4.77964e-09	24.7886	3.9395	0.562784	6.45898	1.05411e-10	8.95346e-10
ENSMUSG00000105650	Gm42889	40593.6	5.37968	0.427417	12.3763	3.51049e-35	1.4663e-33	40593.6	6.52935	0.426852	14.9966	7.72374e-51	6.18062e-49
ENSMUSG00000105987	AI506816	4157.3	3.28475	0.321433	10.3028	6.84094e-25	1.63537e-23	4157.3	3.14896	0.321239	9.92464	3.2528e-23	7.2198e-22
ENSMUSG00000106229	Gm19409	104.972	2.55842	0.433461	5.96556	2.43795e-09	1.77437e-08	104.972	2.50303	0.433763	5.89675	3.70738e-09	2.6451e-08
ENSMUSG00000106269	4930580E04Rik	73.0166	2.88936	0.401394	7.2364	4.60747e-13	4.88167e-12	73.0166	3.89687	0.398035	9.62039	6.55843e-22	1.37348e-20
ENSMUSG00000106275	Gm42495	7.26811	2.50493	0.941867	2.89865	0.00374768	0.0100992	7.26811	3.40672	0.929022	4.09844	4.15937e-05	0.000165244
ENSMUSG00000106333	4930428O21Rik	98.3948	6.16319	0.556378	8.7478	2.17546e-18	3.42753e-17	98.3948	6.63842	0.555554	9.3107	1.26987e-20	2.40138e-19
ENSMUSG00000106567	2010309G21Rik	16948.3	2.4601	0.416533	5.72703	1.02207e-08	6.92182e-08	16948.3	2.7585	0.416019	6.62444	3.48558e-11	3.10092e-10
ENSMUSG00000106639	Gm43121	26.7786	4.52178	0.668292	5.65327	1.57419e-08	1.0379e-07	26.7786	5.05065	0.665747	6.10771	1.01072e-09	7.78471e-09
ENSMUSG00000106888	Gm42848	9.73919	4.16497	0.804822	5.10598	3.29077e-07	1.83326e-06	9.73919	3.74816	0.806831	4.70932	2.48548e-06	1.20926e-05
ENSMUSG00000107040	Gm43791	5.94188	2.61502	0.823156	3.19732	0.00138709	0.00414248	5.94188	2.98736	0.817659	3.64257	0.000269926	0.000924106
ENSMUSG00000107086	Gm43808	576.935	2.69754	0.21198	12.7631	2.6338e-37	1.2246e-35	576.935	2.53802	0.21238	11.9804	4.50003e-33	1.71906e-31
ENSMUSG00000107111	Gm40304	14.7103	3.69833	0.805161	4.39462	1.10966e-05	4.8803e-05	14.7103	4.78611	0.796538	5.73936	9.50337e-09	6.43032e-08
ENSMUSG00000107143	Gm6598	322.551	3.04155	0.226427	13.4105	5.25104e-41	2.96791e-39	322.551	2.87466	0.227211	12.6363	1.33234e-36	5.90582e-35
ENSMUSG00000107379	Gm43126	152.854	2.59967	0.327578	7.85264	4.07374e-15	5.08933e-14	152.854	2.50662	0.328282	7.49628	6.56543e-14	7.41611e-13
ENSMUSG00000107390	Gm43323	52.0973	2.91754	0.739924	4.20379	2.62481e-05	0.000108563	52.0973	2.13983	0.738904	3.41445	0.000639118	0.00202399
ENSMUSG00000107619	Gm32479	92.1231	6.86947	0.595493	8.40303	4.35098e-17	6.29422e-16	92.1231	6.64979	0.595787	8.19795	2.44524e-16	3.3952e-15
ENSMUSG00000107659	Gm44170	4165.62	3.81012	0.244261	15.635	4.20742e-55	3.92451e-53	4165.62	3.54739	0.244229	14.5657	4.64124e-48	3.34433e-46
ENSMUSG00000107728	Gm38910	6.43081	3.43667	0.846237	4.23261	2.30999e-05	9.6407e-05	6.43081	3.46442	0.844302	4.22472	2.39233e-05	9.97341e-05
ENSMUSG00000107761	2010008C14Rik	11.888	2.04387	0.629143	3.2709	0.00107206	0.00328225	11.888	2.19901	0.62929	3.55551	0.000377252	0.00125207
ENSMUSG00000107881	Gm44250	76.467	3.29347	0.680087	5.39625	6.80474e-08	4.14168e-07	76.467	3.26886	0.678204	5.50872	3.61446e-08	2.27837e-07
ENSMUSG00000108126	Gm43909	98.5953	2.83686	0.364233	7.71833	1.1786e-14	1.42106e-13	98.5953	2.27441	0.366918	6.23909	4.40126e-10	3.51823e-09
ENSMUSG00000108353	Gm45205	2120.16	3.83449	0.300815	12.6434	1.21653e-36	5.48845e-35	2120.16	3.03866	0.300896	10.1283	4.13809e-24	9.73924e-23
ENSMUSG00000108389	Gm45206	11.1788	2.16367	0.842641	2.79867	0.00513143	0.0134022	11.1788	2.32598	0.838021	2.86265	0.00420117	0.0109356
ENSMUSG00000108402	9430064I24Rik	30.747	3.77549	0.594744	5.91283	3.36279e-09	2.41055e-08	30.747	4.61158	0.590725	7.03709	1.96294e-12	1.96734e-11
ENSMUSG00000108494	Gm45203	24.568	3.1429	0.63265	4.85141	1.22588e-06	6.28821e-06	24.568	3.31968	0.631392	5.06361	4.11386e-07	2.25395e-06
ENSMUSG00000108688	Gm44985	29.7003	4.93061	0.575532	7.7475	9.37163e-15	1.13716e-13	29.7003	2.2474	0.602279	3.82167	0.000132551	0.000479492
ENSMUSG00000108825	Gm45838	22.1311	3.41606	0.724141	4.88021	1.05973e-06	5.47848e-06	22.1311	3.16416	0.723918	4.75081	2.02605e-06	9.99806e-06
ENSMUSG00000108841	Frmpd2	105.556	6.28713	0.591932	8.30503	9.9794e-17	1.40099e-15	105.556	6.13654	0.591743	8.33609	7.67893e-17	1.11937e-15
ENSMUSG00000109576	Gm44704	4.14426	2.79435	0.879943	3.1627	0.00156315	0.00460138	4.14426	2.33777	0.884247	2.81693	0.00484855	0.0124124
ENSMUSG00000109998	Gm45437	33.9158	4.89419	0.655595	6.3252	2.52909e-10	2.06289e-09	33.9158	5.893	0.651587	7.33061	2.29111e-13	2.47753e-12
ENSMUSG00000110045	Gm38590	2.80478	2.45474	0.969958	2.86141	0.00421761	0.0112322	2.80478	2.07548	0.967549	2.55238	0.0106991	0.0248614
ENSMUSG00000110357	A030001D20Rik	115.8	5.23154	0.481326	10.0497	9.21479e-24	2.06032e-22	115.8	5.90315	0.480118	11.2273	2.99554e-29	9.52806e-28
ENSMUSG00000110457	Gm45752	9.93434	2.80485	0.891381	3.54144	0.000397942	0.00133679	9.93434	4.10793	0.878115	4.86365	1.15242e-06	5.93545e-06
ENSMUSG00000110588	Gm45774	96.3081	5.55068	0.660236	7.26604	3.70169e-13	3.98305e-12	96.3081	7.65056	0.65589	9.33945	9.684e-21	1.84506e-19
ENSMUSG00000110622	Gm16486	33.9322	2.1201	0.644899	3.24976	0.00115503	0.00350729	33.9322	3.31553	0.636374	5.37123	7.82e-08	4.72369e-07
ENSMUSG00000110631	Gm42047	186.015	4.66216	0.371132	12.2855	1.08314e-34	4.45084e-33	186.015	4.59546	0.371608	11.9335	7.9139e-33	2.97094e-31
ENSMUSG00000110774	AC140448.1	182.927	2.32286	0.240966	9.64698	5.06254e-22	1.01411e-20	182.927	2.22278	0.242037	9.2114	3.21908e-20	5.93247e-19
ENSMUSG00000110898	AC156273.1	22.848	3.74291	0.72847	4.92022	8.64448e-07	4.53835e-06	22.848	4.81513	0.722101	5.89812	3.67658e-09	2.62435e-08
ENSMUSG00000111078	AC027700.1	10.9837	2.97566	0.881426	3.54334	0.000395091	0.0013278	10.9837	4.16822	0.869346	4.94344	7.67574e-07	4.02698e-06
ENSMUSG00000111131	AC115297.1	42.9668	2.07865	0.549735	4.12745	3.66802e-05	0.000148716	42.9668	2.25377	0.548652	4.26114	2.03386e-05	8.57064e-05
ENSMUSG00000111342	AC153536.1	127.358	4.75614	0.405484	11.4458	2.46852e-30	8.19462e-29	127.358	4.38799	0.406704	10.6112	2.6444e-26	7.02893e-25
ENSMUSG00000111348	AC133947.2	4.9745	2.47806	0.971045	3.13685	0.00170771	0.00497872	4.9745	2.67054	0.961528	3.13926	0.00169373	0.00485512
ENSMUSG00000111390	CT025660.2	6.43412	2.58297	0.802366	3.10915	0.00187628	0.00543372	6.43412	2.35034	0.804966	3.07957	0.00207299	0.00582367
ENSMUSG00000111399	AC165256.2	41.8627	5.16979	0.639694	6.50739	7.64655e-11	6.56085e-10	41.8627	6.10831	0.636733	7.36586	1.7601e-13	1.92522e-12
ENSMUSG00000111611	Olfr157	69.6288	4.44655	0.574439	7.31821	2.51302e-13	2.72525e-12	69.6288	5.28234	0.571943	8.64268	5.49097e-18	8.67824e-17
ENSMUSG00000111669	AC134586.1	16.9452	4.89059	0.734766	6.14416	8.03873e-10	6.17901e-09	16.9452	4.7084	0.735504	5.99059	2.09083e-09	1.54541e-08
ENSMUSG00000111895	CAAA01066804.1	9.10568	4.34911	0.8272	5.12099	3.0393e-07	1.70389e-06	9.10568	3.12501	0.836027	4.13172	3.60053e-05	0.000144723
ENSMUSG00000111927	AC100590.1	22.5063	4.69671	0.729445	6.06793	1.29569e-09	9.7186e-09	22.5063	5.19832	0.726656	6.38381	1.72733e-10	1.43588e-09
ENSMUSG00000112150	AC159296.1	142.024	4.66607	0.371803	12.2031	2.9918e-34	1.213e-32	142.024	4.95407	0.371549	12.899	4.5625e-38	2.15429e-36
ENSMUSG00000112375	AC158636.1	21.4769	4.09178	0.677679	5.53808	3.05809e-08	1.93775e-07	21.4769	4.37732	0.676041	5.88605	3.95527e-09	2.80878e-08
ENSMUSG00000112386	AC108401.2	4.259	2.57783	0.9117	3.22137	0.00127578	0.00384175	4.259	3.05659	0.902579	3.60441	0.000312867	0.00105614
ENSMUSG00000112587	AC100590.3	3.28651	2.16143	0.96905	2.52812	0.0114675	0.0272766	3.28651	2.4768	0.95907	2.90213	0.0037064	0.00981402
ENSMUSG00000112654	AC153557.3	226.196	2.28002	0.244009	9.35055	8.71938e-21	1.59915e-19	226.196	2.14705	0.244961	8.81155	1.23424e-18	2.04193e-17
ENSMUSG00000112758	AC159502.1	3.92111	2.33855	0.96023	3.00699	0.00263852	0.00739466	3.92111	2.69877	0.950046	3.18318	0.00145669	0.00424687
ENSMUSG00000112964	CT009718.1	147.296	2.35179	0.264985	8.86042	7.9711e-19	1.29066e-17	147.296	2.17361	0.266384	8.16467	3.22304e-16	4.41867e-15
ENSMUSG00000113029	AC122190.1	5.48174	2.81809	0.928927	3.18399	0.0014526	0.00431437	5.48174	2.82257	0.923864	3.44689	0.00056707	0.00181396
ENSMUSG00000113326	CT009757.3	19.7885	2.60929	0.627086	4.32059	1.5561e-05	6.66824e-05	19.7885	2.40313	0.6293	3.82849	0.000128934	0.000467409
ENSMUSG00000113535	AC068459.2	45.8512	6.21881	0.709467	7.62381	2.46292e-14	2.88937e-13	45.8512	5.3949	0.710402	6.90118	5.15729e-12	4.97219e-11
ENSMUSG00000114125	CT025556.3	5.32568	2.25335	0.857537	2.84376	0.00445847	0.0118013	5.32568	2.39059	0.85374	2.85809	0.00426195	0.0110691
ENSMUSG00000114141	AC145348.1	77.2619	2.60491	0.403242	6.31011	2.78845e-10	2.26351e-09	77.2619	2.59953	0.404114	6.36292	1.97959e-10	1.63485e-09
ENSMUSG00000114253	AC173482.1	7.47168	3.10433	0.884811	3.80536	0.000141597	0.000517269	7.47168	2.28259	0.888111	2.42463	0.0153239	0.0340023
ENSMUSG00000114255	AC175538.1	140.084	3.31721	0.338401	9.75621	1.73516e-22	3.58443e-21	140.084	2.52395	0.34102	7.3654	1.76613e-13	1.93043e-12
ENSMUSG00000114372	AC124196.1	13.0171	2.49739	0.686528	3.68665	0.000227221	0.000799781	13.0171	2.99277	0.682773	4.27915	1.87605e-05	7.94526e-05
ENSMUSG00000114536	AC154639.1	43.7956	4.6855	0.585753	7.3641	1.78344e-13	1.95497e-12	43.7956	4.74042	0.585498	7.40715	1.29042e-13	1.4248e-12
ENSMUSG00000114638	AC154747.3	2387.12	6.11006	0.276794	22.0126	2.18039e-107	1.18395e-104	2387.12	6.30891	0.276679	22.7316	2.18105e-114	1.3817e-111
ENSMUSG00000114869	AC159196.3	12.9913	3.45794	0.79141	3.65245	0.000259745	0.000903079	12.9913	3.66997	0.788069	4.45238	8.49221e-06	3.81773e-05
ENSMUSG00000114968	AC130217.2	36.9346	2.79399	0.573816	4.94805	7.4961e-07	3.97387e-06	36.9346	3.30003	0.571617	5.78951	7.05933e-09	4.86978e-08
ENSMUSG00000000028	Cdc45	376.397	3.42861	0.280402	12.2023	3.02075e-34	1.22148e-32
ENSMUSG00000000628	Hk2	170.698	2.2607	0.374392	5.98931	2.10737e-09	1.54486e-08
ENSMUSG00000001105	Ift20	1704.84	2.62291	0.307027	8.50896	1.75505e-17	2.62895e-16
ENSMUSG00000001517	Foxm1	244.673	3.55168	0.424816	8.31997	8.7986e-17	1.24557e-15
ENSMUSG00000002055	Spag5	110.341	3.31379	0.831563	4.4274	9.53743e-06	4.23997e-05
ENSMUSG00000002835	Chaf1a	172.766	2.29169	0.455291	4.9821	6.28968e-07	3.36957e-06
ENSMUSG00000003779	Kif20a	500.136	2.06089	0.200944	10.2287	1.47508e-24	3.44502e-23
ENSMUSG00000004085	Map3k20	114.742	2.13141	0.355792	5.99286	2.06183e-09	1.51294e-08
ENSMUSG00000005947	Itgae	40.4805	2.04171	0.567645	3.85884	0.000113928	0.00042455
ENSMUSG00000006310	Zbtb32	89.9101	2.19419	0.396519	5.39394	6.89286e-08	4.19196e-07
ENSMUSG00000006398	Cdc20	1168.89	4.16108	0.253074	16.3967	2.01923e-60	2.2409e-58
ENSMUSG00000006442	Srm	3276.91	2.26568	0.296801	7.67578	1.64416e-14	1.95602e-13
ENSMUSG00000006457	Actn3	4.37252	2.76283	0.87844	3.0453	0.00232447	0.00659968
ENSMUSG00000007659	Bcl2l1	244.393	2.33561	0.276375	8.46238	2.61966e-17	3.86692e-16
ENSMUSG00000013076	Amotl1	4.27853	2.19212	0.946252	2.35164	0.0186907	0.0416982
ENSMUSG00000015112	Slc25a13	43.8535	2.137	0.452872	4.8391	1.30427e-06	6.66109e-06
ENSMUSG00000016427	Ndufa1	2032.6	2.18399	0.343909	6.15906	7.31803e-10	5.65937e-09
ENSMUSG00000017453	Pipox	24.4085	2.18535	0.761573	3.39105	0.000696265	0.00222489
ENSMUSG00000017499	Cdc6	306.669	4.08754	0.390465	10.5267	6.50989e-26	1.66347e-24
ENSMUSG00000017721	Pigt	752.63	2.00136	0.368113	5.43112	5.60014e-08	3.44018e-07
ENSMUSG00000017861	Mybl2	129.118	2.34723	0.418292	5.52294	3.3337e-08	2.10314e-07
ENSMUSG00000018012	Rac3	3.66251	2.13273	0.993077	2.40146	0.0163299	0.0370124
ENSMUSG00000018362	Kpna2	2040.08	2.04486	0.341719	6.05738	1.38356e-09	1.03268e-08
ENSMUSG00000018919	Tm4sf5	9.15838	3.5819	0.85344	3.91905	8.8897e-05	0.000338829
ENSMUSG00000019214	Chtf18	415.816	2.31957	0.393299	5.69775	1.21397e-08	8.14885e-08
ENSMUSG00000019539	Rcn3	546.54	2.54468	0.293264	8.68842	3.67521e-18	5.72848e-17
ENSMUSG00000019977	Hbs1l	2057.88	2.00657	0.192344	10.4365	1.6893e-25	4.20363e-24
ENSMUSG00000019982	Myb	138.665	2.1086	0.355556	5.90147	3.60282e-09	2.56689e-08
ENSMUSG00000020044	Timp3	3.72271	2.46915	0.978567	2.63152	0.00850035	0.0209783
ENSMUSG00000020185	E2f7	40.6512	2.62518	0.70627	3.87786	0.000105378	0.000395108
ENSMUSG00000020419	Hormad2	5.39534	3.21748	0.950352	3.33527	0.000852169	0.00266757
ENSMUSG00000020493	Prr11	50.8193	3.33912	0.573032	5.72423	1.03906e-08	7.03376e-08
ENSMUSG00000020635	Fkbp1b	3.22708	2.32489	1.04394	2.79464	0.00519577	0.0135547
ENSMUSG00000020897	Aurkb	565.44	3.44296	0.265682	12.9373	2.77157e-38	1.3726e-36
ENSMUSG00000021391	Cenpp	57.3935	2.2981	0.406505	5.66074	1.50718e-08	9.97616e-08
ENSMUSG00000021414	Fam217a	3.57515	2.25972	0.956954	2.65746	0.00787309	0.0196009
ENSMUSG00000021697	Depdc1b	71.3085	3.05088	0.929666	3.88012	0.000104407	0.00039195
ENSMUSG00000021714	Cenpk	110.049	2.5773	0.387437	6.7179	1.84361e-11	1.68653e-10
ENSMUSG00000021831	Ero1l	1340.21	2.16112	0.179897	12.0158	2.93596e-33	1.11596e-31
ENSMUSG00000021965	Ska3	166.129	3.96405	0.420648	9.39663	5.6336e-21	1.04967e-19
ENSMUSG00000021967	Mrpl57	1306.57	2.10665	0.292522	7.09315	1.31097e-12	1.34132e-11
ENSMUSG00000022021	Diaph3	44.9574	2.82124	0.401808	6.90312	5.08743e-12	4.97743e-11
ENSMUSG00000022034	Esco2	126.384	4.75289	0.634746	7.95506	1.79052e-15	2.2915e-14
ENSMUSG00000022322	Shcbp1	336.081	4.31122	0.354416	12.0867	1.24231e-33	4.88066e-32
ENSMUSG00000022364	Tbc1d31	203.246	2.18248	0.292834	7.53395	4.92274e-14	5.64019e-13
ENSMUSG00000022385	Gtse1	116.326	2.52607	0.341981	7.39596	1.40386e-13	1.55288e-12
ENSMUSG00000022742	Cpox	1390.28	2.16104	0.186197	11.6361	2.70119e-31	9.41946e-30
ENSMUSG00000022856	Tmem41a	93.6759	2.06587	0.349831	5.90083	3.61677e-09	2.57561e-08
ENSMUSG00000023393	Slc17a9	879.296	2.0699	0.219438	9.42634	4.24665e-21	7.96129e-20
ENSMUSG00000024114	Prss41	3.15062	2.17974	0.929593	2.50952	0.0120895	0.0285773
ENSMUSG00000024164	C3	5.53748	2.44602	0.949864	2.93927	0.00328989	0.00901741
ENSMUSG00000024525	Impa2	259.007	2.1636	0.353448	6.05387	1.41403e-09	1.0549e-08
ENSMUSG00000024533	Spire1	20.5621	2.2397	0.55574	4.06645	4.77357e-05	0.000190043
ENSMUSG00000024594	Prrc1	2561.88	2.15995	0.172871	12.517	6.02874e-36	2.61889e-34
ENSMUSG00000024660	Incenp	442.3	2.43611	0.364466	6.68333	2.33571e-11	2.1176e-10
ENSMUSG00000024782	Ak3	2165.58	2.01326	0.195748	10.287	8.06604e-25	1.91103e-23
ENSMUSG00000024791	Cdca5	224.812	3.72622	0.348313	10.6708	1.39401e-26	3.71182e-25
ENSMUSG00000024989	Cep55	233.877	3.34752	0.322752	10.2869	8.06947e-25	1.91103e-23
ENSMUSG00000025068	Gsto1	390.571	2.09227	0.225437	9.27323	1.80585e-20	3.24157e-19
ENSMUSG00000025154	Arhgap19	183.737	2.14494	0.520671	4.13866	3.49342e-05	0.00014213
ENSMUSG00000025161	Slc16a3	21.0443	2.22368	0.67179	3.25805	0.00112182	0.00342081
ENSMUSG00000025427	Rnf165	3.65451	2.38777	0.91184	2.66154	0.00777852	0.0194027
ENSMUSG00000025747	Tyms	431.615	3.07477	0.436138	7.21539	5.37811e-13	5.67444e-12
ENSMUSG00000025935	Tram1	20661.7	2.04749	0.240921	8.55153	1.21467e-17	1.83576e-16
ENSMUSG00000026039	Sgo2a	114.096	2.91681	0.516627	5.62131	1.89512e-08	1.23928e-07
ENSMUSG00000026196	Bard1	31.3753	2.57424	0.613943	4.30836	1.64466e-05	7.02596e-05
ENSMUSG00000026520	Pycr2	2717.98	2.0525	0.215276	9.53639	1.4789e-21	2.868e-20
ENSMUSG00000026605	Cenpf	178.919	4.75958	0.525873	9.27085	1.84669e-20	3.2993e-19
ENSMUSG00000026669	Mcm10	117.463	3.14213	0.862071	3.86413	0.000111484	0.000416257
ENSMUSG00000026683	Nuf2	238.623	4.15542	0.774216	5.59071	2.26137e-08	1.46618e-07
ENSMUSG00000027075	Slc43a1	515.193	2.50988	0.381298	6.44245	1.17558e-10	9.89677e-10
ENSMUSG00000027173	Depdc7	4.02577	2.26557	0.861456	2.74694	0.00601546	0.0154309
ENSMUSG00000027199	Gatm	64.8989	3.4131	0.688611	5.15855	2.48865e-07	1.40974e-06
ENSMUSG00000027248	Pdia3	24217	2.23179	0.254851	8.77434	1.7191e-18	2.7283e-17
ENSMUSG00000027323	Rad51	393.021	2.24901	0.202132	11.1156	1.05382e-28	3.14778e-27
ENSMUSG00000027326	Knl1	201.77	2.27463	0.3554	6.47771	9.31238e-11	7.9364e-10
ENSMUSG00000027331	Knstrn	232.556	2.23825	0.290661	7.65217	1.97618e-14	2.34184e-13
ENSMUSG00000027379	Bub1	206.115	3.73098	0.893325	5.3217	1.02804e-07	6.10085e-07
ENSMUSG00000027496	Aurka	402.218	3.00769	0.268083	11.1829	4.94243e-29	1.5029e-27
ENSMUSG00000027699	Ect2	257.45	2.74156	0.500493	5.50017	3.79427e-08	2.38184e-07
ENSMUSG00000027715	Ccna2	1240.82	3.50603	0.231997	15.1221	1.15844e-51	9.73089e-50
ENSMUSG00000027883	Gpsm2	173.189	2.42707	0.241069	10.0188	1.25992e-23	2.79648e-22
ENSMUSG00000028068	Iqgap3	59.1565	2.90656	0.617754	4.86999	1.11604e-06	5.75196e-06
ENSMUSG00000028175	Depdc1a	51.8364	2.0335	0.426424	4.64868	3.34066e-06	1.60676e-05
ENSMUSG00000028212	Ccne2	312.351	2.79669	0.270526	10.3515	4.12037e-25	1.00234e-23
ENSMUSG00000028343	Erp44	8887.95	2.15363	0.236939	9.11357	7.97115e-20	1.37563e-18
ENSMUSG00000028551	Cdkn2c	342.638	2.66429	0.340243	7.83301	4.76331e-15	5.91195e-14
ENSMUSG00000028572	Hook1	851.113	2.12684	0.285352	7.47184	7.90811e-14	8.9394e-13
ENSMUSG00000028587	Orc1	59.9619	2.09806	0.339473	6.09668	1.08294e-09	8.17935e-09
ENSMUSG00000028671	Gale	843.073	2.7579	0.246352	11.2827	1.59722e-29	5.0193e-28
ENSMUSG00000028678	Kif2c	188.579	3.52046	0.89576	4.30301	1.68493e-05	7.17581e-05
ENSMUSG00000028718	Stil	131.171	3.65524	0.630967	6.19243	5.92443e-10	4.63349e-09
ENSMUSG00000028873	Cdca8	458.38	2.99676	0.304195	9.89164	4.52564e-23	9.70491e-22
ENSMUSG00000028988	Ctnnbip1	69.6403	2.16561	0.484672	4.55039	5.35458e-06	2.4828e-05
ENSMUSG00000029223	Uchl1	13.8857	3.07754	0.730265	4.16559	3.10546e-05	0.000127162
ENSMUSG00000029381	Shroom3	7.05364	2.27668	0.845677	2.86084	0.00422514	0.0112463
ENSMUSG00000029414	Kntc1	58.2124	3.08391	0.597476	5.1817	2.19877e-07	1.25394e-06
ENSMUSG00000029467	Atp2a2	4538.21	2.17089	0.360975	6.16715	6.95336e-10	5.38832e-09
ENSMUSG00000030084	Plxna1	65.9036	2.06354	0.457044	4.59335	4.36197e-06	2.05641e-05
ENSMUSG00000030346	Rad51ap1	92.9938	3.10696	0.405861	7.64347	2.1145e-14	2.49215e-13
ENSMUSG00000030641	Ddias	101.594	2.93347	0.46155	6.34195	2.26882e-10	1.85657e-09
ENSMUSG00000030677	Kif22	519.866	3.99765	0.422323	9.61951	6.61454e-22	1.31633e-20
ENSMUSG00000030789	Itgax	7.86925	3.70103	0.91191	3.84078	0.000122644	0.000453916
ENSMUSG00000031262	Cenpi	113.164	3.35388	0.521236	6.6556	2.82142e-11	2.53827e-10
ENSMUSG00000031385	Plxnb3	6.14405	2.0881	0.932152	3.02598	0.00247831	0.00698947
ENSMUSG00000031617	Tmem184c	1615.51	2.14887	0.258539	8.30577	9.91766e-17	1.39361e-15
ENSMUSG00000031628	Casp3	486.363	2.36572	0.256091	9.25316	2.17956e-20	3.8758e-19
ENSMUSG00000032076	Cadm1	45.9481	2.9118	0.577597	4.55584	5.21767e-06	2.42746e-05
ENSMUSG00000032113	Chek1	86.59	2.42056	0.355217	6.7593	1.38659e-11	1.28704e-10
ENSMUSG00000032254	Kif23	239.821	2.58771	0.343671	7.44883	9.41706e-14	1.05822e-12
ENSMUSG00000032586	Traip	113.014	2.01795	0.376883	5.20841	1.90465e-07	1.09359e-06
ENSMUSG00000032783	Troap	80.5194	4.01727	0.567314	7.10443	1.20818e-12	1.23781e-11
ENSMUSG00000033083	Tbc1d4	17.3207	3.2023	0.822523	3.74786	0.000178346	0.000640127
ENSMUSG00000033644	Piwil2	25.4527	2.7248	0.603683	4.64856	3.34266e-06	1.60676e-05
ENSMUSG00000033752	Mnd1	3.63127	2.73766	0.973714	2.74849	0.00598711	0.015379
ENSMUSG00000033952	Aspm	148.172	3.36392	0.372561	9.0021	2.21431e-19	3.73655e-18
ENSMUSG00000034023	Fancd2	99.7371	2.63653	0.487603	5.38542	7.22737e-08	4.3744e-07
ENSMUSG00000034109	Golim4	259.831	2.07039	0.344095	6.02252	1.71721e-09	1.2711e-08
ENSMUSG00000034883	Lrr1	38.7919	3.54174	0.50826	6.88654	5.7166e-12	5.55723e-11
ENSMUSG00000034906	Ncaph	357.685	3.24831	0.39256	8.31422	9.23608e-17	1.30023e-15
ENSMUSG00000035365	Parpbp	67.8569	2.84107	0.937818	3.42494	0.000614937	0.00198926
ENSMUSG00000035383	Pmch	5.90989	4.22236	0.882615	4.19199	2.76516e-05	0.000114212
ENSMUSG00000035704	Alg8	902.068	2.15007	0.207873	10.362	3.69185e-25	9.05337e-24
ENSMUSG00000035769	Xylb	33.9813	2.01142	0.623322	3.76331	0.000167679	0.000604983
ENSMUSG00000035863	Palm	107.856	2.03103	0.368549	5.33531	9.53825e-08	5.68927e-07
ENSMUSG00000036086	Zranb3	173.569	2.10491	0.290883	7.25675	3.9649e-13	4.23628e-12
ENSMUSG00000036093	Arl5a	2039.28	2.02229	0.232271	8.6978	3.3838e-18	5.28207e-17
ENSMUSG00000036223	Ska1	45.4591	4.66787	0.602714	7.42958	1.08939e-13	1.21788e-12
ENSMUSG00000036391	Sec24a	1596.58	2.09189	0.349402	5.9632	2.47351e-09	1.79853e-08
ENSMUSG00000036768	Kif15	102.721	3.01382	0.500734	5.92456	3.1314e-09	2.25212e-08
ENSMUSG00000036777	Anln	99.7729	3.7087	0.559167	6.50211	7.92027e-11	6.78421e-10
ENSMUSG00000036875	Dna2	48.2158	2.13753	0.491424	4.41325	1.01831e-05	4.5033e-05
ENSMUSG00000036905	C1qb	23.2449	3.77741	0.86262	3.8786	0.000105058	0.000394103
ENSMUSG00000037185	Krt80	3.65927	3.43599	0.950902	3.49713	0.000470293	0.00156189
ENSMUSG00000037263	Aldh3b3	3.1449	2.30275	1.01523	2.80909	0.00496825	0.0130057
ENSMUSG00000037379	Spon2	3.0742	2.67903	0.93118	2.94311	0.00324934	0.00891751
ENSMUSG00000037474	Dtl	280.014	2.41703	0.330346	7.26067	3.8519e-13	4.12715e-12
ENSMUSG00000037544	Dlgap5	177.408	2.89407	0.414726	7.0047	2.47508e-12	2.49047e-11
ENSMUSG00000037628	Cdkn3	113.96	4.88318	0.471538	10.1397	3.68172e-24	8.40494e-23
ENSMUSG00000037725	Ckap2	136.794	3.58209	0.437342	8.12271	4.55902e-16	6.14498e-15
ENSMUSG00000038236	Hoxa7	6.43109	2.83953	0.832331	3.38377	0.000714976	0.0022775
ENSMUSG00000038253	Hoxa5	4.29627	2.85615	0.999983	3.2697	0.00107661	0.00329351
ENSMUSG00000038482	Tfdp1	737.085	2.182	0.227219	9.59255	8.59359e-22	1.6963e-20
ENSMUSG00000038736	Nudcd1	1327.42	2.01043	0.246891	8.16345	3.25601e-16	4.42399e-15
ENSMUSG00000039210	Gpatch2	737.334	2.23794	0.196943	11.3842	5.01493e-30	1.6362e-28
ENSMUSG00000039704	Lmbrd2	65	2.00487	0.33721	5.91316	3.35612e-09	2.40805e-08
ENSMUSG00000039748	Exo1	94.9102	2.32802	0.440093	5.32284	1.02159e-07	6.06968e-07
ENSMUSG00000039814	Xkr5	13.3883	2.51479	0.752181	3.36873	0.000755164	0.00238999
ENSMUSG00000039842	Mcph1	421.454	2.30996	0.303272	7.66294	1.81728e-14	2.15859e-13
ENSMUSG00000039953	Clstn1	64.9257	2.02706	0.676298	3.14466	0.00166279	0.00486252
ENSMUSG00000040231	Syngr4	4.09198	2.85003	1.01474	3.04364	0.00233736	0.00663132
ENSMUSG00000040405	Havcr1	54.2802	2.04608	0.610558	3.17629	0.0014917	0.00441842
ENSMUSG00000040680	Kremen2	3.99768	2.53945	0.976961	2.65982	0.00781825	0.0194867
ENSMUSG00000040964	Arhgef10l	7.81622	2.30083	0.946589	2.59737	0.00939398	0.0229071
ENSMUSG00000041064	Pif1	86.8835	3.9343	0.631077	6.49164	8.49053e-11	7.25633e-10
ENSMUSG00000041084	Ostc	5544.22	2.27475	0.300233	7.53787	4.77728e-14	5.48593e-13
ENSMUSG00000041329	Atp1b2	4.32271	3.39337	0.923905	3.81426	0.000136591	0.000500177
ENSMUSG00000041479	Syt15	9.89244	3.2541	0.819281	3.66242	0.000249842	0.000871438
ENSMUSG00000041498	Kif14	26.0968	2.79834	0.867743	3.22009	0.00128152	0.00385672
ENSMUSG00000041831	Sytl3	9.33938	2.45841	0.815548	2.79176	0.00524214	0.0136616
ENSMUSG00000041957	Pkp2	23.1396	2.14782	0.674322	3.27082	0.00107235	0.00328245
ENSMUSG00000042489	Clspn	39.4469	4.01667	0.787572	5.14676	2.65024e-07	1.49737e-06
ENSMUSG00000042502	Cd2bp2	2088.56	2.04707	0.17708	11.5682	5.97478e-31	2.04596e-29
ENSMUSG00000044469	Tnfaip8l1	45.0866	2.90483	0.53262	5.47161	4.45955e-08	2.772e-07
ENSMUSG00000044646	Zbtb7c	5.50597	2.60823	0.924145	2.47929	0.0131644	0.0307413
ENSMUSG00000045273	Cenph	66.6672	2.21269	0.531852	4.13307	3.57954e-05	0.000145361
ENSMUSG00000045328	Cenpe	219.169	3.16993	0.402184	7.84827	4.21804e-15	5.26096e-14
ENSMUSG00000046179	E2f8	70.9783	4.04624	0.628769	6.7884	1.13381e-11	1.0641e-10
ENSMUSG00000046295	Ankle1	135.727	4.92523	0.873353	5.91296	3.36005e-09	2.40973e-08
ENSMUSG00000046591	Ticrr	76.4466	2.20376	0.596237	4.10705	4.00738e-05	0.000161613
ENSMUSG00000047534	Mis18bp1	152.014	3.19715	0.4685	6.93136	4.16827e-12	4.11522e-11
ENSMUSG00000047656	Trpt1	181.863	2.02628	0.254194	8.00067	1.23741e-15	1.60526e-14
ENSMUSG00000047694	Yipf6	1652.12	2.05006	0.172854	11.8819	1.47002e-32	5.438e-31
ENSMUSG00000048578	Mlec	5407.49	2.07373	0.276327	7.58789	3.25162e-14	3.78832e-13
ENSMUSG00000048922	Cdca2	350.004	4.33468	0.275006	15.6587	2.89741e-55	2.71927e-53
ENSMUSG00000049539	Hist1h1a	2.55951	2.93725	1.03644	2.45154	0.0142247	0.0328281
ENSMUSG00000050107	Haspin	277.066	2.34527	0.316488	7.43348	1.05779e-13	1.18604e-12
ENSMUSG00000050410	Tcf19	269.059	2.76186	0.293278	9.4563	3.19024e-21	6.06305e-20
ENSMUSG00000050605	Zfp61	390.606	2.20161	0.258452	8.48971	2.07152e-17	3.08175e-16
ENSMUSG00000051235	Gen1	56.9217	2.23245	0.450578	4.85182	1.22331e-06	6.27718e-06
ENSMUSG00000051378	Kif18b	242.831	3.48399	0.846935	4.41013	1.0331e-05	4.56342e-05
ENSMUSG00000051517	Arhgef39	35.0687	2.39008	0.53562	4.36245	1.28614e-05	5.60781e-05
ENSMUSG00000053030	Spink2	3.72927	2.60462	0.94707	2.59595	0.00943299	0.0229691
ENSMUSG00000053181	A830005F24Rik	52.7709	2.41623	0.550201	4.34735	1.37791e-05	5.96518e-05
ENSMUSG00000053604	Rpia	131.408	2.19914	0.423379	5.26196	1.42525e-07	8.2803e-07
ENSMUSG00000054493	Gm9947	2.73498	2.84029	1.06802	2.68187	0.00732126	0.0183836
ENSMUSG00000055681	Cope	11296.5	2.10445	0.328296	6.48915	8.63229e-11	7.37334e-10
ENSMUSG00000058290	Espl1	145.138	3.54561	0.852442	4.6968	2.64271e-06	1.29278e-05
ENSMUSG00000058773	Hist1h1b	34.0242	2.79295	0.564122	4.86521	1.14335e-06	5.88274e-06
ENSMUSG00000060923	Acyp2	14.9953	2.4421	0.543884	4.34084	1.41941e-05	6.1309e-05
ENSMUSG00000061086	Myl4	424.238	2.18892	0.271714	7.95074	1.85403e-15	2.36879e-14
ENSMUSG00000061615	Hist1h2ab	7.15878	2.67124	0.842491	2.84954	0.00437827	0.0116193
ENSMUSG00000061731	Ext1	385.609	2.07446	0.239679	8.67524	4.12667e-18	6.39571e-17
ENSMUSG00000062727	Hist1h2bk	2.46082	2.32425	1.0529	2.29799	0.0215624	0.0471365
ENSMUSG00000068101	Cenpm	162.101	3.45106	0.452426	7.56618	3.84368e-14	4.45421e-13
ENSMUSG00000068114	Ccdc134	1572.22	2.1511	0.261398	8.25119	1.56828e-16	2.17357e-15
ENSMUSG00000068744	Psrc1	13.991	2.11399	0.787218	2.59134	0.00956033	0.0232234
ENSMUSG00000068798	Rap1a	5738.26	2.01272	0.222765	9.02133	1.85828e-19	3.14274e-18
ENSMUSG00000069270	Hist1h2ac	69.4016	2.42447	0.617363	4.24634	2.17293e-05	9.12127e-05
ENSMUSG00000069272	Hist1h2ae	55.1796	2.59417	0.486204	5.1768	2.25722e-07	1.28583e-06
ENSMUSG00000069300	Hist1h2bj	19.9789	2.49702	0.644836	3.95339	7.70531e-05	0.000296436
ENSMUSG00000069301	Hist1h2ag	131.178	2.86696	0.507268	5.05317	4.34538e-07	2.38682e-06
ENSMUSG00000069302	Hist1h2ah	166.253	2.67103	0.532109	4.63878	3.50471e-06	1.68041e-05
ENSMUSG00000069310	Hist1h3c	2.45228	2.80469	1.04627	2.33834	0.0193698	0.0429862
ENSMUSG00000071636	Rimbp3	4.2613	2.32248	1.03147	2.40943	0.0159773	0.0362963
ENSMUSG00000071711	Mpst	9.90526	2.47403	0.835655	2.85177	0.00434766	0.0115441
ENSMUSG00000072082	Ccnf	299.596	2.50871	0.838094	3.15519	0.00160395	0.00470962
ENSMUSG00000072980	Oip5	96.6073	3.00551	0.44341	6.84622	7.58259e-12	7.26438e-11
ENSMUSG00000073599	Ecscr	2.50979	2.27585	0.988976	2.65539	0.0079217	0.0197049
ENSMUSG00000074627	Mroh8	60.2941	2.39893	0.413618	5.82668	5.65406e-09	3.9361e-08
ENSMUSG00000074802	Gas2l3	36.4358	3.3159	0.650872	5.3917	6.97942e-08	4.23952e-07
ENSMUSG00000075502	Kbtbd6	11.61	2.38455	0.856192	2.85015	0.00436983	0.011599
ENSMUSG00000078773	Rad54b	55.3876	2.99635	0.589882	5.1304	2.89131e-07	1.62752e-06
ENSMUSG00000079304	4933413G19Rik	4.49852	3.54521	0.921567	3.60524	0.000311869	0.00106939
ENSMUSG00000079553	Kifc1	14.5249	3.33493	0.815586	3.83861	0.000123732	0.00045772
ENSMUSG00000079685	Ulbp1	136.172	2.60393	0.373825	6.91499	4.67896e-12	4.59851e-11
ENSMUSG00000085414	Sspnos	3.15342	2.91886	0.956567	3.15273	0.00161751	0.00474394
ENSMUSG00000085485	Gm14024	12.3481	4.02514	0.724717	5.22579	1.73413e-07	1.00136e-06
ENSMUSG00000085929	Gm13421	8.75079	2.09154	0.755138	3.01771	0.00254695	0.00715781
ENSMUSG00000085995	Gm2788	11.7664	2.50042	0.714177	3.74024	0.000183842	0.000658763
ENSMUSG00000086196	Gm13571	28.7399	2.02773	0.481321	4.25508	2.08976e-05	8.78182e-05
ENSMUSG00000086421	Gm14091	23.3864	2.44396	0.454265	5.24141	1.59352e-07	9.23635e-07
ENSMUSG00000086434	Gm15200	184.29	2.04997	0.246203	8.33728	7.60221e-17	1.07922e-15
ENSMUSG00000086447	Gm13522	2.41744	2.41638	1.05634	2.5346	0.0112575	0.0268274
ENSMUSG00000086949	Gm13066	17.939	2.2427	0.630461	3.63357	0.000279526	0.000966768
ENSMUSG00000087107	AI662270	4227.57	2.32489	0.192722	12.0438	2.09135e-33	8.0295e-32
ENSMUSG00000087434	Rab11fip4os1	4.09825	2.9808	0.936171	3.31494	0.000916641	0.00284944
ENSMUSG00000087651	1500009L16Rik	7.31668	3.69842	0.861912	4.14936	3.33402e-05	0.000136118
ENSMUSG00000089652	Gm16025	24.1052	2.18209	0.536026	4.11293	3.90672e-05	0.000157805
ENSMUSG00000089687	Rab42	2.56197	2.18581	1.02672	2.59602	0.00943111	0.0229683
ENSMUSG00000090120	A730090N16Rik	7.80689	2.3606	0.779252	3.04222	0.00234841	0.00666141
ENSMUSG00000090174	Gm10612	11.6796	2.08134	0.638075	3.1805	0.00147023	0.00436494
ENSMUSG00000091933	Gm8857	2.83865	3.24915	1.02825	2.99219	0.0027698	0.00771847
ENSMUSG00000092267	Gm20417	109.591	2.20087	0.527952	4.18703	2.82632e-05	0.000116548
ENSMUSG00000093677	Gm20712	3.61927	2.6906	0.916436	2.9702	0.00297609	0.0082315
ENSMUSG00000094595	Fsbp	7.78484	2.82757	0.792717	3.38213	0.000719265	0.0022902
ENSMUSG00000094777	Hist1h2ap	13.2508	2.0531	0.666801	2.7588	0.00580135	0.0149447
ENSMUSG00000095193	Gm20939	75.1615	2.04661	0.401264	5.10593	3.29176e-07	1.83326e-06
ENSMUSG00000095296	Gm8906	3.2609	2.89732	1.05692	2.7516	0.0059304	0.0152462
ENSMUSG00000095710	Gm8871	4.12363	3.029	1.03283	2.89557	0.00378474	0.0101882
ENSMUSG00000095918	Gm5861	5.55152	3.80019	0.93145	4.05743	4.96164e-05	0.000196809
ENSMUSG00000096732	Gm8897	5.05788	3.76698	0.985133	3.82552	0.000130496	0.000480519
ENSMUSG00000097145	9230114K14Rik	53.6127	2.08684	0.601158	3.63601	0.000276895	0.000958758
ENSMUSG00000097755	2010110K18Rik	7.62791	2.46684	0.809869	2.95937	0.00308264	0.0084999
ENSMUSG00000098318	Lockd	86.5319	2.50181	0.411236	5.88436	3.99609e-09	2.82326e-08
ENSMUSG00000100108	Gm28100	2.85202	2.60568	1.00381	2.72872	0.00635816	0.0161817
ENSMUSG00000101144	Gm29054	34.9865	2.04474	0.438996	4.60078	4.2091e-06	1.99114e-05
ENSMUSG00000102549	Gm38137	7.40284	2.40509	0.96544	2.84764	0.00440448	0.0116767
ENSMUSG00000102662	Gm38377	4.91852	2.75177	0.997356	3.32604	0.000880906	0.00274903
ENSMUSG00000102719	Gm37760	15.8805	2.05605	0.632238	3.44958	0.00056147	0.00183504
ENSMUSG00000102840	Gm38037	16.4472	3.74156	0.701838	5.14557	2.66715e-07	1.50524e-06
ENSMUSG00000102909	Gm2453	2.32272	2.00156	0.954182	2.31273	0.0207373	0.0455621
ENSMUSG00000102994	Gm37767	2.58356	2.65142	0.973552	2.9747	0.00293276	0.00812495
ENSMUSG00000103899	Gm37940	132.367	2.42364	0.521113	4.62974	3.66121e-06	1.74882e-05
ENSMUSG00000104350	Gm38244	5.98488	3.72076	0.955428	3.99951	6.34745e-05	0.000246883
ENSMUSG00000104413	Gm37065	25.2387	2.95506	0.490286	5.72992	1.00477e-08	6.81682e-08
ENSMUSG00000104448	Gm37256	9.83212	2.38504	0.67608	3.54536	0.000392078	0.00131884
ENSMUSG00000105199	Gm43581	11.9867	2.18347	0.864917	2.72056	0.00651716	0.0165669
ENSMUSG00000105204	Gm43738	1669.4	2.0048	0.180566	11.1256	9.41575e-29	2.82361e-27
ENSMUSG00000106251	Gm42658	7.26843	2.01378	0.837212	2.27326	0.0230106	0.0498223
ENSMUSG00000106472	Gm43111	4.01049	3.05136	0.994188	3.27197	0.00106801	0.0032705
ENSMUSG00000107009	6720475M21Rik	14.811	2.10565	0.882351	2.74059	0.00613287	0.0156924
ENSMUSG00000107730	Gm44238	21.2617	2.87992	0.551133	4.95007	7.4188e-07	3.93564e-06
ENSMUSG00000108011	Gm44596	5.11011	2.26603	0.799097	2.90981	0.00361644	0.00978718
ENSMUSG00000108617	Gm31749	14.1101	2.38405	0.628679	3.75713	0.000171876	0.000618216
ENSMUSG00000108980	Gm45155	2.83525	2.03776	0.956011	2.29948	0.021478	0.0469858
ENSMUSG00000109947	Gm45669	83.3615	2.29962	0.33504	6.86057	6.85856e-12	6.5915e-11
ENSMUSG00000110676	Gm45897	2.79749	2.2288	1.0293	2.56607	0.0102857	0.0247522
ENSMUSG00000112212	AC153530.1	3.53467	2.71079	0.998408	3.04177	0.00235194	0.00666893
ENSMUSG00000112944	AL645643.1	16.3011	2.20841	0.707615	3.4982	0.000468406	0.00155597
ENSMUSG00000112980	CT030173.1	37.6644	2.03872	0.471586	4.41163	1.02597e-05	4.53455e-05
ENSMUSG00000113149	AC099934.3	1664.57	2.04718	0.266653	7.55182	4.29211e-14	4.95123e-13
ENSMUSG00000114092	AC154248.2	2.18102	2.36898	1.03384	2.59674	0.00941135	0.0229458
ENSMUSG00000000627	Sema4f							8.76125	2.27122	0.8375	3.3251	0.000883858	0.00270658
ENSMUSG00000000730	Dnmt3l							2.24428	2.23285	1.03236	2.26844	0.0233026	0.0489837
ENSMUSG00000000731	Aire							35.5355	4.04172	0.565891	6.84433	7.68322e-12	7.27371e-11
ENSMUSG00000000782	Tcf7							69.091	3.54303	0.513808	7.04994	1.78998e-12	1.8035e-11
ENSMUSG00000000817	Fasl							4.32027	3.48021	0.968338	3.47958	0.000502207	0.0016232
ENSMUSG00000001036	Epn2							82.9786	2.32536	0.35859	6.49031	8.56598e-11	7.34558e-10
ENSMUSG00000001507	Itga3							29.3462	2.03106	0.715475	3.33176	0.000862988	0.00264907
ENSMUSG00000001558	Klhl10							8.70203	2.86926	0.710098	4.04776	5.17109e-05	0.000202476
ENSMUSG00000001829	Clpb							1411.61	2.30065	0.218819	10.5306	6.24593e-26	1.62053e-24
ENSMUSG00000001870	Ltbp1							12.1358	2.16988	0.692852	3.4247	0.000615485	0.00195648
ENSMUSG00000002083	Bbc3							107.158	2.60966	0.333071	7.81186	5.63504e-15	6.97681e-14
ENSMUSG00000002393	Nr2f6							543.251	2.37408	0.24708	9.61956	6.61165e-22	1.38082e-20
ENSMUSG00000002588	Pon1							4.00806	2.06157	0.960602	2.62508	0.0086629	0.0206573
ENSMUSG00000002602	Axl							53.316	3.87816	0.623217	6.21638	5.08762e-10	4.04139e-09
ENSMUSG00000003273	Car11							7.89792	3.77866	0.774147	4.50583	6.61128e-06	3.03496e-05
ENSMUSG00000003352	Cacnb3							4.07605	2.20865	0.942137	2.81771	0.0048368	0.0123865
ENSMUSG00000003534	Ddr1							8.1213	3.71297	0.79565	4.41229	1.02285e-05	4.52735e-05
ENSMUSG00000003644	Rps6ka1							3550.45	2.09052	0.272171	7.70503	1.30814e-14	1.56237e-13
ENSMUSG00000005580	Adcy9							19.7382	2.01478	0.660713	3.54004	0.000400062	0.00132143
ENSMUSG00000005615	Pcyt1a							534.094	2.16609	0.33568	6.49122	8.51435e-11	7.30955e-10
ENSMUSG00000005951	Shpk							227.151	2.24927	0.496683	4.59919	4.2414e-06	1.99463e-05
ENSMUSG00000006241	Ccdc159							4.37634	3.22534	0.869721	3.57257	0.000353491	0.00118069
ENSMUSG00000006576	Slc4a3							31.4696	2.92399	0.569555	5.12941	2.90645e-07	1.63424e-06
ENSMUSG00000006930	Hap1							26.1144	2.11747	0.673701	3.51143	0.000445705	0.00145575
ENSMUSG00000007891	Ctsd							5116.86	2.1761	0.20116	10.8284	2.52638e-27	7.06087e-26
ENSMUSG00000010142	Tnfrsf13b							15634.6	2.02657	0.200156	10.1227	4.38327e-24	1.03003e-22
ENSMUSG00000010505	Myt1							4.16451	2.19015	0.85966	2.48707	0.01288	0.0292672
ENSMUSG00000011382	Dhdh							89.0998	2.26825	0.465587	5.0127	5.36709e-07	2.88242e-06
ENSMUSG00000014543	Klra17							16.18	5.64567	0.826507	5.61087	2.01316e-08	1.31647e-07
ENSMUSG00000015846	Rxra							24.5118	2.44212	0.70924	3.80295	0.000142985	0.000514664
ENSMUSG00000015944	Gatsl2							130.244	2.03373	0.475013	4.57814	4.69127e-06	2.19532e-05
ENSMUSG00000016534	Lamp2							4153.38	2.33657	0.165872	14.0978	3.92048e-45	2.56927e-43
ENSMUSG00000017314	Mpp2							7.06797	2.58917	0.781791	3.31429	0.000918753	0.00280553
ENSMUSG00000018427	Ypel2							96.24	2.39733	0.516528	4.97436	6.5465e-07	3.47774e-06
ENSMUSG00000018800	Abca5							77.3241	2.09913	0.480672	4.36585	1.26631e-05	5.54045e-05
ENSMUSG00000019810	Fuca2							1936.85	2.19945	0.237176	9.30796	1.30306e-20	2.46108e-19
ENSMUSG00000019872	Smpdl3a							1379.93	2.22099	0.261758	8.52386	1.54321e-17	2.3724e-16
ENSMUSG00000020023	Tmcc3							508.497	2.16644	0.32514	6.64976	2.93565e-11	2.63948e-10
ENSMUSG00000020108	Ddit4							138.19	2.11247	0.320162	6.55736	5.477e-11	4.76114e-10
ENSMUSG00000020160	Meis1							9.66464	2.29166	0.719449	3.37249	0.000744922	0.00232229
ENSMUSG00000020178	Adora2a							159.102	2.00572	0.296958	6.72385	1.76985e-11	1.62591e-10
ENSMUSG00000020604	Arsg							63.8268	2.22222	0.498815	4.6607	3.1514e-06	1.50815e-05
ENSMUSG00000020681	Ace							8.31911	4.47466	0.888027	4.83857	1.30775e-06	6.66993e-06
ENSMUSG00000021094	Dhrs7							1921.54	2.03081	0.34983	5.92895	3.04883e-09	2.20316e-08
ENSMUSG00000021552	Gkap1							56.1852	2.06887	0.410786	5.04638	4.50263e-07	2.45421e-06
ENSMUSG00000021611	Tert							108.207	2.08133	0.481281	4.28293	1.84449e-05	7.81812e-05
ENSMUSG00000021684	Pde8b							36.5257	2.7606	0.491008	5.56674	2.59553e-08	1.67143e-07
ENSMUSG00000021756	Il6st							953.947	2.41358	0.323618	7.58849	3.23643e-14	3.75338e-13
ENSMUSG00000022037	Clu							5.38805	2.3842	0.887061	2.67418	0.00749133	0.0181888
ENSMUSG00000022099	Dmtn							8.58733	2.09179	0.836101	2.85498	0.004304	0.0111631
ENSMUSG00000022131	Gpr180							1475.2	2.071	0.279519	7.43598	1.03798e-13	1.15699e-12
ENSMUSG00000022246	Rai14							6.14567	2.59629	0.883186	3.25539	0.00113238	0.00338844
ENSMUSG00000022421	Nptxr							7.69272	2.69028	0.775439	3.56932	0.000357914	0.00119493
ENSMUSG00000022453	Naga							816.521	2.19232	0.186972	11.7331	8.61945e-32	3.07629e-30
ENSMUSG00000022564	Grina							1642.56	2.2799	0.174399	13.0789	4.34693e-39	2.15983e-37
ENSMUSG00000022574	Naprt							114.339	2.28742	0.301449	7.58428	3.34328e-14	3.87138e-13
ENSMUSG00000022679	Mpv17l							32.0457	2.77819	0.631451	4.67637	2.91995e-06	1.4049e-05
ENSMUSG00000022843	Clcn2							42.2639	2.14018	0.501235	4.19824	2.69001e-05	0.000110867
ENSMUSG00000023044	Csad							299.505	2.13119	0.300573	7.03871	1.94022e-12	1.94585e-11
ENSMUSG00000023266	Frs3							10.7547	2.06738	0.751947	3.01122	0.00260203	0.00713717
ENSMUSG00000023267	Gabrr2							21.6713	2.26891	0.680076	3.48225	0.000497219	0.00160913
ENSMUSG00000023806	Rsph3b							105.661	2.27974	0.315164	7.26475	3.73718e-13	3.96511e-12
ENSMUSG00000024014	Pim1							578.074	2.13541	0.346549	6.11202	9.8378e-10	7.59259e-09
ENSMUSG00000024150	Mcfd2							2212.2	2.09842	0.237194	8.87061	7.27432e-19	1.22751e-17
ENSMUSG00000024253	Dync2li1							30.9383	3.571	0.668821	5.15689	2.51086e-07	1.4202e-06
ENSMUSG00000024304	Cdh2							29.6562	4.33455	0.724104	6.00394	1.92583e-09	1.42831e-08
ENSMUSG00000024597	Slc12a2							409.237	3.3815	0.375877	9.06347	1.26362e-19	2.23397e-18
ENSMUSG00000024892	Pcx							143.455	2.02355	0.799698	3.14024	0.00168807	0.00484253
ENSMUSG00000025037	Maoa							21.4617	2.17302	0.691793	3.09561	0.00196409	0.00555263
ENSMUSG00000025069	Gsto2							13.8549	2.56731	0.708327	3.57382	0.000351807	0.00117558
ENSMUSG00000025203	Scd2							2122	2.2567	0.389225	5.88346	4.01773e-09	2.84781e-08
ENSMUSG00000025207	Sema4g							11.7681	2.33775	0.724844	3.15129	0.00162553	0.0046879
ENSMUSG00000025213	Kazald1							8.59222	4.04928	0.791475	4.67076	3.00083e-06	1.44245e-05
ENSMUSG00000025544	Tm9sf2							10017.8	2.02792	0.182929	11.0915	1.37987e-28	4.22123e-27
ENSMUSG00000025579	Gaa							2008.56	2.18266	0.272488	8.04832	8.39366e-16	1.11945e-14
ENSMUSG00000025743	Sdc3							432.53	2.49461	0.561941	5.25673	1.46643e-07	8.57192e-07
ENSMUSG00000025780	Itih5							491.107	2.15633	0.341113	6.40651	1.48888e-10	1.24584e-09
ENSMUSG00000025885	Myo5b							7.67852	2.10126	0.71058	2.9551	0.00312572	0.00843512
ENSMUSG00000026090	2010300C02Rik							6.41554	2.22435	0.775361	2.93324	0.00335444	0.0090044
ENSMUSG00000026255	Efhd1							9.67054	3.13686	0.838486	3.75505	0.000173308	0.000615649
ENSMUSG00000026393	Nek7							6888.54	2.127	0.186641	11.4021	4.08387e-30	1.34981e-28
ENSMUSG00000026548	Slamf9							322.71	3.15464	0.317431	9.87465	5.36174e-23	1.17974e-21
ENSMUSG00000026585	Kifap3							95.0942	2.18055	0.349312	6.25499	3.9755e-10	3.19132e-09
ENSMUSG00000026782	Abi2							168.608	2.43306	0.455243	5.45255	4.9652e-08	3.07749e-07
ENSMUSG00000026797	Stxbp1							70.205	2.05763	0.640622	3.33829	0.00084295	0.00259175
ENSMUSG00000026874	Hc							7.35976	2.91909	0.830692	3.34118	0.00083423	0.00256754
ENSMUSG00000026928	Card9							4.22907	3.3085	0.919177	3.71174	0.000205837	0.000721425
ENSMUSG00000027378	Nphp1							45.7524	2.00083	0.560705	3.8827	0.000103301	0.000381675
ENSMUSG00000027447	Cst3							7429.51	2.24682	0.308409	7.24246	4.40625e-13	4.65227e-12
ENSMUSG00000027489	Necab3							13.7646	2.54687	0.605439	4.18718	2.82436e-05	0.000115839
ENSMUSG00000027603	Ggt7							34.5186	2.75291	0.445687	6.14051	8.22553e-10	6.40025e-09
ENSMUSG00000027646	Src							2.86899	2.47227	0.958434	2.61795	0.00884592	0.0210487
ENSMUSG00000028019	Pdgfc							4.92535	3.29947	0.941345	3.37988	0.000725179	0.00226675
ENSMUSG00000028041	Adam15							103.325	2.06065	0.393082	5.25412	1.48733e-07	8.68742e-07
ENSMUSG00000028082	Sh3d19							81.294	2.29427	0.458224	5.11791	3.08938e-07	1.72814e-06
ENSMUSG00000028278	Rragd							76.5723	2.22829	0.402807	5.4713	4.46744e-08	2.78716e-07
ENSMUSG00000028392	Bspry							253.619	2.30412	0.37347	6.15678	7.42403e-10	5.80632e-09
ENSMUSG00000028524	Sgip1							27.9357	2.87992	0.726694	4.38283	1.17145e-05	5.14464e-05
ENSMUSG00000028634	Hivep3							359.927	2.54524	0.284612	9.04509	1.49545e-19	2.63157e-18
ENSMUSG00000028637	Ccdc30							5.82136	2.16859	0.928424	2.80751	0.00499262	0.012717
ENSMUSG00000028657	Ppt1							5575.46	2.08377	0.227407	9.19821	3.63946e-20	6.69098e-19
ENSMUSG00000028701	Lurap1							111.192	2.30389	0.310137	7.44443	9.73633e-14	1.08687e-12
ENSMUSG00000028782	Adgrb2							6.45563	2.33961	0.912178	2.57563	0.0100058	0.0234658
ENSMUSG00000028801	Stpg1							3.395	2.25198	0.947902	2.27932	0.0226483	0.0478228
ENSMUSG00000028965	Tnfrsf9							23.4509	2.08451	0.733355	2.9131	0.00357856	0.00951362
ENSMUSG00000029070	Mxra8							137.161	2.42012	0.37955	6.50084	7.98735e-11	6.86876e-10
ENSMUSG00000029072	Tas1r3							48.5181	2.2302	0.527714	4.45324	8.45861e-06	3.80712e-05
ENSMUSG00000029101	Rgs12							83.9404	2.03252	0.629147	3.72344	0.000196528	0.00069183
ENSMUSG00000029338	Antxr2							1131.18	2.19808	0.212167	10.3632	3.64422e-25	9.12797e-24
ENSMUSG00000029361	Nos1							15.0586	2.46293	0.796258	3.62125	0.000293187	0.000995671
ENSMUSG00000029410	Ppef2							9.73625	2.86721	0.823242	3.20224	0.00136362	0.00400626
ENSMUSG00000029426	Scarb2							1447.93	2.04772	0.207716	9.8556	6.48295e-23	1.42232e-21
ENSMUSG00000029563	Foxp2							54.5298	2.76447	0.586859	4.87513	1.08736e-06	5.61558e-06
ENSMUSG00000029598	Plbd2							2139.09	2.31063	0.221173	10.477	1.10135e-25	2.82378e-24
ENSMUSG00000030098	Grip2							11.9656	2.18948	0.824692	2.8975	0.00376151	0.00993917
ENSMUSG00000030272	Camk1							54.071	2.11056	0.496981	4.42823	9.50098e-06	4.23367e-05
ENSMUSG00000030339	Ltbr							6.24215	4.23372	0.858743	4.63013	3.65443e-06	1.73415e-05
ENSMUSG00000030483	Cyp2b10							4.90852	3.53156	0.988461	3.63262	0.000280562	0.000957071
ENSMUSG00000030717	Nupr1							30.0423	2.78487	0.549204	4.96671	6.80987e-07	3.61008e-06
ENSMUSG00000030742	Lat							39.7619	2.69091	0.509904	5.28847	1.23342e-07	7.30252e-07
ENSMUSG00000030946	Lhpp							152.006	2.69173	0.37478	7.19902	6.06448e-13	6.35892e-12
ENSMUSG00000031065	Cdk16							1533.85	2.10883	0.325684	6.58126	4.66491e-11	4.08791e-10
ENSMUSG00000031155	Pim2							3471.57	2.01007	0.239583	8.37607	5.47228e-17	8.05426e-16
ENSMUSG00000031257	Nox1							135.321	3.31832	0.429002	7.66697	1.76108e-14	2.07401e-13
ENSMUSG00000031709	Tbc1d9							50.114	3.00505	0.517024	5.99628	2.01895e-09	1.49445e-08
ENSMUSG00000031955	Bcar1							23.6393	2.50654	0.554226	4.62227	3.7957e-06	1.79446e-05
ENSMUSG00000032023	Jhy							5.50699	2.85015	0.919104	3.15171	0.00162317	0.00468196
ENSMUSG00000032064	Dixdc1							12.2742	3.09032	0.750491	3.86009	0.000113346	0.000415757
ENSMUSG00000032091	Tmprss4							4.78487	2.15738	0.909554	2.82201	0.0047723	0.0122399
ENSMUSG00000032172	Olfm2							5.15628	2.69952	0.929348	3.02557	0.00248167	0.00684653
ENSMUSG00000032258	Lca5							321.001	2.20593	0.280103	7.90701	2.63653e-15	3.35446e-14
ENSMUSG00000032503	Arpp21							23.5313	2.43385	0.678485	3.61456	0.000300863	0.00101957
ENSMUSG00000032601	Prkar2a							384.17	2.06735	0.385125	5.53607	3.09335e-08	1.97113e-07
ENSMUSG00000033149	Phldb2							2.8466	2.60096	0.988543	2.98751	0.00281256	0.00765798
ENSMUSG00000033530	Ttc7b							597.764	2.35238	0.451186	5.49338	3.94319e-08	2.4743e-07
ENSMUSG00000033735	Spr							151.076	2.27235	0.312456	7.32933	2.31309e-13	2.49951e-12
ENSMUSG00000034175	Rhbdd3							283.634	2.19933	0.279895	7.84258	4.41398e-15	5.49793e-14
ENSMUSG00000034212	Ankmy1							45.1167	2.3935	0.421814	5.68015	1.34578e-08	8.93506e-08
ENSMUSG00000034265	Zdhhc14							670.206	2.03816	0.28333	7.21288	5.47804e-13	5.76388e-12
ENSMUSG00000034271	Jdp2							78.3267	2.27757	0.496348	4.70046	2.59575e-06	1.26008e-05
ENSMUSG00000034664	Itga2b							11.4854	2.31579	0.702056	3.41361	0.000641083	0.00202894
ENSMUSG00000034853	Acot11							133.876	2.13386	0.461335	4.87979	1.06197e-06	5.49565e-06
ENSMUSG00000034871	Fam151a							33.6332	2.17517	0.66538	3.74699	0.000178971	0.00063384
ENSMUSG00000034993	Vat1							25.3986	2.21323	0.502224	4.20649	2.59362e-05	0.000107214
ENSMUSG00000035202	Lars2							42019.2	2.29012	0.385531	5.73151	9.95429e-09	6.71749e-08
ENSMUSG00000035235	Trim13							51.734	2.11073	0.447374	4.75102	2.02392e-06	9.9908e-06
ENSMUSG00000035773	Kiss1r							6.13745	2.6204	0.831814	3.14474	0.00166234	0.00478225
ENSMUSG00000035936	Aldh5a1							12.8035	2.51504	0.746967	3.45814	0.000543919	0.00174688
ENSMUSG00000036026	Tmem63b							164.076	2.25009	0.377421	6.06136	1.34977e-09	1.02252e-08
ENSMUSG00000036368	Rmdn2							87.9972	2.22066	0.37926	5.86394	4.52021e-09	3.19059e-08
ENSMUSG00000036381	P2ry14							176.4	3.14284	0.393827	7.93276	2.14332e-15	2.74764e-14
ENSMUSG00000036473	Tbc1d24							30.1727	2.20798	0.742633	3.7042	0.000212057	0.000741005
ENSMUSG00000036502	Tmem255a							53.1388	2.17447	0.413783	5.22681	1.72463e-07	1.00081e-06
ENSMUSG00000036585	Fgf1							15.1946	4.62876	0.801523	5.08213	3.73223e-07	2.0627e-06
ENSMUSG00000036718	Micall2							4.52484	2.99066	0.966059	2.95951	0.00308126	0.00832547
ENSMUSG00000037035	Inhbb							7.10076	3.87481	0.90404	4.23675	2.26783e-05	9.48557e-05
ENSMUSG00000037636	Slc25a43							58.3558	2.06016	0.358216	5.74951	8.95044e-09	6.07511e-08
ENSMUSG00000037703	Lzts3							47.015	2.26725	0.552346	4.16311	3.13946e-05	0.000127627
ENSMUSG00000038143	Stox2							22.158	2.02273	0.764756	3.31475	0.000917235	0.00280146
ENSMUSG00000038264	Sema7a							38.5211	2.22729	0.580549	4.20649	2.59362e-05	0.000107214
ENSMUSG00000038347	Tcte2							18.6237	3.90856	0.659347	5.59963	2.14811e-08	1.39871e-07
ENSMUSG00000038354	Ankrd35							8.96142	2.23224	0.879318	3.11124	0.00186303	0.00529449
ENSMUSG00000038502	Ptov1							202.451	2.27333	0.360096	6.34687	2.19735e-10	1.80489e-09
ENSMUSG00000038702	Dsel							22.9922	4.18596	0.653274	6.14013	8.24545e-10	6.41247e-09
ENSMUSG00000038886	Man2a2							1810.85	2.00073	0.448682	4.54186	5.57599e-06	2.591e-05
ENSMUSG00000038936	Sccpdh							506.863	2.12332	0.254352	8.39988	4.46944e-17	6.63608e-16
ENSMUSG00000038949	Cnst							1090.96	2.20904	0.329769	6.81963	9.12774e-12	8.59308e-11
ENSMUSG00000039239	Tgfb2							6.75613	2.77565	0.948638	3.52171	0.000428766	0.00140556
ENSMUSG00000039563	2210406O10Rik							7.43266	2.77699	0.838716	3.42103	0.000623846	0.00198057
ENSMUSG00000040037	Negr1							13.0638	4.46892	0.903096	4.63199	3.62163e-06	1.71912e-05
ENSMUSG00000040412	5330417C22Rik							4.07461	2.30805	0.949286	2.72876	0.00635726	0.0157189
ENSMUSG00000040502	March9							24.1245	2.59183	0.52392	4.83161	1.35436e-06	6.88688e-06
ENSMUSG00000040618	Pck2							2438.34	2.13205	0.263716	8.12434	4.49795e-16	6.12236e-15
ENSMUSG00000040666	Sh3bgr							4.13081	2.4769	0.910536	2.8051	0.00503016	0.0128062
ENSMUSG00000040828	Catsperd							3.54951	2.283	0.963262	2.7434	0.00608074	0.0151139
ENSMUSG00000040848	Sft2d2							2606.92	2.25122	0.271705	8.42812	3.51256e-17	5.23066e-16
ENSMUSG00000041268	Dmxl2							40.5182	2.61802	0.569473	4.92444	8.46037e-07	4.42336e-06
ENSMUSG00000041845	Rhod							15.9887	2.23031	0.746301	3.1127	0.00185385	0.00526939
ENSMUSG00000042082	Arsb							438.852	2.07918	0.387048	5.47519	4.37033e-08	2.72993e-07
ENSMUSG00000042182	Bend6							17.4624	3.07277	0.662113	4.52065	6.16495e-06	2.84553e-05
ENSMUSG00000042284	Itga1							31.9466	3.02822	0.606381	5.0252	5.02899e-07	2.72103e-06
ENSMUSG00000042641	Rgsl1							2.90643	2.71131	0.979433	2.65649	0.00789586	0.0190553
ENSMUSG00000042834	Nrep							6.9785	4.16306	0.887952	4.41272	1.02082e-05	4.52099e-05
ENSMUSG00000043614	Vps37d							3.37556	2.34737	0.923107	2.54205	0.0110205	0.0255299
ENSMUSG00000043668	Tox3							17.0339	2.70062	0.669102	4.11402	3.88825e-05	0.000155162
ENSMUSG00000044337	Ackr3							99.6938	2.64169	0.386615	6.87591	6.15938e-12	5.89347e-11
ENSMUSG00000044952	Kctd21							97.1701	2.22317	0.443522	5.01773	5.22844e-07	2.81791e-06
ENSMUSG00000045007	Tubg2							188.595	2.62212	0.304328	8.65121	5.09554e-18	8.07006e-17
ENSMUSG00000046152	Fut10							6.14161	2.97491	0.832063	3.54626	0.000390738	0.0012926
ENSMUSG00000046634	Pkd1l1							4.82517	2.64368	0.919277	2.93818	0.00330147	0.00887005
ENSMUSG00000046826	Fam187b							29.9308	3.1828	0.654966	5.27404	1.33452e-07	7.84306e-07
ENSMUSG00000047371	Zfp768							115.661	2.42503	0.316316	7.6655	1.78142e-14	2.09472e-13
ENSMUSG00000048537	Phldb1							9.13205	2.15057	0.750215	3.03665	0.00239219	0.00662735
ENSMUSG00000049536	Tceal1							15.4356	2.46407	0.628177	4.07801	4.5423e-05	0.000179193
ENSMUSG00000050132	Sarm1							56.9529	2.064	0.433049	4.86007	1.17344e-06	6.03389e-06
ENSMUSG00000050270	Tmem220							11.1581	2.56604	0.76784	3.37949	0.000726197	0.00226856
ENSMUSG00000050493	Fam167b							4.95381	2.29669	0.921167	2.85845	0.00425716	0.0110586
ENSMUSG00000050957	Insl6							448.184	2.46937	0.358394	6.86175	6.80214e-12	6.47993e-11
ENSMUSG00000051008	4930412M03Rik							42.7243	2.18035	0.507877	4.34858	1.37024e-05	5.96706e-05
ENSMUSG00000051373	Plpp7							18.1395	2.24531	0.758052	2.92112	0.00348775	0.00930637
ENSMUSG00000051499	Zfp786							11.8274	2.31779	0.731206	3.32779	0.000875378	0.00268386
ENSMUSG00000051985	Igfn1							10.047	2.69525	0.853349	3.58731	0.000334111	0.00112113
ENSMUSG00000052688	Rab7b							6.30896	2.6414	0.971037	2.83336	0.0046061	0.0118657
ENSMUSG00000053044	Cd8b1							12.7075	2.44964	0.727554	3.45861	0.000542964	0.00174419
ENSMUSG00000053297	AI854703							23.257	2.00169	0.650211	3.16132	0.00157058	0.00454668
ENSMUSG00000053914	Kdm4d							13.8547	2.48803	0.628448	3.98851	6.64899e-05	0.000255345
ENSMUSG00000054901	Arhgef33							9.27761	2.31785	0.823146	2.896	0.00377953	0.00998331
ENSMUSG00000055172	C1ra							8.59989	2.26137	0.905078	2.42263	0.0154085	0.0341602
ENSMUSG00000055305	Zfp93							36.1323	2.67935	0.751653	3.92023	8.84662e-05	0.000331694
ENSMUSG00000055978	Fut2							7.67161	2.49022	0.88336	3.18397	0.0014527	0.00423748
ENSMUSG00000056148	Rdh9							15.4455	2.02112	0.771592	2.60035	0.00931297	0.0220209
ENSMUSG00000056598	Drc3							15.6721	2.96869	0.715778	4.31245	1.61457e-05	6.93445e-05
ENSMUSG00000056666	Retsat							365.325	2.69599	0.248693	10.9032	1.11281e-27	3.16838e-26
ENSMUSG00000058063	Trim31							5.56806	2.31767	0.905664	3.05887	0.00222173	0.00619687
ENSMUSG00000058163	Gm5431							134.059	2.08569	0.443682	4.90466	9.35881e-07	4.87299e-06
ENSMUSG00000059022	Kcp							13.2078	2.57568	0.806907	3.38039	0.000723832	0.00226303
ENSMUSG00000059742	Kcnh7							40.3923	2.35281	0.410488	5.73132	9.96541e-09	6.72201e-08
ENSMUSG00000060798	Intu							78.6099	2.16596	0.400048	5.42051	5.94285e-08	3.63895e-07
ENSMUSG00000061175	Fnip2							6.26313	2.52951	0.885964	3.12265	0.00179232	0.00511252
ENSMUSG00000061306	Slc38a10							4943.19	2.05465	0.335333	6.27592	3.4757e-10	2.8064e-09
ENSMUSG00000061353	Cxcl12							7.2494	2.12271	0.954109	2.90012	0.00373024	0.0098617
ENSMUSG00000061393	Acvr2b							3.66924	2.28486	0.909085	2.56291	0.0103798	0.0242376
ENSMUSG00000062300	Nectin2							3.5403	2.33833	0.925777	2.5808	0.00985719	0.0231565
ENSMUSG00000062373	Tmem65							432.387	2.21809	0.289619	7.71009	1.25729e-14	1.504e-13
ENSMUSG00000062778	Chia1							4.64481	2.36817	0.920288	2.67267	0.00752495	0.0182617
ENSMUSG00000063234	Gpr84							3.6027	2.86889	0.957466	3.08288	0.00205005	0.00576563
ENSMUSG00000063455	D630045J12Rik							17.7521	2.05527	0.781918	3.26143	0.00110851	0.00332817
ENSMUSG00000063972	Nr6a1							30.5652	2.01778	0.476614	4.37218	1.23013e-05	5.39143e-05
ENSMUSG00000064373	Selenop							2466.53	2.08866	0.358029	5.71787	1.07867e-08	7.25668e-08
ENSMUSG00000066026	Dhrs3							46.1023	2.5392	0.429233	5.92177	3.18486e-09	2.2884e-08
ENSMUSG00000070471	Erich6							6.1116	2.40061	0.8482	2.72225	0.00648381	0.0160058
[truncated: 90 more rows]
