# Supplementary material for: An integrated proteome and transcriptome of B cell maturation defines poised activation states of transitional and mature B cells
Source: Nat Commun. 2023 Aug 23;14:5116. doi: 10.1038/s41467-023-40621-2 (PMC10447577; doi:10.1038/s41467-023-40621-2)
Supplement: Supplementary file 7 — Supplementary Data 4 [file 41467_2023_40621_MOESM7_ESM.xlsx]

## Sheet: Data S4
		Oxford Nanopore Technology (ONT) sequencing																Illumina sequencing
Gene names	Ensembl ID	TPM.T1.BR1	TPM.T1.BR2	TPM.T1.BR3	TPM.T1.BR4	TPM.T2.BR1	TPM.T2.BR2	TPM.T2.BR3	TPM.T2.BR4	TPM.MZ.BR1	TPM.MZ.BR2	TPM.MZ.BR3	TPM.MZ.BR4	TPM.FoB.BR1	TPM.FoB.BR2	TPM.FoB.BR3	TPM.FoB.BR4	TPM.T1.BR1	TPM.T1.BR2	TPM.T1.BR3	TPM.T1.BR4	TPM.T2.BR1	TPM.T2.BR2	TPM.T2.BR3	TPM.T2.BR4	TPM.MZ.BR1	TPM.MZ.BR2	TPM.MZ.BR3	TPM.MZ.BR4	TPM.FoB.BR1	TPM.FoB.BR2	TPM.FoB.BR3	TPM.FoB.BR4
0610009B22Rik	ENSMUSG00000007777	0	0	1.91376	4.09284	1.86489	0	6.28155	3.58587	0	4.77701	7.58127	0	2.8335	0	0	0	15.1796	24.7941	11.26	19.4975	20.5417	16.2939	16.1914	14.9123	26.6273	23.2943	29.163	28.4225	20.6335	18.5407	16.1512	22.6761
0610009O20Rik	ENSMUSG00000024442	70.1512	121.023	65.0678	77.764	95.1093	70.99	81.6601	75.3034	90.6404	83.5977	98.5565	89.0817	85.0051	118.343	76.054	60.7739	10.5217	12.8514	13.459	15.1855	15.7062	14.4757	16.2154	18.2717	18.6487	16.4847	17.0803	16.3444	13.9139	13.6975	16.1167	10.6234
0610010K14Rik	ENSMUSG00000020831	142.901	140.007	128.222	130.971	162.245	162.263	226.136	168.536	138.346	97.9287	106.138	81.3355	127.508	162.721	104.222	195.116	22.9361	22.6151	27.6056	28.9634	44.6397	42.2744	29.8375	27.7414	31.8108	25.2623	30.652	27.6811	38.2282	28.531	37.2069	40.6187
0610030E20Rik	ENSMUSG00000058706	25.9819	14.2379	17.2238	32.7427	41.0276	25.3536	25.1262	46.6164	19.0822	16.7195	11.3719	27.1118	36.8355	49.3095	36.6186	15.9931	42.0172	50.3323	44.6518	52.7573	47.7793	52.584	56.434	60.0322	38.0345	40.7279	49.7826	36.965	45.0818	50.2726	44.102	44.4538
0610037L13Rik	ENSMUSG00000028608	192.266	223.061	197.117	188.271	289.058	342.273	251.262	229.496	245.683	312.894	246.391	340.834	365.522	382.149	157.742	204.712	39.9644	46.6749	47.7524	36.0274	71.9538	72.8867	57.9327	64.5195	47.8337	54.0785	62.3679	57.382	63.2847	81.7578	63.5601	70.5016
1110004E09Rik	ENSMUSG00000022972	2.59819	0	3.82752	8.18568	3.72978	0	6.28155	3.58587	7.15582	2.3885	0	11.6194	0	2.46548	0	3.19863	20.0391	21.7739	22.2713	20.5577	21.2552	20.4532	24.7521	23.123	21.7794	20.5599	16.8783	14.7714	22.6123	20.9946	25.4001	22.3327
1110004F10Rik	ENSMUSG00000030663	88.3385	125.769	86.1191	110.507	106.299	114.091	122.49	93.2327	119.264	136.145	132.672	147.178	104.84	110.946	149.291	134.342	82.2404	95.4304	74.7166	85.2386	95.7648	110.153	90.1598	99.856	106.17	105.017	95.4847	98.9957	112.196	111.201	97.5986	117.294
1110008F13Rik	ENSMUSG00000027637	10.3928	0	9.56879	4.09284	0	5.07071	9.42232	7.17175	4.77055	2.3885	0	11.6194	2.8335	14.7929	0	3.19863	115.785	120.522	120.981	118.649	122.061	112.95	123.472	116.5	121.36	106.309	117.428	97.5076	89.5937	97.3982	102.461	84.9845
1110008L16Rik	ENSMUSG00000021023	2.59819	0	5.74128	0	1.86489	0	0	0	7.15582	7.16551	3.79064	11.6194	14.1675	0	14.0841	0	7.49052	8.09702	7.52292	8.80822	8.35255	9.61749	7.59805	9.79448	12.2952	11.5548	13.3515	11.8048	7.70842	6.3945	7.59158	7.06654
1110008P14Rik	ENSMUSG00000039195	18.1873	9.49197	11.4826	16.3714	11.1893	20.2828	18.8446	7.17175	4.77055	14.331	15.1625	0	8.50051	9.86191	5.63363	9.59589	87.1177	78.6837	82.8977	77.8376	77.969	81.6412	73.3951	74.92	60.6954	71.576	57.1216	70.832	54.4965	62.2717	58.7243	67.6574
1110012L19Rik	ENSMUSG00000045237	0	0	0	0	0	0	0	0	0	0	0	3.87312	0	0	0	0	15.1274	14.2615	13.6681	13.1428	17.131	16.6185	14.8642	18.3087	17.4239	15.728	14.3338	12.617	16.3958	15.9407	18.4509	14.2256
1110032A03Rik	ENSMUSG00000037971	31.1783	16.6109	45.9302	32.7427	35.4329	25.3536	47.1116	14.3435	35.7791	47.7701	56.8595	38.7312	73.6711	24.6548	28.1681	57.5753	24.0964	35.0084	22.2202	23.4962	28.9578	31.111	24.8515	24.6557	30.1409	30.2887	35.5765	31.2069	29.1439	30.0181	42.5683	29.7923
1110034G24Rik	ENSMUSG00000044991	15.5892	18.9839	24.8789	20.4642	44.7573	35.495	12.5631	35.8587	40.5497	16.7195	18.9532	27.1118	36.8355	14.7929	50.7027	12.7945	19.229	21.7053	11.6846	19.4589	19.176	19.9438	15.1943	20.9766	23.1726	25.1614	19.0532	21.9592	14.4301	14.321	11.7554	19.6711
1110038F14Rik	ENSMUSG00000063236	153.293	132.888	141.618	98.2282	186.489	139.445	119.349	193.637	178.896	140.922	109.928	151.052	206.846	140.532	183.093	121.548	54.9017	52.5547	48.4046	50.9767	55.2821	51.9378	57.534	62.0406	55.6032	52.331	55.1324	47.9612	54.0834	67.4262	62.9548	56.6112
1110051M20Rik	ENSMUSG00000040591	0	0	5.74128	4.09284	0	0	12.5631	0	11.9264	14.331	11.3719	34.8581	8.50051	2.46548	30.985	22.3904	25.5882	36.0736	35.5474	29.8572	40.4093	37.7166	40.5413	38.6593	48.8008	38.8393	44.3752	46.7479	34.614	31.9135	42.9585	31.8649
1110059E24Rik	ENSMUSG00000035171	88.3385	71.1897	65.0678	130.971	124.948	162.263	91.0824	190.051	212.289	236.462	181.951	189.783	246.515	179.98	208.444	115.151	93.3876	117.339	92.5464	100.759	161.046	172.069	151.321	164.359	206.474	227.458	210.195	220.373	227.434	221.552	182.118	211.039
1110059G10Rik	ENSMUSG00000032551	0	4.74598	5.74128	16.3714	5.59467	5.07071	6.28155	7.17175	4.77055	4.77701	3.79064	0	0	12.3274	5.63363	0	10.4878	12.5722	19.5183	16.1796	18.2904	19.5061	24.2061	14.968	15.5873	11.2326	18.3324	15.3093	15.3435	14.4993	21.7127	17.8067
1190007I07Rik	ENSMUSG00000063320	2.59819	4.74598	5.74128	4.09284	1.86489	0	3.14077	3.58587	16.6969	11.9425	0	7.74623	2.8335	4.93095	0	3.19863	20.9444	25.4555	20.8534	21.8463	29.2834	28.5704	30.2145	33.6391	37.167	38.0185	31.9297	32.2724	26.907	25.1006	23.5966	33.4502
1600002K03Rik	ENSMUSG00000035595	7.79458	0	0	0	1.86489	2.53536	0	0	0	0	3.79064	3.87312	0	2.46548	0	6.39726	23.0952	22.69	19.3734	21.3723	27.8774	29.7535	31.0264	26.4921	31.0463	33.413	26.7834	30.8716	26.8484	26.8506	28.6219	31.918
1600012H06Rik	ENSMUSG00000050088	20.7855	52.2058	19.1376	12.2785	20.5138	35.495	15.7039	25.1011	33.3938	4.77701	22.7438	27.1118	36.8355	71.4988	16.9009	9.59589	23.4167	27.2438	23.4559	25.1756	25.7544	28.0781	20.3162	22.7678	24.0281	20.0826	17.2126	22.748	28.0273	27.4596	23.0226	27.8715
1700017B05Rik	ENSMUSG00000032300	33.7765	9.49197	24.8789	20.4642	24.2436	12.6768	21.9854	14.3435	2.38527	16.7195	41.697	7.74623	11.334	17.2583	16.9009	15.9931	32.2436	35.3465	72.3989	42.1292	30.4232	31.0924	61.9137	35.2512	31.2763	29.9515	61.8425	31.798	23.3952	27.995	53.3666	26.8926
1700021F05Rik	ENSMUSG00000019797	0	23.7299	19.1376	24.5571	26.1084	12.6768	15.7039	21.5152	38.1644	19.108	11.3719	19.3656	11.334	24.6548	11.2673	38.3835	15.4493	17.6255	19.3515	20.9058	19.3567	19.3581	22.718	21.8277	19.0531	20.1927	20.0601	22.2354	17.5244	17.2162	21.0577	20.4552
1700029J07Rik	ENSMUSG00000071103	10.3928	4.74598	3.82752	12.2785	5.59467	5.07071	0	3.58587	14.3116	11.9425	37.9064	7.74623	8.50051	7.39643	16.9009	12.7945	4.53819	4.16837	6.18129	5.54835	7.97601	5.42786	6.64734	9.56207	21.0513	19.3757	32.6068	22.1939	12.4301	7.2103	13.018	8.6554
1700030K09Rik	ENSMUSG00000052794	28.5801	9.49197	5.74128	53.2069	22.3787	20.2828	15.7039	28.687	26.238	21.4965	22.7438	34.8581	14.1675	22.1893	36.6186	31.9863	25.6201	29.5337	27.5128	29.1145	33.639	34.7187	33.8122	36.0035	46.654	50.9391	47.3548	45.0034	36.8406	39.5388	36.6094	36.4516
1700037C18Rik	ENSMUSG00000005983	0	2.37299	13.3963	12.2785	9.32444	10.1414	18.8446	21.5152	14.3116	21.4965	7.58127	27.1118	8.50051	0	5.63363	15.9931	30.863	19.3364	18.4348	14.3094	32.1668	20.0798	25.9858	13.8002	23.3803	25.7702	20.4214	21.2964	16.3692	38.4093	19.7023	17.9102
1700037H04Rik	ENSMUSG00000027327	10.3928	61.6978	22.9651	77.764	57.8116	43.101	21.9854	68.1316	45.3202	54.9356	68.2314	50.3505	51.0031	24.6548	22.5345	6.39726	21.3794	17.7859	19.3222	19.3179	25.2491	21.8354	21.2431	22.5323	20.4197	18.7919	17.59	21.7718	24.5941	21.8817	22.0268	24.5519
1700109H08Rik	ENSMUSG00000008307	23.3837	14.2379	21.0513	4.09284	14.9191	35.495	15.7039	25.1011	7.15582	7.16551	18.9532	23.2387	2.8335	9.86191	22.5345	0	4.34794	4.25179	10.4609	6.60399	8.0078	8.49235	8.66601	7.1264	9.3989	10.1876	10.1982	9.18242	10.6693	10.2212	11.0239	9.00816
1700123O20Rik	ENSMUSG00000040822	213.052	327.473	195.203	311.056	292.788	291.566	219.854	154.193	353.021	296.175	227.438	201.402	410.858	239.151	253.513	380.637	37.5082	41.8083	36.4737	37.2103	39.1003	42.6543	35.6342	42.0588	44.9467	39.6049	33.9103	35.477	42.4677	44.1039	38.6857	40.8151
1810009A15Rik	ENSMUSG00000071653	36.3747	56.9518	38.2752	32.7427	41.0276	58.3132	28.267	43.0305	40.5497	45.3816	26.5344	65.843	31.1685	51.775	25.3513	51.1781	30.8243	44.1961	40.6412	31.8636	47.3262	47.8613	31.9865	40.8984	49.7345	30.7579	36.9113	29.778	44.358	65.5128	48.8711	59.4819
1810022K09Rik	ENSMUSG00000078784	72.7494	161.363	110.998	118.692	147.326	187.616	166.461	121.92	135.961	140.922	125.091	127.813	147.342	221.893	118.306	124.747	112.814	112.086	116.708	106.464	148.487	147.011	157.86	148.281	141.83	151.845	148.172	207.446	130.669	166.746	142.389	164.979
1810030O07Rik	ENSMUSG00000044148	31.1783	59.3248	24.8789	24.5571	52.2169	27.8889	28.267	17.9294	50.0908	28.6621	26.5344	38.7312	42.5026	29.5857	59.1531	35.1849	38.7067	50.4785	40.3541	43.4142	48.7691	46.6897	48.6789	49.1983	51.117	50.4339	44.5374	43.6102	52.9848	48.8758	51.4653	45.9348
1810037I17Rik	ENSMUSG00000054091	15.5892	9.49197	13.3963	4.09284	35.4329	20.2828	12.5631	35.8587	26.238	26.2736	7.58127	42.6043	19.8345	36.9822	16.9009	22.3904	48.116	42.2426	42.5183	44.4559	50.0122	49.2934	42.1875	51.2227	45.9997	49.273	41.756	48.9312	46.2288	46.1903	49.8105	54.996
1810043G02Rik	ENSMUSG00000020284	5.19638	4.74598	0	12.2785	7.45956	10.1414	9.42232	14.3435	9.5411	0	7.58127	3.87312	0	7.39643	16.9009	9.59589	10.4413	12.9606	8.71254	10.8047	12.3516	10.9296	11.5034	10.5726	11.7854	11.3153	10.9197	10.7569	10.3108	10.4596	10.8665	7.41864
2010111I01Rik	ENSMUSG00000021458	70.1512	80.6817	47.844	61.3926	61.5413	48.1718	50.2524	46.6164	28.6233	23.885	56.8595	65.843	34.002	24.6548	42.2522	54.3767	30.4858	29.2617	44.859	42.8242	37.4893	29.9792	43.3205	35.9567	40.7241	29.9389	36.2393	45.4613	27.8304	31.3112	35.0946	28.6511
2010315B03Rik	ENSMUSG00000074829	2.59819	21.3569	21.0513	28.6499	33.568	30.4243	34.5485	39.4446	45.3202	28.6621	34.1157	34.8581	53.8366	86.2917	30.985	9.59589	21.1562	30.2619	18.6556	21.3431	27.1867	37.7475	29.4994	31.2592	30.8746	38.0138	30.6173	37.1739	35.2052	34.1202	28.9801	33.9667
2210013O21Rik	ENSMUSG00000086316	0	0	5.74128	0	0	5.07071	0	0	9.5411	0	7.58127	23.2387	2.8335	0	0	0	1.96111	1.03212	3.88137	4.50166	5.25449	3.54656	5.72034	13.7255	18.6677	26.5421	23.2909	25.5724	7.99574	9.90785	8.51877	11.7552
2210016F16Rik	ENSMUSG00000021550	7.79458	0	1.91376	0	7.45956	0	6.28155	0	0	0	7.58127	0	0	0	0	9.59589	31.9852	36.1521	33.6207	36.3782	28.0915	28.8713	29.7069	28.0547	40.3407	41.4418	38.4383	35.5707	28.5992	28.4522	27.3886	26.7757
2210016L21Rik	ENSMUSG00000029559	7.79458	14.2379	30.6201	12.2785	16.784	27.8889	12.5631	21.5152	16.6969	33.4391	34.1157	34.8581	19.8345	46.8441	8.45044	15.9931	25.8656	29.866	29.1874	27.4162	30.4872	33.7829	35.9836	29.0622	33.4052	36.7669	35.729	29.1579	36.456	40.2055	36.0908	28.9353
2300009A05Rik	ENSMUSG00000032403	0	0	5.74128	0	0	0	0	0	0	0	0	0	0	0	0	0	22.4034	29.5922	31.4707	24.2057	48.9139	34.6126	35.154	43.9575	50.6567	47.8274	57.1479	52.0002	48.5737	54.9087	44.8211	49.3851
2310011J03Rik	ENSMUSG00000020133	119.517	175.601	185.635	155.528	126.812	114.091	153.898	200.809	112.108	143.31	72.0221	158.798	110.507	184.911	219.712	140.74	67.8404	79.1907	54.814	61.7929	65.672	70.0833	57.3663	61.617	54.7812	51.9886	43.5529	46.079	57.5537	64.218	58.8731	56.1525
2310022A10Rik	ENSMUSG00000049643	10.3928	2.37299	5.74128	8.18568	18.6489	2.53536	9.42232	17.9294	4.77055	0	0	0	2.8335	0	30.985	15.9931	22.5029	26.5736	26.9881	27.2494	28.8688	28.1003	28.0221	29.6863	20.7631	18.3893	23.3442	19.5274	26.9742	25.154	28.0431	25.2862
2310033P09Rik	ENSMUSG00000020441	15.5892	7.11897	47.844	12.2785	14.9191	10.1414	34.5485	60.9599	4.77055	23.885	56.8595	42.6043	22.668	56.706	14.0841	73.5685	28.1262	30.9279	32.1835	33.576	43.0013	37.3908	43.5053	38.5241	34.3662	30.9619	42.4618	27.2195	37.6811	44.6245	43.8868	34.999
2310035C23Rik	ENSMUSG00000026319	127.311	64.0708	93.7742	98.2282	76.4604	131.838	91.0824	139.849	95.411	145.699	132.672	120.067	116.174	64.1024	174.642	79.9657	30.7322	40.2008	42.593	39.5262	45.2562	39.8422	51.716	45.1078	41.2801	51.5895	57.8866	50.9051	42.9263	38.7284	49.795	35.4395
2310057M21Rik	ENSMUSG00000040177	0	0	0	0	0	0	0	0	0	0	0	0	0	0	8.45044	0	8.44449	8.34967	7.85228	8.13656	9.98578	11.385	9.32919	10.741	9.3854	10.4942	9.10948	10.2229	11.8556	10.7675	15.7896	11.9292
2310061I04Rik	ENSMUSG00000050705	0	0	5.74128	0	14.9191	15.2121	15.7039	0	11.9264	14.331	15.1625	3.87312	5.66701	2.46548	25.3513	15.9931	16.0036	16.3605	20.8904	14.658	28.7417	28.9334	28.0682	27.6533	25.7712	37.4759	33.4042	33.4204	33.9319	32.3729	29.2026	31.7483
2410002F23Rik	ENSMUSG00000045411	124.713	68.8168	65.0678	69.5783	117.488	147.051	131.912	182.88	162.199	131.368	151.625	158.798	184.178	125.739	247.88	150.336	53.6967	64.6567	79.9444	72.703	115.428	103.638	136.188	103.84	143.596	151.381	188.22	138.593	127.954	127.169	131.18	107.342
2410015M20Rik	ENSMUSG00000049760	335.167	168.482	252.616	184.178	324.491	344.808	354.907	136.263	355.406	320.06	276.716	263.372	238.014	256.41	135.207	550.164	68.8286	84.1697	62.0953	61.3836	84.5563	84.3523	83.8488	84.066	113.984	109.935	102.118	117.487	88.1897	80.161	75.4901	90.4165
2510002D24Rik	ENSMUSG00000071632	51.9638	18.9839	76.5503	65.4855	70.8658	45.6364	109.927	107.576	26.238	52.5471	83.394	89.0817	85.0051	78.8953	70.4204	99.1575	62.1168	81.9898	71.3609	74.5127	72.0552	79.365	81.0167	85.0267	70.4149	77.4458	90.6642	78.0904	80.5282	85.3431	76.9572	73.1386
2510039O18Rik	ENSMUSG00000044496	98.7313	137.634	65.0678	90.0425	100.704	162.263	131.912	218.738	102.567	136.145	144.044	81.3355	93.5056	123.274	199.994	143.938	81.1027	99.1042	94.2542	102.35	93.4439	97.7142	106.038	106.965	99.4033	91.0171	97.8138	77.9686	107.056	112.423	114.514	96.6058
2610008E11Rik	ENSMUSG00000060301	18.1873	18.9839	11.4826	4.09284	5.59467	5.07071	12.5631	25.1011	16.6969	4.77701	26.5344	15.4925	17.001	9.86191	14.0841	35.1849	17.793	17.7504	19.2089	21.6627	25.504	24.3212	18.2579	19.6651	25.4534	26.1772	27.5828	27.0758	25.9112	19.7217	21.4237	18.5585
2610044O15Rik8	ENSMUSG00000071302	0	14.2379	11.4826	24.5571	14.9191	30.4243	28.267	39.4446	23.8527	11.9425	26.5344	19.3656	42.5026	9.86191	28.1681	19.1918	19.0065	20.7611	16.4248	16.5059	18.8875	16.7102	15.7784	17.2246	17.5174	21.4844	15.2821	16.9757	24.4666	15.2161	16.9151	18.2437
2610507B11Rik	ENSMUSG00000010277	124.713	189.839	244.961	200.549	244.3	327.061	266.966	276.112	252.839	322.448	371.482	290.484	328.686	288.461	335.201	326.26	53.0046	70.7093	64.5961	66.7787	72.5738	82.3875	91.038	81.4957	91.7258	100.098	101.938	86.0248	81.7834	70.1349	88.906	64.9102
2700049A03Rik	ENSMUSG00000034601	46.7675	68.8168	65.0678	49.1141	76.4604	55.7778	53.3931	60.9599	59.6319	52.5471	34.1157	34.8581	31.1685	73.9643	59.1531	31.9863	11.4687	13.9452	12.0712	12.9033	14.6617	11.7724	14.255	14.6596	11.7657	11.2786	14.1664	12.451	13.8683	13.8199	13.2785	12.8588
2700060E02Rik	ENSMUSG00000021807	5.19638	0	49.7577	8.18568	39.1627	2.53536	18.8446	64.5457	31.0086	26.2736	34.1157	30.9849	17.001	22.1893	8.45044	19.1918	44.0314	49.4836	51.8669	44.1389	62.2267	56.772	66.5676	63.8397	81.2791	77.8477	79.3268	73.6897	56.1831	54.9569	63.4046	67.8464
2700062C07Rik	ENSMUSG00000024273	0	21.3569	7.65503	24.5571	16.784	20.2828	18.8446	39.4446	47.7055	16.7195	37.9064	23.2387	34.002	7.39643	5.63363	41.5822	20.1486	21.7362	19.1624	18.3646	19.7553	25.5715	16.7927	22.6591	31.6145	31.2783	32.4663	25.3816	25.6698	22.7431	18.1039	26.7872
2700097O09Rik	ENSMUSG00000062198	15.5892	11.865	3.82752	16.3714	48.4871	27.8889	18.8446	39.4446	33.3938	35.8276	26.5344	42.6043	73.6711	29.5857	16.9009	15.9931	6.78862	6.22344	6.30389	7.7812	15.7709	9.51999	10.0389	12.858	16.465	17.9444	18.9828	20.8557	19.7547	17.5256	18.5338	18.5296
2810004N23Rik	ENSMUSG00000031984	51.9638	52.2058	78.4641	77.764	98.8391	83.6667	169.602	107.576	133.575	107.483	181.951	151.052	113.34	103.55	149.291	134.342	19.5435	27.6886	24.8161	27.511	29.1362	32.6746	33.2174	34.0336	32.8228	33.9849	37.6598	34.3395	32.6922	29.9716	33.2492	31.8744
2810006K23Rik	ENSMUSG00000047635	0	0	5.74128	0	0	0	0	10.7576	0	0	3.79064	0	5.66701	0	0	0	11.7839	15.3417	10.445	11.1132	13.4077	15.7968	12.8896	13.3596	14.859	15.9148	13.7728	16.6079	13.1226	15.8909	12.9703	14.1509
2810403A07Rik	ENSMUSG00000028060	33.7765	68.8168	63.154	77.764	102.569	78.596	125.631	129.091	121.649	83.5977	166.788	127.813	104.84	86.2917	152.108	41.5822	84.3162	93.1487	99.3588	103.205	123.51	121.107	121.218	131.519	101.825	110.038	125.295	116.463	133.951	124.984	126.732	119.337
2810428I15Rik	ENSMUSG00000058833	33.7765	2.37299	28.7064	4.09284	37.2978	5.07071	12.5631	21.5152	4.77055	4.77701	3.79064	11.6194	8.50051	12.3274	14.0841	19.1918	38.9845	45.1065	52.8352	44.5292	60.5434	54.829	57.3762	55.2213	61.8429	64.939	46.0411	47.6054	59.4922	71.4886	69.0961	61.4581
2810474O19Rik	ENSMUSG00000032712	54.562	54.5788	38.2752	98.2282	46.6222	106.485	65.9562	57.374	45.3202	54.9356	106.138	27.1118	59.5036	73.9643	132.39	51.1781	54.2901	62.9025	79.7808	71.3137	59.1668	78.0926	76.8874	75.0095	53.4408	58.898	82.0549	59.5403	63.4754	71.5213	76.4549	72.6527
3110001I22Rik	ENSMUSG00000079737	2.59819	0	0	0	0	0	0	0	0	0	0	0	0	0	0	0	11.7118	10.7705	11.1325	10.6923	13.4048	11.8164	10.8826	12.805	9.90166	9.39587	9.99094	10.2367	14.7929	8.54711	13.4684	10.5125
3110002H16Rik	ENSMUSG00000024410	46.7675	92.5467	57.4128	45.0213	41.0276	55.7778	78.5193	57.374	66.7877	33.4391	56.8595	58.0968	107.673	66.5679	90.1381	38.3835	105.832	115.791	109.554	107.519	101.696	94.696	101.217	100.869	89.154	94.2986	107.853	95.6326	88.0891	83.9587	83.0456	73.9158
3110009E18Rik	ENSMUSG00000026388	7.79458	7.11897	3.82752	8.18568	26.1084	0	0	0	16.6969	0	3.79064	7.74623	0	7.39643	0	6.39726	14.7452	21.7909	16.3511	16.657	20.4316	17.4362	16.699	21.2155	19.5198	25.2128	20.207	25.709	16.6239	23.8027	19.2179	20.186
3110040N11Rik	ENSMUSG00000025102	28.5801	30.8489	28.7064	40.9284	55.9467	50.7071	43.9708	3.58587	40.5497	35.8276	49.2783	54.2236	85.0051	32.0512	36.6186	83.1643	33.6871	43.4195	46.0887	45.4699	51.0111	52.2446	50.5345	52.6053	68.3706	63.3251	56.4717	62.7804	51.2668	57.6639	56.4662	60.0833
3110043O21Rik	ENSMUSG00000028300	0	0	0	0	1.86489	0	3.14077	0	9.5411	4.77701	7.58127	3.87312	0	0	2.81681	0	5.43352	8.57195	8.38437	6.69824	7.06938	8.75415	9.4453	8.9072	16.6851	15.8531	23.9048	17.1045	13.4174	12.7348	11.3205	9.91666
3110062M04Rik	ENSMUSG00000046806	5.19638	26.1029	1.91376	16.3714	11.1893	2.53536	18.8446	10.7576	11.9264	28.6621	7.58127	15.4925	14.1675	19.7238	2.81681	6.39726	7.91412	7.90398	8.53814	8.02009	10.0204	9.45434	9.36281	12.6929	11.7856	14.0496	12.4422	12.1133	9.37103	11.9199	10.9892	12.7814
3110082I17Rik	ENSMUSG00000053553	5.19638	0	1.91376	4.09284	5.59467	2.53536	9.42232	0	2.38527	0	0	0	5.66701	7.39643	8.45044	15.9931	4.98519	6.30611	7.90455	6.09309	12.5481	11.5668	13.2395	15.7724	12.0494	11.9252	11.3033	10.2109	9.13829	9.15529	11.6558	11.2689
3830406C13Rik	ENSMUSG00000033111	83.1421	80.6817	80.3779	90.0425	87.6498	144.515	100.505	164.95	128.805	176.749	151.625	147.178	99.1726	113.412	109.856	102.356	33.5366	30.4319	27.2496	48.7708	35.61	40.8832	36.2262	40.7957	61.6645	60.4617	64.3003	65.3558	29.0802	33.3202	32.2681	36.7961
4833420G17Rik	ENSMUSG00000062822	259.819	315.608	200.945	327.427	281.598	357.485	270.106	268.941	267.151	363.053	280.507	336.961	342.854	258.875	391.537	191.918	85.6039	98.6589	97.6397	99.4632	110.574	110.985	119.301	117.721	108.784	124.869	144.906	114.032	111.824	104.3	119.957	99.4776
4833439L19Rik	ENSMUSG00000025871	15.5892	73.5627	65.0678	45.0213	39.1627	27.8889	53.3931	46.6164	66.7877	52.5471	56.8595	34.8581	48.1696	44.3786	59.1531	6.39726	57.347	63.2281	55.8825	59.4254	55.5078	60.9514	61.5696	57.0562	51.1917	43.7203	49.5634	49.6774	56.858	54.064	56.9238	50.3471
4921524J17Rik	ENSMUSG00000036934	38.9729	56.9518	42.1027	53.2069	61.5413	53.2425	50.2524	75.3034	42.9349	66.8781	41.697	42.6043	51.0031	39.4476	53.5195	124.747	28.9861	28.0195	33.6209	25.0455	29.3333	29.5042	30.2384	37.4489	32.3949	27.1018	26.5295	26.9289	29.4457	26.1894	29.9909	32.2517
4930402H24Rik	ENSMUSG00000027309	0	0	5.74128	4.09284	1.86489	0	12.5631	0	0	19.108	22.7438	7.74623	2.8335	17.2583	5.63363	0	6.56381	6.94027	10.2867	9.22755	8.6205	10.2095	12.0344	9.23906	8.87242	15.4203	16.173	10.8474	12.2749	12.7391	14.132	13.2757
4930427A07Rik	ENSMUSG00000037466	0	2.37299	5.74128	4.09284	3.72978	17.7475	9.42232	21.5152	7.15582	2.3885	3.79064	19.3656	0	9.86191	0	0	20.4896	32.8519	33.0827	32.6699	28.865	29.3993	34.6203	29.0116	22.0213	29.1264	28.0984	23.6731	19.864	23.093	23.7178	16.0169
4930453N24Rik	ENSMUSG00000059920	0	2.37299	0	8.18568	5.59467	5.07071	3.14077	0	0	2.3885	0	0	5.66701	7.39643	0	0	9.89031	12.0635	15.7669	8.5006	10.9611	21.3778	11.1719	11.2015	16.0579	19.3641	10.7797	18.1826	12.7919	11.1673	12.8511	11.0332
4930503L19Rik	ENSMUSG00000044906	15.5892	14.2379	30.6201	16.3714	26.1084	15.2121	12.5631	60.9599	69.173	47.7701	106.138	81.3355	53.8366	49.3095	61.9699	38.3835	11.8669	10.4081	15.1416	10.1118	16.5823	15.6693	11.9162	21.4187	27.8742	32.525	29.1972	34.429	31.0333	19.2689	25.1547	24.7395
4930523C07Rik	ENSMUSG00000090394	392.327	472.225	532.025	454.305	572.521	453.829	712.955	674.144	479.44	621.011	826.359	724.273	524.198	732.247	692.936	834.842	237.094	297.893	303.378	302.746	347.869	375.188	383.374	366.069	350.204	383.288	526.485	368.244	416.76	410.356	518.23	352.834
4930533O14Rik	ENSMUSG00000063904	5.19638	68.8168	17.2238	20.4642	22.3787	5.07071	37.6893	28.687	14.3116	9.55402	26.5344	27.1118	31.1685	24.6548	25.3513	12.7945	88.6856	107.909	102.639	113.65	102.255	114.011	109.616	108.245	84.9141	83.858	82.3859	73.3207	91.6554	94.8364	96.4759	90.1654
4931406P16Rik	ENSMUSG00000066571	7.79458	30.8489	34.4477	57.2998	16.784	25.3536	40.83	57.374	42.9349	11.9425	37.9064	11.6194	22.668	27.1202	61.9699	28.7877	17.4458	24.0413	24.6014	22.2974	32.6835	23.8063	23.8662	29.8263	19.3565	26.3141	24.1074	20.235	22.3653	26.3932	23.4341	20.8785
4932438A13Rik	ENSMUSG00000037270	33.7765	64.0708	63.154	85.9497	54.0818	60.8485	103.645	78.8892	64.4024	76.4321	117.51	85.2086	73.6711	123.274	92.9549	67.1712	36.1032	39.8311	48.3831	52.6658	54.6328	55.6085	74.724	68.9002	64.0709	69.5487	94.9016	78.6776	66.8901	54.6427	85.7899	58.5983
4933427D14Rik	ENSMUSG00000020807	38.9729	52.2058	30.6201	45.0213	24.2436	40.5657	47.1116	28.687	21.4675	16.7195	26.5344	38.7312	8.50051	29.5857	81.6876	22.3904	8.69506	9.70226	11.9418	12.7646	8.66604	8.86043	10.8341	10.1618	7.84844	7.2653	15.1004	7.55899	8.87476	7.66291	9.74759	8.10199
4933434E20Rik	ENSMUSG00000027942	10.3928	9.49197	7.65503	0	33.568	7.60607	25.1262	3.58587	7.15582	9.55402	34.1157	15.4925	17.001	9.86191	22.5345	9.59589	74.688	84.3462	73.4008	77.0772	86.7823	101.19	83.0109	105.816	90.1754	100.416	88.0056	87.1667	99.2507	102.513	83.7858	97.0942
5031439G07Rik	ENSMUSG00000036046	41.5711	78.3087	70.8091	85.9497	46.6222	58.3132	47.1116	43.0305	45.3202	76.4321	90.9753	11.6194	62.3371	71.4988	92.9549	47.9794	101.372	131.215	120.731	129.953	61.4094	75.5066	72.2013	82.8205	52.2531	52.6921	53.41	48.8223	54.281	55.6152	53.8032	47.14
5430427O19Rik	ENSMUSG00000025058	0	0	0	0	0	0	3.14077	0	0	0	0	0	0	0	0	0	14.4746	17.2799	13.9511	16.5389	24.6921	26.8159	23.0717	25.6061	28.2065	28.4012	39.0945	26.2966	34.6184	31.7479	35.3957	28.5337
5730455P16Rik	ENSMUSG00000057181	5.19638	4.74598	0	0	3.72978	0	0	3.58587	0	2.3885	3.79064	7.74623	0	2.46548	8.45044	0	13.7049	14.0854	15.0383	14.2447	18.0062	19.5119	14.8854	17.5004	18.5923	21.7644	18.9511	19.1691	19.4451	18.0258	15.4436	17.5484
5730480H06Rik	ENSMUSG00000029089	0	0	0	0	0	0	6.28155	3.58587	4.77055	4.77701	3.79064	23.2387	0	17.2583	0	41.5822	25.6183	27.1808	26.0174	27.0613	26.9748	27.5532	26.0006	27.3493	34.1697	32.5547	29.9441	32.16	23.9475	20.3875	23.8512	19.839
6030458C11Rik	ENSMUSG00000022195	2.59819	11.865	17.2238	0	11.1893	22.8182	37.6893	28.687	19.0822	28.6621	22.7438	34.8581	28.335	4.93095	25.3513	12.7945	11.4684	13.3537	9.82852	13.3949	14.1671	15.9664	13.8446	16.737	21.7326	21.764	19.3893	20.4809	15.0669	15.2541	15.0109	15.5715
9030617O03Rik	ENSMUSG00000021185	7.79458	7.11897	5.74128	0	11.1893	25.3536	9.42232	7.17175	50.0908	16.7195	45.4876	58.0968	0	12.3274	0	0	3.027	3.88357	5.08783	4.50938	11.4216	13.3412	11.4119	9.85646	46.5459	50.3073	47.2655	47.3727	10.0444	11.7572	11.8786	12.8884
9030624J02Rik	ENSMUSG00000030982	2.59819	4.74598	11.4826	28.6499	13.0542	35.495	21.9854	3.58587	28.6233	14.331	7.58127	15.4925	31.1685	14.7929	33.8018	35.1849	44.363	53.9172	45.1572	49.7588	45.6222	56.3097	42.769	50.4581	47.3651	53.1195	52.643	48.3789	52.7575	60.236	51.3146	45.7349
9130011E15Rik	ENSMUSG00000039901	5.19638	18.9839	15.3101	28.6499	7.45956	27.8889	12.5631	60.9599	4.77055	23.885	26.5344	27.1118	19.8345	14.7929	45.069	3.19863	17.7836	22.6415	20.7083	23.0141	21.6478	24.2776	23.7196	23.3098	16.682	17.9392	16.2237	18.3712	20.8426	22.4967	21.7901	18.9069
9130401M01Rik	ENSMUSG00000101892	5.19638	0	5.74128	0	0	7.60607	12.5631	0	2.38527	4.77701	11.3719	0	5.66701	12.3274	14.0841	12.7945	17.1723	21.6168	22.0027	21.3049	30.8916	31.0747	32.7617	33.3233	25.6303	23.7365	27.5399	23.33	29.8668	35.6361	33.7117	26.5542
9430015G10Rik	ENSMUSG00000059939	41.5711	85.4277	26.7926	65.4855	57.8116	83.6667	84.8009	50.2022	62.0171	69.2666	68.2314	46.4774	79.3381	59.1715	61.9699	28.7877	40.8055	50.3538	50.6263	47.0623	52.5951	59.5662	59.0347	51.9419	48.842	51.0136	61.7911	57.2016	50.0201	49.0526	55.5734	41.9417
9430038I01Rik	ENSMUSG00000040139	10.3928	4.74598	19.1376	12.2785	13.0542	10.1414	21.9854	10.7576	11.9264	11.9425	7.58127	3.87312	19.8345	22.1893	16.9009	6.39726	21.6004	27.8714	26.1821	21.6664	34.894	39.5798	25.5548	32.5131	28.3953	29.0521	28.132	30.2153	38.6708	39.2223	36.7654	37.6513
9530068E07Rik	ENSMUSG00000036275	0	2.37299	1.91376	4.09284	3.72978	5.07071	3.14077	3.58587	2.38527	0	0	7.74623	2.8335	12.3274	2.81681	6.39726	75.3536	90.3867	77.0885	84.5358	90.0303	90.7837	93.8819	93.4869	91.7561	86.7491	79.3885	76.9737	89.4907	85.5646	88.4373	83.4404
9930111J21Rik1	ENSMUSG00000069893	2.59819	0	3.82752	8.18568	1.86489	5.07071	3.14077	14.3435	4.77055	7.16551	3.79064	11.6194	8.50051	0	19.7177	3.19863	66.5959	78.5896	80.7349	88.8588	89.9016	91.6572	97.11	100.081	119.543	127.262	137.049	116.322	110.632	100.735	114.471	93.7211
9930111J21Rik2	ENSMUSG00000069892	15.5892	2.37299	7.65503	16.3714	11.1893	20.2828	9.42232	39.4446	31.0086	28.6621	45.4876	11.6194	34.002	19.7238	25.3513	9.59589	51.9506	65.4099	62.5899	70.3279	71.4611	74.6232	76.3837	76.8425	86.5502	92.8317	99.6003	86.6542	87.4385	82.3107	89.3549	77.0207
A230050P20Rik	ENSMUSG00000038884	20.7855	11.865	13.3963	24.5571	18.6489	10.1414	9.42232	17.9294	11.9264	4.77701	37.9064	42.6043	14.1675	9.86191	2.81681	3.19863	27.2021	34.8846	39.8157	36.5151	34.0781	34.3796	49.5588	39.4286	62.1659	67.3597	85.7922	69.861	37.0206	33.6943	45.2051	34.7078
A430005L14Rik	ENSMUSG00000047613	15.5892	37.9679	36.3614	32.7427	46.6222	30.4243	31.4077	14.3435	19.0822	7.16551	26.5344	34.8581	34.002	27.1202	28.1681	35.1849	45.4839	40.0065	42.3294	41.8197	50.5178	48.5279	51.6939	53.3883	42.2826	40.3591	52.2358	39.1609	59.5315	61.0665	57.5256	54.8583
A530032D15Rik	ENSMUSG00000089844	46.7675	80.6817	103.343	139.157	91.3796	98.8789	106.786	75.3034	131.19	157.641	303.251	131.686	51.0031	41.9131	154.925	28.7877	39.1679	48.2342	61.1948	50.5465	32.2835	40.037	47.7803	40.633	48.7168	56.5178	69.2098	62.6472	26.2757	33.3149	38.853	31.1338
A630001G21Rik	ENSMUSG00000052760	176.677	301.37	241.134	306.963	248.03	220.576	276.388	372.931	295.774	272.29	325.995	274.991	362.688	197.238	338.018	201.514	142.8	156.897	210.747	162.161	179.77	188.781	215.164	184.266	159.65	163.603	187.074	183.567	174.902	168.413	180.441	186.224
A630033H20Rik	ENSMUSG00000054293	7.79458	35.5949	5.74128	4.09284	27.9733	30.4243	15.7039	3.58587	7.15582	0	3.79064	7.74623	25.5015	51.775	5.63363	19.1918	31.488	39.6973	27.1325	27.42	32.745	35.4339	23.4332	29.7232	7.2469	9.95228	6.1408	8.51127	30.5375	25.4641	24.5553	24.2777
A830080D01Rik	ENSMUSG00000044150	7.79458	11.865	28.7064	36.8356	20.5138	12.6768	18.8446	17.9294	4.77055	23.885	34.1157	23.2387	14.1675	19.7238	2.81681	12.7945	24.0215	27.7694	25.9584	28.7724	32.6118	31.3971	32.4109	33.0568	23.6023	25.1071	31.6178	28.0274	34.3305	27.3713	30.4183	29.1311
Aaas	ENSMUSG00000036678	49.3657	52.2058	42.1027	45.0213	18.6489	40.5657	37.6893	43.0305	45.3202	31.0506	37.9064	65.843	53.8366	32.0512	30.985	15.9931	43.8561	55.796	50.5661	51.7767	52.5912	59.1273	57.8661	60.3795	53.6978	49.2108	59.138	42.7287	57.3592	63.0031	62.0491	51.3821
Aacs	ENSMUSG00000029482	41.5711	16.6109	13.3963	16.3714	14.9191	27.8889	6.28155	35.8587	4.77055	23.885	34.1157	23.2387	17.001	27.1202	16.9009	47.9794	42.4872	48.6736	42.762	47.1412	55.6711	53.4135	52.134	52.3905	44.5726	41.3805	42.352	42.5948	58.3327	52.0891	51.9899	42.4227
Aaed1	ENSMUSG00000021482	2.59819	16.6109	19.1376	12.2785	5.59467	50.7071	12.5631	21.5152	21.4675	14.331	7.58127	27.1118	17.001	59.1715	45.069	22.3904	33.7474	39.7497	25.9821	32.8942	37.7668	35.5654	31.751	32.3327	35.9052	33.7205	30.953	34.1973	43.7241	43.125	47.6657	47.2564
Aagab	ENSMUSG00000037257	38.9729	40.3409	36.3614	45.0213	59.6764	40.5657	43.9708	43.0305	35.7791	23.885	30.3251	30.9849	56.6701	32.0512	95.7717	67.1712	40.7486	44.1301	43.3331	42.6944	33.1268	37.1839	32.4516	31.3265	31.0085	32.7472	29.4024	26.3181	30.1314	26.226	28.4092	23.9475
Aak1	ENSMUSG00000057230	15.5892	0	13.3963	0	16.784	10.1414	15.7039	35.8587	14.3116	21.4965	37.9064	27.1118	11.334	7.39643	19.7177	0	11.7825	15.6546	21.608	14.695	14.6118	7.7515	14.1789	26.2033	22.6927	23.7302	17.8537	27.9567	18.7272	20.7567	26.1322	19.109
Aamdc	ENSMUSG00000035642	7.79458	18.9839	28.7064	16.3714	24.2436	22.8182	15.7039	25.1011	19.0822	14.331	26.5344	27.1118	17.001	29.5857	2.81681	28.7877	25.4623	23.1769	20.4766	21.9963	23.4794	21.2644	28.1297	25.1134	23.9095	25.8802	21.649	26.9017	27.9102	24.6785	28.9074	25.7412
Aamp	ENSMUSG00000006299	70.1512	130.515	66.9815	77.764	102.569	116.626	94.2232	147.021	114.493	71.6551	90.9753	65.843	85.0051	83.8262	53.5195	118.349	137.27	164.17	143.749	157.001	174.906	170.008	184.843	176.638	152.79	145.22	149.072	136.033	164.886	173.306	170.626	153.837
Aar2	ENSMUSG00000027628	12.991	47.4598	9.56879	32.7427	35.4329	50.7071	34.5485	60.9599	28.6233	40.6046	26.5344	61.9699	34.002	17.2583	47.8858	22.3904	20.4884	25.0802	23.3598	22.3973	26.0132	26.6936	28.1569	28.3779	26.0919	26.0995	24.4974	22.3705	33.863	36.29	30.528	32.2415
Aars	ENSMUSG00000031960	25.9819	90.1737	34.4477	57.2998	91.3796	63.3839	69.097	75.3034	90.6404	50.1586	83.394	81.3355	70.8376	54.2405	53.5195	67.1712	31.018	37.6782	35.1937	36.4503	40.8303	45.3096	45.0055	45.941	45.7885	45.2817	53.4071	43.8078	46.0525	47.1391	46.4399	39.0991
Aars2	ENSMUSG00000023938	10.3928	7.11897	5.74128	0	1.86489	7.60607	0	25.1011	4.77055	0	3.79064	11.6194	0	4.93095	2.81681	6.39726	14.044	15.788	16.5454	16.7338	18.931	19.3046	20.221	17.4123	15.534	17.6208	19.7328	14.557	20.6971	20.6981	18.2911	18.5904
Aarsd1	ENSMUSG00000075528	7.79458	9.49197	13.3963	16.3714	27.9733	40.5657	18.8446	17.9294	7.15582	11.9425	26.5344	23.2387	19.8345	27.1202	14.0841	6.39726	26.4203	34.9222	29.1238	40.62	52.0443	51.3065	43.4262	50.6783	53.5213	51.5114	48.4225	48.4712	59.1168	54.3642	56.3355	51.3664
Aasdh	ENSMUSG00000055923	23.3837	16.6109	19.1376	24.5571	26.1084	55.7778	40.83	53.7881	59.6319	50.1586	60.6502	30.9849	25.5015	14.7929	45.069	19.1918	20.7377	25.9831	23.1502	24.0095	30.1636	31.0323	32.1624	38.9586	40.6524	45.758	60.3287	43.6369	38.1142	36.307	39.8434	25.4244
Aasdhppt	ENSMUSG00000025894	38.9729	109.158	99.5154	102.321	119.353	101.414	84.8009	111.162	93.0257	69.2666	79.6033	92.9548	127.508	108.481	140.841	140.74	20.375	21.3937	17.782	18.9884	24.7055	21.2709	22.5748	23.512	25.5334	22.3945	23.4759	21.6253	24.2685	22.5863	20.5353	23.6064
Aatf	ENSMUSG00000018697	7.79458	14.2379	9.56879	12.2785	35.4329	35.495	31.4077	39.4446	14.3116	35.8276	53.0689	42.6043	14.1675	36.9822	19.7177	9.59589	39.6135	46.6116	48.8393	52.5104	62.7338	67.6218	73.1662	68.6191	65.4858	66.7624	74.846	63.4037	65.6678	67.0458	69.1757	68.286
AB124611	ENSMUSG00000057191	223.445	344.084	302.374	175.992	384.167	334.667	276.388	401.618	243.298	298.563	185.741	213.021	308.852	283.53	278.865	383.835	85.3665	105.596	94.1541	96.1483	104.193	114.625	116.726	107.051	94.6148	87.4914	78.3181	77.4584	97.9346	107.088	102.122	100.151
Abca1	ENSMUSG00000015243	15.5892	2.37299	9.56879	8.18568	5.59467	25.3536	21.9854	43.0305	28.6233	7.16551	26.5344	3.87312	45.3361	27.1202	81.6876	12.7945	14.4398	17.1414	12.9818	19.2629	37.2336	39.066	35.1764	40.8378	22.8523	21.5217	25.5712	17.8837	56.2209	43.5605	58.2189	40.8887
Abca2	ENSMUSG00000026944	5.19638	9.49197	26.7926	4.09284	9.32444	20.2828	15.7039	10.7576	26.238	35.8276	18.9532	42.6043	56.6701	66.5679	50.7027	0	13.2779	17.8081	17.5897	16.6169	15.9421	18.714	20.2143	19.611	23.9907	27.2606	28.9507	24.8007	18.8149	16.1638	19.5001	14.5646
Abca3	ENSMUSG00000024130	28.5801	68.8168	47.844	53.2069	63.4062	60.8485	69.097	75.3034	66.7877	105.094	147.835	96.8279	102.006	101.085	138.024	124.747	18.9291	22.4236	27.5453	28.4597	27.1385	29.8034	31.375	31.3374	40.8353	44.0525	52.1418	41.5115	39.5734	37.8062	35.7512	30.6543
Abca7	ENSMUSG00000035722	49.3657	56.9518	49.7577	77.764	70.8658	83.6667	75.3785	89.6469	54.8613	40.6046	30.3251	58.0968	70.8376	91.2227	157.742	92.7602	43.1583	58.224	55.8944	55.3445	45.1972	53.0513	51.3934	52.2688	32.1675	37.1771	35.934	31.469	55.388	58.1534	60.1627	45.9336
Abcb10	ENSMUSG00000031974	0	0	3.82752	4.09284	1.86489	2.53536	3.14077	0	0	0	0	0	5.66701	24.6548	8.45044	0	7.303	8.46918	8.12161	8.37075	13.9339	17.7196	14.9163	16.4947	30.5135	30.778	30.1514	27.594	27.8178	24.5423	27.2001	23.4213
Abcb1a	ENSMUSG00000040584	7.79458	0	3.82752	0	0	0	3.14077	3.58587	26.238	35.8276	30.3251	27.1118	0	0	0	0	0.369688	0.411827	0.348471	0.287974	0.64425	0.629082	0.415889	0.475689	17.0157	19.1715	17.9428	18.7896	0.175888	0.039066	0.492277	0.248461
Abcb7	ENSMUSG00000031333	2.59819	4.74598	3.82752	12.2785	5.59467	0	6.28155	3.58587	7.15582	21.4965	7.58127	11.6194	11.334	4.93095	25.3513	6.39726	12.4629	15.1161	11.6667	10.7304	14.1628	14.5061	12.2669	12.1824	12.5537	14.706	9.59953	13.5869	14.3037	10.442	11.2404	12.9828
Abcb8	ENSMUSG00000028973	2.59819	21.3569	3.82752	4.09284	0	2.53536	15.7039	10.7576	19.0822	16.7195	30.3251	23.2387	19.8345	39.4476	8.45044	9.59589	26.04	29.2037	32.0935	31.3308	30.8344	31.9243	33.3337	34.7812	47.0794	42.2001	49.7429	36.6977	24.2587	23.288	21.4031	21.8053
Abcc1	ENSMUSG00000023088	38.9729	18.9839	9.56879	20.4642	46.6222	58.3132	50.2524	78.8892	69.173	124.202	140.254	151.052	76.5046	56.706	135.207	28.7877	3.48516	3.73496	6.08385	5.1453	13.8839	12.7663	18.319	15.8472	30.8501	32.6604	40.4172	38.2117	21.7105	24.8182	29.6518	23.5281
Abcc4	ENSMUSG00000032849	0	4.74598	5.74128	4.09284	9.32444	15.2121	3.14077	14.3435	11.9264	16.7195	15.1625	15.4925	22.668	9.86191	53.5195	9.59589	5.67709	8.43605	6.68299	7.59365	10.8153	14.0146	12.318	13.5675	12.1911	14.4236	15.5265	12.6624	12.272	11.409	11.1942	12.4211
Abcc5	ENSMUSG00000022822	10.3928	28.4759	13.3963	32.7427	22.3787	25.3536	15.7039	28.687	33.3938	45.3816	56.8595	30.9849	11.334	29.5857	36.6186	6.39726	7.54625	7.69998	10.2098	12.1059	11.1936	14.0195	10.2882	13.2347	16.1533	16.7487	15.3249	20.0931	16.6247	11.6443	11.8885	11.917
Abcd1	ENSMUSG00000031378	103.928	137.634	86.1191	147.342	130.542	109.02	91.0824	186.465	150.272	112.26	102.347	166.544	144.509	86.2917	157.742	163.13	104.315	119.991	112.178	116.284	88.2751	85.3381	88.8597	89.2503	63.3954	61.8412	69.1678	61.2574	71.3657	75.2884	81.9591	68.1316
Abcd3	ENSMUSG00000028127	2.59819	7.11897	9.56879	20.4642	9.32444	7.60607	3.14077	0	2.38527	4.77701	15.1625	15.4925	5.66701	2.46548	8.45044	0	16.4268	17.958	16.2587	18.4305	16.2268	15.4106	17.2472	15.5626	18.4604	18.0119	20.475	19.5113	14.21	9.41773	16.0239	11.3899
Abcd4	ENSMUSG00000021240	7.79458	4.74598	13.3963	16.3714	24.2436	32.9596	6.28155	25.1011	11.9264	21.4965	34.1157	42.6043	45.3361	29.5857	39.4354	25.589	16.5899	18.577	18.5632	18.7417	19.2651	25.8563	22.0219	21.7164	25.3467	29.8909	33.2711	28.3582	29.3165	33.3053	28.9956	23.1629
Abce1	ENSMUSG00000058355	2.59819	4.74598	0	0	0	2.53536	0	0	4.77055	0	3.79064	0	5.66701	0	2.81681	0	56.7585	70.1837	59.8088	58.4889	85.6056	85.7349	87.2748	81.2693	88.4022	91.571	79.4502	85.648	86.5928	64.6489	79.8472	68.1876
Abcf1	ENSMUSG00000038762	77.9458	30.8489	63.154	114.6	70.8658	88.7374	84.8009	103.99	88.2551	35.8276	102.347	58.0968	79.3381	56.706	115.489	111.952	62.83	76.9624	78.0352	87.6433	80.6594	80.4959	104.642	102.04	70.7264	70.5079	81.4515	68.4283	77.5309	90.1627	93.423	83.9021
Abcf2	ENSMUSG00000028953	33.7765	42.7138	32.5339	65.4855	31.7031	40.5657	65.9562	82.4751	45.3202	71.6551	90.9753	81.3355	53.8366	78.8953	101.405	51.1781	41.7785	46.5367	49.1941	51.662	56.3838	59.9647	68.7199	57.948	61.4013	57.7864	65.9871	51.3038	65.2168	62.3422	67.021	54.7575
Abcf3	ENSMUSG00000003234	114.32	121.023	101.429	155.528	162.245	96.3435	128.772	240.254	102.567	219.742	200.904	104.574	291.851	162.721	264.781	99.1575	55.4883	55.9477	53.1777	59.1191	74.0225	70.2566	64.4732	66.017	65.9781	74.7295	65.474	70.046	83.6108	83.939	88.7706	72.695
Abcg1	ENSMUSG00000024030	25.9819	18.9839	5.74128	28.6499	7.45956	12.6768	31.4077	32.2729	14.3116	23.885	22.7438	34.8581	2.8335	49.3095	30.985	15.9931	28.483	34.2731	24.3293	28.2697	35.4758	37.2613	37.1245	36.7115	56.5063	60.7786	52.2011	46.449	37.306	41.3605	36.8543	35.7883
Abcg3	ENSMUSG00000029299	23.3837	54.5788	51.6715	73.6712	24.2436	15.2121	40.83	43.0305	95.411	140.922	132.672	77.4623	53.8366	34.5167	56.3363	9.59589	19.0225	21.9009	20.3841	22.494	17.6607	16.3945	18.4767	17.1384	37.2685	36.4285	29.2222	36.7629	12.5815	9.92276	10.7567	15.1898
Abhd10	ENSMUSG00000033157	20.7855	47.4598	24.8789	28.6499	33.568	40.5657	12.5631	10.7576	9.5411	14.331	22.7438	23.2387	19.8345	19.7238	45.069	31.9863	19.0079	21.1414	15.7638	21.4091	19.4105	22.4412	24.448	17.85	17.5386	22.0243	23.6453	23.8907	20.3008	25.8396	26.5195	24.8684
Abhd11	ENSMUSG00000040532	54.562	68.8168	101.429	61.3926	55.9467	103.95	113.068	50.2022	81.0993	69.2666	117.51	58.0968	62.3371	32.0512	95.7717	115.151	47.0002	57.6974	60.8826	55.0644	66.9023	59.1606	69.3311	61.5533	55.0189	54.0645	71.7996	47.5693	61.993	65.4011	75.8476	57.1994
Abhd12	ENSMUSG00000032046	0	33.2219	1.91376	8.18568	18.6489	20.2828	3.14077	28.687	9.5411	23.885	18.9532	0	11.334	9.86191	16.9009	25.589	49.6377	59.3589	50.7382	55.1854	66.1035	68.9072	65.4493	65.7934	95.2711	94.6604	93.8879	86.3667	59.1918	66.0627	58.9073	55.1356
Abhd14a	ENSMUSG00000042210	18.1873	14.2379	5.74128	57.2998	16.784	38.0303	9.42232	0	28.6233	23.885	30.3251	23.2387	14.1675	14.7929	8.45044	57.5753	5.87189	7.12911	6.94631	6.74453	6.78518	6.31902	8.1739	6.94259	11.768	12.3974	12.5257	13.1591	6.21861	6.78056	6.86426	6.35414
Abhd14b	ENSMUSG00000042073	12.991	4.74598	1.91376	4.09284	13.0542	2.53536	9.42232	14.3435	9.5411	40.6046	22.7438	7.74623	22.668	0	14.0841	12.7945	5.85716	6.93773	5.17573	6.50964	7.37426	8.2185	7.02137	8.26913	16.4189	15.2473	15.3573	21.8811	11.2006	11.5007	8.99712	10.9378
Abhd16a	ENSMUSG00000007036	36.3747	28.4759	34.4477	24.5571	27.9733	22.8182	56.5339	53.7881	11.9264	42.9931	41.697	30.9849	56.6701	34.5167	39.4354	67.1712	87.9534	92.768	89.6476	90.3308	95.22	101.93	101.223	97.5563	90.7233	96.8287	97.7956	76.9536	103.384	105.456	106.513	83.4187
Abhd17a	ENSMUSG00000003346	23.3837	7.11897	5.74128	12.2785	33.568	17.7475	9.42232	7.17175	19.0822	11.9425	22.7438	11.6194	5.66701	19.7238	14.0841	73.5685	241.965	279.282	241.404	240.116	206.903	217.182	211.354	205.552	206.748	202.006	163.182	174.926	139.995	174.718	146.235	132.836
Abhd17b	ENSMUSG00000047368	2.59819	9.49197	3.82752	24.5571	0	5.07071	6.28155	21.5152	14.3116	2.3885	7.58127	0	8.50051	39.4476	5.63363	12.7945	118.364	147.22	128.874	120.034	146.082	152.73	142.365	145.222	100.017	97.2358	98.9514	107.863	184.228	172.376	191.178	163.743
Abhd17c	ENSMUSG00000038459	5.19638	4.74598	7.65503	20.4642	0	15.2121	9.42232	7.17175	26.238	11.9425	26.5344	23.2387	0	0	14.0841	0	36.476	43.672	41.1818	41.5816	37.3653	43.0666	43.566	41.0585	83.6094	85.6634	87.5741	81.8846	30.5394	29.9558	32.9824	27.3699
Abhd18	ENSMUSG00000037818	20.7855	21.3569	26.7926	40.9284	20.5138	5.07071	31.4077	3.58587	11.9264	19.108	15.1625	7.74623	22.668	29.5857	14.0841	15.9931	9.26698	8.55574	8.08127	9.27099	10.3067	7.70041	8.62693	7.52864	9.37345	10.0167	10.3964	11.141	7.46197	4.37679	6.38873	10.3015
Abhd2	ENSMUSG00000039202	0	0	1.91376	4.09284	0	0	9.42232	21.5152	4.77055	9.55402	18.9532	7.74623	14.1675	7.39643	5.63363	0	6.20659	6.98088	9.20788	7.16732	7.27948	7.45981	9.55909	9.48059	10.6515	9.20722	10.3677	12.2637	9.01756	7.88416	9.39556	10.4192
Abhd4	ENSMUSG00000040997	2.59819	0	3.82752	8.18568	0	0	3.14077	0	0	4.77701	3.79064	0	0	0	0	6.39726	5.54776	6.06628	4.86097	6.81483	7.64971	7.16011	6.79047	8.17815	16.9601	17.0856	15.9449	16.6433	13.5924	10.938	12.0304	9.32165
Abhd5	ENSMUSG00000032540	0	0	0	0	0	0	3.14077	0	2.38527	0	0	0	0	0	0	0	2.32202	2.45994	4.52004	3.93454	4.00502	2.01699	3.24514	3.53225	15.0823	17.6264	30.485	18.7144	4.07274	1.70141	6.36329	2.32996
Abhd6	ENSMUSG00000025277	10.3928	37.9679	38.2752	16.3714	5.59467	5.07071	18.8446	25.1011	33.3938	31.0506	30.3251	50.3505	17.001	29.5857	8.45044	22.3904	9.69919	10.0189	11.8896	11.6264	11.7802	8.77355	14.2829	13.5663	25.8037	22.8082	31.647	34.4509	14.0682	11.4895	12.975	13.2147
Abhd8	ENSMUSG00000007950	0	0	0	0	0	0	0	0	0	0	0	0	0	0	0	15.9931	15.0004	18.3122	18.546	19.2388	17.5252	19.6542	20.4468	20.7629	26.4327	24.9867	24.8931	22.6578	20.1671	23.9494	24.7194	17.19
Abi1	ENSMUSG00000058835	103.928	163.736	164.583	196.456	197.678	152.121	125.631	276.112	202.748	205.411	189.532	170.417	212.513	187.376	211.261	179.123	91.8137	109.478	86.27	89.5435	104.455	116.389	91.8806	104.982	111.257	100.232	88.3913	116.07	113.082	93.2883	99.1399	104.157
Abi3	ENSMUSG00000018381	257.221	382.052	290.891	339.706	313.301	218.041	244.98	236.668	257.61	231.685	208.485	313.722	218.18	273.668	230.979	179.123	74.3614	89.9325	64.6976	88.8779	71.0841	61.7546	56.1407	67.1264	74.9301	77.4109	56.1298	50.0862	63.2971	55.4782	60.6797	61.1482
Abl1	ENSMUSG00000026842	44.1693	0	13.3963	12.2785	14.9191	20.2828	12.5631	14.3435	2.38527	7.16551	22.7438	23.2387	0	9.86191	19.7177	6.39726	13.5861	19.1156	20.487	20.908	21.6959	22.9378	27.3989	27.4416	32.9716	33.5821	33.3305	27.6714	25.0536	25.7424	30.1058	22.0708
Abl2	ENSMUSG00000026596	0	2.37299	1.91376	0	1.86489	7.60607	3.14077	3.58587	11.9264	4.77701	7.58127	3.87312	11.334	17.2583	11.2673	31.9863	7.61803	3.92602	6.11892	7.20254	11.046	9.0261	9.93874	11.294	12.0017	12.0638	14.4471	12.369	13.8974	14.332	13.5799	10.9048
Ablim1	ENSMUSG00000025085	122.115	144.752	166.497	188.271	186.489	200.293	185.306	207.981	181.281	176.749	181.951	158.798	274.85	197.238	315.483	175.925	278.016	322.18	322.064	324.238	288.083	373.102	304.083	373.309	351.651	340.678	319.022	256.2	416.493	363.258	435.363	351.956
Abr	ENSMUSG00000017631	0	0	11.4826	0	0	0	0	7.17175	19.0822	11.9425	18.9532	23.2387	8.50051	2.46548	0	0	9.91061	13.6924	12.4141	13.585	14.4193	14.4242	15.1902	15.6871	44.3551	50.4326	60.9713	44.0319	14.6733	14.7771	16.8644	12.3013
Abracl	ENSMUSG00000078453	171.481	142.379	179.893	126.878	210.732	182.546	150.757	172.122	181.281	217.354	151.625	244.006	232.347	118.343	104.222	207.911	103.416	124.308	101.67	103.132	141.709	135.433	128.403	144.783	136.013	151.158	104.504	129.633	132.299	134.667	123.554	154.26
Abraxas1	ENSMUSG00000035234	31.1783	33.2219	22.9651	8.18568	27.9733	32.9596	12.5631	64.5457	28.6233	54.9356	15.1625	27.1118	31.1685	2.46548	5.63363	15.9931	25.6325	28.491	27.4052	29.868	30.4562	25.8524	30.1374	32.2023	24.5553	27.8728	33.0213	31.8747	27.9049	29.5553	29.9769	25.2976
Abraxas2	ENSMUSG00000030965	20.7855	23.7299	55.499	45.0213	57.8116	53.2425	59.6747	64.5457	31.0086	47.7701	22.7438	42.6043	45.3361	41.9131	95.7717	19.1918	37.7205	46.281	50.0446	50.2977	46.711	52.5036	52.1014	49.621	36.6317	41.3118	48.9065	44.9984	52.2134	47.3345	53.5707	47.7554
Abt1	ENSMUSG00000036376	0	0	0	0	1.86489	0	3.14077	0	0	0	0	0	0	0	0	0	11.6934	12.3246	21.2123	15.2136	14.118	14.7631	21.1319	15.626	10.6772	9.56679	15.0406	8.334	14.6044	16.7833	20.4597	14.2798
Abtb1	ENSMUSG00000030083	18.1873	71.1897	66.9815	81.8568	74.5956	76.0607	56.5339	107.576	47.7055	47.7701	45.4876	19.3656	70.8376	46.8441	59.1531	51.1781	76.8233	89.3362	77.1453	75.6026	71.5964	73.9351	67.3031	72.3069	47.5831	52.056	52.0253	49.4936	59.8684	62.505	59.8941	55.264
Acaa1a	ENSMUSG00000036138	18.1873	9.49197	13.3963	4.09284	22.3787	25.3536	12.5631	39.4446	33.3938	16.7195	30.3251	34.8581	62.3371	34.5167	39.4354	12.7945	67.6981	73.0077	69.6326	72.8419	83.9626	84.644	82.7134	83.9952	95.0726	91.9017	93.4638	79.3172	87.6229	92.041	89.2866	83.2932
Acaa2	ENSMUSG00000036880	0	0	0	0	1.86489	0	0	0	4.77055	0	3.79064	0	0	0	0	12.7945	62.2594	67.4372	59.3839	67.014	70.2595	70.7256	64.2216	68.8259	76.1062	68.9853	65.9281	58.5275	68.5443	70.395	72.1599	68.4254
Acad10	ENSMUSG00000029456	0	9.49197	1.91376	0	24.2436	7.60607	0	32.2729	19.0822	14.331	22.7438	3.87312	25.5015	2.46548	11.2673	0	4.59132	3.23664	3.86317	4.13222	5.00026	5.63366	6.10004	4.2189	12.3478	9.6138	13.5155	11.8384	5.38335	4.61839	5.52476	5.66469
Acad11	ENSMUSG00000090150	2.59819	0	0	20.4642	1.86489	12.6768	9.42232	0	0	4.77701	0	7.74623	0	0	2.81681	0	5.35524	6.49236	6.56441	7.87722	8.22969	7.96701	6.41389	6.72424	13.1575	11.6925	13.3041	12.3069	9.56538	7.15747	9.72209	7.75202
Acad9	ENSMUSG00000027710	28.5801	14.2379	21.0513	28.6499	26.1084	35.495	31.4077	57.374	21.4675	21.4965	11.3719	23.2387	8.50051	32.0512	39.4354	41.5822	28.3198	32.3277	31.2305	37.3063	45.0291	38.8603	43.3487	43.1199	39.024	42.6898	46.7747	37.0309	52.6258	44.3779	53.5779	46.6074
Acadl	ENSMUSG00000026003	0	11.865	32.5339	8.18568	3.72978	25.3536	12.5631	28.687	14.3116	23.885	11.3719	11.6194	17.001	19.7238	19.7177	22.3904	76.4954	86.7207	71.5327	77.0986	79.0095	80.1355	78.6967	80.1791	92.4772	78.6054	77.5858	75.6909	90.7783	83.7747	79.3823	85.432
Acadm	ENSMUSG00000062908	41.5711	45.0868	47.844	53.2069	55.9467	43.101	31.4077	35.8587	26.238	59.7126	34.1157	54.2236	62.3371	17.2583	87.3212	60.7739	40.7271	45.9857	47.3036	46.3089	50.988	53.7981	49.1421	51.8513	40.8619	43.5189	46.5787	41.879	54.0621	51.281	57.9722	51.6405
Acads	ENSMUSG00000029545	0	7.11897	0	0	14.9191	5.07071	6.28155	10.7576	4.77055	11.9425	3.79064	3.87312	5.66701	7.39643	2.81681	0	22.0118	31.9072	26.7234	24.1352	25.6869	24.127	22.8684	23.0142	22.303	22.8034	23.069	20.9542	22.292	24.6967	24.0065	23.1392
Acadsb	ENSMUSG00000030861	5.19638	4.74598	1.91376	0	3.72978	0	0	0	2.38527	4.77701	15.1625	7.74623	14.1675	12.3274	16.9009	0	10.467	8.16432	8.20422	7.38884	11.2893	8.47239	10.6381	9.30889	27.3845	14.7243	13.4139	16.0086	12.1001	10.9099	14.6395	12.0283
Acadvl	ENSMUSG00000018574	25.9819	9.49197	28.7064	32.7427	29.8382	22.8182	25.1262	21.5152	28.6233	4.77701	45.4876	46.4774	39.669	27.1202	36.6186	57.5753	65.9017	66.3656	85.7829	67.1582	69.2495	77.0587	70.693	89.3813	77.2892	82.9315	104.994	80.4623	90.3553	96.2628	82.8251	87.1351
Acap1	ENSMUSG00000001588	342.961	358.322	413.372	409.284	522.169	593.273	628.155	677.73	541.457	613.846	792.243	728.146	583.702	668.144	608.432	604.541	447.699	565.346	493.544	536.023	654.139	720.412	690.108	678.259	686.35	810.723	862.878	643.142	689.939	714.051	678.574	591.507
Acap2	ENSMUSG00000049076	111.722	173.228	218.168	118.692	136.137	190.152	232.417	218.738	166.969	234.073	356.32	236.26	170.01	155.325	174.642	166.329	23.8374	30.7987	26.725	27.9962	31.9181	35.0644	35.044	31.2437	28.5361	33.1771	32.6018	27.9011	35.2866	28.3913	32.7776	28.0988
Acap3	ENSMUSG00000029033	0	2.37299	5.74128	0	1.86489	0	6.28155	3.58587	0	14.331	3.79064	3.87312	8.50051	19.7238	5.63363	0	18.7356	23.8485	28.2462	24.9046	25.349	23.5899	27.9437	22.6174	26.4234	31.3333	36.2942	25.9922	22.3577	18.7537	30.5953	18.8219
Acat1	ENSMUSG00000032047	93.5349	265.775	187.548	278.313	233.111	225.647	182.165	251.011	245.683	246.016	132.672	154.925	195.512	165.187	135.207	143.938	48.3463	61.2973	44.7947	54.0184	47.993	52.479	42.7159	46.0782	53.8942	48.5033	40.0165	45.8174	43.7227	44.1015	38.1564	40.3123
Acat2	ENSMUSG00000023832	0	18.9839	5.74128	28.6499	11.1893	5.07071	6.28155	0	2.38527	9.55402	11.3719	0	2.8335	4.93095	5.63363	0	15.4213	12.7368	14.7937	14.6115	19.8728	17.5772	17.4394	18.1711	17.7452	15.4508	17.6022	14.6153	21.6847	21.8264	18.8698	16.8867
Acbd3	ENSMUSG00000026499	132.508	99.6656	112.912	45.0213	117.488	119.162	226.136	190.051	64.4024	88.3747	238.81	116.194	124.674	106.016	169.009	115.151	36.1432	41.8606	45.3734	46.6755	51.49	52.6569	57.1972	52.5927	42.4974	41.4069	50.6248	39.1647	61.105	53.5484	63.3804	57.9006
Acbd5	ENSMUSG00000026781	75.3476	47.4598	38.2752	65.4855	46.6222	22.8182	69.097	96.8186	35.7791	71.6551	79.6033	77.4623	53.8366	59.1715	56.3363	41.5822	24.1071	30.3673	24.13	25.8736	32.7987	34.7758	29.6337	33.3805	32.0769	35.054	36.0293	34.2509	33.8472	26.4815	33.9277	28.5009
Acbd6	ENSMUSG00000033701	10.3928	0	1.91376	4.09284	1.86489	15.2121	0	0	2.38527	2.3885	0	3.87312	0	12.3274	11.2673	12.7945	19.191	24.8671	25.8981	30.1199	30.2121	26.1356	26.603	31.47	36.9126	37.7494	33.3324	30.6453	31.4481	31.2744	31.7165	40.0502
Acd	ENSMUSG00000038000	111.722	173.228	103.343	135.064	106.299	83.6667	128.772	143.435	76.3288	109.871	121.3	108.447	127.508	81.3607	202.811	57.5753	82.6466	94.4768	101.39	97.5701	96.5656	87.3031	99.8356	105.361	83.0835	78.509	97.3604	81.7731	80.3972	90.0049	120.987	72.2059
Acin1	ENSMUSG00000022185	465.076	325.1	625.799	302.87	591.17	550.172	763.208	555.811	460.358	470.535	841.521	716.527	362.688	426.528	495.759	387.034	90.0409	75.9472	95.1376	76.9366	92.3466	86.2914	118.231	99.3562	79.5796	89.6358	99.299	84.3198	88.1005	101.152	110.356	87.5035
Ackr2	ENSMUSG00000044534	0	2.37299	0	0	0	0	0	0	11.9264	16.7195	18.9532	3.87312	0	0	0	0	3.18078	4.81461	2.97976	6.40358	4.47	5.81087	5.88886	11.2435	97.7138	105.169	85.7458	94.0292	1.34891	1.6225	2.18385	1.14552
Acly	ENSMUSG00000020917	80.544	142.379	139.704	122.785	244.3	83.6667	191.587	172.122	81.0993	90.7632	90.9753	81.3355	153.009	101.085	118.306	47.9794	157.62	193.027	158.417	172.521	185.112	182.317	176.091	168.418	128.426	116.679	112.107	107.271	166.248	143.166	143.321	139.482
Aco1	ENSMUSG00000028405	0	0	0	0	1.86489	2.53536	3.14077	7.17175	4.77055	4.77701	0	7.74623	8.50051	2.46548	11.2673	0	16.4988	16.6731	17.1253	16.0343	22.1254	22.1426	19.8594	20.4487	21.2094	19.9734	23.0125	21.9587	21.9742	19.7396	21.3376	18.8016
Aco2	ENSMUSG00000022477	31.1783	56.9518	45.9302	81.8568	54.0818	38.0303	47.1116	50.2022	57.2466	62.1011	41.697	85.2086	85.0051	64.1024	107.039	105.555	99.7304	115.892	97.4543	103.528	106.885	121.721	119.003	117.28	114.035	116.735	110.39	103.655	118.59	118.003	112.282	103.221
Acot13	ENSMUSG00000006717	0	21.3569	7.65503	0	3.72978	7.60607	6.28155	0	9.5411	2.3885	3.79064	23.2387	0	2.46548	16.9009	22.3904	55.3172	51.9237	47.1468	50.384	60.2309	62.8581	51.1128	55.7808	68.856	64.8772	51.6124	70.6531	51.6263	53.4001	47.1087	55.8315
Acot7	ENSMUSG00000028937	0	0	0	0	7.45956	10.1414	3.14077	7.17175	0	0	0	0	11.334	2.46548	0	3.19863	2.86528	5.35632	2.71866	6.16721	8.34864	12.9957	12.627	9.32207	6.82852	9.11953	6.21406	7.44203	11.9809	16.0661	12.231	13.6595
Acot8	ENSMUSG00000017307	28.5801	37.9679	17.2238	36.8356	33.568	25.3536	31.4077	25.1011	14.3116	47.7701	53.0689	58.0968	36.8355	24.6548	16.9009	9.59589	30.8639	46.6795	38.1891	35.9395	38.0684	35.2812	39.0417	35.51	34.9166	39.0971	49.1582	36.9377	41.6082	41.9614	43.8165	39.4811
Acot9	ENSMUSG00000025287	44.1693	64.0708	34.4477	40.9284	67.136	88.7374	37.6893	57.374	40.5497	35.8276	26.5344	3.87312	107.673	54.2405	84.5044	54.3767	28.8262	35.5162	29.432	34.308	39.0906	44.6295	44.0584	37.1002	25.991	26.5029	24.8789	27.8124	41.3279	45.1305	45.4773	40.9479
Acox1	ENSMUSG00000020777	7.79458	4.74598	17.2238	8.18568	27.9733	43.101	15.7039	14.3435	21.4675	38.2161	26.5344	19.3656	25.5015	36.9822	56.3363	31.9863	15.6728	17.1662	15.1575	17.1842	18.605	18.8378	18.3087	22.4199	22.3747	22.7087	22.1655	23.4577	20.7918	19.6183	25.6431	18.2826
Acox3	ENSMUSG00000029098	31.1783	26.1029	40.1889	4.09284	24.2436	12.6768	34.5485	46.6164	54.8613	64.4896	37.9064	34.8581	14.1675	29.5857	39.4354	19.1918	99.9152	116.32	98.7746	119.736	117.368	120.877	116.974	126.979	138.344	137.025	141.074	131.311	112.009	97.77	103.781	95.3546
Acp1	ENSMUSG00000044573	116.919	225.434	133.963	114.6	220.057	243.394	157.039	179.294	190.822	238.85	189.532	178.163	110.507	147.929	104.222	127.945	10.5477	24.3063	15.4863	14.8531	17.3957	16.3705	17.3786	14.4668	19.8293	18.1716	17.7975	18.4018	14.7265	16.5577	14.6933	14.2798
Acp5	ENSMUSG00000001348	252.025	270.521	221.996	200.549	234.976	256.071	204.15	319.143	238.527	224.519	189.532	131.686	198.345	175.049	149.291	118.349	387.067	450.913	340.04	361.66	343.462	351.883	314.396	310.921	373.119	339.727	284.442	281.644	243.675	244.018	222.893	202.657
Acp6	ENSMUSG00000028093	36.3747	59.3248	36.3614	28.6499	57.8116	17.7475	25.1262	35.8587	50.0908	59.7126	83.394	34.8581	34.002	49.3095	22.5345	41.5822	37.7744	44.443	39.6984	45.3137	53.0329	55.4483	46.7717	58.0581	64.7377	69.0176	75.1967	63.7061	53.046	50.0401	55.0755	55.7867
Acrbp	ENSMUSG00000072770	2.59819	0	9.56879	16.3714	0	7.60607	9.42232	17.9294	11.9264	21.4965	7.58127	3.87312	8.50051	0	0	9.59589	13.3311	15.7729	14.2508	14.2373	13.7586	15.2096	13.1947	14.7726	12.2798	20.5391	15.4819	17.503	17.5308	17.5193	10.8308	10.156
Acsf2	ENSMUSG00000076435	101.329	109.158	107.17	151.435	138.002	180.01	144.476	204.395	231.372	226.908	329.785	294.357	172.844	219.427	343.651	163.13	14.3779	15.581	17.6981	17.5713	26.4833	22.8815	28.0335	27.9561	45.8811	40.1101	46.2786	42.0141	36.8196	30.8873	38.5409	35.3838
Acsf3	ENSMUSG00000015016	5.19638	7.11897	11.4826	4.09284	14.9191	22.8182	25.1262	14.3435	7.15582	26.2736	7.58127	11.6194	19.8345	22.1893	8.45044	19.1918	11.1257	15.285	17.2995	16.063	17.2558	15.9861	18.7552	17.8868	17.6561	15.4184	16.8179	15.2096	15.1506	18.6884	17.0412	14.3128
Acsl1	ENSMUSG00000018796	12.991	16.6109	17.2238	16.3714	31.7031	12.6768	15.7039	39.4446	16.6969	28.6621	15.1625	38.7312	8.50051	14.7929	30.985	6.39726	37.4793	43.694	58.4368	60.9194	42.1064	31.9918	52.4119	54.8069	33.4836	42.7193	51.4816	42.4507	31.0534	32.4532	41.3791	48.3998
Acsl3	ENSMUSG00000032883	0	0	0	0	3.72978	5.07071	0	0	2.38527	4.77701	11.3719	3.87312	0	0	0	0	7.81618	9.13794	7.2851	7.73817	18.3574	14.4809	11.278	16.1306	9.78558	9.17485	8.13666	8.43395	24.5037	17.2223	18.2804	14.7161
Acsl4	ENSMUSG00000031278	2.59819	9.49197	5.74128	12.2785	5.59467	0	9.42232	14.3435	7.15582	0	11.3719	15.4925	2.8335	2.46548	0	22.3904	13.2976	15.8332	11.4253	15.4204	17.356	15.2544	12.6708	14.6304	17.4303	17.3674	13.8135	16.4749	17.1104	13.3512	12.7136	14.0667
Acsl5	ENSMUSG00000024981	0	0	3.82752	0	1.86489	0	3.14077	0	2.38527	4.77701	0	0	0	4.93095	0	3.19863	46.34	58.6299	50.4173	52.8567	59.8324	63.5264	63.1908	60.4447	72.6977	69.5337	67.0374	64.8709	65.7661	62.9542	61.2431	53.0529
Acss1	ENSMUSG00000027452	83.1421	71.1897	47.844	98.2282	39.1627	58.3132	72.2378	60.9599	35.7791	64.4896	128.882	38.7312	39.669	22.1893	84.5044	63.9726	202.309	245.391	211.467	229.579	155.606	164.222	169.685	164.812	174.906	172.542	166.475	163.281	118.151	104.866	119.641	98.8888
Acss2	ENSMUSG00000027605	0	0	0	8.18568	0	0	0	0	0	0	0	0	0	0	0	9.59589	9.16993	10.6018	10.8555	11.0697	13.858	10.2716	11.3709	10.0318	8.09175	7.1255	8.8806	6.3732	15.4416	14.2392	13.338	10.9866
Actb	ENSMUSG00000029580	1091.24	1195.99	866.933	1170.55	1506.83	1536.43	1196.63	1760.66	1121.08	1048.55	1129.61	1072.85	1340.25	1582.84	1492.91	1084.34	5478.22	6508.95	5612.13	5741.95	7115.96	8055.9	7750.89	9488.27	6167.89	6061.97	4455.58	6561	7620.41	9098.89	6792.19	9287.15
Actg1	ENSMUSG00000062825	296.194	443.749	332.994	315.149	441.979	489.324	471.116	423.133	357.791	463.37	379.064	387.312	484.529	483.234	346.468	524.575	316.741	369.654	299.811	317.149	392.993	418.345	390.072	406.558	379.698	360.49	296.94	346.267	394.858	388.073	348.15	387.609
Actl6a	ENSMUSG00000027671	31.1783	45.0868	32.5339	16.3714	24.2436	40.5657	21.9854	43.0305	23.8527	40.6046	53.0689	42.6043	56.6701	54.2405	45.069	67.1712	82.7852	104.021	94.1558	89.8077	103.793	104.397	110.912	118.736	96.9511	87.3173	83.477	89.4654	113.803	112.779	106.497	98.7882
Actn4	ENSMUSG00000054808	18.1873	16.6109	24.8789	12.2785	22.3787	7.60607	28.267	17.9294	31.0086	4.77701	22.7438	27.1118	25.5015	34.5167	39.4354	31.9863	108.117	136.673	106.573	133.582	128.254	146.337	139.09	139.987	126.934	122.977	106.644	99.9448	147.098	145.015	139.197	128.772
Actr10	ENSMUSG00000021076	93.5349	189.839	103.343	212.828	197.678	162.263	113.068	197.223	205.134	179.138	136.463	158.798	283.35	212.031	183.093	172.726	28.882	34.4298	30.5099	32.2012	42.1482	41.4729	37.082	37.4897	36.8106	37.5264	37.5355	37.7938	40.87	39.9626	39.9088	43.9116
Actr1a	ENSMUSG00000025228	20.7855	35.5949	38.2752	77.764	39.1627	38.0303	59.6747	43.0305	33.3938	35.8276	37.9064	15.4925	25.5015	69.0334	64.7867	47.9794	74.603	85.869	84.4647	85.5273	87.3428	90.3995	88.5025	92.3403	77.3763	76.494	76.1354	71.1563	91.6239	89.063	92.8353	87.442
Actr1b	ENSMUSG00000037351	111.722	147.125	133.963	102.321	139.867	106.485	141.335	136.263	126.42	102.706	140.254	178.163	138.842	150.394	211.261	172.726	48.5266	56.3485	55.2086	55.9773	60.1357	65.3905	68.3801	60.4559	52.4511	56.5018	67.3876	55.3451	58.351	65.9582	67.4517	50.5613
Actr2	ENSMUSG00000020152	103.928	106.785	128.222	49.1141	130.542	131.838	169.602	136.263	124.034	114.648	117.51	73.5892	181.344	162.721	183.093	121.548	201.755	230.235	198.786	199.606	242.384	256.203	233.478	254.531	251.019	248.603	219.527	260.723	280.011	236.307	260.54	250.847
Actr3	ENSMUSG00000026341	278.007	253.91	264.099	380.634	276.004	215.505	348.626	480.507	209.904	272.29	303.251	391.185	342.854	468.441	481.675	594.945	509.535	617.298	469.279	542.815	717.391	758.515	671.711	678.12	663.782	634.824	559.857	615.255	727.783	629.868	630.075	665.033
Actr5	ENSMUSG00000037761	18.1873	0	7.65503	12.2785	9.32444	35.495	6.28155	0	9.5411	7.16551	15.1625	3.87312	0	12.3274	16.9009	9.59589	42.6044	48.0576	61.2366	55.6815	49.8665	50.027	70.9539	57.5483	38.1589	43.3418	53.1465	39.2406	48.9276	52.7409	62.0951	41.0998
Actr6	ENSMUSG00000019948	31.1783	14.2379	7.65503	8.18568	29.8382	12.6768	18.8446	28.687	16.6969	23.885	15.1625	15.4925	11.334	27.1202	33.8018	19.1918	18.8753	22.8414	16.692	17.3258	26.121	24.4357	21.2379	26.8723	26.8043	23.0116	26.7209	25.3466	26.7199	27.3826	26.7381	26.5529
Actr8	ENSMUSG00000015971	12.991	16.6109	26.7926	12.2785	14.9191	5.07071	15.7039	7.17175	16.6969	0	18.9532	11.6194	22.668	14.7929	2.81681	3.19863	45.0038	54.4702	44.2621	50.1314	56.4537	61.6374	53.8075	60.9687	58.5475	63.0956	62.8068	53.8804	70.2428	71.4299	73.87	66.0647
Acy1	ENSMUSG00000023262	25.9819	26.1029	3.82752	28.6499	20.5138	30.4243	15.7039	7.17175	7.15582	21.4965	22.7438	7.74623	42.5026	12.3274	28.1681	25.589	10.765	10.1079	13.0982	11.0957	19.2544	18.9088	20.6301	17.8701	26.1161	28.3137	31.3673	24.8272	13.9071	15.8815	18.254	16.9626
Acyp1	ENSMUSG00000008822	5.19638	21.3569	21.0513	8.18568	20.5138	15.2121	12.5631	17.9294	16.6969	23.885	15.1625	30.9849	34.002	12.3274	8.45044	31.9863	56.5006	65.3732	56.9032	47.8816	68.8818	65.3914	46.9012	61.8481	57.6466	68.6582	44.4437	60.0735	57.231	66.9007	53.1446	66.1258
Adal	ENSMUSG00000027259	10.3928	26.1029	19.1376	0	14.9191	17.7475	12.5631	46.6164	52.476	23.885	41.697	38.7312	2.8335	17.2583	28.1681	15.9931	20.4921	22.4355	17.0803	22.3214	21.1007	20.9871	22.9926	22.5547	22.9931	20.6822	23.0085	19.5223	30.1532	26.2856	18.7246	18.4077
Adam10	ENSMUSG00000054693	20.7855	28.4759	40.1889	0	14.9191	10.1414	12.5631	25.1011	16.6969	19.108	30.3251	23.2387	17.001	14.7929	22.5345	9.59589	65.8097	82.6745	59.9319	71.8917	78.3886	83.331	69.749	75.0791	90.7093	90.0253	78.4323	88.9905	73.4846	64.8705	67.6719	61.8245
Adam17	ENSMUSG00000052593	2.59819	23.7299	28.7064	69.5783	46.6222	27.8889	40.83	28.687	21.4675	26.2736	60.6502	23.2387	87.8386	34.5167	30.985	57.5753	49.955	64.4484	61.0768	58.5962	69.0612	69.8697	75.889	71.1808	84.9672	74.5363	85.2333	80.5738	71.6289	55.4939	68.846	59.86
Adam19	ENSMUSG00000011256	101.329	102.039	126.308	171.899	61.5413	101.414	116.209	86.061	69.173	109.871	174.369	85.2086	90.6721	96.1536	149.291	44.7808	46.8582	52.078	68.3064	49.9565	33.4995	33.6715	50.5656	35.9719	35.7475	42.0761	44.6343	39.3044	29.3236	21.1778	36.0423	23.4805
Adam28	ENSMUSG00000014725	0	0	0	0	0	0	0	0	42.9349	19.108	53.0689	30.9849	0	0	0	0	0	0	0.49963	0	0	0.168454	0	0.484063	12.2857	13.226	14.924	14.8762	0	0	0	0
Adam9	ENSMUSG00000031555	5.19638	4.74598	1.91376	12.2785	3.72978	2.53536	0	0	2.38527	0	0	0	14.1675	2.46548	2.81681	3.19863	9.33596	8.52741	10.3478	10.8216	11.984	11.7247	13.1324	11.2723	13.5289	13.3749	16.057	12.4823	13.9464	11.9783	14.0431	12.3151
Adamts10	ENSMUSG00000024299	36.3747	26.1029	30.6201	73.6712	67.136	40.5657	103.645	78.8892	40.5497	33.4391	37.9064	46.4774	19.8345	69.0334	22.5345	35.1849	34.089	44.7077	37.9128	40.2868	55.1073	61.8764	55.3132	55.0736	31.924	39.7002	49.8173	34.868	56.666	60.7995	52.6055	46.9554
Adap1	ENSMUSG00000056413	10.3928	2.37299	0	4.09284	0	0	0	7.17175	0	0	0	0	0	4.93095	0	0	17.365	20.548	22.3467	22.8723	26.1528	25.0895	30.7112	28.9797	5.09003	4.19358	5.32213	3.34591	29.6761	33.9168	30.8456	25.425
Adar	ENSMUSG00000027951	33.7765	42.7138	49.7577	20.4642	39.1627	27.8889	40.83	53.7881	42.9349	38.2161	64.4408	46.4774	39.669	46.8441	45.069	41.5822	72.3669	85.5118	112.383	102.26	81.7447	98.3989	117.514	99.5335	80.1283	82.9255	112.654	96.4365	89.6759	92.1658	105.265	89.5292
Adat1	ENSMUSG00000031949	15.5892	4.74598	3.82752	4.09284	22.3787	25.3536	9.42232	10.7576	14.3116	11.9425	37.9064	7.74623	19.8345	22.1893	25.3513	0	6.68376	7.12358	6.41558	7.2406	8.13496	9.49566	8.5524	11.4456	9.36551	14.7181	8.49956	12.8254	9.72439	12.2444	10.5076	8.94293
Adat3	ENSMUSG00000113640	210.454	275.267	239.22	253.756	203.273	268.748	285.81	351.416	169.354	186.303	227.438	209.148	269.183	332.839	346.468	316.664	8.86178	7.32226	7.96943	10.1756	6.33261	10.1539	10.4819	12.8661	6.57762	2.46984	6.76743	5.05816	7.51277	9.834	9.14373	1.5582
Adck1	ENSMUSG00000021044	10.3928	18.9839	3.82752	0	3.72978	20.2828	9.42232	7.17175	33.3938	19.108	41.697	27.1118	22.668	34.5167	39.4354	22.3904	13.2802	20.3366	16.9354	18.7939	20.2617	17.6177	19.7641	20.2666	24.061	25.4254	29.0667	22.0693	18.3584	18.2689	21.7585	16.7047
Adck2	ENSMUSG00000046947	10.3928	14.2379	0	8.18568	3.72978	2.53536	9.42232	39.4446	7.15582	7.16551	3.79064	19.3656	0	32.0512	0	6.39726	31.3077	38.4007	32.6467	32.4258	32.6561	34.348	32.3997	33.375	35.8944	37.5767	37.7927	33.5342	35.3151	34.3822	46.9088	29.974
Adck5	ENSMUSG00000022550	36.3747	42.7138	34.4477	28.6499	26.1084	43.101	40.83	25.1011	33.3938	19.108	75.8127	23.2387	22.668	29.5857	39.4354	19.1918	18.2791	19.8841	22.4533	20.7838	25.5714	23.6556	27.7224	26.213	21.9563	31.2061	33.9343	25.541	28.1398	30.7447	32.4291	24.9484
Adcy3	ENSMUSG00000020654	0	2.37299	3.82752	0	5.59467	15.2121	9.42232	3.58587	4.77055	4.77701	7.58127	0	0	0	5.63363	3.19863	5.67272	7.58708	7.51471	8.40052	8.72974	11.8182	14.5043	12.0057	15.6983	18.5853	19.9416	11.7097	9.88471	11.1648	10.0103	9.15124
Adcy7	ENSMUSG00000031659	57.1602	123.396	109.084	98.2282	123.083	172.404	109.927	93.2327	207.519	176.749	242.601	162.671	184.178	96.1536	188.727	163.13	103.941	124.032	114.461	131.563	136.163	150.162	141.212	152.265	157.345	170.961	186.15	161.874	140.864	135.875	146.246	118.558
Add1	ENSMUSG00000029106	215.65	201.704	174.152	237.385	220.057	197.758	179.024	301.213	69.173	95.5402	68.2314	81.3355	226.68	256.41	326.75	220.705	272.27	370.032	281.438	305.5	307.449	298.903	270.123	285.945	122.334	106.602	110.496	99.9651	358.807	301.412	332.812	260.245
Add3	ENSMUSG00000025026	119.517	156.617	105.257	163.714	259.22	182.546	141.335	161.364	126.42	128.979	128.882	112.32	266.349	308.185	349.285	230.301	160.915	192.946	150.514	168.196	268.21	268.811	226.119	245.091	140.962	130.564	120.516	128.075	345.795	302.218	326.11	275.703
Adgre5	ENSMUSG00000002885	444.291	384.425	430.596	437.934	572.521	570.455	546.494	527.124	593.933	692.666	1053.8	805.608	643.205	475.837	645.05	681.308	318.966	381.733	390.872	361.148	415.641	383.475	409.029	394.629	588.217	555.179	571.421	484.489	567.597	495.167	515.863	485.397
Adh5	ENSMUSG00000028138	23.3837	16.6109	21.0513	28.6499	37.2978	35.495	25.1262	21.5152	33.3938	16.7195	41.697	19.3656	34.002	34.5167	30.985	6.39726	91.32	113.792	91.3628	102.128	116.922	122.979	110.236	121.853	120.118	109.153	104.167	108.6	114.867	108.648	99.1159	114.523
Adi1	ENSMUSG00000020629	0	0	0	0	0	2.53536	3.14077	0	0	0	0	0	0	0	5.63363	0	49.138	65.4682	55.1304	61.7339	62.6458	70.0878	69.9786	69.4321	85.24	84.5777	79.0124	74.1522	56.5935	67.5285	52.8636	61.3384
Adipor1	ENSMUSG00000026457	12.991	33.2219	24.8789	57.2998	11.1893	22.8182	47.1116	35.8587	21.4675	28.6621	30.3251	23.2387	56.6701	93.6881	50.7027	41.5822	65.9407	71.549	67.216	66.4635	84.4164	86.4116	82.7266	85.8528	96.1347	87.336	84.5772	76.0852	95.8314	101.115	95.0461	89.8771
Adipor2	ENSMUSG00000030168	0	0	9.56879	8.18568	7.45956	17.7475	6.28155	10.7576	19.0822	2.3885	11.3719	3.87312	0	4.93095	8.45044	15.9931	15.3171	12.3954	16.7383	12.593	18.6548	14.5315	15.9538	14.5366	14.802	15.798	13.371	15.3982	13.3096	13.9472	14.0593	16.4266
Adk	ENSMUSG00000039197	0	0	3.82752	4.09284	5.59467	2.53536	0	10.7576	11.9264	2.3885	0	0	0	0	8.45044	3.19863	22.6303	18.6355	20.1424	17.779	23.0282	23.0849	24.3967	21.9302	29.6581	27.066	29.1438	34.3529	17.0953	15.1702	24.5641	19.8667
Adm	ENSMUSG00000030790	0	0	1.91376	0	0	0	3.14077	7.17175	2.38527	0	0	0	0	0	0	0	12.7085	10.0262	13.913	19.0398	9.48762	7.44457	14.8484	9.7971	3.49538	3.70861	4.96845	2.70558	1.31616	3.13033	3.16541	2.01234
Adnp	ENSMUSG00000051149	5.19638	11.865	7.65503	12.2785	18.6489	48.1718	12.5631	3.58587	9.5411	2.3885	45.4876	15.4925	22.668	17.2583	87.3212	0	7.41648	27.2367	30.5971	29.1314	30.8054	29.817	35.5504	32.7685	34.7232	33.9165	47.0198	25.8467	35.3993	26.0253	35.2192	32.0469
Adnp2	ENSMUSG00000053950	2.59819	0	1.91376	0	0	0	3.14077	0	2.38527	0	7.58127	3.87312	8.50051	4.93095	0	0	9.09529	10.8225	11.7663	11.1336	12.9755	13.1454	14.4868	14.9052	17.4067	14.4617	15.4698	14.5388	14.784	12.3992	14.9711	13.5609
Adora2a	ENSMUSG00000020178	0	2.37299	13.3963	0	5.59467	0	15.7039	7.17175	0	0	0	0	0	0	0	0	15.85	23.5069	17.7888	20.8549	9.05413	11.9423	14.2544	12.7731	3.55752	4.64732	2.93899	2.61408	7.8721	9.16061	8.73953	6.76508
Adpgk	ENSMUSG00000025236	15.5892	23.7299	15.3101	49.1141	14.9191	7.60607	31.4077	10.7576	19.0822	9.55402	37.9064	27.1118	19.8345	17.2583	25.3513	12.7945	49.005	65.5064	62.2526	61.4965	60.8562	61.7135	69.6458	68.9647	60.5825	60.907	75.4243	60.5839	56.5399	51.9231	57.874	47.0631
Adprh	ENSMUSG00000002844	0	2.37299	0	8.18568	7.45956	0	3.14077	14.3435	2.38527	0	11.3719	3.87312	5.66701	2.46548	0	0	106.329	119.498	103.834	118.228	131.859	130.914	126.773	130.695	133.938	117.521	112.42	113.748	127.56	127.814	123.573	120.243
Adprhl2	ENSMUSG00000042558	5.19638	2.37299	3.82752	0	1.86489	0	3.14077	7.17175	11.9264	9.55402	15.1625	0	17.001	9.86191	45.069	3.19863	56.5609	65.276	59.7851	66.988	79.1083	81.0813	82.5217	85.0684	71.4063	70.8894	77.367	62.325	88.3148	93.6207	86.0565	75.9891
Adprm	ENSMUSG00000020910	31.1783	40.3409	42.1027	28.6499	27.9733	114.091	59.6747	78.8892	35.7791	40.6046	22.7438	58.0968	68.0041	32.0512	53.5195	76.7671	34.2394	33.8307	29.5842	37.6641	40.0691	41.484	35.4033	35.0621	44.4382	43.2805	43.7272	48.9543	46.477	42.5044	44.3887	41.1368
Adrb2	ENSMUSG00000045730	46.7675	14.2379	107.17	53.2069	24.2436	20.2828	65.9562	75.3034	4.77055	14.331	26.5344	69.7161	22.668	128.205	123.94	111.952	88.0578	111.368	135.908	124.948	137.816	141.511	162.003	152.083	53.3715	70.9226	88.9454	62.853	172.138	186.384	214.595	176.026
Adrm1	ENSMUSG00000039041	101.329	99.6656	107.17	118.692	115.623	136.909	179.024	215.152	73.9435	119.425	147.835	135.559	130.341	150.394	107.039	198.315	62.1844	72.8666	73.4144	66.7142	78.807	84.8533	78.7711	74.009	66.7895	75.8731	72.4123	65.5665	84.6067	90.8078	74.9418	74.3758
Adsl	ENSMUSG00000022407	49.3657	130.515	74.6366	12.2785	93.2444	98.8789	91.0824	71.7175	119.264	90.7632	128.882	193.656	93.5056	101.085	146.474	140.74	58.8877	62.1208	56.66	64.545	77.446	86.8544	90.7065	85.6089	74.8994	94.4359	87.6311	69.3994	74.8747	98.3491	75.2443	57.3842
Adss	ENSMUSG00000015961	38.9729	21.3569	19.1376	16.3714	24.2436	27.8889	21.9854	28.687	45.3202	23.885	18.9532	11.6194	45.3361	41.9131	14.0841	35.1849	40.6785	47.1467	45.4308	48.9804	51.6222	50.4475	55.3652	53.299	57.8585	52.2688	59.7624	53.0473	50.0041	45.6325	51.7266	46.6302
Adssl1	ENSMUSG00000011148	0	0	7.65503	12.2785	1.86489	7.60607	6.28155	17.9294	7.15582	2.3885	7.58127	0	8.50051	0	11.2673	6.39726	46.0652	40.7579	51.1338	46.3579	15.6981	11.9301	15.8707	15.3788	18.7225	13.8012	13.0615	10.7544	6.68029	8.19116	7.83224	9.78033
Aebp2	ENSMUSG00000030232	0	9.49197	7.65503	0	5.59467	10.1414	21.9854	21.5152	7.15582	0	3.79064	11.6194	5.66701	2.46548	5.63363	0	20.6384	24.0105	21.9043	20.4608	30.2313	31.1579	32.8019	30.2159	24.6629	24.0756	25.5454	25.2437	28.6671	24.8773	30.3961	32.9407
Aen	ENSMUSG00000030609	20.7855	21.3569	15.3101	20.4642	39.1627	30.4243	18.8446	35.8587	19.0822	23.885	7.58127	23.2387	17.001	34.5167	14.0841	57.5753	15.7058	14.4261	21.6909	21.0395	35.9756	21.6415	22.4751	28.5584	13.3901	17.0635	11.8419	16.7051	20.3072	13.8058	15.5737	16.4745
Aes	ENSMUSG00000054452	20.7855	30.8489	22.9651	53.2069	48.4871	40.5657	72.2378	103.99	47.7055	52.5471	113.719	61.9699	51.0031	76.4298	64.7867	105.555	222.297	217.609	184.335	194.287	232.746	243.562	216.988	227.783	235.067	227.696	184.199	210.72	272.13	322.918	268.136	262.228
AF067061	ENSMUSG00000095071	0	4.74598	1.91376	0	3.72978	0	0	0	4.77055	2.3885	0	7.74623	0	0	0	0	5.21823	5.6186	5.09194	6.29559	3.54684	4.47734	3.93358	4.72216	10.8971	12.2508	10.5338	11.6858	0	0	0.1422	0
Aff1	ENSMUSG00000029313	75.3476	71.1897	101.429	106.414	93.2444	86.2021	65.9562	57.374	57.2466	62.1011	117.51	77.4623	87.8386	41.9131	70.4204	28.7877	69.1701	68.8139	101.914	90.622	57.431	51.6769	71.9636	69.796	79.008	76.5395	85.5507	81.5488	62.8025	69.871	73.4267	66.8636
Aff3	ENSMUSG00000037138	166.284	161.363	130.136	196.456	69.0009	152.121	131.912	308.385	62.0171	78.8207	117.51	85.2086	104.84	172.583	228.162	140.74	87.3807	97.7387	129.555	116.063	108.173	90.2091	111.688	112.54	46.2819	43.0019	46.5045	41.0435	92.6535	85.1308	96.1735	79.4164
Aff4	ENSMUSG00000049470	28.5801	111.531	78.4641	122.785	164.11	106.485	179.024	139.849	85.8699	105.094	197.113	85.2086	201.179	172.583	329.567	54.3767	27.2555	29.6798	32.0938	27.8282	44.7634	39.5725	43.8638	44.6145	32.1014	30.4663	36.2814	29.1957	50.1111	49.6886	60.0197	50.4759
Afg1l	ENSMUSG00000038302	7.79458	4.74598	11.4826	16.3714	9.32444	7.60607	25.1262	25.1011	19.0822	19.108	30.3251	7.74623	14.1675	27.1202	16.9009	3.19863	8.50016	10.7819	9.38265	10.167	9.53183	13.7307	11.3389	11.9721	10.5106	15.0122	10.5072	13.0814	11.3409	13.0955	12.626	12.3366
Afg3l1	ENSMUSG00000031967	33.7765	26.1029	45.9302	36.8356	13.0542	12.6768	15.7039	28.687	23.8527	50.1586	18.9532	42.6043	28.335	49.3095	70.4204	38.3835	28.89	37.152	42.404	36.7031	41.4949	41.7776	46.4646	46.6055	43.8763	46.6052	55.5395	38.6081	41.6925	42.7224	46.9445	41.6013
Afg3l2	ENSMUSG00000024527	0	7.11897	22.9651	16.3714	11.1893	48.1718	15.7039	46.6164	31.0086	33.4391	45.4876	23.2387	45.3361	12.3274	42.2522	15.9931	36.7896	45.9317	47.8083	47.853	51.8883	52.501	59.0173	53.1031	66.5722	64.1705	68.3308	60.1229	52.1492	43.7425	53.562	42.6843
Afmid	ENSMUSG00000017718	46.7675	78.3087	36.3614	53.2069	61.5413	68.4546	72.2378	60.9599	71.5582	85.9862	75.8127	89.0817	79.3381	59.1715	129.573	99.1575	17.2065	19.822	18.9381	20.632	25.3137	26.9326	27.1846	24.7248	33.3136	32.3141	40.4395	40.5399	29.7241	31.4042	29.3708	25.3453
Afp	ENSMUSG00000054932	0	7.11897	0	4.09284	1.86489	5.07071	6.28155	0	28.6233	19.108	15.1625	38.7312	11.334	4.93095	2.81681	12.7945	1.6589	1.48439	1.49378	1.79126	4.54986	5.2733	2.50882	4.49798	14.1499	15.0725	10.1606	10.5125	7.0106	8.80861	7.09211	7.33068
Aftph	ENSMUSG00000049659	15.5892	14.2379	11.4826	20.4642	18.6489	12.6768	37.6893	17.9294	11.9264	16.7195	45.4876	42.6043	22.668	24.6548	16.9009	28.7877	55.5741	59.7724	64.9743	64.1897	67.8758	64.844	71.201	69.6575	57.7056	55.6907	60.8907	55.68	69.2613	53.3249	68.5489	57.6186
Aga	ENSMUSG00000031521	7.79458	56.9518	59.3265	28.6499	67.136	25.3536	21.9854	64.5457	54.8613	66.8781	37.9064	61.9699	36.8355	22.1893	33.8018	38.3835	28.0602	31.3864	21.0433	29.5032	29.2816	26.3868	24.7495	26.6917	33.7376	38.5573	34.8496	32.3868	23.5104	22.2637	24.1675	25.805
Agap2	ENSMUSG00000025422	20.7855	28.4759	21.0513	61.3926	29.8382	40.5657	34.5485	57.374	16.6969	28.6621	45.4876	38.7312	17.001	32.0512	78.8708	31.9863	15.6155	20.527	19.7275	14.7649	21.199	24.7476	27.8996	20.2878	24.833	23.7799	23.0113	18.9228	21.9051	28.2956	28.5828	23.9634
Agap3	ENSMUSG00000023353	12.991	14.2379	13.3963	36.8356	11.1893	5.07071	12.5631	10.7576	9.5411	7.16551	3.79064	7.74623	22.668	12.3274	33.8018	31.9863	10.4091	12.1717	21.5121	10.9332	17.6666	20.2676	21.6599	22.4801	18.378	16.5977	21.5447	14.9514	22.6582	24.8817	31.3044	28.5755
Agbl1	ENSMUSG00000025754	44.1693	45.0868	63.154	57.2998	3.72978	2.53536	12.5631	17.9294	0	0	0	0	0	0	0	0	13.6893	13.1243	21.3778	18.0279	2.53613	2.78502	4.99914	3.09176	0.066876	0	0.211692	0	0	0	0	0
Agbl5	ENSMUSG00000029165	5.19638	0	11.4826	0	1.86489	0	3.14077	28.687	4.77055	0	22.7438	23.2387	17.001	29.5857	14.0841	0	18.444	23.6027	25.7568	27.9015	22.6556	25.8783	24.1039	21.6909	21.8937	25.9078	27.7568	19.733	21.0592	19.2374	15.1752	17.1397
Agfg1	ENSMUSG00000026159	7.79458	33.2219	5.74128	36.8356	37.2978	58.3132	40.83	28.687	23.8527	16.7195	56.8595	58.0968	42.5026	36.9822	61.9699	9.59589	38.2318	40.8656	46.0262	43.8406	53.7276	53.0016	55.2329	53.1351	44.8743	37.6014	41.5854	40.0098	54.3923	53.1664	49.6523	49.7549
Agfg2	ENSMUSG00000029722	10.3928	33.2219	13.3963	36.8356	13.0542	50.7071	18.8446	7.17175	4.77055	4.77701	41.697	7.74623	11.334	7.39643	22.5345	15.9931	25.2661	32.1545	29.0756	28.0876	26.1957	27.5802	24.6952	24.4452	10.9112	11.9815	14.162	11.8624	19.5837	16.4978	23.6813	16.9068
Aggf1	ENSMUSG00000021681	7.79458	4.74598	19.1376	36.8356	9.32444	10.1414	15.7039	25.1011	19.0822	23.885	18.9532	19.3656	8.50051	14.7929	42.2522	19.1918	41.8154	46.518	48.6813	49.4376	50.2919	50.7095	58.5769	51.3093	46.6958	46.8895	52.2485	44.4481	44.2373	46.1334	50.1619	40.4258
Agk	ENSMUSG00000029916	18.1873	23.7299	9.56879	16.3714	33.568	25.3536	21.9854	32.2729	19.0822	11.9425	22.7438	19.3656	11.334	46.8441	64.7867	0	18.3354	20.0425	21.2557	21.3095	24.8503	23.9068	29.0386	24.7379	25.6778	25.6867	24.4249	25.6948	22.9081	22.945	30.4279	23.6956
Agl	ENSMUSG00000033400	5.19638	7.11897	13.3963	20.4642	11.1893	22.8182	6.28155	0	7.15582	35.8276	34.1157	19.3656	28.335	7.39643	22.5345	12.7945	7.2659	7.33358	5.79589	9.16197	6.16781	6.81968	7.19792	6.22738	9.68893	12.124	9.06754	12.7995	10.5995	6.13029	6.44364	7.2599
Ago1	ENSMUSG00000041530	0	4.74598	7.65503	12.2785	0	10.1414	12.5631	3.58587	9.5411	11.9425	3.79064	0	0	17.2583	2.81681	0	5.70244	8.70092	7.43862	9.63517	11.2789	9.81679	10.6515	10.8964	10.7862	7.83814	11.5233	8.00046	10.3401	8.93428	10.7222	8.94937
Ago2	ENSMUSG00000036698	12.991	18.9839	19.1376	45.0213	29.8382	38.0303	21.9854	39.4446	16.6969	40.6046	34.1157	19.3656	28.335	44.3786	59.1531	0	9.65279	9.10898	13.1974	12.7705	14.9348	13.5466	18.8182	17.9813	9.96897	9.43619	12.0776	10.0325	17.7853	19.932	21.508	19.2996
Agpat2	ENSMUSG00000026922	2.59819	4.74598	7.65503	0	11.1893	2.53536	15.7039	43.0305	9.5411	0	0	3.87312	0	2.46548	8.45044	31.9863	10.0329	14.0488	10.2755	12.5619	20.723	23.9619	18.9441	22.161	17.675	16.4843	16.2151	14.9171	35.2802	37.7238	36.5591	30.5792
Agpat3	ENSMUSG00000001211	101.329	49.8328	128.222	73.6712	83.92	98.8789	116.209	82.4751	97.7962	109.871	144.044	61.9699	73.6711	73.9643	67.6035	102.356	52.774	61.4527	59.5735	66.6588	63.7477	66.6984	77.6765	67.2267	73.9338	80.1927	82.3257	70.9707	59.5985	58.0231	62.7032	54.3594
Agpat4	ENSMUSG00000023827	10.3928	7.11897	5.74128	16.3714	18.6489	0	21.9854	3.58587	2.38527	7.16551	18.9532	7.74623	11.334	2.46548	2.81681	12.7945	11.8815	12.8979	10.7196	12.1025	15.2453	13.7613	13.7722	18.9382	21.7166	20.7532	20.7519	23.9358	18.0075	16.3374	27.7179	17.7267
Agps	ENSMUSG00000042410	0	7.11897	22.9651	8.18568	26.1084	7.60607	3.14077	25.1011	7.15582	7.16551	41.697	7.74623	2.8335	4.93095	14.0841	19.1918	31.5803	34.8605	36.0058	38.5791	35.9596	36.5969	32.9781	35.6208	41.4794	37.5896	40.2001	42.0338	38.3863	33.7448	40.6307	32.6496
Agtpbp1	ENSMUSG00000021557	23.3837	47.4598	19.1376	36.8356	82.0551	25.3536	50.2524	32.2729	31.0086	33.4391	37.9064	11.6194	36.8355	17.2583	53.5195	31.9863	22.9856	26.8937	31.1321	21.5743	27.3547	20.6393	25.4369	26.8391	23.1728	22.5076	21.2042	18.3157	30.5862	26.0804	27.5011	24.9446
Agtrap	ENSMUSG00000029007	10.3928	7.11897	5.74128	0	35.4329	22.8182	25.1262	10.7576	11.9264	19.108	11.3719	34.8581	8.50051	22.1893	22.5345	25.589	5.8527	5.70262	6.55239	6.97935	7.23816	7.38096	8.1584	7.73844	10.2349	10.1605	9.90996	9.83211	6.86699	8.26771	8.88284	7.23973
Ahctf1	ENSMUSG00000026491	70.1512	66.4438	40.1889	77.764	63.4062	60.8485	62.8155	78.8892	54.8613	69.2666	117.51	46.4774	68.0041	49.3095	87.3212	35.1849	28.134	34.581	40.6918	36.6334	42.6643	47.9267	54.2333	49.3866	48.5551	54.9055	73.5046	53.2	48.5302	40.4856	57.3288	42.0085
Ahcy	ENSMUSG00000027597	2.59819	23.7299	19.1376	8.18568	5.59467	12.6768	9.42232	21.5152	11.9264	21.4965	34.1157	0	34.002	17.2583	8.45044	44.7808	4.76344	7.02081	7.48942	5.61214	9.55243	9.50154	9.88509	8.22984	10.1142	9.98649	10.419	9.8944	10.6335	10.4515	9.23418	8.72228
Ahcyl1	ENSMUSG00000027893	15.5892	2.37299	0	49.1141	24.2436	15.2121	3.14077	14.3435	0	9.55402	15.1625	15.4925	11.334	2.46548	5.63363	15.9931	57.9073	62.4761	64.8771	68.5843	77.2676	81.9673	74.9162	75.2028	80.23	75.4447	73.4105	70.0352	83.33	71.3431	75.8225	64.7723
Ahcyl2	ENSMUSG00000029772	18.1873	9.49197	9.56879	4.09284	0	10.1414	15.7039	7.17175	33.3938	38.2161	53.0689	46.4774	19.8345	14.7929	8.45044	12.7945	18.4636	19.0731	33.2874	28.0425	35.7085	33.0368	43.4188	40.4207	102.333	97.1848	127.663	109.798	49.6346	38.2319	58.6308	48.345
Ahi1	ENSMUSG00000019986	18.1873	11.865	38.2752	28.6499	5.59467	22.8182	21.9854	35.8587	11.9264	33.4391	22.7438	30.9849	34.002	36.9822	22.5345	22.3904	12.41	15.6485	14.994	16.2587	11.498	14.7661	16.9538	18.8309	9.20209	10.2228	9.3776	16.5432	8.69243	10.5059	13.9255	16.274
Ahnak	ENSMUSG00000069833	5.19638	11.865	5.74128	8.18568	5.59467	5.07071	3.14077	7.17175	2.38527	2.3885	0	3.87312	2.8335	9.86191	16.9009	15.9931	8.00205	5.24804	8.85955	7.1613	12.5782	6.1319	8.59114	8.81279	0.422565	0.359072	1.45919	0.540163	11.7728	14.1398	12.2438	9.32469
Ahr	ENSMUSG00000019256	0	0	0	4.09284	0	0	3.14077	3.58587	7.15582	9.55402	30.3251	3.87312	0	0	0	0	4.47164	5.78085	5.78052	6.17774	5.2309	3.85376	8.02327	5.51436	33.6285	32.81	39.1919	35.6498	2.69262	1.79307	2.40066	2.09778
Ahsa1	ENSMUSG00000021037	75.3476	47.4598	38.2752	45.0213	104.434	63.3839	43.9708	93.2327	88.2551	64.4896	30.3251	69.7161	119.007	78.8953	90.1381	57.5753	128.766	144.52	122.981	145.202	186.463	175.515	160.232	176.72	153.721	133.335	115.46	127.928	189.767	175.002	151.777	165.178
Ahsa2	ENSMUSG00000020288	2.59819	11.865	1.91376	0	3.72978	0	6.28155	28.687	2.38527	11.9425	3.79064	0	25.5015	2.46548	16.9009	12.7945	17.1346	21.3186	17.4456	21.2274	29.7846	26.735	21.8559	27.461	32.6199	33.7081	33.645	34.9409	33.1571	33.6112	31.8345	27.2637
AI314180	ENSMUSG00000050812	33.7765	30.8489	53.5852	57.2998	27.9733	27.8889	40.83	71.7175	62.0171	59.7126	94.7659	58.0968	19.8345	46.8441	47.8858	28.7877	27.1934	32.2678	28.7594	31.9525	33.9752	34.3534	41.1697	31.0842	51.6042	61.225	59.2563	59.6624	34.712	28.6644	37.0158	31.9144
AI413582	ENSMUSG00000062753	49.3657	11.865	82.2916	24.5571	59.6764	40.5657	59.6747	32.2729	28.6233	33.4391	41.697	81.3355	25.5015	59.1715	28.1681	137.541	74.553	73.724	66.242	73.1003	79.6627	76.082	81.4629	78.5167	68.4091	74.7906	60.8478	68.7702	75.0468	84.4291	77.2754	83.3028
AI467606	ENSMUSG00000045165	25.9819	37.9679	49.7577	36.8356	24.2436	45.6364	28.267	25.1011	11.9264	14.331	3.79064	11.6194	51.0031	22.1893	33.8018	25.589	207.816	245.49	202.065	214.789	196.741	200.097	155.722	186.505	75.6678	66.1627	46.6489	53.7071	214.366	218.003	173.417	182.184
AI597479	ENSMUSG00000010290	0	0	0	0	0	0	0	0	0	0	0	0	2.8335	0	0	0	13.3418	13.9161	11.3241	12.8744	14.4312	17.6121	12.9868	13.8642	15.4695	15.7029	13.4479	16.2933	17.3263	13.2439	11.7093	11.0047
AI837181	ENSMUSG00000047423	2.59819	0	5.74128	4.09284	7.45956	0	3.14077	0	9.5411	0	0	0	0	0	2.81681	0	38.3683	48.0719	39.8911	44.604	44.7295	48.7547	48.2899	45.1335	36.7918	34.7037	36.7537	31.2582	45.3212	45.1837	47.608	41.3308
AI846148	ENSMUSG00000024970	0	2.37299	7.65503	4.09284	7.45956	7.60607	9.42232	3.58587	0	2.3885	7.58127	27.1118	14.1675	7.39643	2.81681	9.59589	7.56087	9.06746	7.0636	10.0615	9.31815	9.36624	9.27561	9.28281	10.1788	9.84302	9.93773	10.2659	9.87792	11.5891	9.62337	8.63763
AI987944	ENSMUSG00000056383	5.19638	11.865	32.5339	4.09284	33.568	10.1414	12.5631	17.9294	31.0086	7.16551	15.1625	38.7312	48.1696	32.0512	28.1681	19.1918	19.1215	24.0832	18.6118	19.3533	27.7893	26.0362	27.5579	23.2006	38.7256	34.1375	31.2056	35.3625	38.1525	26.2592	34.7709	33.5683
Aida	ENSMUSG00000042901	0	9.49197	3.82752	8.18568	22.3787	17.7475	12.5631	46.6164	0	0	3.79064	0	17.001	19.7238	30.985	51.1781	20.8968	26.5681	24.916	23.1932	28.1295	26.4258	29.4403	24.9525	11.3527	8.64971	10.9533	7.09203	29.8398	27.7973	40.3248	33.6574
Aifm1	ENSMUSG00000036932	46.7675	68.8168	49.7577	53.2069	50.352	38.0303	31.4077	46.6164	50.0908	40.6046	34.1157	42.6043	56.6701	32.0512	36.6186	38.3835	30.8346	36.853	29.788	38.9311	36.2926	44.7921	40.3857	38.3045	42.2922	41.0852	34.7012	37.3518	32.6489	36.6717	33.0023	31.0932
Aig1	ENSMUSG00000019806	0	0	1.91376	12.2785	18.6489	0	3.14077	10.7576	7.15582	4.77701	15.1625	0	8.50051	0	19.7177	0	14.3038	17.9896	19.812	18.9077	20.3653	22.7232	25.5239	21.8303	59.1848	62.7055	64.1085	66.1813	27.1314	23.9424	32.611	23.5942
Aim2	ENSMUSG00000037860	59.7584	54.5788	38.2752	69.5783	123.083	101.414	72.2378	93.2327	100.182	71.6551	125.091	112.32	104.84	106.016	143.658	83.1643	54.325	41.126	56.4308	33.3633	75.3005	46.2513	95.9275	59.563	72.6986	72.1072	113.165	64.1998	100.468	60.0874	81.5369	75.4348
Aimp1	ENSMUSG00000028029	5.19638	7.11897	5.74128	4.09284	1.86489	0	3.14077	3.58587	7.15582	11.9425	3.79064	3.87312	5.66701	9.86191	5.63363	6.39726	33.2953	37.7223	35.832	36.9531	39.686	41.6766	39.457	45.8356	45.0679	42.9028	42.1575	48.1601	44.7183	35.9506	44.7084	38.0163
Aimp2	ENSMUSG00000029610	10.3928	26.1029	11.4826	0	0	7.60607	9.42232	3.58587	0	2.3885	11.3719	7.74623	19.8345	7.39643	2.81681	0	17.723	19.3691	25.2398	23.8008	31.6039	24.8128	29.2021	27.7123	30.9305	34.4543	35.4954	27.4754	31.7718	30.4398	35.692	29.9643
Aip	ENSMUSG00000024847	353.354	465.106	294.719	319.242	436.384	562.849	364.33	534.295	426.964	420.377	238.81	298.23	529.865	549.801	391.537	678.109	110.308	126.3	102.336	120.758	155.819	170.739	128.763	152.484	128.016	113.816	106.679	111.125	165.615	168.604	154.222	148.413
Ak2	ENSMUSG00000028792	119.517	90.1737	68.8953	94.1354	65.2711	50.7071	78.5193	64.5457	88.2551	102.706	72.0221	116.194	76.5046	98.6191	61.9699	79.9657	122.949	127.834	123.931	139.934	146.314	138.822	140.698	148.279	123.818	122.949	125.689	117.617	119.663	130.854	124.86	129.326
Ak3	ENSMUSG00000024782	0	4.74598	0	0	0	2.53536	0	0	0	0	0	0	0	2.46548	0	0	52.6901	64.881	54.506	66.2119	51.5577	49.3534	47.0858	50.8865	39.525	37.4167	36.3194	35.2295	30.6998	28.9604	27.8682	28.5278
Ak6	ENSMUSG00000078941	75.3476	125.769	91.8604	40.9284	134.272	106.485	87.9416	64.5457	76.3288	57.3241	41.697	38.7312	102.006	71.4988	67.6035	118.349	88.5387	99.7715	89.685	83.5582	100.664	98.7848	90.0624	91.4469	57.354	54.6392	59.9517	68.9123	85.1463	85.1225	77.7443	96.2608
Akap10	ENSMUSG00000047804	12.991	26.1029	19.1376	28.6499	13.0542	27.8889	50.2524	28.687	35.7791	26.2736	64.4408	58.0968	28.335	41.9131	50.7027	22.3904	34.2508	43.256	43.6971	47.5466	48.1346	52.71	50.0139	49.113	44.429	49.2368	49.8185	46.5282	52.8005	39.5447	48.9234	41.6943
Akap11	ENSMUSG00000022016	5.19638	2.37299	11.4826	8.18568	7.45956	17.7475	9.42232	0	4.77055	16.7195	18.9532	23.2387	8.50051	4.93095	0	6.39726	8.05808	7.65962	10.2386	8.7366	12.6056	10.1386	12.9927	12.1118	16.3185	15.9872	16.2227	16.9631	12.0943	11.6459	14.435	11.7991
Akap12	ENSMUSG00000038587	189.668	99.6656	135.877	122.785	29.8382	58.3132	37.6893	111.162	4.77055	11.9425	15.1625	0	19.8345	27.1202	16.9009	22.3904	66.0606	80.4253	81.895	82.0633	23.885	24.1516	28.9423	27.8639	2.58238	2.8797	2.59539	2.17711	11.3141	8.97875	9.31065	9.16653
Akap13	ENSMUSG00000066406	171.481	142.379	208.6	216.921	182.759	223.111	285.81	304.799	238.527	171.972	299.46	216.895	257.849	263.806	447.873	134.342	115.191	128.265	185.564	149.691	185.076	169.625	222.251	203.548	178.204	181.863	209.145	167.094	215.188	195.395	308.431	188.387
Akap17b	ENSMUSG00000059708	2.59819	2.37299	9.56879	20.4642	9.32444	0	0	0	2.38527	7.16551	3.79064	0	0	0	0	0	8.47688	11.3402	13.8191	12.2921	3.17878	2.39348	3.97117	3.41525	2.34372	2.50842	3.24432	2.81608	0.813115	0.688222	0.976695	0.946257
Akap2	ENSMUSG00000038729	38.9729	16.6109	17.2238	16.3714	22.3787	5.07071	50.2524	53.7881	78.7141	90.7632	64.4408	69.7161	8.50051	24.6548	64.7867	51.1781	32.5919	35.4907	42.0803	43.2556	29.0244	30.5236	40.7909	38.2643	84.479	80.4562	95.66	81.973	37.5376	41.0679	57.6726	38.7694
Akap7	ENSMUSG00000039166	0	0	3.82752	0	13.0542	17.7475	3.14077	0	4.77055	2.3885	0	0	14.1675	0	2.81681	0	5.42712	4.33063	3.53258	6.20822	9.87864	8.86015	10.5977	8.52364	13.6784	14.9872	14.2217	16.6601	12.5847	8.06413	6.12694	11.6121
Akap8	ENSMUSG00000024045	124.713	158.99	143.532	106.414	175.3	212.97	210.432	286.87	162.199	210.188	200.904	216.895	221.013	212.031	250.696	259.089	104.408	123.404	128.944	122.38	159.976	162.42	173.385	157.929	152.416	173.793	198.891	169.938	187.255	179.68	207.08	166.862
Akap8l	ENSMUSG00000002625	62.3566	9.49197	40.1889	57.2998	24.2436	63.3839	40.83	32.2729	33.3938	23.885	68.2314	92.9548	99.1726	51.775	45.069	86.363	117.337	125.956	132.609	140.04	165.904	157.693	174.277	169.104	194.328	204.992	247.19	208.195	188.096	195.897	224.975	165.757
Akap9	ENSMUSG00000040407	67.553	64.0708	97.6017	69.5783	91.3796	45.6364	131.912	182.88	64.4024	114.648	121.3	100.701	90.6721	123.274	109.856	99.1575	45.0149	49.9826	49.9223	54.9697	54.4652	46.645	52.3116	55.3538	44.0673	44.4518	50.2186	41.1924	48.0749	50.4756	60.6649	47.4114
Akip1	ENSMUSG00000031023	114.32	71.1897	109.084	45.0213	119.353	91.2728	81.6601	60.9599	114.493	105.094	45.4876	58.0968	68.0041	49.3095	104.222	131.144	25.9825	24.24	24.1037	25.1262	25.9171	25.608	19.1888	24.3527	28.7658	32.0609	26.5292	32.6692	23.5823	24.587	19.7723	20.8943
Akirin1	ENSMUSG00000023075	10.3928	11.865	9.56879	4.09284	5.59467	10.1414	9.42232	3.58587	14.3116	9.55402	34.1157	11.6194	8.50051	4.93095	16.9009	6.39726	51.2697	55.6485	58.9544	53.9395	54.7829	58.0564	56.7928	50.9895	52.9795	59.0985	54.4209	50.2074	52.4126	51.8189	49.9534	52.8356
Akirin2	ENSMUSG00000028291	0	14.2379	1.91376	0	0	20.2828	0	25.1011	0	2.3885	0	3.87312	25.5015	4.93095	8.45044	0	34.9687	45.9107	38.1717	39.2567	41.0897	51.8244	42.4668	49.9769	50.7674	50.8637	48.9317	51.1816	62.0134	52.5681	58.1332	52.6374
Akna	ENSMUSG00000039158	1623.87	1924.5	1841.04	2422.96	2607.11	2555.64	2352.44	2969.1	1538.5	1679.12	2244.06	1549.25	2147.8	2901.87	4005.51	2354.19	158.131	192.164	193.296	216.516	220.011	226.584	263.988	242.537	166.951	159.359	205.012	150.177	236.532	245.454	267.591	210.567
Akr1a1	ENSMUSG00000028692	31.1783	35.5949	24.8789	12.2785	27.9733	35.495	28.267	21.5152	28.6233	11.9425	37.9064	27.1118	22.668	54.2405	8.45044	28.7877	262.724	316.907	267.703	287.008	288.012	282.123	284.657	286.038	349.454	315.262	278.549	306.331	266.755	268.216	262.856	260.612
Akr1b10	ENSMUSG00000061758	54.562	26.1029	36.3614	36.8356	63.4062	50.7071	34.5485	39.4446	42.9349	66.8781	87.1846	58.0968	48.1696	71.4988	107.039	60.7739	36.5878	42.8336	46.2518	43.5674	45.1498	50.3063	42.9102	51.733	46.9791	58.2316	65.2781	54.658	54.5533	51.3115	58.0068	52.5379
Akr1b3	ENSMUSG00000001642	38.9729	61.6978	51.6715	77.764	70.8658	88.7374	34.5485	28.687	64.4024	62.1011	45.4876	61.9699	102.006	44.3786	56.3363	44.7808	68.0161	80.9713	65.3601	72.0564	88.4942	94.4551	84.7067	89.9785	103.32	93.893	84.9866	85.3709	100.375	105.993	85.995	95.3615
Akr7a5	ENSMUSG00000028743	5.19638	0	9.56879	32.7427	1.86489	15.2121	21.9854	14.3435	47.7055	21.4965	56.8595	34.8581	42.5026	22.1893	5.63363	35.1849	32.2953	35.8814	40.5885	34.8421	29.8706	36.8472	40.1639	40.3642	128.154	132.115	115.142	107.153	33.3624	37.9556	40.5242	36.1821
Akt1	ENSMUSG00000001729	210.454	102.039	216.255	143.249	195.813	126.768	229.276	161.364	114.493	114.648	238.81	193.656	96.3391	123.274	107.039	323.061	134.247	168.622	145.988	159.396	119.713	130.871	132.722	140.248	108.202	108.096	106.209	97.7421	105.749	107.561	113.84	89.7356
Akt1s1	ENSMUSG00000011096	0	18.9839	17.2238	16.3714	9.32444	15.2121	9.42232	14.3435	4.77055	2.3885	7.58127	7.74623	11.334	4.93095	8.45044	44.7808	24.6169	31.977	30.6263	22.1675	26.7793	27.4065	30.3509	27.5809	25.6085	31.7094	36.7392	23.2781	18.3969	34.0642	33.5586	17.7205
Akt2	ENSMUSG00000004056	5.19638	28.4759	17.2238	16.3714	22.3787	27.8889	34.5485	10.7576	16.6969	33.4391	30.3251	27.1118	19.8345	27.1202	25.3513	19.1918	22.9899	24.2343	24.8658	26.7681	26.8746	27.0997	29.4067	27.511	25.7124	31.0106	25.6132	22.2276	23.4764	25.9143	27.8025	22.1649
Akt3	ENSMUSG00000019699	18.1873	7.11897	15.3101	28.6499	29.8382	12.6768	9.42232	3.58587	11.9264	2.3885	7.58127	7.74623	36.8355	36.9822	16.9009	12.7945	9.22761	13.8756	9.88407	10.6712	13.7281	17.6033	11.3179	13.1417	10.5742	6.46753	10.9145	6.31811	17.1567	16.9727	24.6712	15.5521
Aktip	ENSMUSG00000031667	15.5892	18.9839	7.65503	24.5571	18.6489	12.6768	31.4077	14.3435	21.4675	26.2736	7.58127	11.6194	25.5015	14.7929	33.8018	0	34.7332	40.7938	31.7381	45.915	30.6997	30.3608	25.4188	27.8473	22.1109	23.5574	22.3988	26.4858	30.9493	31.2549	27.653	32.2645
Alad	ENSMUSG00000028393	10.3928	9.49197	19.1376	24.5571	3.72978	17.7475	43.9708	7.17175	9.5411	11.9425	30.3251	7.74623	8.50051	17.2583	19.7177	22.3904	46.3552	54.5185	52.8066	56.3703	56.9456	60.9718	57.5873	56.7291	45.0926	50.3608	48.7088	38.7652	52.466	52.6633	50.2046	51.824
Alas1	ENSMUSG00000032786	12.991	49.8328	13.3963	49.1141	33.568	73.5253	31.4077	46.6164	64.4024	54.9356	18.9532	38.7312	59.5036	41.9131	90.1381	51.1781	19.849	25.4935	21.9665	24.921	22.553	21.7513	26.6977	22.9807	23.655	22.9443	28.9456	19.0373	22.6014	24.8848	23.1125	18.9458
Alcam	ENSMUSG00000022636	0	0	7.65503	8.18568	1.86489	10.1414	6.28155	32.2729	0	0	3.79064	0	25.5015	9.86191	5.63363	3.19863	4.76821	4.11852	3.38788	3.29843	11.2901	6.59312	7.81225	6.66325	1.18338	1.33956	1.89194	1.32202	11.3186	8.67505	13.2938	8.84736
Aldh16a1	ENSMUSG00000007833	10.3928	7.11897	34.4477	12.2785	27.9733	32.9596	25.1262	43.0305	16.6969	11.9425	18.9532	23.2387	25.5015	22.1893	39.4354	3.19863	54.7796	61.5583	61.4971	53.3718	69.167	65.2647	64.2817	62.1504	47.5861	44.4573	47.0031	42.2743	59.6058	67.1077	54.8319	45.6338
Aldh18a1	ENSMUSG00000025007	20.7855	18.9839	7.65503	8.18568	16.784	10.1414	6.28155	7.17175	11.9264	16.7195	11.3719	19.3656	14.1675	9.86191	8.45044	15.9931	20.7425	28.4412	28.4501	26.0256	26.7042	31.7917	34.4437	29.7843	37.6893	36.9483	37.6628	33.6984	31.6201	29.989	27.28	25.3491
Aldh1b1	ENSMUSG00000035561	0	4.74598	0	0	3.72978	5.07071	3.14077	3.58587	4.77055	4.77701	3.79064	0	0	2.46548	0	0	13.6303	16.2358	15.6932	15.9643	13.4719	16.1148	18.2693	14.3572	12.4681	14.6306	12.9082	9.80343	8.52	9.16723	10.5514	7.89467
Aldh2	ENSMUSG00000029455	70.1512	11.865	88.0329	73.6712	55.9467	22.8182	100.505	96.8186	57.2466	97.9287	98.5565	151.052	36.8355	98.6191	64.7867	63.9726	226.68	253.97	266.2	293.352	269.783	311.081	263.386	233.611	416.896	295.713	335.146	239.928	252.284	235.658	219.917	233.129
Aldh3a2	ENSMUSG00000010025	12.991	14.2379	5.74128	45.0213	13.0542	20.2828	21.9854	32.2729	7.15582	21.4965	7.58127	34.8581	25.5015	51.775	22.5345	15.9931	46.6973	59.4173	54.0397	50.4073	57.5186	58.3247	51.2257	55.4043	56.4878	55.1299	52.5018	44.4295	57.9965	54.2864	60.2583	54.5509
Aldh3b1	ENSMUSG00000024885	31.1783	56.9518	24.8789	65.4855	26.1084	40.5657	21.9854	17.9294	50.0908	42.9931	22.7438	46.4774	22.668	49.3095	16.9009	12.7945	39.5624	43.4381	36.7869	47.3012	30.4756	36.7699	33.7802	37.0476	43.6285	41.0895	45.159	41.2976	26.7027	25.7571	28.665	27.4694
Aldh4a1	ENSMUSG00000028737	0	7.11897	7.65503	4.09284	7.45956	2.53536	0	0	7.15582	9.55402	15.1625	11.6194	0	19.7238	0	0	7.52973	10.7534	8.68677	10.8142	15.4567	16.9612	12.7648	16.2388	29.4308	29.8425	24.1739	24.4787	19.7473	19.1457	18.515	17.384
Aldh6a1	ENSMUSG00000021238	2.59819	2.37299	3.82752	4.09284	7.45956	5.07071	0	3.58587	2.38527	7.16551	3.79064	7.74623	8.50051	12.3274	28.1681	3.19863	10.8763	9.59363	8.45107	10.134	14.6864	13.8563	13.7235	12.8215	16.8896	18.5074	14.029	18.6678	20.0733	18.212	21.2223	18.8327
Aldh9a1	ENSMUSG00000026687	114.32	196.958	132.049	143.249	160.38	167.333	87.9416	136.263	121.649	117.037	94.7659	104.574	170.01	142.998	194.36	92.7602	43.4571	55.7551	44.5774	48.8341	48.4222	46.874	48.1066	52.6348	43.237	44.9622	38.547	40.7427	52.2925	50.2546	47.392	44.6165
Aldoa	ENSMUSG00000030695	213.052	261.029	170.324	175.992	253.625	291.566	238.699	294.042	274.307	281.844	235.019	282.738	325.853	330.374	276.048	281.479	297.66	354.775	264.538	319.282	435.695	458.469	379.862	447.139	511.136	465.8	377.955	427.983	499.019	538.274	446.614	483.62
Aldoc	ENSMUSG00000017390	0	0	0	0	5.59467	2.53536	0	3.58587	0	0	3.79064	0	0	0	0	0	3.17473	2.07255	3.23998	1.77222	12.1576	11.9515	8.20835	8.6481	9.16256	7.67773	7.88528	5.78184	11.2338	10.0852	10.1449	9.84219
Alg1	ENSMUSG00000039427	5.19638	9.49197	3.82752	0	1.86489	0	6.28155	17.9294	7.15582	9.55402	3.79064	19.3656	5.66701	17.2583	8.45044	19.1918	32.1081	37.9588	37.0759	38.0287	51.3459	49.8278	45.6934	46.3757	54.7452	54.7428	48.6675	45.8745	61.6401	54.4819	55.6957	49.0814
Alg12	ENSMUSG00000035845	25.9819	16.6109	17.2238	12.2785	5.59467	17.7475	31.4077	43.0305	19.0822	23.885	22.7438	27.1118	25.5015	14.7929	45.069	9.59589	12.8143	17.9917	16.1626	15.1183	17.6009	17.584	20.4294	16.8584	17.9205	22.6254	20.2202	20.6406	16.6622	17.0314	18.4423	14.797
Alg14	ENSMUSG00000039887	10.3928	7.11897	21.0513	12.2785	27.9733	22.8182	18.8446	21.5152	31.0086	21.4965	7.58127	0	34.002	39.4476	11.2673	9.59589	8.19797	10.09	8.72306	8.52425	11.6307	14.2289	9.29759	16.135	15.0594	12.4862	11.6256	11.3503	14.3238	20.7035	18.1075	14.9018
Alg2	ENSMUSG00000039740	0	0	0	0	0	0	0	0	0	0	0	0	0	0	2.81681	0	19.8728	20.6705	21.5089	17.7278	18.5845	24.3334	17.4741	22.6089	22.359	19.9572	12.6488	19.1669	20.0725	21.5222	19.4332	16.8901
Alg3	ENSMUSG00000033809	36.3747	40.3409	42.1027	32.7427	57.8116	40.5657	31.4077	28.687	54.8613	33.4391	37.9064	27.1118	25.5015	14.7929	14.0841	22.3904	24.7836	25.2207	26.3007	24.8246	30.2706	28.4245	33.5311	35.3966	35.2815	33.7377	37.7673	34.1439	31.6936	32.3309	32.9241	30.3178
Alg5	ENSMUSG00000036632	228.641	353.576	262.185	270.128	326.356	382.839	248.121	279.698	336.324	374.995	265.344	333.088	450.527	382.149	329.567	390.233	44.2934	50.058	47.0647	45.8069	55.3872	53.5501	49.7503	51.5183	57.0674	53.5675	55.8871	51.5375	63.0829	56.7438	55.9014	56.3862
Alg6	ENSMUSG00000073792	23.3837	26.1029	1.91376	12.2785	3.72978	32.9596	12.5631	35.8587	16.6969	19.108	15.1625	23.2387	11.334	12.3274	14.0841	28.7877	9.89074	8.40936	6.92587	10.0864	9.20888	10.6926	11.0156	9.05879	9.55467	16.2767	8.95918	15.4705	8.07492	5.74155	8.14156	8.14005
Alg8	ENSMUSG00000035704	25.9819	42.7138	36.3614	65.4855	39.1627	58.3132	56.5339	46.6164	81.0993	38.2161	102.347	123.94	53.8366	59.1715	36.6186	35.1849	11.5363	11.5727	15.7522	14.8473	18.0432	20.3436	20.386	17.0291	28.2344	27.4757	29.2783	28.1494	17.6285	16.6196	17.6287	17.2584
Alg9	ENSMUSG00000032059	2.59819	9.49197	13.3963	28.6499	9.32444	7.60607	3.14077	0	11.9264	7.16551	7.58127	7.74623	25.5015	2.46548	8.45044	15.9931	18.5313	18.6736	21.4322	19.6635	22.5441	22.8167	25.2708	24.8795	24.3057	24.9388	25.386	23.7182	26.6891	30.8779	29.7561	28.5189
Alkbh1	ENSMUSG00000079036	70.1512	66.4438	91.8604	49.1141	80.1902	86.2021	81.6601	147.021	59.6319	69.2666	56.8595	89.0817	36.8355	103.55	92.9549	63.9726	67.9964	79.6486	78.0893	74.3581	81.3862	81.4886	121.473	88.8424	68.7021	78.7373	121.033	87.8314	84.7191	77.9329	89.5399	75.1376
Alkbh2	ENSMUSG00000044339	12.991	4.74598	19.1376	0	0	2.53536	6.28155	0	9.5411	2.3885	3.79064	7.74623	11.334	4.93095	0	3.19863	6.21636	7.49914	9.08265	6.39534	11.4656	9.96469	13.0788	13.9753	20.4308	16.2138	17.6466	14.9652	13.5789	13.9763	14.1154	12.7195
Alkbh3	ENSMUSG00000040174	41.5711	135.261	49.7577	65.4855	96.9742	136.909	53.3931	75.3034	54.8613	102.706	68.2314	85.2086	22.668	81.3607	109.856	79.9657	46.8656	63.1407	59.7612	59.3559	58.0502	62.4734	58.3406	60.9082	56.2899	73.6901	80.8361	66.9574	59.0015	55.7862	65.874	63.5361
Alkbh4	ENSMUSG00000039754	10.3928	11.865	9.56879	16.3714	5.59467	15.2121	3.14077	14.3435	11.9264	2.3885	22.7438	3.87312	11.334	7.39643	14.0841	19.1918	29.9787	30.9207	25.4522	26.0631	32.3121	34.3333	36.357	35.0679	22.4837	22.0657	29.0032	19.073	35.221	37.9878	40.1742	35.72
Alkbh5	ENSMUSG00000042650	15.5892	11.865	19.1376	16.3714	26.1084	35.495	12.5631	14.3435	23.8527	7.16551	34.1157	7.74623	53.8366	19.7238	47.8858	38.3835	24.9591	23.8231	31.0113	30.4695	32.0814	28.5068	36.1923	35.162	29.8049	27.6397	36.6324	27.7788	33.1666	29.4259	33.5102	34.2691
Alkbh6	ENSMUSG00000042831	85.7403	71.1897	70.8091	73.6712	117.488	116.626	56.5339	78.8892	83.4846	90.7632	79.6033	120.067	110.507	138.067	61.9699	70.3698	68.4419	69.9417	58.6955	70.8852	92.7346	91.2466	88.2768	91.6933	75.3042	87.4316	89.2868	74.5834	101.333	121.848	101.44	91.9383
Alkbh7	ENSMUSG00000002661	7.79458	4.74598	7.65503	4.09284	5.59467	0	18.8446	21.5152	4.77055	4.77701	11.3719	11.6194	5.66701	4.93095	0	12.7945	36.2526	44.4913	30.2661	32.6391	37.1309	40.4674	43.6067	37.7383	25.5738	30.2831	30.6204	23.5329	37.1661	32.6157	28.9568	31.6192
Alkbh8	ENSMUSG00000025899	25.9819	14.2379	11.4826	16.3714	9.32444	32.9596	18.8446	3.58587	11.9264	23.885	15.1625	7.74623	31.1685	22.1893	22.5345	0	21.2395	18.2485	23.9693	24.7899	25.7747	22.3829	25.4246	31.6263	23.1805	26.1132	16.9792	25.1529	22.2846	22.6676	22.0488	23.5085
Alpl	ENSMUSG00000028766	0	7.11897	0	8.18568	0	0	3.14077	0	2.38527	2.3885	15.1625	3.87312	0	2.46548	0	0	6.21131	4.18722	10.5759	8.33008	4.78239	5.21764	8.77257	6.23357	32.2991	28.0154	33.0606	27.4441	0.835191	1.27996	1.33715	1.25993
Als2	ENSMUSG00000026024	2.59819	7.11897	9.56879	24.5571	39.1627	35.495	12.5631	28.687	31.0086	7.16551	22.7438	23.2387	0	0	8.45044	15.9931	7.50791	9.15363	9.46177	10.3042	8.59291	12.0096	12.0711	12.4394	10.1419	8.13783	10.964	8.53172	11.5079	11.4239	12.3813	10.3276
Alyref	ENSMUSG00000025134	23.3837	28.4759	26.7926	8.18568	18.6489	53.2425	31.4077	14.3435	4.77055	14.331	11.3719	3.87312	19.8345	4.93095	14.0841	25.589	66.8288	79.042	109.469	83.3146	82.9481	85.887	116.869	91.0834	56.0361	57.6131	75.838	56.895	65.6713	89.1964	85.1809	62.0714
Ambra1	ENSMUSG00000040506	90.9367	83.0547	82.2916	118.692	115.623	103.95	81.6601	150.607	147.887	95.5402	128.882	116.194	107.673	120.808	140.841	201.514	25.5966	34.814	35.6383	36.1349	40.1918	39.9242	41.0862	43.0693	40.6044	43.6203	47.5293	43.6146	42.1331	41.8459	43.6336	36.2571
Amdhd2	ENSMUSG00000036820	31.1783	21.3569	21.0513	32.7427	39.1627	32.9596	28.267	43.0305	52.476	31.0506	49.2783	30.9849	42.5026	66.5679	47.8858	51.1781	34.7843	41.0368	33.5805	35.7073	43.1284	41.3589	40.0773	45.8677	32.8817	36.5895	32.5068	29.9636	42.3159	51.6107	41.6114	45.2774
Amfr	ENSMUSG00000031751	33.7765	16.6109	28.7064	40.9284	24.2436	53.2425	15.7039	50.2022	31.0086	42.9931	53.0689	27.1118	25.5015	41.9131	95.7717	22.3904	97.9842	114.793	101.504	117.394	117.223	118.896	113.915	118.874	139.726	135.645	135.631	117.147	131.191	133.315	130.098	109.634
Ammecr1l	ENSMUSG00000041915	23.3837	18.9839	30.6201	16.3714	20.5138	7.60607	3.14077	17.9294	23.8527	11.9425	18.9532	50.3505	34.002	22.1893	22.5345	9.59589	19.3935	21.5659	24.1522	26.6122	23.3123	22.1317	27.3883	27.5755	28.1316	25.7207	30.6724	25.6223	25.2793	22.2975	26.144	23.7471
Amn1	ENSMUSG00000068250	7.79458	47.4598	30.6201	12.2785	41.0276	25.3536	15.7039	17.9294	21.4675	26.2736	34.1157	11.6194	22.668	39.4476	14.0841	47.9794	16.2778	24.5538	14.7338	13.6915	17.2331	22.2925	17.4782	19.3261	15.8852	15.2969	14.863	23.1291	25.3673	20.1005	15.5001	26.4417
Ampd2	ENSMUSG00000027889	20.7855	33.2219	26.7926	40.9284	54.0818	32.9596	47.1116	53.7881	47.7055	50.1586	64.4408	46.4774	11.334	12.3274	70.4204	35.1849	22.6864	24.3244	27.7728	33.8293	26.7699	33.0708	38.4779	29.7587	44.7214	35.9067	50.5324	37.9934	26.8714	26.7725	36.111	25.1859
Ampd3	ENSMUSG00000005686	31.1783	26.1029	28.7064	45.0213	35.4329	12.6768	21.9854	53.7881	16.6969	16.7195	3.79064	34.8581	25.5015	32.0512	39.4354	3.19863	23.9013	28.5263	25.5867	30.2593	25.0134	24.438	25.5627	23.4673	17.7719	20.4094	19.3979	18.2808	19.9499	21.7965	16.5911	19.7839
Amz2	ENSMUSG00000020610	38.9729	52.2058	42.1027	45.0213	42.8924	73.5253	25.1262	39.4446	23.8527	38.2161	22.7438	30.9849	28.335	27.1202	25.3513	70.3698	22.6527	23.6505	22.5849	22.5859	30.3406	31.0843	23.6568	24.7332	11.9511	16.1033	12.3391	12.9514	27.5112	29.2693	29.8657	23.1583
Anapc1	ENSMUSG00000014355	51.9638	49.8328	32.5339	36.8356	52.2169	50.7071	47.1116	71.7175	19.0822	38.2161	90.9753	54.2236	45.3361	91.2227	92.9549	95.9589	42.954	52.8533	49.7404	50.7045	56.3032	59.9178	59.2002	57.9324	57.3178	61.3369	63.1211	55.5486	65.8303	54.3438	60.3032	48.0087
Anapc10	ENSMUSG00000036977	67.553	130.515	65.0678	65.4855	134.272	86.2021	87.9416	64.5457	73.9435	69.2666	56.8595	77.4623	138.842	91.2227	61.9699	185.52	9.69909	8.69666	11.3988	10.3011	10.2271	10.7907	11.939	10.3383	11.5541	9.41471	12.6368	12.0174	11.3168	11.071	12.0926	13.2594
Anapc11	ENSMUSG00000025135	49.3657	61.6978	40.1889	57.2998	110.028	106.485	65.9562	60.9599	93.0257	102.706	53.0689	46.4774	87.8386	110.946	56.3363	92.7602	56.9074	61.0065	45.6843	44.0735	53.2886	51.4363	45.7172	49.9444	55.8928	59.5849	44.4493	71.9694	52.0843	56.2505	48.1918	57.9543
Anapc13	ENSMUSG00000035048	54.562	28.4759	42.1027	24.5571	42.8924	22.8182	28.267	3.58587	50.0908	42.9931	41.697	50.3505	39.669	54.2405	8.45044	54.3767	63.7604	63.5416	62.2063	53.7578	67.6599	65.3796	59.5617	69.7454	92.474	95.2444	68.9449	115.985	59.9716	67.4216	62.3002	76.5404
Anapc15	ENSMUSG00000030649	77.9458	59.3248	97.6017	94.1354	154.786	141.98	122.49	53.7881	93.0257	136.145	75.8127	92.9548	119.007	66.5679	84.5044	73.5685	40.3742	48.5603	42.6675	39.4977	53.3051	52.0257	59.6706	50.1167	43.7848	44.3905	59.4513	48.6379	55.5953	58.88	78.4657	43.9922
Anapc16	ENSMUSG00000020107	194.864	149.498	174.152	167.807	188.354	109.02	153.898	279.698	202.748	174.361	136.463	162.671	158.676	204.635	152.108	191.918	66.5554	70.8338	60.7119	67.6352	85.5145	82.2606	60.3159	84.1803	78.0488	88.0003	61.733	83.4799	74.9849	80.0036	75.7428	73.4549
Anapc2	ENSMUSG00000026965	7.79458	4.74598	11.4826	4.09284	33.568	17.7475	21.9854	28.687	9.5411	19.108	15.1625	15.4925	17.001	39.4476	25.3513	22.3904	93.1634	111.204	104.787	111.069	111.996	115.649	121.639	113.259	78.5388	79.9781	90.2462	73.2897	121.681	119.046	124.806	106.35
Anapc4	ENSMUSG00000029176	2.59819	26.1029	13.3963	12.2785	3.72978	22.8182	18.8446	7.17175	4.77055	7.16551	22.7438	27.1118	51.0031	4.93095	14.0841	0	31.2052	40.517	34.7316	37.1803	37.3123	37.9662	38.1069	39.2128	39.2103	38.1868	41.4403	37.3286	44.6295	38.0344	42.2292	38.8478
Anapc5	ENSMUSG00000029472	93.5349	66.4438	133.963	126.878	83.92	147.051	113.068	193.637	71.5582	102.706	140.254	158.798	150.176	147.929	154.925	124.747	187.697	232.462	229.413	234.112	226.677	245.202	243.72	255.183	231.956	224.059	246.593	217.295	259.832	263.142	263.946	231.098
Anapc7	ENSMUSG00000029466	28.5801	11.865	26.7926	24.5571	31.7031	22.8182	21.9854	21.5152	7.15582	19.108	18.9532	30.9849	22.668	24.6548	50.7027	3.19863	30.3694	32.2514	28.2758	32.1084	32.1745	32.4794	33.9375	35.6729	27.0333	25.4311	27.5132	24.7011	30.4117	31.3772	33.4642	29.4034
Angel1	ENSMUSG00000021257	0	2.37299	5.74128	16.3714	0	7.60607	0	3.58587	7.15582	2.3885	3.79064	0	8.50051	17.2583	16.9009	22.3904	4.92505	6.17202	5.71357	6.11578	9.75807	11.2149	11.4507	12.5746	13.0968	11.1626	12.1034	11.279	15.3872	18.3769	16.9583	14.4407
Angel2	ENSMUSG00000026634	57.1602	30.8489	44.0164	40.9284	18.6489	76.0607	40.83	71.7175	31.0086	45.3816	45.4876	30.9849	17.001	32.0512	36.6186	15.9931	58.0223	72.1943	62.7623	69.575	80.0181	80.2223	80.3999	72.2151	79.3358	80.5298	83.8128	81.1662	80.1782	82.0511	80.8427	66.4088
Ank	ENSMUSG00000022265	0	4.74598	1.91376	0	5.59467	10.1414	3.14077	3.58587	2.38527	0	3.79064	3.87312	31.1685	17.2583	22.5345	0	3.80958	3.85531	4.55515	4.29092	7.54661	8.32472	9.65787	8.82157	3.6708	3.84201	7.06572	2.96222	10.0532	10.6	10.2234	9.43354
Ankfy1	ENSMUSG00000020790	64.9548	97.2927	93.7742	114.6	67.136	93.8082	94.2232	82.4751	88.2551	69.2666	106.138	100.701	99.1726	106.016	115.489	54.3767	52.669	70.2306	64.9865	77.3805	61.5231	63.758	72.1933	66.2469	53.1663	48.4406	61.4821	53.3938	80.9461	60.2657	77.4298	58.7655
Ankhd1	ENSMUSG00000024483	59.7584	75.9357	76.5503	118.692	123.083	131.838	182.165	272.526	71.5582	112.26	178.16	139.432	79.3381	125.739	208.444	99.1575	52.1788	54.9137	74.4429	59.8311	72.8743	75.6636	69.8391	82.3961	103.638	82.9132	94.7365	87.1276	87.3882	86.5437	77.8525	76.592
Ankib1	ENSMUSG00000040351	12.991	23.7299	30.6201	32.7427	20.5138	38.0303	28.267	14.3435	26.238	28.6621	75.8127	27.1118	8.50051	59.1715	19.7177	3.19863	22.0096	29.8645	25.1557	27.0963	25.4931	27.7258	30.6887	28.8145	28.4855	29.3068	32.9516	31.0416	29.5697	28.2736	33.3804	29.9601
Ankle2	ENSMUSG00000029501	57.1602	26.1029	45.9302	73.6712	29.8382	60.8485	62.8155	43.0305	59.6319	69.2666	128.882	42.6043	28.335	59.1715	76.054	0	65.2986	81.4633	66.0672	74.9664	74.5022	74.0368	70.4379	72.6519	90.528	76.1351	85.2297	80.2119	68.2627	61.3678	63.1855	53.5594
Ankmy2	ENSMUSG00000036188	0	0	0	0	1.86489	0	0	0	0	0	3.79064	0	0	0	0	0	14.1982	15.3111	14.0714	14.9993	25.029	20.3878	18.9987	19.7989	42.2271	38.1592	38.8628	40.3405	25.0543	20.8795	23.7054	21.3565
Ankra2	ENSMUSG00000021661	25.9819	35.5949	63.154	85.9497	113.758	103.95	53.3931	89.6469	52.476	83.5977	72.0221	50.3505	70.8376	83.8262	81.6876	63.9726	23.6725	35.594	24.2139	26.8887	34.8588	30.4323	31.8971	31.8819	27.2018	24.9966	28.7732	28.9048	31.7731	31.945	31.8357	26.9947
Ankrd10	ENSMUSG00000031508	15.5892	35.5949	32.5339	8.18568	22.3787	45.6364	37.6893	60.9599	19.0822	40.6046	56.8595	15.4925	19.8345	17.2583	28.1681	57.5753	97.2822	101.669	108.62	106.118	117.312	115.852	126.831	117.137	116.647	116.43	128.41	121.37	113.677	103.799	115.259	105.084
Ankrd11	ENSMUSG00000035569	54.562	64.0708	40.1889	45.0213	54.0818	53.2425	81.6601	89.6469	35.7791	14.331	64.4408	54.2236	53.8366	71.4988	87.3212	127.945	171.827	206.502	255.019	245.092	246.257	263.18	296.315	281.943	168.627	197.912	227.629	178.272	271.602	287.547	332.966	245.873
Ankrd12	ENSMUSG00000034647	36.3747	30.8489	63.154	73.6712	39.1627	55.7778	72.2378	71.7175	78.7141	38.2161	102.347	30.9849	82.1716	59.1715	104.222	41.5822	24.7325	30.9419	51.0156	46.1583	38.8826	40.422	52.9226	45.6595	41.198	44.2032	62.2007	53.899	39.4946	40.6671	46.7609	39.3916
Ankrd13a	ENSMUSG00000041870	111.722	225.434	116.739	188.271	156.651	245.929	185.306	347.83	195.592	238.85	212.276	182.036	153.009	160.256	304.216	169.527	151.029	198.945	176.061	183.472	181.594	203.051	198.679	183.164	201.954	205.341	191.513	175.942	189.259	195.69	186.638	193.543
Ankrd13c	ENSMUSG00000039988	2.59819	7.11897	15.3101	24.5571	11.1893	10.1414	18.8446	32.2729	9.5411	16.7195	22.7438	7.74623	19.8345	9.86191	19.7177	0	37.1387	45.0605	49.4704	42.0247	51.5857	50.2115	54.0943	52.6257	50.4466	51.9966	53.0141	53.7308	56.6079	47.6972	60.4238	46.1277
Ankrd13d	ENSMUSG00000005986	5.19638	23.7299	13.3963	57.2998	13.0542	20.2828	6.28155	7.17175	7.15582	2.3885	15.1625	7.74623	11.334	4.93095	33.8018	12.7945	39.0716	38.0212	34.7837	42.4788	30.1813	29.3375	38.1219	39.4958	13.6452	10.3458	13.0438	10.7777	20.7555	20.2023	24.3215	19.7394
Ankrd16	ENSMUSG00000047909	44.1693	71.1897	36.3614	61.3926	78.3253	88.7374	56.5339	71.7175	47.7055	40.6046	72.0221	42.6043	34.002	44.3786	30.985	67.1712	65.6983	79.0628	73.4471	74.8983	78.0199	83.1705	79.7953	80.8957	76.0823	86.5165	101.958	84.8384	70.3667	71.5082	72.914	61.5503
Ankrd17	ENSMUSG00000055204	28.5801	49.8328	65.0678	77.764	50.352	116.626	97.3639	71.7175	62.0171	97.9287	128.882	65.843	36.8355	108.481	146.474	60.7739	15.5307	18.4531	23.8085	19.0147	25.0778	20.5046	30.0814	26.5936	29.1744	28.0537	41.1596	28.1561	24.2078	21.8904	33.4737	24.6807
Ankrd23	ENSMUSG00000067653	2.59819	4.74598	7.65503	8.18568	13.0542	7.60607	6.28155	14.3435	9.5411	7.16551	7.58127	15.4925	2.8335	14.7929	30.985	3.19863	17.1495	20.7469	23.4182	26.1464	23.4383	27.0201	24.4269	18.9067	20.8315	34.1891	36.7481	27.468	24.8702	25.6626	28.5958	19.1051
Ankrd27	ENSMUSG00000034867	20.7855	18.9839	7.65503	8.18568	11.1893	22.8182	25.1262	7.17175	7.15582	31.0506	30.3251	11.6194	19.8345	17.2583	11.2673	15.9931	29.3627	30.1931	29.5845	34.2775	32.9161	31.7361	34.3169	31.6156	32.5934	33.2108	33.1467	30.9359	31.2948	27.2061	33.0336	25.2283
Ankrd28	ENSMUSG00000014496	12.991	9.49197	9.56879	8.18568	3.72978	2.53536	18.8446	17.9294	7.15582	9.55402	3.79064	11.6194	2.8335	4.93095	14.0841	3.19863	8.12904	9.99372	8.96492	9.54861	11.6207	13.1015	14.1014	14.4603	9.36242	11.261	9.9802	9.96704	12.1497	8.84574	13.8313	11.2324
Ankrd37	ENSMUSG00000050914	41.5711	21.3569	24.8789	32.7427	20.5138	81.1314	18.8446	43.0305	16.6969	38.2161	18.9532	61.9699	70.8376	39.4476	42.2522	60.7739	23.5493	21.8184	20.714	19.1529	35.315	37.2648	22.1274	27.4714	22.4235	20.2206	22.4168	24.1203	49.0136	49.5879	44.8317	40.8871
Ankrd39	ENSMUSG00000079610	7.79458	18.9839	3.82752	16.3714	11.1893	5.07071	28.267	21.5152	11.9264	11.9425	26.5344	0	22.668	19.7238	19.7177	3.19863	21.3232	25.3463	27.4543	27.6919	31.4059	29.2147	28.7799	28.8028	30.654	35.6806	37.5412	31.0287	29.641	33.784	34.5745	24.2737
Ankrd40	ENSMUSG00000020864	5.19638	9.49197	7.65503	0	5.59467	30.4243	6.28155	25.1011	2.38527	21.4965	11.3719	7.74623	17.001	19.7238	25.3513	0	36.7151	40.1636	40.6758	41.1604	40.6165	42.6714	45.8861	42.6629	45.9568	41.9745	43.5532	38.8344	51.9299	47.5884	51.9235	45.1891
Ankrd44	ENSMUSG00000052331	116.919	99.6656	84.2054	155.528	67.136	147.051	116.209	154.193	73.9435	59.7126	75.8127	77.4623	113.34	155.325	242.246	153.534	105.989	119.281	129.896	135.975	144.102	155.457	165.278	154.339	95.0811	105.271	118.856	120.795	164.737	145.23	168.377	126.369
Ankrd46	ENSMUSG00000048307	10.3928	7.11897	17.2238	20.4642	7.45956	15.2121	12.5631	39.4446	14.3116	21.4965	3.79064	30.9849	25.5015	32.0512	11.2673	15.9931	24.7988	32.7335	29.0352	29.6506	36.0276	35.8112	35.3795	37.5446	36.3325	40.3399	37.3537	35.5716	44.2567	41.0103	38.1388	37.6541
Ankrd49	ENSMUSG00000031931	7.79458	2.37299	7.65503	12.2785	18.6489	10.1414	6.28155	39.4446	7.15582	7.16551	22.7438	23.2387	14.1675	32.0512	16.9009	6.39726	23.9076	28.7852	23.6496	26.2651	28.8586	31.761	34.4905	31.6335	31.6339	38.6579	36.7811	38.4189	28.0109	33.0689	44.2982	30.1758
Ankrd52	ENSMUSG00000014498	0	0	1.91376	4.09284	3.72978	0	3.14077	0	2.38527	2.3885	0	0	14.1675	0	0	0	7.96221	7.13419	12.7393	10.2029	12.9056	13.0425	14.3316	16.127	10.5881	9.80147	13.5109	10.9298	13.5247	14.152	16.9087	6.38729
Ankrd54	ENSMUSG00000033055	2.59819	9.49197	7.65503	8.18568	3.72978	0	3.14077	3.58587	7.15582	7.16551	7.58127	0	5.66701	2.46548	8.45044	0	49.7935	63.6586	61.0481	65.589	64.8676	63.3219	64.4208	62.6756	44.8482	46.7457	52.8185	36.3709	62.861	62.4031	73.1127	48.8816
Anks1	ENSMUSG00000024219	23.3837	16.6109	19.1376	16.3714	27.9733	5.07071	21.9854	35.8587	14.3116	23.885	26.5344	19.3656	22.668	36.9822	30.985	22.3904	9.68573	12.7317	14.6572	12.9949	9.67399	11.9406	17.4863	13.5077	9.14409	11.232	11.9377	8.13161	12.0316	11.5985	11.8506	11.4156
Anks3	ENSMUSG00000022515	49.3657	68.8168	63.154	69.5783	14.9191	35.495	53.3931	75.3034	35.7791	50.1586	30.3251	50.3505	42.5026	49.3095	87.3212	54.3767	66.5364	77.711	73.5391	79.5073	67.8169	68.5338	73.4369	68.4961	66.7159	69.6319	79.1532	58.6884	62.3229	64.1666	60.8989	51.7374
Ankzf1	ENSMUSG00000026199	25.9819	52.2058	55.499	32.7427	44.7573	40.5657	56.5339	50.2022	104.952	100.317	64.4408	54.2236	48.1696	69.0334	143.658	51.1781	36.7895	42.5897	39.9889	36.8634	46.5648	45.4064	49.3464	45.3423	62.1251	71.6942	70.855	66.1928	50.0615	49.7579	57.2123	43.4651
Ano10	ENSMUSG00000037949	0	2.37299	9.56879	16.3714	16.784	7.60607	15.7039	3.58587	7.15582	11.9425	11.3719	3.87312	8.50051	0	11.2673	12.7945	26.9388	32.1706	29.6633	32.058	29.0607	31.5083	32.0449	33.8871	34.3594	28.0813	34.4124	31.3835	31.3433	30.9603	35.1837	32.5242
Ano6	ENSMUSG00000064210	41.5711	59.3248	84.2054	106.414	33.568	58.3132	122.49	64.5457	26.238	54.9356	75.8127	42.6043	82.1716	103.55	123.94	76.7671	43.1875	52.8385	47.8929	54.1215	49.3034	51.6128	57.3624	51.8848	45.7976	48.3771	48.2533	42.179	43.1384	36.2543	45.0947	33.6727
Anp32a	ENSMUSG00000032249	265.016	182.72	225.823	192.364	354.329	228.182	361.189	229.496	238.527	169.584	405.598	267.245	130.341	130.67	146.474	127.945	49.393	24.8506	60.8122	32.0879	82.0227	30.9889	75.4235	35.3477	32.769	38.0828	21.8574	27.917	35.4359	42.0514	25.9359	31.8754
Anp32b	ENSMUSG00000028333	10.3928	14.2379	26.7926	28.6499	31.7031	15.2121	18.8446	39.4446	50.0908	26.2736	53.0689	7.74623	28.335	32.0512	53.5195	31.9863	61.6411	79.385	73.9925	81.7821	97.2937	100.854	110.079	105.267	91.98	82.2943	93.2219	81.0374	96.79	97.6246	100.238	106.059
Anp32e	ENSMUSG00000015749	96.1331	102.039	99.5154	106.414	195.813	98.8789	106.786	136.263	66.7877	78.8207	68.2314	77.4623	124.674	76.4298	101.405	95.9589	108.722	129.931	106.8	138.962	137.411	137.909	128.798	133.753	94.3955	88.7858	83.3939	104.759	111.338	126.008	126.692	122.65
Anxa1	ENSMUSG00000024659	2.59819	2.37299	3.82752	12.2785	9.32444	2.53536	6.28155	7.17175	16.6969	9.55402	11.3719	7.74623	22.668	19.7238	2.81681	0	14.6986	17.5072	13.1542	17.198	29.0166	30.8831	21.2777	27.2917	26.7097	26.9734	18.853	23.8535	24.6193	29.3274	23.2493	26.1226
Anxa11	ENSMUSG00000021866	15.5892	14.2379	28.7064	32.7427	31.7031	15.2121	28.267	25.1011	16.6969	31.0506	30.3251	7.74623	39.669	19.7238	47.8858	22.3904	24.5167	34.6481	24.066	31.7243	24.374	28.8788	31.7908	25.0651	35.7717	36.48	32.1709	32.1141	31.4857	33.8109	29.4867	27.5431
Anxa4	ENSMUSG00000029994	10.3928	21.3569	9.56879	12.2785	52.2169	38.0303	18.8446	35.8587	50.0908	42.9931	53.0689	58.0968	48.1696	22.1893	39.4354	83.1643	8.10389	11.4607	10.3001	10.2652	15.5744	18.5852	13.3043	18.5223	39.9098	35.9319	35.113	37.4039	24.7723	24.2756	27.4484	24.1809
Anxa5	ENSMUSG00000027712	2.59819	16.6109	7.65503	8.18568	11.1893	2.53536	12.5631	7.17175	16.6969	11.9425	11.3719	3.87312	25.5015	7.39643	5.63363	9.59589	28.9674	30.9033	29.3979	28.4457	42.0046	38.119	33.4593	35.292	45.5752	35.0442	30.0465	41.7911	72.4544	67.8982	64.2242	67.7793
Anxa6	ENSMUSG00000018340	145.499	161.363	139.704	245.571	180.894	261.142	207.291	161.364	100.182	131.368	155.416	151.052	155.843	172.583	270.414	150.336	248.583	321.733	252.858	280.365	289.944	330.028	298.918	297.696	243.025	231.245	218.696	208.316	295.038	304.077	285.852	280.76
Anxa7	ENSMUSG00000021814	187.07	175.601	227.737	233.292	164.11	149.586	232.417	254.597	217.06	164.807	238.81	158.798	308.852	226.824	236.612	179.123	52.5794	66.8889	64.0536	58.1504	55.515	58.1198	59.0976	60.1271	58.3692	58.4504	53.46	48.7524	69.0914	64.214	68.7089	63.7782
Ap1ar	ENSMUSG00000074238	15.5892	11.865	13.3963	16.3714	5.59467	20.2828	21.9854	21.5152	23.8527	23.885	11.3719	23.2387	11.334	39.4476	28.1681	0	35.7312	44.7916	46.2804	43.0798	46.6704	45.7952	51.3621	45.1421	38.2411	39.9346	50.1801	38.835	39.0287	36.3546	45.9496	36.6549
Ap1b1	ENSMUSG00000009090	23.3837	47.4598	36.3614	53.2069	59.6764	76.0607	43.9708	46.6164	42.9349	62.1011	98.5565	30.9849	53.8366	27.1202	50.7027	41.5822	103.23	119.512	96.9563	106.954	111.644	132.4	117.062	116.089	124.419	119.965	107.994	109.544	110.369	99.5408	117.377	99.0464
Ap1g1	ENSMUSG00000031731	77.9458	40.3409	63.154	32.7427	93.2444	83.6667	59.6747	82.4751	47.7055	90.7632	83.394	61.9699	87.8386	44.3786	154.925	63.9726	26.4499	37.9274	34.2618	40.7264	45.1876	43.9157	42.3773	50.1152	43.9011	46.0322	45.2477	46.7849	49.2066	37.5278	43.5253	41.1033
Ap1g2	ENSMUSG00000040701	5.19638	73.5627	55.499	73.6712	48.4871	55.7778	65.9562	96.8186	78.7141	62.1011	90.9753	85.2086	42.5026	101.085	138.024	86.363	76.9187	98.6328	86.9184	98.406	109.361	120.727	105.36	116.797	102.54	113.32	126.459	97.592	136.581	128.768	132.321	119.402
Ap1m1	ENSMUSG00000003033	140.302	253.91	174.152	204.642	158.516	159.727	201.009	182.88	138.346	95.5402	102.347	112.32	223.847	202.169	284.498	255.89	261.926	333.755	261.826	278.012	297.954	318.157	277.87	283.547	162.617	151.553	147.662	140.984	312.462	320.025	287.669	274.499
Ap1s1	ENSMUSG00000004849	2.59819	0	0	8.18568	1.86489	2.53536	3.14077	0	7.15582	0	3.79064	0	2.8335	0	0	0	27.9095	31.8215	31.2044	35.1872	29.0509	34.8172	34.3029	35.6323	38.6554	40.6414	39.058	39.188	24.8476	29.4964	27.7929	29.5078
Ap1s2	ENSMUSG00000031367	0	7.11897	0	12.2785	0	0	0	0	0	0	0	0	8.50051	0	0	3.19863	56.7539	67.8658	54.5405	51.3059	28.8202	30.9538	25.5702	31.3339	18.9516	15.3471	13.06	14.6703	22.4129	23.2884	16.3589	17.9119
Ap2a1	ENSMUSG00000060279	2.59819	0	1.91376	4.09284	1.86489	0	0	7.17175	0	4.77701	0	3.87312	2.8335	9.86191	2.81681	0	36.2263	50.4303	48.2387	49.8075	46.7277	49.2123	56.5625	53.2613	40.9253	44.3423	43.463	37.1995	48.2243	52.3277	52.1015	44.8315
Ap2a2	ENSMUSG00000002957	5.19638	11.865	7.65503	20.4642	11.1893	10.1414	12.5631	17.9294	7.15582	4.77701	30.3251	7.74623	8.50051	7.39643	33.8018	6.39726	28.7746	33.8498	39.956	39.1494	42.8573	44.6091	49.7731	46.5838	42.1055	42.1422	54.252	44.6059	41.4533	43.3917	51.0457	36.8997
Ap2b1	ENSMUSG00000035152	33.7765	83.0547	61.2403	57.2998	70.8658	70.99	97.3639	107.576	57.2466	90.7632	90.9753	81.3355	59.5036	83.8262	92.9549	63.9726	48.6407	62.1439	51.3749	56.9105	65.7742	72.7083	75.7954	70.3822	64.5701	68.8707	70.3073	64.7424	71.6161	75.1029	77.6799	79.6243
Ap2m1	ENSMUSG00000022841	371.541	455.614	403.803	376.541	471.817	489.324	380.033	559.396	298.159	367.83	329.785	282.738	646.039	478.303	453.507	540.568	115.344	142.618	108.283	137.613	141.699	136.793	121.901	138.906	114.259	108.327	100.889	95.1343	147.641	150.658	130.445	128.793
Ap2s1	ENSMUSG00000008036	0	2.37299	0	4.09284	0	0	0	0	0	0	0	0	0	0	2.81681	0	118.654	137.156	112.738	115.422	117.192	118.297	123.493	116.566	94.0111	99.7488	83.7558	96.1942	99.7829	114.643	105.514	109.782
Ap3b1	ENSMUSG00000021686	174.079	149.498	158.842	159.621	167.84	185.081	201.009	380.103	166.969	181.526	307.041	290.484	150.176	189.842	276.048	201.514	57.6546	66.8063	62.0136	65.544	66.1608	62.1407	64.5782	66.6367	70.2718	66.7825	64.4443	66.9111	59.1186	58.0046	65.2344	55.4491
Ap3d1	ENSMUSG00000020198	85.7403	111.531	107.17	159.621	98.8391	96.3435	128.772	150.607	62.0171	69.2666	102.347	69.7161	155.843	162.721	219.712	143.938	71.639	84.2637	86.4583	87.3061	76.6994	83.5368	88.4117	83.0564	63.2675	59.9922	79.4188	60.1754	81.8643	75.7496	81.8721	68.8604
Ap3m1	ENSMUSG00000021824	25.9819	61.6978	17.2238	12.2785	41.0276	32.9596	9.42232	50.2022	33.3938	28.6621	22.7438	34.8581	51.0031	17.2583	64.7867	44.7808	19.0746	22.5861	19.5224	20.2737	25.9362	23.6911	24.6875	21.9171	20.7224	21.1726	20.5006	22.5125	30.6766	22.2342	26.6187	25.6457
Ap3m2	ENSMUSG00000031539	31.1783	28.4759	38.2752	4.09284	41.0276	27.8889	21.9854	14.3435	40.5497	42.9931	49.2783	61.9699	28.335	36.9822	56.3363	22.3904	20.5884	23.0987	20.8681	23.4255	23.6225	25.1476	23.9442	24.4576	30.1046	38.8079	36.1851	31.7116	28.5945	28.2396	27.2525	26.5476
Ap3s2	ENSMUSG00000063801	7.79458	61.6978	32.5339	45.0213	13.0542	22.8182	37.6893	43.0305	26.238	47.7701	18.9532	23.2387	2.8335	7.39643	30.985	44.7808	10.7294	13.219	11.0259	12.6036	13.5816	13.1988	12.8123	14.4226	12.9308	12.391	13.3062	13.3789	13.1723	10.8879	10.8679	10.8909
Ap4b1	ENSMUSG00000032952	38.9729	18.9839	30.6201	24.5571	7.45956	25.3536	3.14077	21.5152	28.6233	11.9425	22.7438	19.3656	11.334	22.1893	16.9009	6.39726	35.391	40.7442	37.1093	40.6731	47.5607	46.0181	47.5823	48.2948	49.4307	49.7353	54.2246	46.839	52.6161	45.331	53.3556	41.4144
Ap4e1	ENSMUSG00000001998	5.19638	7.11897	7.65503	12.2785	14.9191	2.53536	12.5631	17.9294	14.3116	14.331	45.4876	27.1118	0	7.39643	8.45044	0	16.9419	19.1044	17.4752	21.0699	20.8749	20.033	21.7645	21.9038	20.06	21.4712	23.3046	20.902	21.5058	20.4288	23.4692	19.4547
Ap4m1	ENSMUSG00000019518	12.991	21.3569	15.3101	24.5571	22.3787	45.6364	21.9854	43.0305	23.8527	42.9931	37.9064	30.9849	31.1685	36.9822	39.4354	47.9794	11.7233	13.3874	15.7347	13.3288	13.5765	14.4537	16.3855	17.0109	9.41187	12.4472	14.4531	14.2155	13.2049	11.8053	14.5227	17.153
Ap4s1	ENSMUSG00000020955	0	0	5.74128	0	3.72978	5.07071	6.28155	0	4.77055	4.77701	7.58127	19.3656	8.50051	17.2583	11.2673	12.7945	42.8813	44.2589	38.263	46.9698	53.1203	53.697	47.4454	44.9938	46.3139	45.5807	41.0826	43.4993	49.9844	58.796	53.9111	46.742
Ap5b1	ENSMUSG00000049562	7.79458	0	1.91376	4.09284	3.72978	10.1414	6.28155	3.58587	0	0	0	7.74623	0	0	8.45044	22.3904	9.4202	11.1212	9.50384	10.5247	14.7472	13.1339	11.0486	16.7684	12.1674	10.9671	9.07108	10.1517	20.6944	19.2204	14.6806	14.9666
Ap5m1	ENSMUSG00000036291	41.5711	28.4759	42.1027	45.0213	83.92	48.1718	50.2524	71.7175	40.5497	52.5471	45.4876	34.8581	79.3381	29.5857	70.4204	57.5753	26.4479	29.3752	24.352	26.7169	31.6796	30.139	27.7772	27.6866	29.2481	28.0358	25.129	28.4208	31.2846	28.9479	31.5388	29.161
Ap5s1	ENSMUSG00000068264	41.5711	49.8328	32.5339	40.9284	31.7031	50.7071	34.5485	28.687	33.3938	42.9931	37.9064	19.3656	39.669	22.1893	39.4354	57.5753	24.1167	30.5585	24.8144	24.5891	33.0577	28.6666	27.0675	29.939	32.6673	37.8888	33.2691	27.6583	28.8088	35.6727	26.2983	27.254
Ap5z1	ENSMUSG00000039623	15.5892	21.3569	22.9651	36.8356	50.352	48.1718	40.83	28.687	31.0086	26.2736	68.2314	46.4774	31.1685	59.1715	61.9699	67.1712	29.0548	39.2099	39.0107	42.4888	40.765	44.6087	44.0152	43.6013	48.7328	51.4859	57.4154	46.1595	45.6175	50.5215	50.2689	38.7892
Apaf1	ENSMUSG00000019979	2.59819	0	5.74128	0	0	0	3.14077	3.58587	2.38527	9.55402	18.9532	0	8.50051	2.46548	5.63363	0	17.595	21.4125	19.3955	20.6485	16.8396	18.6454	19.9355	18.7389	12.9825	12.8645	14.5995	12.1141	16.3431	14.5433	16.748	12.0708
Apba3	ENSMUSG00000004931	0	2.37299	17.2238	20.4642	11.1893	22.8182	18.8446	7.17175	4.77055	0	3.79064	11.6194	8.50051	0	33.8018	6.39726	29.8027	29.0806	30.4257	32.8233	30.8988	32.8099	31.498	32.1278	31.012	28.337	32.3074	26.5889	32.6115	32.7151	35.3517	28.562
Apbb1ip	ENSMUSG00000026786	33.7765	26.1029	57.4128	40.9284	59.6764	78.596	47.1116	78.8892	26.238	57.3241	72.0221	54.2236	45.3361	51.775	61.9699	47.9794	44.9607	51.7072	54.691	48.634	58.3483	60.6595	58.5835	61.0753	62.951	63.8765	69.0696	66.7151	59.9207	65.5882	73.388	66.5863
Apc	ENSMUSG00000005871	2.59819	2.37299	7.65503	0	14.9191	15.2121	25.1262	17.9294	2.38527	2.3885	18.9532	3.87312	2.8335	7.39643	28.1681	0	27.2914	31.7616	32.1245	32.4454	32.8854	30.6201	33.8699	33.5519	24.9764	28.2679	30.0706	32.0582	30.3066	28.068	32.6511	36.3786
Apeh	ENSMUSG00000032590	64.9548	75.9357	61.2403	49.1141	104.434	111.556	72.2378	139.849	62.0171	35.8276	132.672	85.2086	73.6711	69.0334	143.658	41.5822	68.1537	74.1097	74.1593	71.0455	89.2956	95.5239	94.2364	88.7531	90.778	100	98.263	87.681	97.2187	111.314	100.81	86.1232
Apex1	ENSMUSG00000035960	57.1602	68.8168	40.1889	40.9284	46.6222	40.5657	47.1116	32.2729	38.1644	28.6621	75.8127	34.8581	42.5026	44.3786	64.7867	28.7877	22.3675	29.9924	32.3283	33.6428	42.1205	37.5677	51.4049	44.7224	33.2401	23.5641	40.6468	20.7077	25.912	27.662	23.5204	23.2144
Apex2	ENSMUSG00000025269	15.5892	2.37299	9.56879	16.3714	20.5138	10.1414	18.8446	14.3435	14.3116	9.55402	15.1625	19.3656	2.8335	14.7929	25.3513	9.59589	10.9164	11.9667	7.47267	13.1409	15.931	12.5269	11.8879	14.2256	8.64036	12.2815	13.0811	11.0995	14.2254	9.63297	10.2666	11.904
Aph1a	ENSMUSG00000015750	18.1873	21.3569	22.9651	32.7427	11.1893	12.6768	15.7039	35.8587	16.6969	19.108	7.58127	42.6043	19.8345	39.4476	16.9009	22.3904	11.9167	13.3558	12.4857	12.1893	15.2693	11.7966	13.8888	13.2694	14.6957	11.6562	14.1873	10.1983	12.1795	13.9128	15.7392	9.75089
Api5	ENSMUSG00000027193	25.9819	21.3569	13.3963	40.9284	9.32444	17.7475	12.5631	25.1011	11.9264	16.7195	15.1625	3.87312	28.335	54.2405	28.1681	6.39726	80.2371	103.378	82.9869	88.8575	101.37	106.172	97.5773	99.339	96.8337	89.9867	84.8841	87.5948	100.643	86.0102	88.8331	78.2975
Apip	ENSMUSG00000010911	7.79458	54.5788	7.65503	28.6499	9.32444	38.0303	18.8446	32.2729	28.6233	23.885	22.7438	11.6194	17.001	27.1202	22.5345	41.5822	33.2186	30.2564	26.9313	30.4733	33.5977	35.1587	32.0097	34.5514	36.275	35.7696	31.5039	37.3051	30.7357	30.6064	26.3145	32.1503
Apitd1	ENSMUSG00000073705	0	0	3.82752	0	1.86489	2.53536	3.14077	3.58587	4.77055	4.77701	3.79064	0	39.669	4.93095	5.63363	3.19863	15.2094	15.2917	16.0927	14.8841	10.5371	9.92461	10.7314	12.4311	5.04931	5.95486	5.35915	5.24849	9.67393	9.48972	11.0906	11.5814
Aplp2	ENSMUSG00000031996	0	21.3569	15.3101	12.2785	18.6489	7.60607	12.5631	7.17175	0	7.16551	11.3719	11.6194	5.66701	2.46548	0	0	48.0932	62.1798	57.1184	56.4796	57.6037	59.8702	59.2046	57.9911	55.8393	58.9429	51.7746	52.0421	45.292	45.778	45.4033	40.4697
Apmap	ENSMUSG00000033096	15.5892	4.74598	15.3101	0	3.72978	2.53536	9.42232	17.9294	4.77055	9.55402	30.3251	15.4925	8.50051	7.39643	36.6186	9.59589	26.4669	33.8341	32.7469	33.1005	36.4264	36.3043	39.172	32.9383	38.4436	38.7932	33.713	36.5647	37.6766	37.1479	39.997	37.3199
Apobec1	ENSMUSG00000040613	80.544	85.4277	97.6017	94.1354	91.3796	78.596	103.645	103.99	54.8613	69.2666	60.6502	73.5892	79.3381	115.877	76.054	31.9863	71.8689	78.2306	85.6792	82.034	53.5018	65.4773	62.4438	64.4495	53.8215	60.1855	67.7734	55.1703	61.7285	50.0179	54.957	44.604
Apobec3	ENSMUSG00000009585	885.984	1205.48	828.657	1100.97	1277.45	1549.1	995.625	1280.16	1020.9	1218.14	1144.77	960.533	1323.25	1176.03	1676	1337.03	759.096	875.937	717.282	895.188	911.818	929.477	879.385	912.892	861.037	893.41	864.749	816.04	917.681	956.331	881.018	856.255
Apoe	ENSMUSG00000002985	0	0	0	0	0	0	0	0	0	0	7.58127	0	0	7.39643	0	0	153.792	43.9621	106.596	83.9814	88.1658	72.0264	97.0897	95.2364	407.714	368.599	440.307	315.521	239.707	289.253	408.228	219.681
Apoo	ENSMUSG00000079508	12.991	9.49197	5.74128	24.5571	9.32444	2.53536	9.42232	14.3435	11.9264	16.7195	11.3719	7.74623	22.668	0	11.2673	22.3904	5.891	11.396	9.73343	9.50663	11.9743	12.2745	14.5451	12.6409	14.4005	12.757	14.4197	14.979	12.0765	7.65792	11.8815	12.5599
Apool	ENSMUSG00000025525	31.1783	90.1737	61.2403	53.2069	74.5956	121.697	47.1116	78.8892	88.2551	117.037	60.6502	81.3355	110.507	83.8262	39.4354	67.1712	20.8759	21.2998	20.2292	21.6425	22.6674	24.3013	24.2212	23.564	30.3574	24.2154	23.5724	31.3841	23.1222	23.7644	21.4918	23.2223
Apopt1	ENSMUSG00000037787	5.19638	11.865	13.3963	24.5571	11.1893	32.9596	9.42232	3.58587	9.5411	28.6621	22.7438	15.4925	11.334	4.93095	25.3513	25.589	39.5032	45.941	38.0331	41.6406	47.0293	45.3736	47.9948	41.9025	44.441	47.1906	45.3386	44.7101	44.2802	46.1102	39.6322	48.6332
Appbp2	ENSMUSG00000018481	12.991	7.11897	9.56879	4.09284	14.9191	5.07071	0	0	0	21.4965	0	15.4925	14.1675	2.46548	0	3.19863	18.2779	20.7653	22.193	22.2465	26.0056	24.7035	26.9061	25.7137	25.4635	24.2551	27.2127	23.9397	23.9191	22.8678	25.6496	20.657
Appl1	ENSMUSG00000040760	25.9819	26.1029	53.5852	32.7427	55.9467	53.2425	65.9562	78.8892	62.0171	78.8207	94.7659	61.9699	59.5036	64.1024	81.6876	47.9794	15.6509	18.3173	18.087	19.2813	21.4839	22.1368	19.1567	24.1986	24.6687	24.1024	22.9434	23.7554	23.8465	18.0377	21.7364	20.8225
Appl2	ENSMUSG00000020263	0	2.37299	11.4826	16.3714	18.6489	7.60607	6.28155	3.58587	0	9.55402	11.3719	7.74623	5.66701	12.3274	11.2673	6.39726	10.7128	10.8249	13.0407	14.0481	18.2134	16.2157	16.5851	18.1277	28.4383	31.6142	35.2362	30.6868	22.8698	21.6445	26.7777	17.1242
Aprt	ENSMUSG00000006589	75.3476	28.4759	49.7577	40.9284	55.9467	78.596	72.2378	64.5457	42.9349	52.5471	83.394	92.9548	65.1706	51.775	28.1681	60.7739	58.173	76.3459	76.2573	68.9894	104.281	91.4011	114.635	111.982	125.522	120.663	121.414	112.137	91.1217	88.7443	118.052	119.037
Aptx	ENSMUSG00000028411	12.991	49.8328	30.6201	16.3714	52.2169	68.4546	47.1116	32.2729	66.7877	28.6621	15.1625	30.9849	53.8366	59.1715	11.2673	38.3835	21.5584	20.5197	18.9359	24.1942	26.0498	21.5426	15.8603	20.7056	26.3993	18.2046	28.3781	25.7987	23.7289	27.8309	19.999	15.3674
Aqr	ENSMUSG00000040383	15.5892	47.4598	45.9302	69.5783	48.4871	63.3839	59.6747	50.2022	28.6233	42.9931	56.8595	30.9849	70.8376	34.5167	45.069	60.7739	39.2583	47.924	44.1031	47.9981	53.6197	59.4782	63.0279	58.6492	58.5891	55.0888	60.8822	52.6405	68.1921	55.1622	65.8985	51.665
Araf	ENSMUSG00000001127	80.544	94.9197	128.222	106.414	160.38	131.838	125.631	186.465	157.428	143.31	227.438	185.91	158.676	226.824	247.88	163.13	115.678	131.258	127.222	135.667	145.438	170.126	148.794	154.741	191.667	216.224	222.684	213.88	171.814	165.716	174.891	158.067
Arap1	ENSMUSG00000032812	75.3476	61.6978	95.6879	130.971	98.8391	96.3435	87.9416	150.607	88.2551	107.483	90.9753	61.9699	68.0041	93.6881	107.039	121.548	141.509	180.578	159.672	178.758	181.084	184.777	187.264	191.569	159.237	164.841	140.752	150.214	203.515	200.54	204.829	176.209
Arap2	ENSMUSG00000037999	41.5711	87.8007	86.1191	65.4855	33.568	68.4546	75.3785	132.677	47.7055	71.6551	128.882	54.2236	62.3371	78.8953	107.039	51.1781	30.1785	35.5774	38.9913	35.2607	37.4155	35.6464	49.2656	39.7408	42.6054	40.2549	50.2942	41.9393	43.7956	35.8084	52.7377	36.2788
Arcn1	ENSMUSG00000032096	18.1873	35.5949	49.7577	53.2069	27.9733	30.4243	53.3931	50.2022	47.7055	54.9356	64.4408	42.6043	53.8366	54.2405	78.8708	86.363	96.5059	110.742	97.1574	106.81	110.283	113.697	106.839	109.529	90.7421	99.2001	92.9293	95.1438	115.134	97.5075	101.059	92.8121
Arel1	ENSMUSG00000042350	2.59819	16.6109	17.2238	8.18568	16.784	15.2121	18.8446	21.5152	11.9264	21.4965	15.1625	23.2387	39.669	19.7238	28.1681	19.1918	34.3869	44.1096	45.8075	42.5986	42.2435	42.207	44.8816	42.7012	49.2468	49.7407	50.096	45.9906	37.3955	37.0955	41.7007	31.5109
Arf1	ENSMUSG00000048076	46.7675	40.3409	59.3265	24.5571	33.568	58.3132	65.9562	60.9599	62.0171	45.3816	30.3251	34.8581	42.5026	32.0512	67.6035	57.5753	262.076	283.761	246.833	264.182	282.499	285.783	271.517	289.631	235.982	230.596	203.145	221.977	275.958	299.898	277.108	276.595
Arf3	ENSMUSG00000051853	2.59819	0	1.91376	8.18568	16.784	0	9.42232	3.58587	0	0	0	7.74623	2.8335	4.93095	0	0	73.4289	93.6149	70.9787	88.9729	90.8479	93.9504	87.7634	89.3414	74.5374	70.5337	61.9822	69.7644	90.2219	80.7871	82.0003	80.3727
Arf4	ENSMUSG00000021877	59.7584	45.0868	57.4128	28.6499	46.6222	48.1718	153.898	103.99	38.1644	76.4321	284.298	38.7312	56.6701	64.1024	135.207	51.1781	162.485	182.991	176.406	189.285	212.636	198.484	217.848	211.685	191.086	169.531	220.264	180.363	210.852	193.546	230.271	194.996
Arf5	ENSMUSG00000020440	28.5801	7.11897	11.4826	20.4642	11.1893	12.6768	12.5631	3.58587	4.77055	11.9425	3.79064	3.87312	2.8335	9.86191	11.2673	38.3835	159.059	184.446	172.22	168.236	190.865	186.999	194.968	195.729	164.181	173.41	145.736	143.574	160.547	185.165	180.928	167.705
Arfgap1	ENSMUSG00000027575	33.7765	45.0868	36.3614	24.5571	48.4871	60.8485	31.4077	68.1316	40.5497	45.3816	34.1157	65.843	59.5036	71.4988	50.7027	31.9863	69.7896	66.4583	66.0256	74.6791	80.1859	80.9511	80.8706	79.4532	69.8807	73.9603	84.7857	71.0509	78.3524	88.9104	98.2302	65.6432
Arfgap2	ENSMUSG00000027255	67.553	59.3248	38.2752	57.2998	44.7573	35.495	59.6747	78.8892	40.5497	69.2666	83.394	92.9548	87.8386	66.5679	73.2372	60.7739	54.6247	58.3279	48.9182	61.2171	63.8499	60.0875	66.3229	59.5271	53.8139	61.3943	64.5047	41.2332	57.5263	63.3998	50.4574	50.0582
Arfgap3	ENSMUSG00000054277	28.5801	11.865	24.8789	32.7427	41.0276	32.9596	34.5485	7.17175	31.0086	14.331	26.5344	38.7312	22.668	34.5167	30.985	12.7945	11.7716	13.2309	13.7799	13.0387	11.199	10.6278	11.7966	11.3598	10.3596	11.3612	10.6148	8.40457	9.95092	10.1244	11.602	9.38328
Arfgef1	ENSMUSG00000067851	25.9819	26.1029	32.5339	40.9284	78.3253	27.8889	65.9562	139.849	50.0908	59.7126	79.6033	73.5892	56.6701	110.946	90.1381	105.555	33.3313	46.6823	46.1081	47.1187	60.6127	63.0143	67.6345	58.534	62.0001	62.9133	72.4607	68.2694	70.6292	61.8216	71.2136	65.1481
Arfgef2	ENSMUSG00000074582	25.9819	28.4759	26.7926	28.6499	9.32444	17.7475	21.9854	17.9294	38.1644	14.331	45.4876	19.3656	17.001	27.1202	59.1531	47.9794	30.093	34.1261	33.6678	33.0926	28.1616	28.1782	32.7836	32.6688	40.9429	44.9801	45.5811	39.5208	28.7767	23.8929	29.1533	24.6809
Arfip1	ENSMUSG00000074513	23.3837	23.7299	26.7926	28.6499	54.0818	38.0303	34.5485	60.9599	21.4675	40.6046	26.5344	46.4774	25.5015	41.9131	56.3363	51.1781	34.0626	43.4283	37.0649	41.1503	36.6531	33.1189	36.7201	47.0598	31.5311	34.1948	34.3372	39.595	39.8141	23.8254	30.616	35.577
Arfip2	ENSMUSG00000030881	20.7855	30.8489	17.2238	40.9284	33.568	38.0303	31.4077	32.2729	54.8613	26.2736	18.9532	34.8581	5.66701	19.7238	53.5195	25.589	23.1075	21.9314	27.5987	29.2334	28.9138	28.4404	36.2041	25.2568	23.0304	32.492	27.8535	28.7679	24.5464	20.5513	23.1561	19.5416
Arfrp1	ENSMUSG00000038671	85.7403	94.9197	122.481	155.528	141.732	119.162	116.209	164.95	112.108	155.253	90.9753	182.036	85.0051	123.274	202.811	169.527	110.354	101.747	107.938	102.658	121.847	128.451	124.595	119.702	119.989	135.491	144.636	147.792	144.153	136.988	130.547	142.555
Arglu1	ENSMUSG00000040459	7.79458	16.6109	13.3963	24.5571	22.3787	20.2828	12.5631	10.7576	7.15582	14.331	30.3251	7.74623	5.66701	7.39643	19.7177	12.7945	69.4013	78.6117	91.2428	82.9843	93.7894	87.9026	104.049	104.348	99.5735	112.118	141.006	116.753	89.2761	92.3891	102.053	92.958
Arhgap1	ENSMUSG00000027247	46.7675	45.0868	40.1889	49.1141	33.568	76.0607	59.6747	129.091	21.4675	52.5471	41.697	58.0968	73.6711	88.7572	67.6035	41.5822	46.7836	58.1156	41.2746	55.464	64.6512	63.326	57.0345	62.6354	47.7864	50.3064	45.359	42.8719	74.4017	71.6223	57.263	66.0641
Arhgap11a	ENSMUSG00000041219	0	11.865	21.0513	0	3.72978	7.60607	12.5631	0	16.6969	2.3885	11.3719	19.3656	2.8335	9.86191	22.5345	12.7945	18.6691	22.1968	24.1675	24.0821	13.6906	17.7923	18.7534	15.3836	15.6351	15.111	19.3931	15.2149	10.4209	8.82276	10.5203	8.06543
Arhgap12	ENSMUSG00000041225	59.7584	80.6817	49.7577	69.5783	70.8658	98.8789	78.5193	43.0305	59.6319	38.2161	45.4876	30.9849	56.6701	76.4298	53.5195	35.1849	28.9081	32.631	31.1874	31.7413	37.5476	22.7097	39.8334	35.99	23.0064	24.7413	23.0281	25.4867	29.8898	23.9029	33.3735	24.1887
Arhgap15	ENSMUSG00000049744	137.704	149.498	168.411	200.549	143.596	169.869	207.291	229.496	188.437	174.361	193.322	174.29	181.344	187.376	318.3	118.349	140.921	168.31	183.61	192.779	194.268	189.565	185.939	202.334	155.777	165.933	174.973	163.403	193.444	169.771	230.591	162.753
Arhgap17	ENSMUSG00000030766	293.596	182.72	225.823	257.849	162.245	187.616	241.839	319.143	138.346	136.145	303.251	263.372	150.176	288.461	492.942	236.699	217.217	257.322	289.885	294.93	230.336	244.691	267.311	259.135	221.986	225.118	266.893	223.908	246.478	234.354	267.673	219.055
Arhgap18	ENSMUSG00000039031	10.3928	7.11897	19.1376	4.09284	5.59467	30.4243	15.7039	10.7576	19.0822	9.55402	26.5344	19.3656	19.8345	0	14.0841	31.9863	7.73033	7.51755	6.94289	6.07027	10.0185	8.87866	6.85692	8.75268	11.9879	13.0436	11.1377	11.0296	13.165	11.4356	13.5106	11.9258
Arhgap24	ENSMUSG00000057315	36.3747	40.3409	51.6715	32.7427	37.2978	35.495	50.2524	89.6469	62.0171	66.8781	68.2314	65.843	5.66701	7.39643	47.8858	28.7877	29.6145	36.1576	40.7236	43.8205	34.4628	35.4804	44.0359	41.7327	67.4334	64.0505	72.0817	66.9719	23.6592	18.9702	31.0022	21.947
Arhgap25	ENSMUSG00000030047	171.481	379.679	185.635	290.592	262.949	218.041	188.446	265.355	159.813	148.087	193.322	108.447	215.346	133.136	312.666	172.726	216.707	240.735	215.317	226.889	250.868	255.686	251.272	254.974	143.85	152.238	161.335	122.411	209.804	215.345	215.238	209.959
Arhgap26	ENSMUSG00000036452	18.1873	18.9839	15.3101	36.8356	29.8382	45.6364	43.9708	86.061	42.9349	33.4391	68.2314	19.3656	36.8355	64.1024	149.291	47.9794	56.4584	63.0718	38.7409	77.3862	79.6084	112.51	130.114	125.098	93.9457	100.976	117.681	82.5624	90.373	116.824	100.46	112.152
Arhgap27	ENSMUSG00000034255	93.5349	40.3409	70.8091	73.6712	61.5413	88.7374	72.2378	75.3034	59.6319	69.2666	128.882	104.574	59.5036	32.0512	73.2372	60.7739	77.327	106.06	105.871	103.881	79.4934	86.816	84.7342	84.9355	102.043	101.573	113.059	97.1329	73.5309	81.336	89.6363	63.8376
Arhgap30	ENSMUSG00000048865	70.1512	90.1737	124.394	94.1354	98.8391	129.303	138.194	103.99	97.7962	100.317	94.7659	154.925	85.0051	140.532	101.405	108.753	224.674	274.54	268.792	278.961	242.867	260.738	273.766	269.136	240.848	253.779	272.192	254.754	254.119	215.166	252.022	218.667
Arhgap33	ENSMUSG00000036882	57.1602	33.2219	61.2403	40.9284	7.45956	17.7475	3.14077	32.2729	0	2.3885	7.58127	15.4925	25.5015	29.5857	14.0841	19.1918	8.50325	14.523	15.2171	13.7055	4.81599	3.58675	4.55828	5.26416	1.24434	1.31379	2.36389	1.28044	1.94527	2.91316	3.70843	2.24566
Arhgap4	ENSMUSG00000031389	454.684	707.151	486.095	577.091	589.305	770.748	596.747	598.841	405.497	482.478	413.179	426.043	722.543	611.438	681.669	486.192	248.753	313.866	278.27	294.077	315.413	342.776	321.405	321.813	217.035	238.124	253.264	201.529	308.956	320.739	305.586	265.341
Arhgap45	ENSMUSG00000035697	569.004	590.875	893.725	794.011	833.605	692.152	731.8	1039.9	503.293	630.565	587.549	685.542	867.052	1321.5	1050.67	1330.63	527.331	673.286	629.275	665.566	685.342	782.958	748.923	743.424	385.812	422.364	484.092	352.82	746.001	826.585	801.637	611.835
Arhgap9	ENSMUSG00000040345	0	0	11.4826	8.18568	3.72978	27.8889	15.7039	43.0305	21.4675	23.885	49.2783	34.8581	39.669	51.775	28.1681	19.1918	77.0235	89.0358	74.9135	83.303	127.8	131.304	121.639	130.851	179.245	176.586	189.743	147.419	166.43	186.069	164.47	171.448
Arhgdia	ENSMUSG00000025132	236.435	403.409	221.996	311.056	382.302	306.778	336.063	347.83	329.168	317.671	212.276	247.879	470.362	392.011	399.988	374.24	502.217	577.525	467.038	537.435	575.088	619.968	571.616	611.506	555.048	537.543	441.126	508.027	659.009	710.546	638.851	661.817
Arhgdib	ENSMUSG00000030220	870.394	1487.87	830.571	1084.6	1527.34	1670.8	1017.61	1463.04	1495.57	1273.07	830.149	1084.47	1742.6	1713.51	1416.86	1701.67	1592.04	1992.86	1425.11	1680.93	2336.73	2540.07	1981.14	2264.09	1977.93	1900.67	1444.44	1788.06	2418.07	2733.31	2091.4	2488.86
Arhgef1	ENSMUSG00000040940	1018.49	1274.3	1090.84	1731.27	1611.26	1893.91	1564.1	2305.72	1295.2	1779.44	1694.41	1622.84	2312.14	2354.53	2628.09	1919.18	687.81	804.465	778.506	841.448	990.412	1048.13	1053.22	1065.71	830.814	947.423	1024.73	840.733	1074.04	1160.25	1148.86	1008.66
Arhgef11	ENSMUSG00000041977	7.79458	11.865	22.9651	20.4642	9.32444	32.9596	15.7039	53.7881	16.6969	7.16551	15.1625	23.2387	8.50051	19.7238	8.45044	15.9931	14.9887	16.672	19.6565	19.5459	15.0267	17.4068	25.0129	20.5819	19.2943	17.5754	23.5809	22.9951	23.0374	22.0569	28.1385	20.6644
Arhgef12	ENSMUSG00000059495	0	7.11897	1.91376	4.09284	16.784	0	3.14077	0	9.5411	19.108	15.1625	23.2387	0	7.39643	2.81681	19.1918	3.72111	3.26232	5.03645	3.61862	3.69797	3.42012	4.31348	4.27592	10.4172	12.409	14.8474	12.6477	4.54159	3.756	4.61484	5.56091
Arhgef18	ENSMUSG00000004568	200.061	215.942	237.306	311.056	276.004	334.667	238.699	315.557	73.9435	112.26	132.672	108.447	266.349	226.824	478.858	147.137	119.242	143.98	141.789	142.103	145.116	154.042	163.777	149.383	39.0156	41.6711	48.5621	35.0881	153.129	156.358	153.333	121.029
Arhgef2	ENSMUSG00000028059	23.3837	28.4759	22.9651	20.4642	33.568	30.4243	31.4077	14.3435	7.15582	26.2736	26.5344	7.74623	28.335	14.7929	36.6186	19.1918	64.0738	84.9626	92.807	83.4679	82.1368	88.5236	106.322	89.4085	77.1812	79.116	107.745	72.2652	106.701	88.6012	121.006	85.1354
Arhgef3	ENSMUSG00000021895	23.3837	33.2219	30.6201	49.1141	52.2169	50.7071	53.3931	53.7881	14.3116	16.7195	22.7438	3.87312	62.3371	110.946	59.1531	57.5753	119.064	141.62	123.865	130.229	215.402	229.363	194.755	200.501	81.1239	77.625	80.3376	67.6582	257.724	243.144	244.927	201.758
Arhgef6	ENSMUSG00000031133	75.3476	83.0547	68.8953	102.321	80.1902	81.1314	65.9562	89.6469	100.182	64.4896	117.51	65.843	130.341	118.343	101.405	79.9657	60.1857	75.8247	71.4613	70.9645	91.2773	97.5076	102.669	92.4731	101.05	103.221	114.688	118.908	102.298	81.3819	102.482	82.3532
Arhgef7	ENSMUSG00000031511	41.5711	42.7138	34.4477	28.6499	26.1084	50.7071	62.8155	107.576	45.3202	31.0506	102.347	7.74623	34.002	51.775	39.4354	38.3835	17.6729	17.1427	14.7863	16.4008	22.5826	18.9361	20.1184	20.8887	18.3805	21.6342	20.5571	16.7846	20.2486	26.3271	22.4048	17.2392
Arid1a	ENSMUSG00000007880	213.052	291.878	250.702	425.656	248.03	271.283	304.655	326.315	174.125	231.685	322.204	232.387	238.014	389.545	701.387	281.479	38.2748	39.6861	60.3972	52.7586	52.3754	51.5542	71.3291	66.5012	43.3662	44.6695	59.2414	51.2649	59.5786	63.9799	71.8232	58.8446
Arid1b	ENSMUSG00000069729	44.1693	61.6978	42.1027	135.064	57.8116	50.7071	59.6747	75.3034	45.3202	69.2666	79.6033	96.8279	90.6721	93.6881	123.94	28.7877	41.2018	50.4459	54.6092	55.5466	51.7658	54.405	58.0415	58.203	48.3987	55.0184	56.3108	53.4592	61.6524	57.534	62.6242	46.4046
Arid2	ENSMUSG00000033237	31.1783	47.4598	38.2752	24.5571	14.9191	40.5657	47.1116	14.3435	7.15582	28.6621	30.3251	27.1118	59.5036	46.8441	56.3363	0	22.3056	27.7367	29.9672	31.6159	25.0111	27.8937	30.6652	29.5883	22.962	23.4324	31.0386	24.9833	23.3541	21.745	29.764	24.2969
Arid3a	ENSMUSG00000019564	20.7855	9.49197	68.8953	65.4855	3.72978	20.2828	28.267	17.9294	2.38527	9.55402	18.9532	34.8581	2.8335	9.86191	8.45044	35.1849	39.4814	44.5233	54.9508	49.8891	21.5888	21.5602	28.0666	24.1919	16.7673	16.8152	17.4347	14.8741	12.9553	13.6396	15.026	11.7128
Arid3b	ENSMUSG00000004661	72.7494	83.0547	80.3779	65.4855	93.2444	60.8485	78.5193	100.404	62.0171	71.6551	79.6033	73.5892	144.509	93.6881	177.459	70.3698	62.9712	75.4261	86.9483	79.6547	93.2267	113.215	127.344	111.402	72.587	92.6185	85.9995	74.6399	107.876	111.205	121.555	96.2848
Arid4a	ENSMUSG00000048118	59.7584	45.0868	66.9815	57.2998	70.8658	101.414	94.2232	96.8186	52.476	64.4896	106.138	104.574	70.8376	91.2227	174.642	99.1575	45.991	51.8097	68.6682	63.9447	57.5398	56.853	59.2129	66.9755	45.165	39.1869	62.9214	43.5651	64.0942	60.567	69.3816	61.5616
Arid4b	ENSMUSG00000039219	28.5801	56.9518	101.429	73.6712	83.92	70.99	109.927	164.95	52.476	100.317	136.463	112.32	79.3381	130.67	112.673	150.336	48.5217	43.0495	61.4892	59.3902	65.7242	70.3242	81.3999	124.914	85.262	78.0016	115.239	87.4872	102.491	79.5956	117.831	72.0466
Arid5a	ENSMUSG00000037447	15.5892	75.9357	38.2752	28.6499	39.1627	7.60607	34.5485	32.2729	28.6233	19.108	53.0689	65.843	42.5026	49.3095	30.985	41.5822	86.2311	108.712	94.9451	103.771	90.1613	99.1898	102.744	93.7507	81.5316	66.5194	71.7163	56.2192	88.8917	84.4362	111.208	92.9547
Arid5b	ENSMUSG00000019947	80.544	85.4277	91.8604	98.2282	108.164	111.556	128.772	125.506	71.5582	102.706	189.532	81.3355	85.0051	78.8953	115.489	188.719	28.9068	32.7303	43.3651	46.9626	46.095	44.8086	58.7979	57.4783	45.9152	47.7814	59.7511	51.2891	43.1219	50.7404	59.2338	43.202
Arih1	ENSMUSG00000025234	12.991	16.6109	22.9651	53.2069	11.1893	35.495	34.5485	28.687	26.238	35.8276	68.2314	15.4925	14.1675	32.0512	50.7027	9.59589	37.5277	36.0554	44.5262	33.5731	48.2137	56.61	48.5784	59.5338	38.6802	49.842	54.1815	64.1226	59.2155	49.9045	58.919	45.9686
Arih2	ENSMUSG00000064145	46.7675	11.865	51.6715	73.6712	33.568	32.9596	69.097	82.4751	38.1644	42.9931	49.2783	54.2236	34.002	73.9643	61.9699	83.1643	61.6051	57.8679	57.6079	58.8626	56.8257	57.8465	72.3664	55.2685	53.2518	56.0337	60.3275	59.2863	66.5482	55.1716	67.3608	48.7449
Arl1	ENSMUSG00000060904	5.19638	0	0	0	0	0	3.14077	0	2.38527	9.55402	7.58127	0	0	2.46548	5.63363	6.39726	32.3027	36.2387	30.1196	31.4173	40.2135	40.6565	39.8282	42.2128	37.2863	34.8279	32.6475	37.8957	39.5758	38.9072	41.0476	43.5283
Arl10	ENSMUSG00000025870	0	0	0	0	0	0	0	0	0	0	0	0	0	0	2.81681	15.9931	14.5208	22.0313	15.2107	18.3499	17.4805	19.5798	18.1103	21.8444	23.9876	19.9565	18.1761	18.9113	18.8879	25.9502	21.5439	23.7729
Arl14ep	ENSMUSG00000027122	12.991	2.37299	3.82752	8.18568	9.32444	10.1414	6.28155	25.1011	9.5411	11.9425	0	7.74623	17.001	2.46548	0	0	16.5203	17.8546	18.2464	17.0211	15.6067	16.0276	14.7405	18.9599	20.0503	19.7311	14.9525	19.3774	13.2408	12.1915	10.3354	11.1212
Arl16	ENSMUSG00000057594	12.991	28.4759	19.1376	40.9284	48.4871	30.4243	0	32.2729	21.4675	38.2161	30.3251	27.1118	22.668	54.2405	16.9009	9.59589	19.2852	18.4124	16.9424	21.6391	31.4821	22.8586	21.0202	22.1061	24.0931	22.0026	22.4883	21.0737	24.8312	25.962	24.7328	22.3577
Arl2	ENSMUSG00000024944	31.1783	66.4438	49.7577	65.4855	61.5413	53.2425	25.1262	50.2022	124.034	69.2666	60.6502	46.4774	51.0031	86.2917	30.985	67.1712	18.4854	22.8804	19.6115	20.4304	26.8908	23.5164	26.9873	27.458	30.7104	34.7597	32.1499	30.5043	32.9989	33.9931	30.6604	27.3639
Arl2bp	ENSMUSG00000031776	0	7.11897	1.91376	0	0	0	0	0	2.38527	0	3.79064	0	0	0	0	3.19863	98.9322	125.607	103.316	107.808	121.06	126.892	132.981	122.008	136.517	132.895	143.011	130.398	115.473	126.365	137.566	112.899
Arl3	ENSMUSG00000025035	5.19638	0	1.91376	8.18568	0	0	0	0	4.77055	0	0	15.4925	0	0	0	0	17.2231	15.1317	16.5191	17.3753	14.6483	15.1845	16.5275	16.8841	15.0698	11.702	9.50403	15.5867	15.4623	12.8507	11.8202	12.5137
Arl4a	ENSMUSG00000047446	18.1873	40.3409	47.844	36.8356	7.45956	10.1414	31.4077	68.1316	23.8527	38.2161	37.9064	23.2387	28.335	14.7929	19.7177	54.3767	31.7232	30.1014	57.231	32.1966	34.3393	36.4742	44.4561	35.7699	28.6796	35.1322	43.1485	27.1854	22.9518	18.9297	48.0417	30.4011
Arl5a	ENSMUSG00000036093	2.59819	0	1.91376	4.09284	0	0	0	0	0	2.3885	0	11.6194	14.1675	0	8.45044	0	31.8522	39.0428	38.5116	35.4908	30.6101	31.9463	31.9498	28.7606	31.1129	33.8074	27.7441	29.8555	23.8025	16.1621	20.9534	15.7829
Arl5b	ENSMUSG00000017418	0	9.49197	7.65503	0	5.59467	2.53536	25.1262	14.3435	2.38527	2.3885	3.79064	0	2.8335	9.86191	5.63363	9.59589	4.83967	4.57417	7.01633	8.74559	15.3813	7.55286	14.5823	10.5836	7.57309	3.55713	8.27938	10.784	7.42732	6.79577	7.61191	5.3366
Arl5c	ENSMUSG00000038352	192.266	265.775	250.702	159.621	113.758	202.828	147.616	132.677	147.887	145.699	200.904	182.036	65.1706	71.4988	177.459	67.1712	200.54	224.05	197.193	191.371	101.598	111.681	129.562	113.26	115.75	112.455	148.07	129.103	62.3974	73.5042	80.1063	72.3896
Arl6ip1	ENSMUSG00000030654	75.3476	123.396	107.17	102.321	100.704	134.374	69.097	114.748	83.4846	93.1517	117.51	100.701	113.34	78.8953	92.9549	38.3835	296.237	342.985	277.261	327.924	379.599	377.493	343.29	376.398	350.056	326.307	289.877	305.98	331.549	337.054	312.36	333.82
Arl6ip4	ENSMUSG00000029404	12.991	33.2219	32.5339	32.7427	35.4329	50.7071	25.1262	32.2729	26.238	21.4965	37.9064	38.7312	2.8335	41.9131	19.7177	57.5753	83.4857	108.332	88.9781	96.693	82.6223	109.027	87.5391	88.8441	73.0189	76.3158	70.3395	78.1487	67.7633	88.2881	69.4873	73.4162
Arl6ip5	ENSMUSG00000035199	0	2.37299	0	4.09284	0	0	3.14077	0	2.38527	2.3885	7.58127	11.6194	0	14.7929	5.63363	0	80.0666	91.631	87.1368	77.6727	109.742	101.504	104.8	98.6642	168.611	145.104	138.179	147.209	109.781	118.253	102.047	112.721
Arl6ip6	ENSMUSG00000026960	0	2.37299	1.91376	0	0	0	0	0	2.38527	2.3885	0	0	0	2.46548	0	0	22.1132	26.68	14.7094	18.4772	23.0683	25.5834	20.1264	19.5393	28.2545	15.3533	21.831	18.8755	21.5336	17.1086	23.0769	20.8687
Arl8a	ENSMUSG00000026426	7.79458	9.49197	19.1376	12.2785	5.59467	25.3536	0	10.7576	7.15582	7.16551	15.1625	11.6194	5.66701	17.2583	0	12.7945	64.6886	72.9463	65.6947	63.4405	74.769	71.1975	72.872	74.9525	58.8732	62.3922	65.6348	69.609	83.0753	86.3563	85.494	83.6452
Arl8b	ENSMUSG00000030105	0	0	0	4.09284	0	10.1414	9.42232	0	2.38527	2.3885	0	3.87312	2.8335	4.93095	0	0	27.9432	29.5889	29.995	31.5197	35.3874	34.3673	38.4631	33.9302	45.8321	42.3905	43.157	42.4512	37.6786	35.7272	34.1863	34.7756
Armc1	ENSMUSG00000027599	18.1873	33.2219	24.8789	24.5571	18.6489	45.6364	25.1262	14.3435	21.4675	31.0506	37.9064	38.7312	31.1685	17.2583	14.0841	19.1918	16.3912	20.7904	17.3108	20.5281	23.8882	22.8536	24.9969	26.2542	26.664	25.1296	23.9129	23.9812	25.1429	25.7086	22.7878	24.594
Armc10	ENSMUSG00000038525	2.59819	0	7.65503	8.18568	0	0	0	7.17175	9.5411	0	7.58127	7.74623	2.8335	7.39643	0	6.39726	24.4113	29.7319	21.105	28.4653	28.4258	32.8704	30.9451	33.7996	29.9568	32.6186	28.342	27.8248	35.6065	36.6183	36.2753	31.7858
Armc3	ENSMUSG00000037683	33.7765	11.865	26.7926	8.18568	63.4062	5.07071	43.9708	3.58587	104.952	117.037	30.3251	69.7161	31.1685	36.9822	22.5345	57.5753	2.74566	3.28097	2.76786	2.26381	3.54826	2.83187	3.12674	3.26927	11.2717	10.7529	9.0722	10.3235	4.21724	3.92735	3.3543	4.1071
Armc5	ENSMUSG00000042178	0	2.37299	22.9651	28.6499	0	10.1414	12.5631	32.2729	11.9264	11.9425	15.1625	15.4925	2.8335	2.46548	22.5345	19.1918	20.5616	29.6871	29.8068	32.2519	25.6135	29.3034	35.2144	28.6915	25.4669	30.5566	38.6736	26.8382	24.1226	27.6506	36.8815	22.8694
Armc6	ENSMUSG00000002343	2.59819	0	0	0	14.9191	7.60607	6.28155	7.17175	2.38527	7.16551	0	15.4925	28.335	0	0	3.19863	7.76488	8.28262	9.79115	8.46854	13.5384	13.5413	12.5691	16.0227	12.8589	11.4736	13.2355	8.8619	17.3184	14.3105	14.6209	14.3915
Armc7	ENSMUSG00000057219	0	0	13.3963	0	1.86489	5.07071	6.28155	17.9294	4.77055	0	11.3719	3.87312	5.66701	2.46548	2.81681	3.19863	15.1077	17.0106	11.4988	15.7333	21.6135	22.7575	22.7765	25.0084	18.5883	22.0786	14.885	17.0818	27.6959	28.7096	21.045	28.8092
Armc8	ENSMUSG00000032468	44.1693	37.9679	22.9651	24.5571	33.568	35.495	37.6893	60.9599	50.0908	50.1586	56.8595	38.7312	62.3371	59.1715	39.4354	76.7671	26.6957	30.0376	27.9502	28.5847	35.1378	35.378	31.4592	38.7048	27.4927	26.914	29.954	26.1671	37.0688	34.488	36.4153	33.3691
Armc9	ENSMUSG00000062590	5.19638	9.49197	9.56879	12.2785	7.45956	10.1414	15.7039	10.7576	11.9264	19.108	0	0	11.334	19.7238	22.5345	3.19863	6.72424	7.19899	9.61565	10.1995	10.4863	11.239	11.7562	12.2019	10.3493	10.1434	12.8225	9.79796	15.0469	13.5434	16.4369	9.39533
Armcx2	ENSMUSG00000033436	0	0	1.91376	4.09284	13.0542	15.2121	15.7039	3.58587	9.5411	16.7195	11.3719	19.3656	0	2.46548	16.9009	3.19863	6.15288	7.80911	10.4452	8.27149	9.35512	9.64275	16.6409	11.0256	13.3061	15.0023	17.191	13.9628	9.45573	11.1372	10.1087	9.64743
Armcx5	ENSMUSG00000072969	18.1873	14.2379	15.3101	4.09284	37.2978	30.4243	12.5631	3.58587	35.7791	4.77701	45.4876	42.6043	19.8345	36.9822	47.8858	28.7877	13.0041	17.141	15.5987	15.0012	18.8335	19.0337	19.3614	20.8898	16.1798	18.7149	27.0812	20.4482	19.514	16.9103	29.0113	22.2892
Armt1	ENSMUSG00000061759	46.7675	68.8168	84.2054	85.9497	65.2711	65.9192	69.097	71.7175	57.2466	88.3747	56.8595	69.7161	79.3381	36.9822	70.4204	63.9726	66.8195	78.6707	65.1991	70.5328	44.9243	61.5937	57.6688	58.5803	61.963	73.1143	60.8596	60.3448	45.5159	46.6811	45.8847	42.5147
Arnt	ENSMUSG00000015522	44.1693	45.0868	59.3265	57.2998	46.6222	73.5253	72.2378	82.4751	42.9349	50.1586	49.2783	46.4774	90.6721	73.9643	73.2372	60.7739	37.6838	55.6943	49.764	52.2343	57.5549	56.5154	60.4292	59.6388	48.069	52.0767	48.4227	56.0707	52.8185	53.0966	66.8478	54.2219
Arntl	ENSMUSG00000055116	25.9819	37.9679	24.8789	61.3926	33.568	25.3536	43.9708	43.0305	23.8527	40.6046	34.1157	15.4925	19.8345	27.1202	33.8018	25.589	28.0318	35.5999	32.7192	33.0477	32.7141	35.9727	39.6002	37.247	37.2676	36.9199	50.7974	37.453	32.0068	35.2012	39.0243	32.725
Arpc1a	ENSMUSG00000029621	25.9819	83.0547	72.7228	90.0425	41.0276	55.7778	81.6601	60.9599	31.0086	16.7195	121.3	54.2236	34.002	76.4298	101.405	12.7945	56.7851	64.2607	82.7146	69.6683	62.3172	65.7073	78.0892	68.8075	73.7722	73.2069	81.9258	66.1656	62.4248	70.5922	65.6187	58.9061
Arpc1b	ENSMUSG00000029622	337.765	327.473	317.684	302.87	471.817	403.122	389.456	502.022	405.497	384.549	295.67	309.849	427.859	278.599	380.27	454.205	408.108	493.678	422.349	428.148	535.455	536.829	517.957	526.521	437.36	431.971	434.638	434.569	566.116	504.867	456.031	509.007
Arpc2	ENSMUSG00000006304	431.3	360.695	447.819	397.006	428.924	474.111	505.664	659.801	353.021	334.391	299.46	464.774	544.033	727.316	636.6	1257.06	621.742	783.282	634.836	697.994	854.149	897.544	801.4	840.892	730.204	672.054	596.479	651.64	875.667	908.63	798.971	898.419
Arpc3	ENSMUSG00000029465	44.1693	35.5949	65.0678	40.9284	55.9467	35.495	69.097	53.7881	40.5497	21.4965	90.9753	34.8581	28.335	34.5167	25.3513	19.1918	412.407	456.594	406.472	411.682	485.362	463.009	497.506	495.037	367.967	387.555	349.016	377.028	420.479	470.275	412.583	460.385
Arpc4	ENSMUSG00000079426	150.695	196.958	105.257	126.878	152.921	131.838	138.194	129.091	145.502	133.756	109.928	104.574	133.175	103.55	90.1381	111.952	212.236	325.876	251.691	262.38	292.113	285.322	294.944	289.491	243.997	260.829	214.952	224.462	284.814	248.499	223.007	256.237
Arpc5	ENSMUSG00000008475	270.212	137.634	262.185	204.642	277.868	197.758	408.3	240.254	90.6404	171.972	216.066	259.499	172.844	207.1	214.078	185.52	829.867	854.494	773.72	750.435	820.553	851.743	791.806	743.239	578.631	577.039	491.695	485.339	696.659	709.822	724.587	656.764
Arpc5l	ENSMUSG00000026755	309.185	258.656	421.027	351.984	220.057	225.647	304.655	372.931	119.264	203.023	121.3	220.768	161.51	298.323	197.177	626.931	652.919	699.344	715.838	713.461	675.409	555.809	706.083	696.604	416.888	438.18	355.739	412.296	509.85	466.495	418.701	549.61
Arpp19	ENSMUSG00000007656	467.675	358.322	482.267	306.963	410.276	446.223	518.227	240.254	450.817	360.664	295.67	290.484	453.361	406.804	287.315	790.061	92.1627	102.59	119.2	101.552	119.041	113.247	112.231	123.713	120.274	150.74	176.926	140.911	114.524	137.381	136.96	154.387
Arrb1	ENSMUSG00000018909	5.19638	0	0	0	7.45956	0	0	3.58587	0	0	3.79064	7.74623	17.001	17.2583	0	0	4.05238	4.29547	5.98497	4.95324	8.40384	9.13707	8.94494	10.1411	12.6272	8.16023	5.10723	7.77551	12.7413	18.048	10.4493	16.2287
Arrb2	ENSMUSG00000060216	18.1873	7.11897	9.56879	12.2785	24.2436	2.53536	25.1262	3.58587	19.0822	9.55402	18.9532	23.2387	17.001	12.3274	33.8018	19.1918	28.8231	39.6533	23.6647	33.2968	45.8781	51.1327	48.7471	58.7201	47.0674	53.937	61.9452	50.7942	57.0484	56.3495	58.3121	57.8567
Arrdc1	ENSMUSG00000026972	332.569	310.862	331.08	343.799	305.842	367.627	351.767	455.406	195.592	277.067	371.482	367.946	362.688	502.957	470.408	406.226	258.627	301.666	242.889	276.549	278.305	282.907	243.516	273.367	216.301	244.242	230.262	213.516	266.176	279.463	256.471	246.621
Arrdc2	ENSMUSG00000002910	7.79458	7.11897	0	28.6499	13.0542	12.6768	18.8446	14.3435	0	0	18.9532	11.6194	11.334	22.1893	0	19.1918	27.8495	36.6165	32.5565	33.6938	34.3352	28.6878	36.6018	34.2978	34.0017	43.048	44.1903	37.4869	38.8048	34.5842	39.4862	34.8256
Arrdc3	ENSMUSG00000074794	7.79458	4.74598	24.8789	8.18568	9.32444	12.6768	9.42232	14.3435	16.6969	9.55402	15.1625	23.2387	14.1675	27.1202	39.4354	0	22.2893	43.0631	26.5647	28.4686	26.7613	44.2947	32.3538	30.1933	21.5769	37.5156	30.9402	26.203	43.4158	49.6911	42.821	38.5847
Arsa	ENSMUSG00000022620	23.3837	7.11897	11.4826	36.8356	3.72978	20.2828	21.9854	21.5152	14.3116	19.108	37.9064	11.6194	22.668	17.2583	8.45044	28.7877	17.948	20.8782	19.1147	19.6929	22.5179	20.6607	19.7633	20.591	20.9926	23.638	25.0956	18.4308	20.8008	22.7147	25.7443	19.2122
Arsb	ENSMUSG00000042082	0	7.11897	1.91376	0	7.45956	0	3.14077	0	11.9264	9.55402	3.79064	3.87312	0	0	0	3.19863	3.67883	6.03857	5.1127	6.63804	8.61608	7.99527	6.89451	8.80681	25.3027	26.3227	22.0441	25.1386	10.0639	10.142	8.85306	9.03398
Arsk	ENSMUSG00000021592	5.19638	28.4759	30.6201	8.18568	31.7031	12.6768	0	3.58587	16.6969	11.9425	11.3719	11.6194	8.50051	12.3274	22.5345	19.1918	11.7817	13.286	9.51337	11.4218	8.85467	11.9127	11.356	10.8132	12.3111	12.3468	9.93548	10.9159	11.3264	10.2367	9.93029	9.87345
Arv1	ENSMUSG00000031982	10.3928	7.11897	15.3101	20.4642	22.3787	25.3536	12.5631	28.687	9.5411	16.7195	3.79064	7.74623	0	29.5857	36.6186	25.589	11.6395	14.2231	16.9933	18.6337	18.8961	18.9533	22.2148	21.0588	12.8684	12.3205	16.5614	12.66	17.9327	22.4014	23.5486	24.0952
As3mt	ENSMUSG00000003559	28.5801	80.6817	44.0164	40.9284	80.1902	58.3132	37.6893	60.9599	90.6404	38.2161	45.4876	61.9699	17.001	17.2583	25.3513	28.7877	34.4221	37.5004	40.0605	42.6875	33.7338	30.897	34.844	29.8456	62.6318	64.4526	55.3547	56.4511	22.6273	22.2523	21.1203	19.9497
Asah1	ENSMUSG00000031591	25.9819	87.8007	47.844	28.6499	57.8116	53.2425	56.5339	68.1316	45.3202	59.7126	34.1157	50.3505	73.6711	51.775	90.1381	67.1712	55.1968	64.4803	53.8264	51.9872	49.7347	52.6622	51.4361	52.3224	52.1681	48.7255	43.7038	51.8464	47.151	46.779	42.6176	41.8254
Asap1	ENSMUSG00000022377	20.7855	45.0868	30.6201	73.6712	54.0818	43.101	43.9708	68.1316	19.0822	40.6046	49.2783	50.3505	34.002	98.6191	61.9699	51.1781	33.6363	45.3637	42.9595	44.5866	51.3669	55.9508	69.4722	59.8321	45.5068	49.0727	52.9903	51.3026	55.851	56.253	67.3176	47.256
Asb13	ENSMUSG00000033781	20.7855	23.7299	21.0513	16.3714	18.6489	20.2828	15.7039	14.3435	9.5411	16.7195	18.9532	7.74623	14.1675	14.7929	2.81681	12.7945	28.467	35.6873	37.6215	38.5319	31.9185	34.2897	37.3548	32.598	27.5954	36.0304	40.3613	36.7744	37.5938	37.4437	43.0747	33.3586
Asb2	ENSMUSG00000021200	2.59819	0	0	0	0	0	6.28155	0	40.5497	76.4321	56.8595	27.1118	0	0	0	0	1.39176	2.65269	4.94062	4.29045	2.34858	2.78619	2.99035	4.82347	139.179	140.581	132.64	126.992	0.780683	1.01029	1.67938	0.932868
Asb3	ENSMUSG00000020305	12.991	14.2379	11.4826	32.7427	5.59467	27.8889	25.1262	10.7576	4.77055	14.331	18.9532	30.9849	36.8355	22.1893	30.985	12.7945	23.4675	26.6927	20.8895	24.4781	32.3942	27.3984	25.9969	27.7007	29.1387	25.3038	23.4393	28.3916	30.7642	29.908	32.5762	29.1467
Asb6	ENSMUSG00000039483	18.1873	64.0708	15.3101	28.6499	18.6489	48.1718	28.267	46.6164	38.1644	38.2161	49.2783	27.1118	56.6701	32.0512	50.7027	31.9863	34.5228	44.4973	49.483	44.555	41.4525	49.4128	57.9301	51.3097	39.7229	40.1599	50.0858	38.3234	54.8169	51.0718	54.3442	46.4131
Asb8	ENSMUSG00000048175	36.3747	59.3248	45.9302	28.6499	35.4329	63.3839	31.4077	60.9599	47.7055	33.4391	34.1157	30.9849	51.0031	46.8441	47.8858	47.9794	33.3174	41.2812	30.9446	35.6375	36.9812	39.2593	30.753	38.0095	29.9293	33.2422	25.0913	26.8899	41.2332	47.1394	34.6123	37.6155
Ascc1	ENSMUSG00000044475	25.9819	16.6109	24.8789	4.09284	3.72978	20.2828	12.5631	14.3435	26.238	9.55402	11.3719	15.4925	19.8345	9.86191	2.81681	35.1849	20.2895	21.7942	22.7082	24.586	23.9048	28.7239	31.282	24.7368	34.9969	29.4798	31.09	29.8335	24.375	24.7989	27.9297	27.045
Ascc2	ENSMUSG00000020412	0	14.2379	9.56879	16.3714	11.1893	7.60607	18.8446	17.9294	4.77055	11.9425	30.3251	46.4774	8.50051	7.39643	22.5345	15.9931	13.7737	18.1193	20.242	19.949	25.0813	27.0891	26.1281	25.0696	33.1568	29.5897	34.3231	28.7554	27.7486	27.0056	22.6582	25.9668
Ascc3	ENSMUSG00000038774	15.5892	45.0868	26.7926	16.3714	11.1893	48.1718	50.2524	43.0305	40.5497	42.9931	56.8595	23.2387	56.6701	29.5857	59.1531	9.59589	23.2982	25.8158	29.6831	29.5888	32.6349	32.6274	39.4832	40.1204	28.3795	32.1604	34.6349	33.588	39.8873	36.04	47.0467	33.7643
Asf1a	ENSMUSG00000019857	0	0	0	0	0	0	0	0	2.38527	0	0	0	0	0	0	0	36.5076	47.1374	54.0705	42.2793	50.313	46.7579	44.4822	40.9345	53.5286	40.4141	37.029	43.3698	42.4324	30.9183	55.023	41.5708
Asf1b	ENSMUSG00000005470	0	4.74598	5.74128	8.18568	0	0	0	7.17175	0	0	3.79064	0	0	0	2.81681	0	15.9679	20.1134	19.955	19.8894	11.7023	12.6791	14.2868	13.7536	10.2478	11.8356	8.08413	10.1788	10.6347	9.79106	9.03478	8.02658
Ash1l	ENSMUSG00000028053	166.284	142.379	174.152	229.199	147.326	248.465	207.291	265.355	131.19	152.864	329.785	81.3355	150.176	253.944	298.582	92.7602	36.6355	43.7481	61.1555	52.0706	55.4972	52.1374	70.1841	62.4917	45.4464	53.5124	70.4736	51.41	54.6097	54.2021	64.386	48.7941
Ash2l	ENSMUSG00000031575	2.59819	7.11897	7.65503	0	11.1893	0	18.8446	10.7576	9.5411	9.55402	0	0	14.1675	17.2583	36.6186	25.589	29.3522	33.6439	32.5819	32.0515	40.3769	41.3011	37.3222	42.2873	50.2539	46.5594	45.5656	44.3064	46.734	47.1868	40.5173	41.0198
Asl	ENSMUSG00000025533	31.1783	23.7299	21.0513	8.18568	18.6489	10.1414	15.7039	7.17175	23.8527	4.77701	11.3719	7.74623	5.66701	9.86191	8.45044	6.39726	12.9863	11.1432	11.9908	15.5362	15.2954	16.1426	12.8008	12.6209	16.2471	19.3292	17.6696	19.4622	16.001	12.5403	11.6155	14.0723
Asna1	ENSMUSG00000052456	67.553	40.3409	53.5852	102.321	80.1902	58.3132	72.2378	150.607	47.7055	59.7126	117.51	81.3355	42.5026	71.4988	76.054	150.336	42.8491	53.5893	50.4346	53.2189	52.4958	60.0274	63.6124	57.37	42.9798	41.3751	40.3571	43.2823	54.4573	51.1161	46.5319	51.7892
Asnsd1	ENSMUSG00000026095	5.19638	0	9.56879	12.2785	5.59467	10.1414	12.5631	17.9294	9.5411	11.9425	7.58127	23.2387	5.66701	32.0512	19.7177	9.59589	77.037	112.695	96.0153	91.8455	103.526	115.173	108.227	101.469	106.975	110.687	103.898	95.7844	112.364	102.503	114.665	101.294
Aspscr1	ENSMUSG00000025142	38.9729	26.1029	42.1027	49.1141	33.568	43.101	78.5193	103.99	23.8527	50.1586	53.0689	73.5892	51.0031	44.3786	98.5885	54.3767	118.866	152.281	149.089	156.48	140.427	152.422	161.658	150.83	115.874	131.311	146.288	109.831	145.157	157.665	163.685	135.041
Asrgl1	ENSMUSG00000024654	88.3385	94.9197	78.4641	98.2282	100.704	83.6667	75.3785	75.3034	93.0257	95.5402	53.0689	77.4623	70.8376	46.8441	67.6035	121.548	14.2071	16.023	14.463	17.1084	15.5458	13.2864	12.4052	17.1324	14.4393	14.5077	15.1889	12.5817	10.8296	12.9733	14.6893	11.6844
Aste1	ENSMUSG00000032567	15.5892	18.9839	15.3101	24.5571	27.9733	32.9596	34.5485	53.7881	31.0086	23.885	26.5344	58.0968	34.002	12.3274	11.2673	12.7945	24.6313	28.2044	27.2601	25.7909	30.4302	55.2228	32.1345	30.823	25.9187	24.6445	35.9574	30.8047	40.7447	37.4376	40.2783	31.6376
Asxl1	ENSMUSG00000042548	0	0	3.82752	8.18568	14.9191	5.07071	3.14077	3.58587	2.38527	2.3885	18.9532	3.87312	2.8335	0	8.45044	6.39726	16.2532	18.747	22.3083	21.3511	25.5947	23.9313	29.7177	26.0379	30.4857	28.9648	36.8966	32.2484	22.0086	20.2131	24.7262	21.2256
Asxl2	ENSMUSG00000037486	31.1783	11.865	38.2752	24.5571	39.1627	22.8182	43.9708	53.7881	38.1644	33.4391	98.5565	15.4925	17.001	19.7238	56.3363	9.59589	27.3014	33.098	36.2378	40.0469	33.8366	38.517	49.1896	39.0339	39.6656	43.6827	50.4446	46.3619	35.989	40.1955	38.3516	32.3911
Atad1	ENSMUSG00000013662	80.544	113.904	74.6366	77.764	106.299	136.909	50.2524	114.748	90.6404	105.094	56.8595	61.9699	90.6721	106.016	121.123	70.3698	44.2324	52.8716	51.8101	45.6873	56.0237	58.6304	56.5354	54.0349	54.2748	50.3317	52.8661	54.2304	56.7382	50.553	47.3927	49.7665
Atad2	ENSMUSG00000022360	49.3657	18.9839	82.2916	57.2998	78.3253	43.101	72.2378	57.374	62.0171	64.4896	132.672	65.843	59.5036	73.9643	104.222	70.3698	16.0619	19.171	16.8763	20.1734	19.0925	20.4169	17.41	18.0076	22.8174	26.4536	26.5379	25.0955	18.3464	15.2564	17.8719	13.2034
Atad2b	ENSMUSG00000052812	49.3657	28.4759	36.3614	24.5571	9.32444	48.1718	62.8155	43.0305	42.9349	33.4391	34.1157	46.4774	48.1696	41.9131	126.757	19.1918	32.2822	32.6409	46.7937	41.6762	37.7702	36.1062	40.9623	36.9682	25.5674	28.5468	40.2893	25.2588	35.8491	43.8272	41.6336	31.3083
Atad3a	ENSMUSG00000029036	0	4.74598	15.3101	4.09284	31.7031	0	15.7039	43.0305	11.9264	42.9931	26.5344	15.4925	25.5015	9.86191	42.2522	35.1849	47.221	50.9577	61.8428	58.6426	75.5951	74.5757	93.5831	84.3882	73.3308	75.4756	97.9563	79.101	73.3134	65.6098	78.2775	64.1362
Atat1	ENSMUSG00000024426	20.7855	45.0868	34.4477	57.2998	31.7031	45.6364	53.3931	32.2729	42.9349	23.885	30.3251	46.4774	31.1685	76.4298	22.5345	35.1849	21.9329	21.9981	23.3987	22.5836	18.4886	20.4734	22.5873	26.9664	18.7142	20.6888	19.1837	21.2691	20.4382	22.698	21.9464	19.8382
Ate1	ENSMUSG00000030850	18.1873	14.2379	49.7577	28.6499	54.0818	17.7475	56.5339	39.4446	19.0822	38.2161	87.1846	34.8581	36.8355	36.9822	36.6186	115.151	21.0323	26.9178	23.9343	34.8164	37.5583	34.4978	42.4869	34.0591	33.1885	32.8912	39.7183	36.7405	32.5059	34.4652	38.4672	34.8472
Atf1	ENSMUSG00000023027	49.3657	21.3569	51.6715	24.5571	44.7573	25.3536	56.5339	28.687	23.8527	26.2736	18.9532	19.3656	53.8366	56.706	50.7027	44.7808	25.0394	32.0695	28.3483	34.8945	37.1149	32.9651	42.1718	38.9558	30.2569	28.4068	32.5625	32.4366	37.111	35.6662	42.7041	37.378
Atf2	ENSMUSG00000027104	75.3476	61.6978	40.1889	45.0213	78.3253	65.9192	65.9562	89.6469	42.9349	64.4896	75.8127	77.4623	124.674	73.9643	92.9549	79.9657	42.2245	47.4058	45.7456	51.8325	61.4075	56.08	57.2388	57.2529	55.4609	51.9769	53.6767	59.1889	59.0716	49.1571	62.5069	50.6035
Atf4	ENSMUSG00000042406	7.79458	9.49197	15.3101	12.2785	14.9191	15.2121	25.1262	14.3435	9.5411	11.9425	41.697	27.1118	14.1675	17.2583	5.63363	12.7945	173.207	180.397	303.938	220.001	220.935	210.356	376.376	271.852	158.227	153.255	346.135	182.797	213.506	232.921	380.631	263.821
Atf6	ENSMUSG00000026663	103.928	42.7138	72.7228	102.321	46.6222	81.1314	50.2524	93.2327	85.8699	62.1011	128.882	92.9548	31.1685	32.0512	78.8708	60.7739	32.8108	34.8141	38.0324	34.972	31.4693	29.889	36.1106	33.5322	45.3526	47.2875	49.8659	43.9563	31.389	27.8461	32.4832	26.8531
Atf6b	ENSMUSG00000015461	176.677	106.785	218.168	208.735	207.003	266.212	204.15	304.799	212.289	171.972	295.67	240.133	167.177	167.652	211.261	275.082	80.7627	93.3385	90.278	91.7996	90.5587	90.652	93.4577	94.2593	93.3345	95.1669	95.3372	83.2233	84.5736	95.6914	81.689	77.564
Atf7	ENSMUSG00000099083	20.7855	37.9679	30.6201	4.09284	37.2978	35.495	43.9708	43.0305	26.238	33.4391	41.697	27.1118	62.3371	51.775	56.3363	28.7877	35.7726	34.0994	40.7826	38.475	50.4491	39.3086	54.0118	45.4143	49.553	42.0641	43.5114	37.3024	58.3699	44.0771	75.4888	41.491
Atf7ip	ENSMUSG00000030213	202.659	158.99	149.273	175.992	199.543	162.263	210.432	286.87	157.428	157.641	265.344	170.417	184.178	199.704	346.468	140.74	48.0445	56.1143	62.8419	62.169	67.9474	63.4278	64.7574	73.3208	54.2112	59.1621	59.5576	59.3857	78.9549	73.9087	75.4422	66.4868
Atg10	ENSMUSG00000021619	0	7.11897	5.74128	0	7.45956	0	3.14077	10.7576	4.77055	11.9425	15.1625	0	0	2.46548	11.2673	38.3835	11.6698	10.706	11.6867	14.702	13.8756	14.1634	14.1293	15.3827	17.975	21.759	21.6359	19.0837	12.278	9.94627	13.6458	15.3214
Atg101	ENSMUSG00000037204	0	2.37299	3.82752	0	0	0	0	0	0	4.77701	0	0	2.8335	2.46548	0	0	78.2576	91.1313	82.2275	74.8244	79.3323	76.7821	81.8438	74.0072	52.6149	46.0013	57.9719	45.0885	68.7741	72.2436	77.6796	52.6638
Atg12	ENSMUSG00000032905	15.5892	21.3569	30.6201	49.1141	50.352	15.2121	50.2524	28.687	9.5411	7.16551	37.9064	34.8581	22.668	46.8441	36.6186	54.3767	32.9975	38.0926	29.5688	35.092	42.1866	40.9699	36.2506	38.4571	33.4291	38.5899	30.9644	37.5154	37.6079	39.6966	35.7016	37.4781
Atg13	ENSMUSG00000027244	18.1873	23.7299	9.56879	32.7427	9.32444	15.2121	12.5631	28.687	4.77055	7.16551	26.5344	19.3656	11.334	17.2583	19.7177	19.1918	32.5781	34.2136	35.4705	37.8002	31.9825	33.4932	35.6253	34.0021	32.8274	32.9643	32.2639	28.8568	34.9439	34.3418	38.1527	28.9112
Atg14	ENSMUSG00000037526	7.79458	2.37299	1.91376	8.18568	18.6489	5.07071	3.14077	3.58587	2.38527	2.3885	3.79064	3.87312	5.66701	4.93095	8.45044	0	4.44049	6.72549	5.62734	7.13633	8.4209	9.87274	9.61915	9.39487	15.6198	15.9098	17.0144	14.9306	11.8931	12.5025	12.4255	11.0119
Atg16l1	ENSMUSG00000026289	0	2.37299	7.65503	20.4642	26.1084	7.60607	3.14077	43.0305	9.5411	16.7195	3.79064	11.6194	42.5026	9.86191	33.8018	12.7945	40.5299	48.1082	51.0784	46.8785	64.3539	61.9805	72.1397	57.0019	56.1793	59.2648	79.6424	55.2608	63.3103	62.8656	71.745	49.7598
Atg16l2	ENSMUSG00000047767	51.9638	45.0868	107.17	73.6712	59.6764	83.6667	47.1116	118.334	71.5582	124.202	64.4408	131.686	36.8355	150.394	115.489	73.5685	122.71	148.172	148.999	160.369	181.782	160.05	176.224	167.323	122.925	130.419	181.075	129.952	174.608	166.337	202.156	156.373
Atg2a	ENSMUSG00000024773	70.1512	71.1897	74.6366	61.3926	65.2711	68.4546	109.927	93.2327	38.1644	100.317	102.347	61.9699	45.3361	49.3095	166.192	63.9726	26.5873	33.4586	35.2148	35.9777	33.7032	40.7532	40.8922	38.5925	31.9481	35.3272	46.901	28.6593	37.4573	34.5228	43.7724	30.5734
Atg2b	ENSMUSG00000041341	7.79458	23.7299	13.3963	8.18568	13.0542	43.101	34.5485	32.2729	9.5411	26.2736	7.58127	34.8581	14.1675	14.7929	45.069	6.39726	12.6538	16.4853	16.4082	16.0607	18.1211	19.7027	22.0976	16.6468	21.0673	21.6218	27.0371	22.46	22.2324	17.0074	23.1348	19.1753
Atg3	ENSMUSG00000022663	2.59819	9.49197	9.56879	12.2785	18.6489	0	3.14077	0	7.15582	0	3.79064	3.87312	2.8335	0	0	3.19863	57.6899	65.7087	59.7295	64.1814	74.4744	75.0235	70.4208	69.5287	58.9795	59.1052	54.77	62.4484	81.1076	79.2314	77.3752	77.3153
Atg4a	ENSMUSG00000079418	12.991	11.865	1.91376	4.09284	0	0	0	0	2.38527	9.55402	11.3719	7.74623	2.8335	4.93095	2.81681	0	14.1579	16.3899	16.8186	13.7163	16.3328	20.0511	16.8741	15.5957	15.5591	16.3576	15.592	18.306	18.9194	15.3233	19.2116	15.6179
Atg4b	ENSMUSG00000026280	7.79458	23.7299	15.3101	12.2785	16.784	17.7475	15.7039	21.5152	21.4675	40.6046	22.7438	30.9849	45.3361	24.6548	22.5345	12.7945	33.4164	37.5241	45.2308	38.3951	43.7203	57.4593	59.5071	53.0093	48.5436	49.4258	58.812	49.9087	58.5742	59.139	68.9164	53.617
Atg4d	ENSMUSG00000002820	28.5801	9.49197	45.9302	20.4642	3.72978	15.2121	28.267	39.4446	4.77055	9.55402	7.58127	19.3656	5.66701	29.5857	47.8858	57.5753	36.1909	45.3568	43.8393	43.8177	45.6491	48.8538	46.1928	46.5762	28.0573	29.22	36.0368	25.2103	42.6731	50.1085	57.0144	36.9974
Atg5	ENSMUSG00000038160	77.9458	149.498	141.618	94.1354	93.2444	109.02	100.505	114.748	107.337	126.591	87.1846	104.574	119.007	108.481	84.5044	156.733	44.6045	48.9209	40.3793	44.3415	46.8358	48.3094	47.6623	43.2591	45.1955	43.911	41.7303	39.2197	43.5444	42.2212	46.494	39.3767
Atg7	ENSMUSG00000030314	36.3747	49.8328	44.0164	57.2998	13.0542	65.9192	40.83	28.687	50.0908	35.8276	45.4876	38.7312	28.335	46.8441	53.5195	9.59589	15.8847	21.6181	20.8934	21.7867	19.6849	21.3441	23.6352	22.6975	20.905	21.9255	24.369	19.9078	19.2686	20.3178	24.0676	23.0613
Atg9a	ENSMUSG00000033124	0	7.11897	0	0	0	0	3.14077	0	4.77055	0	26.5344	0	2.8335	0	2.81681	9.59589	22.5484	30.2122	27.9665	32.0545	23.0795	24.0641	25.428	23.3094	24.4241	25.2848	30.3099	26.6642	19.6291	19.574	23.4573	16.4797
Atic	ENSMUSG00000026192	0	2.37299	3.82752	16.3714	9.32444	22.8182	12.5631	35.8587	16.6969	19.108	30.3251	34.8581	14.1675	22.1893	28.1681	6.39726	22.4027	18.29	26.6038	25.0834	39.0752	28.2943	41.2028	33.1269	39.6662	38.0036	39.8854	41.3254	32.9421	34.2111	37.6282	34.2495
Atl2	ENSMUSG00000059811	5.19638	9.49197	28.7064	4.09284	11.1893	10.1414	15.7039	17.9294	11.9264	14.331	18.9532	42.6043	0	0	28.1681	35.1849	30.7364	32.6112	34.9872	32.3612	29.6227	30.9661	26.9806	29.4308	27.7574	28.4225	29.9345	29.9573	26.2026	22.8398	26.4804	23.3168
Atm	ENSMUSG00000034218	64.9548	49.8328	57.4128	73.6712	59.6764	55.7778	78.5193	129.091	71.5582	64.4896	87.1846	108.447	39.669	76.4298	101.405	70.3698	11.1462	11.3325	14.3378	15.8264	18.1948	16.3614	19.949	19.8372	21.4056	20.7126	24.6045	21.801	16.8534	14.836	18.4561	14.2277
Atmin	ENSMUSG00000047388	0	4.74598	3.82752	8.18568	1.86489	0	3.14077	0	4.77055	0	3.79064	3.87312	0	2.46548	8.45044	0	10.4576	14.6943	13.5076	13.723	12.7158	13.8551	17.9472	14.5363	16.4029	15.6964	20.5746	15.428	15.7227	14.1907	16.5274	13.8047
Atox1	ENSMUSG00000018585	0	4.74598	1.91376	4.09284	5.59467	5.07071	6.28155	0	9.5411	4.77701	0	11.6194	11.334	9.86191	2.81681	0	144.829	154.535	119.205	132.5	122.591	117.582	100.165	114.866	112.66	113.731	85.37	122.716	94.7591	103.375	82.4329	108.367
Atp11b	ENSMUSG00000037400	20.7855	83.0547	32.5339	49.1141	26.1084	45.6364	21.9854	68.1316	85.8699	42.9931	98.5565	46.4774	31.1685	32.0512	56.3363	35.1849	53.9899	60.3897	55.6438	66.6755	66.9576	78.2273	64.6856	79.5204	65.4626	66.1546	72.1251	79.5687	70.8101	62.9234	76.9538	65.1375
Atp11c	ENSMUSG00000062949	0	9.49197	0	16.3714	3.72978	0	6.28155	0	2.38527	0	11.3719	19.3656	25.5015	12.3274	11.2673	0	9.18924	9.76713	9.12578	9.81041	13.574	12.6854	11.7011	13.1515	7.85801	9.1764	8.64494	9.91019	14.2997	11.4421	12.9689	11.0299
Atp13a1	ENSMUSG00000031862	12.991	26.1029	22.9651	32.7427	22.3787	55.7778	21.9854	28.687	42.9349	19.108	30.3251	19.3656	51.0031	59.1715	30.985	54.3767	93.8868	106.669	113.689	116.917	114.6	115.336	127.912	123.207	108.578	119.898	143.732	101.713	116.343	117.058	116.886	89.3153
Atp13a2	ENSMUSG00000036622	41.5711	9.49197	53.5852	130.971	27.9733	98.8789	43.9708	46.6164	47.7055	57.3241	68.2314	58.0968	11.334	17.2583	47.8858	51.1781	179.579	223.753	194.27	217.848	131.421	141.802	139.549	140.338	137.366	153.728	159.126	118.634	130.086	124.215	120.329	99.2937
Atp13a3	ENSMUSG00000022533	0	2.37299	3.82752	0	0	17.7475	0	7.17175	2.38527	0	3.79064	19.3656	0	4.93095	0	6.39726	24.2906	30.375	32.2908	31.2816	33.1181	36.1768	39.0155	46.7395	32.8159	36.1959	36.6629	36.4078	35.2966	27.5869	38.2992	31.992
Atp1a1	ENSMUSG00000033161	0	0	0	0	16.784	0	6.28155	3.58587	0	7.16551	3.79064	0	11.334	2.46548	16.9009	0	29.1851	32.0616	33.3492	27.4756	50.1747	39.2666	59.9785	39.3211	54.9524	44.8958	51.2578	37.4161	48.8306	47.9593	48.6706	45.0353
Atp1b1	ENSMUSG00000026576	0	2.37299	13.3963	40.9284	0	5.07071	3.14077	3.58587	0	0	0	0	0	0	0	0	62.6273	67.6404	69.9575	61.9347	24.5449	26.2867	30.0447	29.4436	0.262624	0.353594	0.511759	0.377843	9.46906	9.74532	13.0866	9.29222
Atp1b3	ENSMUSG00000032412	2.59819	11.865	11.4826	4.09284	11.1893	10.1414	25.1262	10.7576	0	7.16551	3.79064	19.3656	8.50051	14.7929	2.81681	22.3904	84.1375	107.609	95.2833	94.2352	114.777	117.931	115.382	110.88	94.582	90.2068	84.2144	86.7365	102.738	104.672	103.912	97.3959
Atp23	ENSMUSG00000025436	0	9.49197	0	0	0	7.60607	3.14077	10.7576	2.38527	4.77701	7.58127	15.4925	0	2.46548	2.81681	3.19863	16.0662	23.5706	18.8169	19.5226	18.8027	23.6866	23.4912	19.6836	20.8202	21.1624	24.1611	22.0907	19.405	19.8167	16.3462	17.3871
Atp2a2	ENSMUSG00000029467	41.5711	7.11897	13.3963	8.18568	3.72978	12.6768	25.1262	14.3435	19.0822	19.108	53.0689	27.1118	11.334	27.1202	14.0841	0	38.2767	44.4099	44.1804	45.504	52.1486	54.4553	56.7434	52.4768	56.4767	58.7511	72.2856	52.2094	49.8989	40.4063	51.6323	41.6286
Atp2a3	ENSMUSG00000020788	62.3566	170.855	133.963	171.899	95.1093	149.586	100.505	172.122	73.9435	85.9862	113.719	92.9548	56.6701	167.652	107.039	105.555	812.379	1052	930.908	982.548	644.74	745.949	729.69	715.814	632.818	699.83	668.237	603.1	608.321	627.08	606.993	495.592
Atp2b1	ENSMUSG00000019943	51.9638	56.9518	61.2403	65.4855	55.9467	91.2728	116.209	147.021	38.1644	52.5471	72.0221	92.9548	107.673	167.652	101.405	83.1643	40.0142	43.5807	64.0588	55.1009	85.77	85.1341	104.987	90.4962	62.6417	70.7755	72.1697	70.9458	90.916	100.836	102.367	77.0808
Atp2c1	ENSMUSG00000032570	15.5892	11.865	17.2238	32.7427	26.1084	15.2121	18.8446	17.9294	28.6233	28.6621	22.7438	30.9849	17.001	27.1202	16.9009	12.7945	64.4982	71.5489	68.0055	65.7188	68.4005	72.5909	73.894	90.0137	102.57	94.4889	97.8986	94.7412	78.6631	67.0651	73.4553	63.8451
Atp5a1	ENSMUSG00000025428	298.792	339.338	310.029	249.663	415.87	453.829	336.063	469.75	286.233	262.736	303.251	282.738	357.021	322.978	261.964	268.685	434.327	581.312	515.25	518.554	510.73	527.151	623.032	572.987	460.512	468.737	408.538	447.504	515.567	464.351	468.615	475.707
Atp5b	ENSMUSG00000025393	93.5349	85.4277	128.222	90.0425	100.704	212.97	135.053	100.404	155.043	83.5977	155.416	108.447	136.008	142.998	138.024	175.925	725.142	862.663	699.694	798.996	943.226	961.76	916.108	940.894	839.831	782.477	716.259	745.491	908.451	833.331	787.562	840.213
Atp5c1	ENSMUSG00000025781	259.819	410.528	329.166	376.541	378.572	387.909	345.485	451.82	398.341	386.938	246.391	348.581	376.856	357.494	287.315	300.671	271.264	296.659	249.324	248.998	286.431	308.299	293.848	284.546	327.518	324.659	271.742	313.603	274.82	279.65	247.897	289.633
Atp5d	ENSMUSG00000003072	335.167	272.894	355.959	454.305	453.168	499.465	386.315	444.648	419.808	542.191	416.97	526.744	340.02	478.303	332.384	505.383	241.014	286.881	256.34	254.909	308.996	313.472	309.985	319.829	338.343	319.989	284.553	288.916	311.482	306.168	280.281	305.032
Atp5e	ENSMUSG00000016252	0	2.37299	11.4826	4.09284	9.32444	5.07071	6.28155	0	0	0	0	3.87312	0	9.86191	0	0	272.317	265.734	248.793	253.106	361.664	338.614	307.066	329.04	389.247	408.666	296.778	404.6	295.831	317.323	275.937	385.055
Atp5f1	ENSMUSG00000000563	974.322	1739.4	1297.53	1444.77	1644.83	1650.52	1259.45	1584.96	2103.81	2161.6	1478.35	1564.74	1816.28	1390.53	1388.69	1877.59	153.836	198.712	152.683	146.179	165.313	171.671	194.342	198.786	250.616	198.172	175.295	209.496	190.948	165.365	140.278	158.254
Atp5g1	ENSMUSG00000006057	103.928	113.904	141.618	49.1141	130.542	126.768	194.728	68.1316	145.502	167.195	94.7659	147.178	136.008	138.067	59.1531	169.527	51.5879	48.868	23.4869	44.9015	71.2307	42.2739	49.8125	48.5988	60.1238	78.4886	64.0497	98.6181	54.7941	29.3149	61.9814	92.2115
Atp5g2	ENSMUSG00000062683	5.19638	4.74598	32.5339	8.18568	22.3787	12.6768	28.267	10.7576	0	7.16551	22.7438	50.3505	5.66701	29.5857	14.0841	35.1849	38.4102	42.0416	50.7354	44.2043	68.3115	56.2027	72.102	56.2194	85.3505	79.2658	76.9257	80.6338	58.0178	63.3228	60.4734	70.1514
Atp5g3	ENSMUSG00000018770	413.113	353.576	390.407	233.292	593.035	408.192	521.368	294.042	479.44	444.262	401.807	333.088	342.854	419.131	202.811	495.787	349.83	398.12	371.497	350.949	447.564	433.021	451.301	448.777	404.85	414.04	370.698	448.85	362.637	376.923	382.82	422.33
Atp5h	ENSMUSG00000034566	150.695	116.277	162.669	90.0425	190.219	157.192	163.32	89.6469	197.978	162.418	144.044	127.813	150.176	167.652	112.673	179.123	211.528	215.922	176.681	207.025	243.146	245.991	239.724	227.564	245.4	249.346	201.936	248.042	211.833	229.897	201.869	257.745
Atp5j	ENSMUSG00000022890	452.085	339.338	453.561	249.663	538.953	385.374	571.621	164.95	357.791	339.168	219.857	251.753	379.689	318.047	149.291	505.383	215.016	215.856	192.649	194.042	249.074	265.335	229.318	242.174	267.617	286.892	239.605	332.537	216.475	237.716	248.377	281.886
Atp5j2	ENSMUSG00000038690	142.901	161.363	162.669	69.5783	160.38	93.8082	163.32	71.7175	114.493	109.871	140.254	104.574	104.84	140.532	87.3212	92.7602	116.101	115.465	116.138	100.616	119.85	136.829	127.46	123.952	122.422	132.913	104.929	141.573	108.927	122.086	106.927	131.896
Atp5k	ENSMUSG00000050856	5.19638	4.74598	13.3963	8.18568	27.9733	0	15.7039	7.17175	4.77055	0	0	7.74623	2.8335	2.46548	2.81681	9.59589	92.3715	91.2261	70.2803	66.2047	96.4932	90.8238	84.8695	89.5193	76.964	95.281	78.0643	114.594	78.4481	92.2344	82.229	117.531
Atp5l	ENSMUSG00000038717	413.113	251.537	401.889	151.435	468.087	337.202	477.397	103.99	355.406	403.657	303.251	220.768	280.517	357.494	115.489	518.178	45.7862	44.328	42.9407	37.7617	45.5905	51.79	49.7237	43.534	51.2634	55.2028	40.3429	55.8705	43.0573	52.186	38.3771	53.3849
Atp5o	ENSMUSG00000022956	59.7584	59.3248	93.7742	57.2998	136.137	139.445	106.786	57.374	93.0257	57.3241	72.0221	34.8581	99.1726	83.8262	92.9549	156.733	131.908	140.489	122.836	138.213	181.148	169.094	152.16	173.256	158.504	146.14	120.748	147.537	151.278	170.051	144.245	164.673
Atp5s	ENSMUSG00000054894	10.3928	9.49197	13.3963	8.18568	18.6489	20.2828	18.8446	14.3435	26.238	19.108	15.1625	30.9849	5.66701	17.2583	14.0841	15.9931	18.8712	20.7429	18.3279	21.7521	29.3843	37.3838	29.1362	36.4505	31.5639	37.4161	39.6411	37.6232	32.4901	23.7492	27.5125	29.9433
Atp5sl	ENSMUSG00000057229	103.928	149.498	86.1191	135.064	173.435	103.95	150.757	89.6469	62.0171	74.0436	83.394	108.447	127.508	175.049	98.5885	95.9589	108.192	139.674	124.004	134.195	152.222	173.334	169.607	165.21	97.8881	108.686	117.517	95.5643	165.816	150.001	148.33	126.498
Atp6ap1	ENSMUSG00000019087	31.1783	42.7138	36.3614	36.8356	18.6489	50.7071	47.1116	21.5152	45.3202	31.0506	26.5344	11.6194	42.5026	103.55	47.8858	60.7739	331.46	432.16	300.854	351.563	336.708	390.029	352.502	345.057	281.084	337.185	257.145	290.682	375.223	389.893	335.711	367.957
Atp6ap2	ENSMUSG00000031007	0	0	1.91376	0	7.45956	2.53536	3.14077	3.58587	2.38527	0	3.79064	0	0	0	22.5345	6.39726	68.306	78.562	62.5129	63.0843	69.4989	78.4608	64.8678	68.0176	72.479	75.9	66.2805	78.8121	69.9042	62.8971	63.6108	67.1662
Atp6v0a1	ENSMUSG00000019302	122.115	104.412	86.1191	171.899	141.732	119.162	188.446	129.091	73.9435	52.5471	132.672	81.3355	130.341	219.427	236.612	105.555	52.8971	55.5881	56.4277	65.5999	68.1312	69.6778	65.8906	69.4819	30.1081	32.8041	40.984	31.5341	73.6142	69.4172	75.944	57.4144
Atp6v0a2	ENSMUSG00000038023	18.1873	45.0868	15.3101	36.8356	14.9191	35.495	21.9854	21.5152	40.5497	45.3816	68.2314	77.4623	62.3371	29.5857	30.985	25.589	34.578	42.0305	39.4643	43.3185	39.1501	41.143	42.8441	43.7908	59.1536	62.3795	64.1838	54.3498	42.8296	36.8103	43.2582	32.3723
Atp6v0b	ENSMUSG00000033379	83.1421	94.9197	82.2916	32.7427	102.569	93.8082	69.097	107.576	33.3938	59.7126	64.4408	61.9699	79.3381	130.67	126.757	111.952	441.363	544.774	472.609	477.579	440.236	407.449	442.292	419.71	308.175	328.579	384.261	316.862	375.543	431.808	400.421	357.584
Atp6v0c	ENSMUSG00000024121	2.59819	16.6109	5.74128	4.09284	1.86489	12.6768	18.8446	14.3435	9.5411	23.885	18.9532	19.3656	11.334	17.2583	5.63363	6.39726	93.87	102.307	104.109	98.9027	94.8652	100.619	101.77	98.5457	97.5015	89.2394	101.052	89.7697	93.3041	99.1659	108.635	93.8114
Atp6v0d1	ENSMUSG00000013160	88.3385	87.8007	97.6017	139.157	85.7849	96.3435	78.5193	43.0305	42.9349	66.8781	94.7659	108.447	113.34	123.274	104.222	140.74	111.872	134.373	107.54	113.045	112.757	109.514	111.014	115.928	101.75	99.6033	97.6516	96.4049	106.069	101.347	89.7973	100.952
Atp6v0e	ENSMUSG00000015575	67.553	56.9518	38.2752	24.5571	48.4871	63.3839	25.1262	35.8587	35.7791	31.0506	49.2783	23.2387	45.3361	9.86191	36.6186	25.589	352.966	377.417	296.957	338.917	359.342	350.12	315.046	329.103	398.259	360.207	318.693	391.323	328.068	339.619	295.315	329.805
Atp6v1a	ENSMUSG00000052459	28.5801	54.5788	30.6201	98.2282	52.2169	22.8182	31.4077	35.8587	35.7791	31.0506	41.697	19.3656	34.002	19.7238	47.8858	0	26.2197	38.8408	27.476	31.074	33.5533	31.6846	31.4575	30.8982	31.8873	27.8911	28.4986	27.74	31.8193	24.7738	27.0387	22.601
Atp6v1b2	ENSMUSG00000006273	0	2.37299	9.56879	12.2785	5.59467	10.1414	15.7039	0	2.38527	7.16551	0	11.6194	22.668	2.46548	0	0	87.0258	101.018	92.0538	95.7541	100.934	103.365	110.106	108.158	92.5155	86.402	97.6499	77.9105	94.9564	83.9789	83.8079	88.0755
Atp6v1c1	ENSMUSG00000022295	272.81	313.235	227.737	180.085	300.247	314.384	201.009	319.143	281.462	272.29	189.532	267.245	320.186	263.806	259.147	246.294	64.0552	81.3734	59.3257	67.644	79.0762	80.1639	72.5092	71.3333	72.1043	70.7438	61.8499	61.6458	76.1207	75.1413	76.3043	69.8646
Atp6v1d	ENSMUSG00000021114	31.1783	14.2379	42.1027	49.1141	3.72978	35.495	31.4077	17.9294	14.3116	19.108	56.8595	15.4925	34.002	54.2405	56.3363	6.39726	44.2198	46.513	43.0327	43.6027	44.4506	42.5359	47.099	46.6787	40.1255	38.4134	45.6652	42.9711	46.451	39.5278	38.9947	39.3062
Atp6v1e1	ENSMUSG00000019210	15.5892	54.5788	28.7064	28.6499	24.2436	15.2121	28.267	50.2022	14.3116	26.2736	30.3251	11.6194	31.1685	22.1893	36.6186	9.59589	99.5006	109.888	99.1965	101.975	115.846	123.534	112.358	115.031	97.7526	93.8412	92.26	89.4511	107.332	124.743	113.321	116.488
Atp6v1f	ENSMUSG00000004285	10.3928	28.4759	59.3265	24.5571	31.7031	15.2121	37.6893	28.687	71.5582	26.2736	34.1157	46.4774	45.3361	39.4476	36.6186	31.9863	207.655	216.622	220.988	209.527	256.789	249.359	251.379	249.941	241.567	249.789	220.643	247.264	231.607	252.024	250.492	257.108
Atp6v1g1	ENSMUSG00000039105	2.59819	11.865	7.65503	12.2785	11.1893	17.7475	12.5631	10.7576	19.0822	9.55402	11.3719	15.4925	17.001	29.5857	30.985	12.7945	83.7229	89.8978	75.0015	82.5014	75.1586	79.2275	66.2155	73.2005	59.8572	55.9069	50.3264	48.5179	72.1921	80.7496	70.6646	72.4175
Atp6v1h	ENSMUSG00000033793	33.7765	28.4759	42.1027	85.9497	16.784	78.596	40.83	17.9294	23.8527	26.2736	68.2314	65.843	28.335	22.1893	2.81681	6.39726	77.362	83.2098	86.6883	84.3557	95.4577	95.39	107.642	96.9451	103.628	102.819	132.079	109.157	100.697	96.5454	127.732	82.6449
Atp7a	ENSMUSG00000033792	5.19638	4.74598	17.2238	4.09284	1.86489	25.3536	18.8446	7.17175	9.5411	0	22.7438	23.2387	17.001	7.39643	19.7177	12.7945	9.99879	11.5132	11.4678	13.1497	12.4546	12.9332	15.0716	12.3529	15.7398	17.0575	20.481	17.1971	13.6069	10.2279	12.8501	9.57223
Atp8a1	ENSMUSG00000037685	25.9819	11.865	32.5339	36.8356	13.0542	27.8889	31.4077	32.2729	28.6233	31.0506	41.697	23.2387	53.8366	4.93095	16.9009	12.7945	53.3237	60.4868	63.3246	63.9425	56.0774	55.6043	65.9022	64.5143	59.1807	64.0644	65.8825	64.1544	60.8183	52.6945	63.7535	50.8561
Atp8b2	ENSMUSG00000060671	0	9.49197	7.65503	20.4642	9.32444	0	12.5631	7.17175	4.77055	14.331	7.58127	0	5.66701	0	8.45044	15.9931	28.9824	33.2835	40.0429	43.3015	36.0936	37.6274	45.2137	39.2033	33.0951	42.3715	42.1592	34.3466	38.5881	33.4049	51.3889	39.1298
Atp9b	ENSMUSG00000024566	23.3837	16.6109	17.2238	36.8356	20.5138	7.60607	15.7039	17.9294	28.6233	9.55402	49.2783	19.3656	11.334	34.5167	28.1681	12.7945	39.7834	45.8677	44.2841	44.8671	49.9299	55.5488	59.512	54.3521	59.7166	65.7402	70.0847	67.2303	52.3154	51.2725	56.858	48.2678
Atpaf1	ENSMUSG00000028710	7.79458	2.37299	0	8.18568	7.45956	5.07071	3.14077	3.58587	7.15582	14.331	15.1625	0	2.8335	0	5.63363	0	12.0668	11.7279	10.7001	11.3097	13.4629	14.514	14.7867	13.8037	20.18	20.9742	16.79	19.6481	16.0913	12.4462	14.9004	13.1424
Atpaf2	ENSMUSG00000042709	18.1873	49.8328	44.0164	61.3926	78.3253	60.8485	84.8009	64.5457	38.1644	74.0436	56.8595	30.9849	96.3391	93.6881	132.39	15.9931	37.0944	41.5386	38.4464	43.7586	39.5266	49.5062	42.2856	46.7617	39.5002	39.9324	45.8425	38.0147	47.99	42.1022	44.4989	37.1678
Atpif1	ENSMUSG00000054428	2.59819	7.11897	0	20.4642	5.59467	38.0303	6.28155	10.7576	7.15582	9.55402	11.3719	3.87312	17.001	19.7238	0	0	114.925	132.911	113.015	122.178	147.576	141.671	124.768	151.313	145.892	159.724	143.182	166.803	137.271	157.613	132.619	160.219
Atr	ENSMUSG00000032409	12.991	11.865	13.3963	20.4642	55.9467	10.1414	18.8446	53.7881	21.4675	33.4391	45.4876	30.9849	19.8345	44.3786	39.4354	19.1918	18.2424	20.8686	23.6514	20.9032	27.0619	27.258	30.1381	27.7544	28.6186	33.2797	31.5542	34.9174	29.1679	22.6666	29.3268	25.1725
Atraid	ENSMUSG00000013622	25.9819	26.1029	26.7926	16.3714	20.5138	35.495	34.5485	32.2729	40.5497	33.4391	60.6502	23.2387	51.0031	64.1024	47.8858	54.3767	93.5378	104.299	93.7107	97.2534	111.705	108.876	91.6201	104.37	125.724	143.832	129.18	130.579	107.844	116.875	107.005	126.966
Atrip	ENSMUSG00000025646	38.9729	59.3248	101.429	40.9284	63.4062	65.9192	84.8009	14.3435	35.7791	62.1011	90.9753	77.4623	42.5026	59.1715	98.5885	86.363	11.7491	13.9934	15.3634	9.87056	12.2327	15.4627	18.357	19.5813	7.44604	13.9853	10.8959	12.464	17.6075	9.586	17.3576	14.5193
Atrn	ENSMUSG00000027312	18.1873	4.74598	3.82752	8.18568	3.72978	7.60607	15.7039	0	4.77055	0	11.3719	23.2387	8.50051	2.46548	19.7177	0	6.30321	8.52981	7.81273	8.49484	11.4546	9.60984	8.92929	11.5415	7.59535	9.4288	9.52038	12.117	9.90569	12.2781	8.56761	12.2958
Atrx	ENSMUSG00000031229	181.873	220.688	199.031	270.128	169.705	220.576	241.839	326.315	226.601	269.901	473.829	298.23	192.678	187.376	298.582	201.514	130.525	122.944	173.12	178.14	149.584	144.335	200.826	196.505	169.233	200.839	234.856	177.618	149.123	147.481	175.729	133.353
Atxn1	ENSMUSG00000046876	5.19638	0	3.82752	0	0	0	0	0	40.5497	31.0506	60.6502	19.3656	14.1675	0	0	0	0.576215	0.486748	0.671031	0.76988	0.325025	0.487985	0.528057	1.00021	13.6937	19.1229	23.9559	18.9799	0.885153	0.913622	1.11224	1.36705
Atxn10	ENSMUSG00000016541	2.59819	0	1.91376	12.2785	0	0	0	10.7576	0	2.3885	7.58127	0	0	0	0	0	48.2561	55.8471	50.046	52.0119	55.6666	56.2398	59.6496	58.3892	58.8615	53.7162	47.746	52.1879	45.2969	44.6132	46.0341	45.9015
Atxn2	ENSMUSG00000042605	28.5801	35.5949	22.9651	20.4642	18.6489	45.6364	34.5485	32.2729	16.6969	14.331	37.9064	38.7312	36.8355	14.7929	39.4354	0	20.401	22.2427	30.7006	27.6711	30.388	26.87	31.7641	28.4165	27.4968	30.6982	38.5676	46.3492	28.9579	31.4585	53.9359	26.0565
Atxn2l	ENSMUSG00000032637	72.7494	35.5949	89.9466	61.3926	80.1902	88.7374	116.209	114.748	73.9435	57.3241	147.835	116.194	53.8366	54.2405	84.5044	86.363	58.8494	75.434	83.5115	78.1424	85.9619	89.0046	100.896	94.4861	91.9009	83.7554	106.998	87.6187	89.6183	97.689	101.1	82.3038
Atxn3	ENSMUSG00000021189	36.3747	9.49197	30.6201	12.2785	59.6764	22.8182	25.1262	28.687	19.0822	42.9931	37.9064	30.9849	39.669	39.4476	61.9699	41.5822	15.7016	18.511	13.7921	14.7578	16.4186	15.3201	18.5828	15.8694	14.4408	15.2376	17.5923	20.2689	15.7943	14.6671	18.2588	16.9918
Atxn7	ENSMUSG00000021738	25.9819	11.865	7.65503	4.09284	13.0542	10.1414	37.6893	43.0305	14.3116	7.16551	49.2783	19.3656	17.001	7.39643	30.985	19.1918	23.5628	24.5472	30.8359	24.829	28.6973	37.0171	29.953	22.9404	23.2456	26.7953	29.5533	30.4368	25.0483	20.6067	23.3588	19.8149
Atxn7l1	ENSMUSG00000020564	15.5892	30.8489	42.1027	57.2998	33.568	40.5657	25.1262	46.6164	45.3202	35.8276	56.8595	65.843	39.669	73.9643	28.1681	12.7945	29.1208	39.2188	45.1095	37.6212	32.8147	36.8254	43.0281	42.1839	41.2986	46.8292	59.7029	45.9348	37.3743	41.7504	47.1645	34.2636
Atxn7l2	ENSMUSG00000048997	7.79458	7.11897	7.65503	16.3714	16.784	7.60607	25.1262	3.58587	2.38527	2.3885	3.79064	3.87312	17.001	19.7238	14.0841	25.589	11.2934	12.1578	17.5453	14.3665	12.5007	14.8641	16.5427	11.5573	9.96755	10.0601	15.5012	9.18409	11.6228	15.1865	15.3648	12.6184
Atxn7l3	ENSMUSG00000059995	2.59819	0	0	4.09284	0	0	6.28155	14.3435	2.38527	0	3.79064	7.74623	2.8335	0	11.2673	0	13.1891	16.4399	19.7966	17.8686	17.673	17.1497	22.7323	20.0252	15.6391	14.3737	14.8656	15.4644	15.4185	18.1078	19.4541	18.2363
Atxn7l3b	ENSMUSG00000074748	0	0	0	0	0	0	0	3.58587	0	0	0	3.87312	0	0	0	0	43.2046	56.0076	58.2026	53.8076	52.5451	51.7034	65.7424	56.6365	44.2233	47.1058	58.07	43.3962	43.7217	51.4171	54.2497	48.5326
AU019823	ENSMUSG00000059820	12.991	14.2379	17.2238	20.4642	3.72978	22.8182	25.1262	32.2729	4.77055	11.9425	11.3719	19.3656	11.334	9.86191	45.069	12.7945	17.2181	16.1774	22.4522	18.6904	20.7014	21.24	25.7094	23.2142	17.5241	18.7023	25.4583	19.8851	21.1998	22.0836	24.7857	19.4191
AU040320	ENSMUSG00000028830	15.5892	14.2379	36.3614	24.5571	31.7031	27.8889	37.6893	64.5457	9.5411	19.108	37.9064	11.6194	28.335	9.86191	19.7177	15.9931	33.2357	41.6782	39.33	41.9287	44.7341	44.3405	46.2291	40.3065	44.5156	56.9135	44.2183	42.6205	42.0015	46.0572	40.5505	48.4992
AU041133	ENSMUSG00000078435	10.3928	4.74598	7.65503	57.2998	11.1893	20.2828	3.14077	25.1011	21.4675	31.0506	11.3719	15.4925	19.8345	7.39643	16.9009	28.7877	9.13593	12.649	7.09406	9.69831	13.9705	11.5961	9.6045	10.218	12.9554	14.4023	11.6198	14.9798	16.3666	14.6248	14.5875	13.1932
Auh	ENSMUSG00000021460	0	2.37299	0	4.09284	0	0	9.42232	7.17175	4.77055	14.331	3.79064	3.87312	2.8335	7.39643	8.45044	3.19863	55.135	54.2924	64.4626	60.3233	47.1644	54.9502	60.0049	52.1205	50.685	49.6	60.6013	43.4608	46.1042	46.7637	52.4654	45.5367
Aup1	ENSMUSG00000068328	392.327	443.749	566.472	450.213	555.737	504.536	546.494	684.902	484.211	635.342	663.361	635.191	595.036	604.042	704.204	543.767	322.404	374.857	343.374	371.795	370.228	415.703	419.422	424.423	386.759	381.584	487.111	361.211	447.158	455.834	430.774	396.148
Aurkaip1	ENSMUSG00000065990	101.329	166.109	101.429	98.2282	154.786	116.626	69.097	93.2327	133.575	133.756	121.3	100.701	155.843	108.481	78.8708	76.7671	111.086	120.339	112.206	107.329	135.982	146.695	139.562	129.693	130.76	117.722	111.271	120.767	125.735	167.903	118.707	138.698
Aurkb	ENSMUSG00000020897	10.3928	61.6978	34.4477	28.6499	29.8382	45.6364	31.4077	32.2729	33.3938	23.885	18.9532	23.2387	2.8335	12.3274	8.45044	19.1918	22.1606	24.9704	21.5385	26.5438	15.4243	13.1938	15.925	13.4823	10.9932	14.1801	17.4825	14.5995	6.26198	6.96468	4.41395	5.13569
Avl9	ENSMUSG00000029787	23.3837	23.7299	3.82752	32.7427	9.32444	5.07071	0	14.3435	4.77055	19.108	22.7438	15.4925	19.8345	32.0512	16.9009	0	49.6951	59.534	102.451	75.681	71.2495	71.1521	115.694	99.6584	51.9193	62.2619	140.434	88.7455	65.1629	66.4512	111.467	78.1206
AW146154	ENSMUSG00000074166	2.59819	2.37299	1.91376	4.09284	3.72978	2.53536	3.14077	0	16.6969	7.16551	0	0	0	7.39643	2.81681	28.7877	14.4158	12.6497	8.54402	14.8593	10.7272	12.3159	11.5681	8.28581	11.4896	16.8385	14.9134	17.3169	11.7954	10.1965	10.4184	9.54726
AW209491	ENSMUSG00000039182	5.19638	4.74598	3.82752	4.09284	13.0542	2.53536	0	10.7576	0	2.3885	18.9532	3.87312	14.1675	4.93095	5.63363	0	9.01	6.84391	8.07362	6.49503	10.95	10.2231	6.36963	11.1772	13.8997	8.45538	9.90075	13.616	14.4903	11.211	11.0995	12.4136
AW549877	ENSMUSG00000041935	23.3837	26.1029	24.8789	12.2785	9.32444	15.2121	28.267	10.7576	23.8527	28.6621	18.9532	27.1118	14.1675	14.7929	30.985	0	43.0717	48.7527	44.3408	41.4305	42.376	48.697	40.0584	47.3103	41.8037	46.7786	45.7336	49.33	51.7652	38.1624	42.1688	35.5791
Axin1	ENSMUSG00000024182	18.1873	61.6978	44.0164	69.5783	46.6222	25.3536	65.9562	78.8892	64.4024	38.2161	53.0689	69.7161	51.0031	76.4298	53.5195	35.1849	63.7907	78.4277	72.7656	74.7867	80.1846	79.1571	86.6825	85.5772	80.4911	74.528	79.7067	74.6711	82.1552	80.1763	81.8129	78.2513
Azi2	ENSMUSG00000039285	23.3837	40.3409	17.2238	32.7427	9.32444	68.4546	31.4077	64.5457	38.1644	38.2161	102.347	30.9849	19.8345	32.0512	73.2372	6.39726	40.5699	56.8174	45.0585	44.3994	49.7389	50.8862	51.6015	65.4974	81.7376	56.2548	46.9832	46.9154	62.2906	66.6339	78.1253	55.8161
Azin1	ENSMUSG00000037458	25.9819	49.8328	65.0678	81.8568	24.2436	58.3132	59.6747	71.7175	45.3202	47.7701	75.8127	38.7312	39.669	17.2583	132.39	6.39726	57.2619	58.8161	61.1588	62.5437	72.0497	63.2462	83.0919	69.667	54.8151	56.2466	67.2414	56.4925	57.4053	48.9019	65.0267	53.2165
B230219D22Rik	ENSMUSG00000045767	28.5801	9.49197	11.4826	32.7427	29.8382	32.9596	21.9854	32.2729	19.0822	14.331	22.7438	42.6043	34.002	29.5857	30.985	28.7877	24.6367	28.7875	18.4795	22.9852	29.0009	26.6694	21.4081	25.1645	17.0889	19.148	14.5959	19.2247	29.1005	22.9515	19.5552	24.081
B2m	ENSMUSG00000060802	6913.79	8317.34	8456.9	6704.08	8628.84	9030.94	7955.58	6816.75	13569.8	13141.6	8741.21	11592.2	10024.9	9556.19	5901.23	9170.47	3173.59	3446.29	3420.73	3031.38	3502.19	3530.69	3403.87	3558.16	5212.31	5012.5	4023.86	6419.43	3610.44	3890.36	3735.85	4616.1
B3galnt2	ENSMUSG00000039242	0	9.49197	7.65503	4.09284	5.59467	10.1414	6.28155	0	2.38527	11.9425	3.79064	3.87312	0	7.39643	16.9009	3.19863	21.8923	24.4311	26.223	25.3294	27.1184	35.8359	24.4191	30.3921	29.0292	27.9193	27.643	27.4629	35.3281	33.7651	29.1878	29.4929
B3galt4	ENSMUSG00000067370	72.7494	47.4598	47.844	32.7427	59.6764	93.8082	65.9562	71.7175	38.1644	54.9356	18.9532	54.2236	56.6701	39.4476	61.9699	83.1643	19.2563	21.4823	15.8313	17.1022	19.0321	21.1001	12.9113	16.6918	13.6248	14.2656	11.7345	12.4564	17.6157	21.0554	14.2515	15.4489
B3gat3	ENSMUSG00000071649	10.3928	14.2379	22.9651	20.4642	24.2436	17.7475	15.7039	21.5152	4.77055	21.4965	11.3719	11.6194	19.8345	14.7929	30.985	38.3835	45.6525	48.9932	49.4117	48.5352	49.4667	48.0262	56.6635	51.3511	47.8643	42.2111	45.7009	42.9264	56.4059	58.6537	56.3306	52.996
B3gnt2	ENSMUSG00000051650	31.1783	56.9518	40.1889	69.5783	24.2436	65.9192	72.2378	64.5457	35.7791	35.8276	87.1846	46.4774	48.1696	51.775	90.1381	41.5822	84.3115	117.966	103.166	92.0678	82.8777	114.484	109.838	110.621	76.7727	78.4182	104.135	78.8427	98.4685	123.148	101.988	123.949
B3gnt5	ENSMUSG00000022686	153.293	187.466	212.427	171.899	214.462	210.435	207.291	168.536	42.9349	81.2092	106.138	42.6043	167.177	179.98	253.513	153.534	176.502	209.798	206.247	178.767	194.134	201.152	188.015	179.381	56.5078	55.1007	69.8249	51.2964	220.837	191.675	225.192	180.079
B3gnt8	ENSMUSG00000059479	38.9729	97.2927	97.6017	69.5783	33.568	40.5657	62.8155	46.6164	14.3116	14.331	15.1625	34.8581	48.1696	83.8262	67.6035	153.534	99.369	124.959	103.007	111.834	87.2047	91.0893	82.8463	80.5676	27.4099	30.0794	22.9334	25.5825	91.6932	95.8378	84.8978	86.0015
B3gntl1	ENSMUSG00000046605	15.5892	9.49197	15.3101	12.2785	46.6222	38.0303	28.267	28.687	33.3938	47.7701	49.2783	23.2387	36.8355	22.1893	25.3513	19.1918	8.43672	9.03323	9.84762	8.90063	11.5415	11.8145	14.2071	12.4508	14.9615	16.5959	17.7795	14.8068	13.1248	14.4282	16.9669	13.4129
B4galnt1	ENSMUSG00000006731	106.526	54.5788	44.0164	94.1354	188.354	167.333	216.713	240.254	85.8699	143.31	181.951	232.387	215.346	281.064	476.042	467	96.5946	133.803	113.187	137.492	363.541	386.165	371.032	362.428	280.51	299.556	292.034	251.059	564.725	657.633	558.223	492.548
B4galt1	ENSMUSG00000028413	0	0	0	0	7.45956	2.53536	3.14077	0	7.15582	4.77701	7.58127	0	0	0	2.81681	6.39726	30.3801	33.7614	33.0805	37.2283	33.3533	32.9544	42.5376	39.6022	47.962	52.321	54.0321	57.5842	29.6533	28.1809	38.4355	32.1211
B4galt3	ENSMUSG00000052423	49.3657	87.8007	99.5154	85.9497	55.9467	91.2728	75.3785	86.061	90.6404	119.425	87.1846	92.9548	136.008	101.085	109.856	89.5616	49.8116	59.5852	62.6711	66.1223	64.9267	73.0255	74.346	67.2166	59.6647	72.8949	90.9351	77.3796	98.4277	89.2403	103.648	90.6665
B4galt5	ENSMUSG00000017929	20.7855	42.7138	72.7228	65.4855	67.136	35.495	87.9416	60.9599	40.5497	38.2161	64.4408	38.7312	65.1706	49.3095	67.6035	63.9726	16.9711	19.5206	28.0413	24.4619	21.5891	22.1379	27.5326	26.5046	18.0368	18.6277	25.8326	19.9178	27.0156	28.353	32.7211	30.7042
B4galt7	ENSMUSG00000021504	5.19638	35.5949	24.8789	40.9284	31.7031	30.4243	25.1262	10.7576	23.8527	19.108	30.3251	11.6194	25.5015	54.2405	45.069	12.7945	34.7619	45.6447	31.569	43.9567	42.6997	54.2246	39.217	47.1685	31.8596	32.0296	35.8871	26.5933	47.8533	48.7942	47.057	43.6492
B4gat1	ENSMUSG00000047379	5.19638	16.6109	11.4826	12.2785	9.32444	20.2828	31.4077	39.4446	19.0822	7.16551	11.3719	19.3656	8.50051	24.6548	36.6186	9.59589	8.69998	7.22748	8.85524	9.94704	11.0282	10.2136	10.203	10.665	12.7169	15.675	12.5401	13.5135	15.4343	14.22	12.3794	13.6445
B9d2	ENSMUSG00000063439	0	0	1.91376	0	0	0	3.14077	3.58587	4.77055	0	0	3.87312	0	2.46548	0	3.19863	79.4598	83.985	71.267	82.0249	73.1145	78.0018	70.5463	68.3255	62.0129	63.9153	56.5394	59.5503	59.2695	69.3233	68.8684	62.605
Babam1	ENSMUSG00000031820	2.59819	11.865	13.3963	4.09284	24.2436	10.1414	21.9854	28.687	11.9264	11.9425	49.2783	11.6194	5.66701	12.3274	28.1681	22.3904	75.1613	88.501	69.0499	85.0124	92.7191	87.3601	94.1861	94.4661	85.9281	88.2487	79.1403	85.3068	95.6549	103.457	103.45	88.6382
Babam2	ENSMUSG00000052139	46.7675	59.3248	38.2752	61.3926	87.6498	81.1314	78.5193	100.404	90.6404	97.9287	83.394	81.3355	90.6721	71.4988	123.94	76.7671	36.5999	35.5846	35.796	49.6936	46.1932	46.7627	48.0945	47.7706	57.2437	55.3342	58.6546	56.0139	50.423	50.5262	54.1511	46.6473
Bach2	ENSMUSG00000040270	57.1602	59.3248	66.9815	53.2069	65.2711	53.2425	62.8155	64.5457	7.15582	4.77701	37.9064	19.3656	42.5026	32.0512	84.5044	41.5822	84.8592	100.72	134.631	138.046	97.1682	92.1081	127.269	110.887	15.2088	14.041	22.1093	16.3103	89.5439	84.9338	126.891	84.4786
Bad	ENSMUSG00000024959	88.3385	37.9679	45.9302	81.8568	93.2444	48.1718	25.1262	53.7881	59.6319	57.3241	22.7438	46.4774	65.1706	64.1024	19.7177	57.5753	39.488	42.7688	37.5322	36.7836	38.9187	32.8477	31.6025	30.5891	24.1884	22.1512	21.7384	27.262	25.74	31.5263	25.5055	23.235
Bag1	ENSMUSG00000028416	0	2.37299	1.91376	0	14.9191	0	0	0	2.38527	9.55402	11.3719	7.74623	2.8335	4.93095	14.0841	0	113.629	162.54	134.554	128.862	122.4	138.059	126.855	138.418	129.817	105.833	101.438	93.1091	123.499	143.044	113.437	121.299
Bag4	ENSMUSG00000037316	7.79458	11.865	1.91376	4.09284	9.32444	27.8889	9.42232	14.3435	16.6969	11.9425	22.7438	3.87312	8.50051	14.7929	36.6186	19.1918	11.7709	14.1663	14.5387	12.5039	14.835	15.3062	17.4366	15.6986	13.5659	13.4564	13.0569	14.0571	14.6872	14.6874	18.3017	15.9048
Bag5	ENSMUSG00000049792	31.1783	66.4438	51.6715	65.4855	63.4062	30.4243	47.1116	118.334	26.238	42.9931	34.1157	34.8581	96.3391	71.4988	73.2372	63.9726	29.4968	33.1579	38.365	33.2238	42.146	38.6886	49.8487	41.3734	34.2632	30.1955	34.0037	31.3416	43.4507	41.398	45.9257	40.4718
Bag6	ENSMUSG00000024392	122.115	71.1897	135.877	135.064	110.028	83.6667	282.67	286.87	73.9435	107.483	261.554	197.529	102.006	226.824	219.712	195.116	47.0075	62.205	62.772	73.2093	67.0114	69.63	80.0544	67.8358	63.6245	72.1716	79.0485	54.1448	76.7342	65.0096	79.9346	59.5177
Bahd1	ENSMUSG00000040007	28.5801	37.9679	11.4826	32.7427	7.45956	32.9596	3.14077	46.6164	11.9264	28.6621	18.9532	3.87312	36.8355	12.3274	47.8858	9.59589	22.9802	33.2372	31.4204	33.0131	32.9742	35.2639	35.0277	32.9092	21.0067	22.1216	24.8618	19.373	37.0425	35.1343	50.7282	33.8575
Baiap2	ENSMUSG00000025372	10.3928	4.74598	5.74128	12.2785	22.3787	22.8182	6.28155	21.5152	0	2.3885	0	3.87312	19.8345	17.2583	2.81681	9.59589	10.8503	10.9879	9.34339	10.6887	15.5278	15.4803	13.8029	11.6479	3.64887	3.21407	4.42589	3.55748	16.2566	19.6033	15.427	14.1095
Banf1	ENSMUSG00000024844	83.1421	80.6817	84.2054	16.3714	130.542	131.838	94.2232	32.2729	88.2551	93.1517	37.9064	69.7161	68.0041	145.463	33.8018	92.7602	221.093	240.898	201.406	212.656	274.123	258.614	245.328	262.302	215.965	195.947	166.125	215.866	234.168	263.021	209.228	268.817
Bank1	ENSMUSG00000037922	488.46	624.097	646.85	777.64	975.337	958.364	917.106	1072.18	920.716	1039	1213	960.533	963.391	1057.69	1473.19	774.068	539.741	676.941	633.371	684.786	894.921	911.118	913.422	920.679	858.25	910.593	945.422	858.407	994.509	934.769	1071.1	872.428
Banp	ENSMUSG00000025316	12.991	23.7299	32.5339	12.2785	18.6489	27.8889	6.28155	10.7576	31.0086	52.5471	18.9532	15.4925	42.5026	27.1202	61.9699	19.1918	29.684	32.956	32.783	32.2679	27.4217	37.2069	36.62	37.0095	32.0048	35.8953	31.6673	29.6492	36.1188	41.0466	43.7595	41.5241
Bap1	ENSMUSG00000021901	101.329	111.531	80.3779	159.621	108.164	119.162	160.179	175.708	81.0993	102.706	136.463	85.2086	90.6721	91.2227	169.009	143.938	86.131	105.43	99.1191	104.747	95.9296	103.23	113.317	101.461	78.2286	89.2212	96.4097	77.2254	102.591	97.5671	107.777	90.3184
Batf	ENSMUSG00000034266	2.59819	0	3.82752	0	0	0	3.14077	3.58587	0	0	0	0	2.8335	0	2.81681	6.39726	20.598	28.9183	28.4319	33.7552	38.1258	36.2065	34.3923	40.6136	44.9611	36.4577	41.3836	38.1691	47.6912	41.837	43.5774	43.2499
Bax	ENSMUSG00000003873	25.9819	21.3569	76.5503	16.3714	65.2711	55.7778	75.3785	64.5457	16.6969	47.7701	60.6502	30.9849	59.5036	64.1024	30.985	57.5753	157.501	176.536	166.436	167.848	200.078	198.743	209.106	197.94	176.383	180.879	196.472	160.183	186.797	210.731	207.62	189.248
Baz1a	ENSMUSG00000035021	111.722	92.5467	103.343	155.528	126.812	182.546	166.461	125.506	140.731	126.591	246.391	147.178	138.842	192.307	239.429	150.336	44.1216	49.1886	64.6965	57.1934	68.9311	64.5474	83.4374	80.3114	64.8472	66.0521	95.072	71.6133	70.2656	65.5566	83.4461	70.3264
Baz1b	ENSMUSG00000002748	49.3657	30.8489	28.7064	32.7427	61.5413	45.6364	75.3785	68.1316	38.1644	52.5471	75.8127	34.8581	31.1685	46.8441	76.054	19.1918	29.7581	32.3379	38.4089	36.4011	41.5075	39.743	48.5179	47.17	44.9708	41.8275	53.4711	45.2582	44.1652	45.4044	49.1297	47.8244
Baz2a	ENSMUSG00000040054	239.034	272.894	235.392	278.313	253.625	329.596	288.951	304.799	281.462	243.627	398.017	298.23	405.191	288.461	523.927	121.548	50.6681	52.2253	57.1045	59.3746	67.1606	56.8392	61.5866	62.749	64.9673	64.1334	73.8202	62.6788	50.4717	56.2338	66.6664	60.4165
Baz2b	ENSMUSG00000026987	257.221	348.83	371.269	388.82	443.844	471.576	455.412	455.406	400.726	477.701	716.43	495.759	393.857	554.732	687.303	281.479	86.4155	97.1946	125.231	120.376	129.324	127.596	139.998	134.153	142.569	138.267	166.146	133.975	145.548	148.176	170.937	129.697
Bbip1	ENSMUSG00000084957	38.9729	87.8007	59.3265	61.3926	89.5147	50.7071	69.097	71.7175	50.0908	40.6046	60.6502	65.843	104.84	103.55	30.985	51.1781	21.8878	28.8814	26.8915	24.414	26.8127	29.2577	26.1949	28.4296	23.4994	24.606	25.1292	21.6422	24.297	25.8375	30.6361	29.8392
Bbs2	ENSMUSG00000031755	7.79458	0	1.91376	8.18568	24.2436	7.60607	0	0	9.5411	9.55402	7.58127	7.74623	17.001	9.86191	11.2673	9.59589	4.37556	4.68225	3.26502	4.18714	8.01357	8.44391	9.08047	9.77148	13.5946	14.6425	17.9943	16.6223	13.7102	11.6469	17.8541	15.9349
Bbs9	ENSMUSG00000035919	62.3566	92.5467	49.7577	73.6712	128.677	106.485	97.3639	121.92	42.9349	19.108	18.9532	30.9849	138.842	103.55	95.7717	6.39726	31.8707	35.2453	32.2192	38.8317	40.6332	41.2399	37.4857	49.4002	12.7795	12.6725	12.0567	11.8041	30.5548	31.6332	33.224	29.8182
Bbx	ENSMUSG00000022641	44.1693	85.4277	49.7577	85.9497	48.4871	55.7778	56.5339	82.4751	38.1644	78.8207	45.4876	61.9699	79.3381	66.5679	123.94	22.3904	16.3712	18.1596	19.9736	22.0084	31.1966	18.9999	22.384	25.6074	24.8176	23.2502	29.1506	33.5842	21.9814	19.7975	25.9336	32.4303
BC003331	ENSMUSG00000006010	12.991	14.2379	49.7577	12.2785	37.2978	43.101	28.267	10.7576	19.0822	47.7701	11.3719	30.9849	17.001	22.1893	42.2522	15.9931	22.5969	23.2428	22.2527	24.9384	25.5051	27.675	27.5396	27.0533	28.7089	36.8262	27.151	30.2624	27.0692	26.6524	25.6215	23.5266
BC003965	ENSMUSG00000067722	2.59819	14.2379	13.3963	8.18568	13.0542	7.60607	9.42232	0	7.15582	9.55402	3.79064	19.3656	0	2.46548	5.63363	3.19863	21.766	27.1351	25.8463	25.3135	31.3467	30.4604	31.013	29.1376	27.4954	26.5958	28.5556	24.7177	28.6705	32.9482	28.8911	28.0424
BC004004	ENSMUSG00000052712	145.499	189.839	191.376	135.064	149.191	172.404	97.3639	225.91	152.658	217.354	98.5565	185.91	181.344	118.343	163.375	169.527	70.8269	82.156	126.114	113.401	74.5566	67.341	67.3307	67.1528	84.2167	81.2563	75.1334	114.038	67.7946	99.6807	97.8618	62.2494
BC005537	ENSMUSG00000019132	0	0	0	0	0	0	3.14077	0	0	4.77701	3.79064	0	0	9.86191	0	0	11.327	12.9681	19.2667	16.117	20.2482	14.6478	21.6436	18.4907	26.1073	23.9601	27.8708	22.2164	22.1212	18.8627	24.244	20.825
BC005624	ENSMUSG00000026851	38.9729	61.6978	32.5339	49.1141	42.8924	40.5657	47.1116	75.3034	40.5497	54.9356	79.6033	11.6194	68.0041	54.2405	90.1381	35.1849	62.4551	78.3693	74.6571	78.5012	76.6307	83.4346	88.3266	91.2585	73.2006	79.7053	89.7783	77.0732	81.9648	92.378	99.545	85.684
BC017158	ENSMUSG00000030780	10.3928	0	1.91376	0	3.72978	0	3.14077	0	9.5411	9.55402	3.79064	11.6194	2.8335	9.86191	11.2673	0	19.9777	25.4928	22.1247	27.7059	22.519	25.5163	33.9961	28.2165	38.9922	38.3207	46.6026	39.5887	29.0485	25.0589	28.073	26.0454
BC017643	ENSMUSG00000039294	158.49	130.515	162.669	192.364	208.868	248.465	144.476	236.668	119.264	169.584	235.019	178.163	238.014	184.911	247.88	223.904	184.488	223.337	162.476	193.027	220.373	207.311	193.867	207.814	199.991	197.244	171.582	174.782	254.328	225.601	222.839	217.458
BC026585	ENSMUSG00000033488	18.1873	2.37299	13.3963	8.18568	7.45956	0	6.28155	25.1011	33.3938	14.331	15.1625	11.6194	25.5015	9.86191	11.2673	0	3.34526	2.38007	3.42492	3.74837	4.98057	4.2683	3.97914	4.8122	16.4277	11.2911	13.5014	11.1357	3.59923	4.75185	4.85106	4.37243
BC028528	ENSMUSG00000038543	192.266	270.521	246.875	159.621	234.976	223.111	204.15	121.92	443.661	489.643	409.389	476.393	206.846	244.082	154.925	252.692	90.2441	96.5913	82.3644	85.9178	78.8552	105.159	99.3584	82.7056	191.891	174.58	192.493	256.31	72.7088	81.048	80.1724	91.975
BC031181	ENSMUSG00000036299	25.9819	56.9518	34.4477	28.6499	46.6222	35.495	31.4077	32.2729	31.0086	14.331	34.1157	46.4774	28.335	17.2583	30.985	28.7877	110.029	112.289	92.8477	96.8748	110.209	99.5849	87.1478	95.3923	97.6173	96.2064	86.9954	89.3707	105.683	102.164	104.429	112.021
BC035044	ENSMUSG00000090164	0	4.74598	11.4826	16.3714	0	17.7475	21.9854	10.7576	2.38527	4.77701	11.3719	3.87312	2.8335	7.39643	0	0	140.03	155.668	160.398	160.361	105.265	102.021	127.625	112.816	90.2738	88.4897	80.0966	90.681	59.2046	46.9307	57.1397	58.9731
BC147527	ENSMUSG00000094796	5.19638	9.49197	9.56879	12.2785	3.72978	10.1414	9.42232	3.58587	4.77055	9.55402	22.7438	11.6194	0	0	5.63363	0	73.5411	79.3483	73.7634	85.559	40.0256	42.0027	50.8571	46.0278	56.5716	59.7422	57.1851	52.6814	10.9323	10.4473	12.4512	12.0969
Bcap29	ENSMUSG00000020650	2.59819	16.6109	11.4826	20.4642	7.45956	5.07071	6.28155	14.3435	16.6969	11.9425	53.0689	3.87312	5.66701	17.2583	28.1681	51.1781	32.4333	30.3466	23.3038	32.8808	53.6517	48.5514	47.3071	49.6063	78.1935	79.4392	69.6481	84.2736	52.9661	45.5785	38.4933	45.1769
Bcap31	ENSMUSG00000002015	12.991	45.0868	21.0513	32.7427	14.9191	58.3132	18.8446	21.5152	26.238	28.6621	56.8595	42.6043	22.668	36.9822	28.1681	15.9931	263.482	328.19	262.41	286.887	293.445	331.919	277.021	282.926	322.411	329.162	254.491	272.503	316.188	369.441	280.055	286.255
Bcar3	ENSMUSG00000028121	114.32	92.5467	89.9466	126.878	113.758	101.414	160.179	172.122	205.134	255.57	420.761	244.006	82.1716	123.274	239.429	243.096	76.4328	86.2367	95.0305	99.3987	126.982	128.699	161.023	140.639	256.649	265.082	300.147	236.239	152.252	149.362	180.06	147.403
Bcas2	ENSMUSG00000005687	148.097	180.347	164.583	192.364	192.084	212.97	172.742	222.324	190.822	217.354	216.066	197.529	170.01	263.806	267.597	175.925	73.4826	89.2104	94.5516	94.5771	93.7286	80.4321	108.584	96.169	98.8638	81.6981	105.433	85.341	93.1504	86.8264	96.5889	90.9363
Bcas3	ENSMUSG00000059439	2.59819	33.2219	36.3614	12.2785	18.6489	40.5657	34.5485	43.0305	16.6969	52.5471	26.5344	19.3656	51.0031	34.5167	50.7027	44.7808	23.1138	34.2231	35.8102	41.1001	25.5865	31.7765	32.4391	32.8287	34.3555	35.7628	38.9898	32.8585	30.6411	30.0442	32.8986	28.0244
Bcat2	ENSMUSG00000030826	15.5892	9.49197	9.56879	8.18568	9.32444	17.7475	15.7039	17.9294	9.5411	16.7195	30.3251	3.87312	31.1685	29.5857	25.3513	41.5822	30.1702	39.4868	31.1214	37.2968	46.735	48.2643	45.3744	47.5931	37.792	40.5078	40.3093	38.9854	54.8513	53.4379	53.3004	48.0257
Bccip	ENSMUSG00000030983	12.991	30.8489	38.2752	24.5571	13.0542	30.4243	34.5485	53.7881	9.5411	35.8276	37.9064	23.2387	25.5015	27.1202	28.1681	15.9931	121.805	142.536	110.011	135.282	162.149	162.193	153.423	170.295	153.853	145.597	145.391	136.315	153.505	157.087	158.534	157.521
Bcdin3d	ENSMUSG00000037525	0	0	0	0	16.784	0	0	0	0	0	3.79064	0	0	0	0	0	13.8335	19.4821	11.9727	14.1117	18.7929	21.042	13.124	20.6463	21.7582	18.9526	17.9766	19.5085	23.8419	24.6368	17.2987	22.5934
Bckdha	ENSMUSG00000060376	10.3928	33.2219	11.4826	8.18568	14.9191	5.07071	18.8446	25.1011	14.3116	0	11.3719	23.2387	11.334	4.93095	14.0841	12.7945	80.6085	90.2911	84.695	85.1975	79.1495	72.2814	76.3882	77.4747	59.5237	54.1958	55.2982	45.4421	63.9342	64.2187	61.1692	52.675
Bckdhb	ENSMUSG00000032263	2.59819	2.37299	5.74128	24.5571	3.72978	5.07071	15.7039	7.17175	4.77055	7.16551	22.7438	3.87312	0	7.39643	5.63363	6.39726	7.53145	9.33379	10.5101	9.91098	14.446	11.7394	15.589	12.0356	12.8041	12.5708	15.5663	12.1836	9.57091	12.6082	12.6621	8.6223
Bckdk	ENSMUSG00000030802	31.1783	9.49197	13.3963	20.4642	18.6489	22.8182	28.267	46.6164	14.3116	23.885	30.3251	19.3656	0	9.86191	28.1681	25.589	55.4124	56.6848	49.733	51.2891	44.7609	54.6587	50.3562	49.1849	45.5609	53.3753	39.9515	45.3788	44.7998	59.9525	45.198	43.433
Bcl10	ENSMUSG00000028191	0	0	1.91376	0	0	0	3.14077	0	0	0	0	0	0	0	0	0	93.1296	109.696	112.543	109.746	128.938	129.872	147.132	139.537	100.86	97.0447	115.405	95.5573	141.555	139.739	170.663	138.906
Bcl11a	ENSMUSG00000000861	205.257	111.531	304.288	294.685	221.922	187.616	285.81	265.355	145.502	205.411	288.088	290.484	138.842	303.254	230.979	169.527	115.416	141.229	155.982	133.4	156.067	164.52	171.242	176.831	139.178	143.68	151.595	149.028	164.542	149.134	170.853	162.089
Bcl2	ENSMUSG00000057329	7.79458	16.6109	22.9651	20.4642	29.8382	17.7475	37.6893	86.061	47.7055	76.4321	83.394	85.2086	48.1696	36.9822	70.4204	35.1849	21.2031	27.8873	27.6957	36.2811	70.2156	66.1009	75.8615	78.3771	73.4444	82.5301	91.6732	78.2833	74.5347	66.1203	87.8359	65.4663
Bcl2a1b	ENSMUSG00000089929	0	0	1.91376	4.09284	1.86489	0	3.14077	3.58587	2.38527	9.55402	18.9532	0	14.1675	9.86191	2.81681	0	10.9567	14.7301	16.988	16.1998	38.8862	44.9983	35.1152	42.3483	105.176	114.04	145.18	112.569	57.6737	49.8743	74.6386	61.5044
Bcl2a1d	ENSMUSG00000099974	0	0	0	0	0	0	0	0	2.38527	0	3.79064	3.87312	0	0	0	0	3.78721	5.65154	5.14096	5.66701	14.8555	14.0009	13.2245	15.65	39.136	42.9642	47.7121	37.6082	20.665	19.5746	25.3996	23.914
Bcl2l11	ENSMUSG00000027381	2.59819	2.37299	1.91376	0	0	0	3.14077	0	0	7.16551	7.58127	0	2.8335	0	11.2673	0	17.9972	15.8172	32.6203	23.0708	21.1178	19.7141	36.2125	27.3407	27.4226	33.9345	58.5829	30.992	23.72	22.2226	46.4369	25.5719
Bcl2l12	ENSMUSG00000003190	49.3657	87.8007	84.2054	98.2282	59.6764	93.8082	59.6747	107.576	95.411	100.317	132.672	81.3355	85.0051	64.1024	64.7867	73.5685	37.4126	36.8244	29.3218	32.4731	34.9389	35.0669	34.7405	38.8517	40.6779	51.646	37.1645	44.4766	30.8768	35.9705	35.8413	28.1679
Bcl2l13	ENSMUSG00000009112	0	11.865	3.82752	4.09284	1.86489	0	3.14077	0	4.77055	0	3.79064	11.6194	14.1675	27.1202	8.45044	0	19.7677	19.3924	17.5718	23.0047	17.6425	21.8262	18.0472	22.6061	20.7071	20.5622	19.9707	15.8753	17.1518	16.6893	19.7719	16.6428
Bcl3	ENSMUSG00000053175	10.3928	7.11897	24.8789	20.4642	33.568	12.6768	50.2524	39.4446	7.15582	2.3885	18.9532	15.4925	22.668	32.0512	81.6876	60.7739	61.4305	76.3611	65.9649	81.1414	103.52	98.5479	102.241	101.242	60.4613	50.0752	61.1013	53.0283	107.151	103.836	102.603	94.2959
Bcl6	ENSMUSG00000022508	0	18.9839	0	8.18568	18.6489	10.1414	28.267	32.2729	0	2.3885	7.58127	0	19.8345	12.3274	42.2522	0	30.5767	33.7991	32.2476	31.8681	67.781	72.8685	62.3537	67.5038	20.7571	19.8402	20.2364	17.1086	69.1767	74.1822	75.5789	60.7156
Bcl7a	ENSMUSG00000029438	83.1421	40.3409	65.0678	40.9284	20.5138	68.4546	47.1116	25.1011	59.6319	16.7195	72.0221	42.6043	17.001	32.0512	28.1681	15.9931	52.0373	52.6078	63.7771	62.9439	31.1327	31.6592	37.2162	36.462	50.8934	53.9769	60.8513	52.0327	22.8316	22.457	23.6152	22.1828
Bcl7b	ENSMUSG00000029681	67.553	90.1737	70.8091	81.8568	52.2169	109.02	62.8155	75.3034	54.8613	90.7632	94.7659	77.4623	39.669	101.085	104.222	121.548	81.1375	101.435	86.0423	77.1042	89.904	107.241	101.57	88.5774	95.1692	86.0164	84.0306	87.0888	95.6189	124.206	92.4463	87.1857
Bcl7c	ENSMUSG00000030814	0	0	0	8.18568	0	0	0	0	0	0	11.3719	3.87312	0	12.3274	0	0	27.2264	20.959	22.3435	25.6775	30.6882	26.5367	25.5083	29.1435	25.6984	21.024	25.4083	24.6913	27.3995	33.5336	28.0294	28.1367
Bcl9	ENSMUSG00000038256	25.9819	14.2379	11.4826	16.3714	9.32444	38.0303	47.1116	71.7175	40.5497	57.3241	79.6033	34.8581	59.5036	69.0334	70.4204	6.39726	8.87721	8.54961	10.9221	9.66971	16.2569	15.586	17.8629	21.817	27.2764	23.3816	29.3369	24.7171	17.3714	27.0281	19.9476	23.8464
Bcl9l	ENSMUSG00000063382	0	0	0	8.18568	1.86489	2.53536	3.14077	3.58587	0	0	3.79064	0	0	2.46548	5.63363	0	4.48414	5.06704	8.89282	6.28151	10.5554	11.3995	13.0293	12.0311	14.3271	12.4623	18.1358	15.2085	16.4586	14.8113	19.6011	16.3369
Bclaf1	ENSMUSG00000037608	132.508	161.363	199.031	130.971	220.057	256.071	226.136	276.112	231.372	191.08	295.67	383.439	212.513	271.202	340.835	147.137	78.8821	91.6738	94.627	86.5173	111.674	97.8863	109.936	107.051	113.089	130.117	159.095	141.428	114.337	107.49	128.569	109.473
Bcor	ENSMUSG00000040363	72.7494	47.4598	44.0164	57.2998	48.4871	27.8889	69.097	17.9294	28.6233	64.4896	45.4876	38.7312	17.001	61.6369	92.9549	15.9931	33.1895	48.7135	39.3774	40.3538	33.2939	33.8646	39.6267	35.193	32.792	31.8875	34.8672	31.2892	29.1358	26.9149	28.9743	27.059
Bcs1l	ENSMUSG00000026172	7.79458	4.74598	5.74128	24.5571	13.0542	17.7475	18.8446	3.58587	33.3938	21.4965	22.7438	3.87312	5.66701	0	33.8018	15.9931	12.7217	10.7267	11.8424	14.9986	14.8165	17.1074	20.9473	18.5382	24.7951	21.9128	22.8446	18.3134	18.3229	20.5037	18.1125	20.2483
Bdp1	ENSMUSG00000049658	44.1693	14.2379	59.3265	53.2069	83.92	88.7374	141.335	57.374	62.0171	62.1011	121.3	73.5892	76.5046	54.2405	78.8708	38.3835	11.5511	12.7174	20.4971	15.0354	20.3635	13.7406	23.0868	16.6891	12.4073	15.1492	20.4558	15.1401	16.5824	15.3961	21.985	17.0943
Becn1	ENSMUSG00000035086	25.9819	18.9839	44.0164	12.2785	42.8924	10.1414	34.5485	50.2022	31.0086	31.0506	37.9064	46.4774	42.5026	32.0512	16.9009	22.3904	156.876	275.136	189.413	198.652	191.488	198.109	189.838	178.517	166.477	247.51	182.577	154.357	176.908	165.049	250.086	159.807
Bend5	ENSMUSG00000028545	7.79458	4.74598	19.1376	16.3714	13.0542	27.8889	34.5485	17.9294	9.5411	14.331	15.1625	11.6194	17.001	27.1202	14.0841	63.9726	77.6385	86.6832	83.3485	82.9757	113.812	123.38	128.376	132.038	81.5417	81.2275	99.4062	71.5623	121.149	143.668	131.454	117.945
Bet1	ENSMUSG00000032757	59.7584	54.5788	28.7064	32.7427	50.352	50.7071	15.7039	21.5152	40.5497	33.4391	26.5344	27.1118	65.1706	39.4476	16.9009	22.3904	32.4126	29.9375	26.1075	28.677	29.851	23.8444	28.0818	26.4882	28.2489	26.501	23.5256	33.4968	26.9888	22.4311	25.0975	26.1208
Bet1l	ENSMUSG00000025484	33.7765	30.8489	42.1027	28.6499	33.568	45.6364	47.1116	35.8587	28.6233	16.7195	45.4876	30.9849	19.8345	41.9131	30.985	47.9794	26.3649	28.6199	28.6126	27.9163	33.4806	30.9464	29.3777	32.1722	27.4313	30.6747	36.5075	32.0705	31.3745	41.1507	44.5009	38.7768
Bex3	ENSMUSG00000046432	10.3928	7.11897	3.82752	4.09284	13.0542	5.07071	3.14077	3.58587	7.15582	9.55402	3.79064	7.74623	5.66701	17.2583	2.81681	6.39726	17.5941	19.8153	22.9987	22.8982	16.8266	16.6311	22.6521	20.7256	22.3466	21.8872	30.3266	23.1683	24.6917	21.5558	22.9874	25.9368
Bfar	ENSMUSG00000022684	49.3657	59.3248	38.2752	53.2069	35.4329	65.9192	31.4077	75.3034	50.0908	66.8781	64.4408	58.0968	36.8355	12.3274	30.985	28.7877	47.0864	53.5957	49.1132	55.8326	59.7621	54.9887	59.6811	58.3561	69.5217	66.5876	64.5758	72.9669	59.3579	52.0751	51.2015	52.476
Bfsp2	ENSMUSG00000032556	171.481	170.855	176.066	159.621	136.137	101.414	87.9416	114.748	174.125	217.354	117.51	143.305	181.344	184.911	78.8708	207.911	43.7975	41.1541	52.2382	50.051	51.2888	48.5813	54.9659	54.4498	59.1207	55.9384	56.3907	55.4759	57.9724	77.4234	57.5012	82.2041
Bhlhe40	ENSMUSG00000030103	10.3928	26.1029	42.1027	12.2785	22.3787	17.7475	69.097	57.374	14.3116	19.108	117.51	23.2387	28.335	7.39643	59.1531	12.7945	32.9011	38.4581	63.399	46.5131	46.8122	44.0043	100.634	49.7248	34.3222	32.3666	109.639	28.185	22.3406	20.4666	48.8364	20.8911
Bhlhe41	ENSMUSG00000030256	0	4.74598	0	0	9.32444	0	3.14077	17.9294	2.38527	0	11.3719	0	0	0	0	0	22.2753	22.2388	35.1499	24.4427	10.6633	7.83645	18.5057	11.3597	4.62471	5.41128	7.94073	4.75195	1.86619	2.07987	6.36083	1.5523
Bicd2	ENSMUSG00000037933	0	2.37299	0	4.09284	0	0	3.14077	10.7576	2.38527	0	15.1625	0	0	0	0	0	26.3718	27.8828	31.1116	31.4956	21.5753	21.9237	29.6196	26.7599	22.1031	24.6619	26.0478	20.8772	20.5414	17.3708	19.0983	20.8001
Bicra	ENSMUSG00000070808	28.5801	14.2379	42.1027	28.6499	57.8116	48.1718	37.6893	57.374	14.3116	14.331	49.2783	42.6043	36.8355	56.706	47.8858	3.19863	10.0307	12.2872	19.1204	15.5334	12.6767	11.0263	18.7827	19.2646	8.13834	10.1174	11.4996	9.71088	11.7041	15.6369	17.7397	14.526
Bicral	ENSMUSG00000036568	18.1873	2.37299	13.3963	12.2785	9.32444	20.2828	31.4077	46.6164	23.8527	16.7195	26.5344	27.1118	14.1675	27.1202	47.8858	9.59589	23.2319	31.6185	30.8751	31.9304	34.3903	36.7388	37.1125	37.6161	28.723	29.8647	33.4856	29.0569	38.997	37.9427	39.2333	33.4506
Bid	ENSMUSG00000004446	46.7675	56.9518	28.7064	32.7427	57.8116	78.596	56.5339	39.4446	162.199	136.145	125.091	166.544	70.8376	54.2405	47.8858	54.3767	50.9029	58.3912	58.3728	69.6321	84.8957	85.4988	89.3797	89.8987	208.013	198.613	192.757	194.254	63.8475	68.6578	64.3164	67.4693
Bin1	ENSMUSG00000024381	176.677	268.148	206.686	200.549	276.004	278.889	298.373	311.971	407.882	465.758	344.948	371.819	512.864	448.717	383.087	530.972	186.32	234.38	203.84	214.493	267.169	279.293	264.885	274.661	315.75	303.784	299.048	268.287	323.231	334.054	309.711	314.578
Bin2	ENSMUSG00000098112	57.1602	52.2058	59.3265	45.0213	83.92	73.5253	97.3639	89.6469	78.7141	57.3241	79.6033	89.0817	124.674	170.118	157.742	89.5616	115.664	165.319	126.045	164.495	206.555	243.73	209.288	236.757	182.555	204.133	199.392	192.373	292.942	289.725	262.898	249.423
Bin3	ENSMUSG00000022089	213.052	315.608	206.686	196.456	179.029	205.364	103.645	261.769	133.575	183.915	159.207	116.194	172.844	160.256	169.009	150.336	94.9866	112.944	100.651	108.462	97.7288	103.042	99.4759	98.9339	86.029	86.5106	82.3657	80.5963	78.3837	85.3739	78.7586	78.7231
Birc2	ENSMUSG00000057367	98.7313	104.412	110.998	139.157	124.948	103.95	131.912	175.708	109.723	133.756	98.5565	108.447	107.673	101.085	205.627	111.952	71.2396	81.9162	75.0951	89.2818	84.6171	91.5852	118.864	90.9426	93.5958	84.7947	106.397	92.659	91.5013	93.0288	117.182	96.8685
Birc3	ENSMUSG00000032000	187.07	196.958	176.066	175.992	203.273	230.717	226.136	247.425	126.42	140.922	174.369	147.178	238.014	187.376	284.498	335.856	179.049	222.764	215.023	212.732	247.265	250.191	259.61	260.5	193.521	214.482	222.575	210.136	261.324	268.868	280.33	264.112
Birc5	ENSMUSG00000017716	0	28.4759	15.3101	28.6499	5.59467	7.60607	0	7.17175	7.15582	4.77701	0	0	0	0	2.81681	0	13.5591	14.0847	16.5573	23.4408	5.81854	4.78878	7.86781	6.22907	3.84135	5.66967	5.37524	6.91037	0	0.406891	1.20453	1.12772
Birc6	ENSMUSG00000024073	257.221	256.283	338.735	392.913	359.924	301.707	417.723	491.265	298.159	339.168	595.13	379.565	274.85	350.098	515.477	223.904	29.6844	33.9174	44.4701	42.2368	43.8094	44.9431	53.4845	56.5955	57.3204	61.0107	73.6712	69.1131	45.4829	45.3358	54.4122	55.3389
Blcap	ENSMUSG00000067787	0	4.74598	3.82752	0	0	0	0	0	0	2.3885	0	0	0	0	0	0	12.0378	13.4719	11.0463	14.3167	16.3229	15.849	16.1295	14.7566	21.2267	14.3223	15.0887	13.1926	17.4012	19.0997	15.3823	17.104
Blk	ENSMUSG00000014453	119.517	158.99	141.618	196.456	190.219	149.586	182.165	204.395	200.363	246.016	250.182	321.469	215.346	192.307	208.444	204.712	364.857	427.626	375.067	403.232	410.977	412.076	403.298	397.857	709.823	697.701	694.436	668.792	403.966	388.98	384.935	376.329
Blm	ENSMUSG00000030528	20.7855	7.11897	15.3101	24.5571	5.59467	10.1414	9.42232	35.8587	16.6969	23.885	15.1625	3.87312	5.66701	14.7929	8.45044	0	7.1831	8.90971	8.015	6.39323	8.90672	9.45555	8.28702	8.57109	11.3222	13.1885	10.8842	10.4193	9.88303	9.11892	8.44313	6.65909
Blmh	ENSMUSG00000020840	51.9638	35.5949	51.6715	40.9284	63.4062	55.7778	69.097	78.8892	47.7055	50.1586	60.6502	100.701	76.5046	51.775	39.4354	28.7877	50.7489	68.3453	57.443	63.1047	55.9169	62.5837	58.4144	60.2593	55.6558	62.8338	50.7918	48.7118	47.8453	51.1499	50.9407	48.2692
Blnk	ENSMUSG00000061132	483.264	531.55	505.232	519.791	518.439	481.718	599.888	552.225	837.231	876.581	932.496	890.817	521.365	549.801	718.288	383.835	352.719	429.921	418.64	426.348	367.878	386.645	413.683	397.612	653.252	688.51	745.111	652.795	432.529	419.443	468.173	412.189
Bloc1s1	ENSMUSG00000090247	140.302	109.158	191.376	61.3926	177.164	101.414	172.742	68.1316	190.822	143.31	117.51	89.0817	104.84	120.808	50.7027	236.699	127.032	116.714	98.9228	109.183	122.315	109.695	107.397	124.547	119.987	120.651	93.6364	108.813	113.07	137.086	105.894	123.07
Bloc1s2	ENSMUSG00000057506	23.3837	30.8489	61.2403	45.0213	72.7307	48.1718	59.6747	71.7175	26.238	31.0506	45.4876	58.0968	39.669	51.775	14.0841	47.9794	58.3687	67.9642	67.7739	66.4563	66.3617	62.6432	72.6431	69.4391	74.0345	79.9461	91.2618	80.2758	58.3478	61.0379	69.9717	65.3429
Bloc1s6	ENSMUSG00000005804	41.5711	18.9839	13.3963	16.3714	11.1893	50.7071	28.267	14.3435	14.3116	38.2161	15.1625	11.6194	28.335	9.86191	19.7177	12.7945	31.1098	40.8894	31.4773	33.5258	33.0406	41.7502	37.0542	38.5985	39.5451	29.0626	32.9083	36.2498	38.7311	42.0739	33.9625	37.6909
Blvra	ENSMUSG00000001999	18.1873	16.6109	24.8789	40.9284	5.59467	38.0303	31.4077	28.687	26.238	33.4391	22.7438	34.8581	65.1706	24.6548	61.9699	19.1918	19.3371	24.1394	19.3399	23.9495	33.9342	33.1927	28.2822	34.2947	35.3597	35.1886	36.1676	32.253	35.3875	36.5758	37.6085	35.5874
Blvrb	ENSMUSG00000040466	46.7675	23.7299	47.844	16.3714	26.1084	5.07071	59.6747	35.8587	7.15582	21.4965	18.9532	15.4925	31.1685	39.4476	25.3513	38.3835	145.683	161.794	139.451	139.095	159.219	150.493	156.65	152.616	62.5371	57.8722	54.8434	58.1197	147.135	137.866	132.672	140.553
Blzf1	ENSMUSG00000026577	18.1873	30.8489	36.3614	40.9284	22.3787	22.8182	9.42232	35.8587	19.0822	19.108	41.697	27.1118	28.335	14.7929	22.5345	19.1918	18.9711	21.7323	17.4008	21.1977	22.9081	25.1195	23.3853	23.3488	19.8029	21.5147	22.8383	21.9382	24.562	22.1817	24.0677	22.8839
Bmf	ENSMUSG00000040093	0	0	3.82752	0	1.86489	0	0	0	0	0	0	0	2.8335	2.46548	5.63363	3.19863	17.8079	22.4361	20.2907	18.6371	14.1278	15.7195	17.9334	15.108	4.5277	6.60992	3.61628	3.89903	11.6584	12.6839	16.5744	11.8908
Bmi1	ENSMUSG00000026739	0	4.74598	9.56879	4.09284	13.0542	5.07071	3.14077	10.7576	0	4.77701	0	7.74623	0	4.93095	11.2673	3.19863	16.2757	18.3388	18.1969	17.7947	32.2325	30.8303	31.342	28.1353	39.3997	41.0062	35.5673	40.6229	37.2042	24.4028	36.5783	28.6115
Bmp2k	ENSMUSG00000034663	12.991	7.11897	26.7926	16.3714	63.4062	55.7778	40.83	71.7175	109.723	93.1517	155.416	154.925	87.8386	61.6369	143.658	35.1849	26.9466	30.5316	30.0366	28.9231	66.5875	63.2154	69.7405	64.2221	169.623	153.863	164.077	156.423	92.4144	75.4282	96.108	82.948
Bms1	ENSMUSG00000030138	23.3837	21.3569	15.3101	61.3926	46.6222	17.7475	40.83	35.8587	19.0822	47.7701	26.5344	34.8581	8.50051	51.775	64.7867	6.39726	36.0309	43.627	39.8816	41.9786	49.182	49.5935	52.2084	46.9758	42.8776	38.9847	47.3415	42.9604	54.1776	47.3666	57.1558	48.748
Bmyc	ENSMUSG00000049086	96.1331	16.6109	151.187	77.764	315.166	124.232	323.5	308.385	164.584	410.823	291.879	495.759	93.5056	576.922	529.561	1090.73	21.0751	22.1876	25.1817	20.3507	91.7349	79.6677	64.4456	87.149	106.192	119.083	97.3842	92.513	124.248	150.074	129.396	129.103
Bnip1	ENSMUSG00000024191	103.928	97.2927	103.343	61.3926	27.9733	73.5253	69.097	39.4446	42.9349	50.1586	53.0689	42.6043	42.5026	66.5679	11.2673	41.5822	71.4705	79.5985	80.776	76.4779	80.526	75.5378	79.0138	86.9723	82.0513	78.9792	86.4575	71.0846	72.2636	71.0725	71.7787	74.4616
Bnip2	ENSMUSG00000011958	31.1783	9.49197	19.1376	8.18568	5.59467	27.8889	15.7039	7.17175	11.9264	11.9425	18.9532	27.1118	2.8335	24.6548	11.2673	44.7808	79.2627	105.986	89.361	88.6337	95.6645	100.815	94.4511	90.3243	90.811	88.9481	96.8968	90.6229	117.192	95.9239	87.2061	96.8408
Bnip3	ENSMUSG00000078566	0	0	0	0	0	0	0	0	0	0	0	0	2.8335	9.86191	0	0	6.58152	6.35447	5.50474	7.22105	10.2992	14.0308	10.3465	10.3074	8.00055	5.44797	6.74312	5.53972	11.6023	12.3658	13.7726	12.1601
Bnip3l	ENSMUSG00000022051	44.1693	90.1737	68.8953	53.2069	39.1627	119.162	47.1116	46.6164	33.3938	59.7126	49.2783	30.9849	65.1706	69.0334	19.7177	51.1781	40.7754	49.1626	43.6894	41.6125	43.8564	44.4766	40.4455	43.9793	39.4764	32.1174	32.9526	32.3547	43.4195	49.7579	40.4599	39.8723
Bod1	ENSMUSG00000044502	2.59819	0	7.65503	0	0	0	0	0	0	2.3885	3.79064	3.87312	0	0	0	0	16.6538	21.3251	22.1614	19.364	21.5073	24.3246	28.1935	23.3636	20.4952	23.0174	22.7293	22.3786	27.7337	23.9007	30.2322	23.591
Bod1l	ENSMUSG00000061755	12.991	16.6109	15.3101	36.8356	41.0276	27.8889	37.6893	71.7175	21.4675	45.3816	49.2783	11.6194	36.8355	91.2227	47.8858	54.3767	27.8798	22.9268	31.7947	20.9929	24.146	24.74	27.387	24.3979	27.1819	34.1764	42.9363	31.3844	28.2418	28.3474	35.4987	26.4754
Bola1	ENSMUSG00000015943	33.7765	23.7299	28.7064	24.5571	26.1084	40.5657	50.2524	21.5152	66.7877	38.2161	34.1157	73.5892	59.5036	39.4476	14.0841	67.1712	19.8573	23.8065	19.8669	19.3216	22.0742	32.1687	23.196	22.8798	33.6302	34.1123	41.7053	31.8359	25.1747	37.0733	26.1099	28.4955
Bola2	ENSMUSG00000047721	23.3837	16.6109	49.7577	8.18568	42.8924	40.5657	37.6893	10.7576	28.6233	28.6621	26.5344	50.3505	39.669	44.3786	28.1681	54.3767	33.6868	39.2437	35.2062	30.861	46.8324	49.7907	46.5592	49.1747	57.8015	67.8172	41.424	72.6073	45.2001	68.682	44.5278	76.6819
Bola3	ENSMUSG00000045160	2.59819	2.37299	7.65503	8.18568	0	10.1414	15.7039	0	11.9264	4.77701	7.58127	0	5.66701	17.2583	30.985	22.3904	32.8057	32.1631	37.6768	31.566	38.0785	30.932	50.629	39.8543	51.23	40.9821	43.7843	48.2017	47.1178	41.0381	63.944	49.1476
Bop1	ENSMUSG00000022557	51.9638	64.0708	74.6366	36.8356	54.0818	68.4546	65.9562	75.3034	64.4024	47.7701	64.4408	69.7161	68.0041	69.0334	64.7867	86.363	58.2211	69.2526	71.2346	71.8287	83.7492	78.0299	99.3952	89.2358	76.2251	72.6671	81.81	64.4264	81.9282	81.4868	78.988	75.3129
Bora	ENSMUSG00000022070	10.3928	9.49197	17.2238	20.4642	33.568	32.9596	12.5631	21.5152	14.3116	9.55402	15.1625	38.7312	14.1675	19.7238	11.2673	15.9931	5.96403	7.753	9.23489	9.7473	9.10058	8.88651	11.4851	11.3284	12.797	11.521	15.3153	12.5674	7.54534	8.42652	11.5115	8.13003
Borcs5	ENSMUSG00000042992	0	4.74598	0	0	1.86489	0	3.14077	0	0	0	0	0	2.8335	0	0	0	25.6261	31.5664	24.7777	28.5221	30.3111	31.0694	36.2465	36.3007	28.0169	26.6935	26.7805	21.9022	28.9138	31.7555	29.2627	26.7959
Borcs7	ENSMUSG00000062376	67.553	45.0868	80.3779	40.9284	50.352	53.2425	72.2378	28.687	100.182	105.094	144.044	143.305	17.001	32.0512	25.3513	54.3767	14.3615	17.5426	16.5428	15.9762	19.2575	16.6427	16.2774	15.9421	33.693	31.2739	28.192	35.2458	12.833	14.0157	12.9045	14.4056
Borcs8	ENSMUSG00000002345	75.3476	118.65	66.9815	65.4855	110.028	103.95	75.3785	78.8892	76.3288	74.0436	94.7659	65.843	99.1726	88.7572	84.5044	76.7671	57.0201	60.2305	54.8345	53.3785	57.29	59.4857	60.9088	58.8401	51.7889	57.0833	46.5724	52.4243	49.7108	52.2242	49.1476	58.2503
Bphl	ENSMUSG00000038286	15.5892	37.9679	28.7064	12.2785	13.0542	25.3536	31.4077	28.687	33.3938	28.6621	26.5344	19.3656	2.8335	14.7929	5.63363	38.3835	21.3861	19.9004	21.3115	22.2491	17.967	19.4301	20.2188	18.5387	35.6811	32.3992	27.3836	31.6286	15.1346	14.4918	16.8149	15.7839
Bpnt1	ENSMUSG00000026617	12.991	9.49197	3.82752	8.18568	5.59467	20.2828	3.14077	21.5152	21.4675	4.77701	7.58127	15.4925	8.50051	22.1893	0	0	18.0705	18.9754	18.0084	17.5462	20.1502	20.9801	18.6738	22.307	30.5515	27.239	26.495	31.3621	23.5892	21.9774	22.9112	22.6896
Bptf	ENSMUSG00000040481	150.695	94.9197	135.877	163.714	104.434	154.657	169.602	229.496	69.173	64.4896	136.463	61.9699	138.842	150.394	250.696	102.356	25.5924	23.7987	37.1625	30.6434	34.72	29.7965	45.6453	36.9723	24.4709	25.5214	34.535	26.0657	31.4667	37.7303	42.0287	40.012
Braf	ENSMUSG00000002413	5.19638	2.37299	3.82752	0	0	2.53536	3.14077	28.687	0	0	15.1625	0	5.66701	4.93095	25.3513	0	14.5859	12.9443	14.8297	14.8865	14.7774	15.2899	20.7768	19.4434	16.464	14.3058	15.5425	13.9557	18.8166	12.0008	17.1614	14.985
Brap	ENSMUSG00000029458	2.59819	2.37299	19.1376	24.5571	26.1084	7.60607	18.8446	57.374	11.9264	11.9425	30.3251	7.74623	39.669	22.1893	16.9009	15.9931	39.7691	48.4488	49.1867	49.3049	52.4188	59.4906	64.7424	55.8706	53.6903	49.7511	61.0368	44.006	60.6607	60.86	61.6872	50.4515
Brat1	ENSMUSG00000000148	10.3928	54.5788	53.5852	20.4642	16.784	17.7475	28.267	21.5152	9.5411	19.108	53.0689	30.9849	17.001	24.6548	42.2522	31.9863	39.9805	48.5021	40.2939	42.7193	46.4259	45.745	44.5862	46.0378	41.0721	45.3484	43.8103	39.5631	50.3138	52.218	47.1635	40.7858
Brcc3	ENSMUSG00000031201	72.7494	66.4438	51.6715	69.5783	72.7307	103.95	50.2524	82.4751	93.0257	85.9862	41.697	30.9849	104.84	98.6191	81.6876	124.747	23.7294	22.7507	19.16	19.1973	27.3421	30.2281	23.5792	24.9745	22.5678	24.9078	20.4537	25.7869	22.5675	21.7768	21.1103	24.7312
Brd1	ENSMUSG00000022387	33.7765	33.2219	70.8091	57.2998	37.2978	91.2728	119.349	60.9599	52.476	64.4896	98.5565	73.5892	59.5036	51.775	64.7867	70.3698	34.4962	33.9134	45.5947	39.0889	41.3691	43.1093	55.6284	46.8448	44.1947	32.2206	52.2014	26.7468	45.4811	40.2035	60.5172	25.452
Brd2	ENSMUSG00000024335	241.632	230.18	501.405	302.87	149.191	256.071	530.791	433.891	183.666	207.8	507.945	216.895	229.514	322.978	408.438	303.87	159.81	182.189	273.682	219.461	188.502	214.523	280.559	238.898	154.639	153.118	246.053	152.43	236.334	234.145	273.768	205.008
Brd3	ENSMUSG00000026918	83.1421	102.039	88.0329	94.1354	154.786	121.697	81.6601	147.021	76.3288	66.8781	102.347	135.559	99.1726	91.2227	126.757	95.9589	25.3426	28.6494	28.7969	29.8804	31.6364	33.4556	33.2266	29.0444	26.7008	26.1566	26.0242	27.2135	31.8153	30.6969	28.0027	30.6127
Brd4	ENSMUSG00000024002	301.39	303.743	288.978	356.077	201.408	403.122	376.893	415.961	219.445	298.563	470.039	259.499	277.683	421.597	678.852	275.082	88.5909	100.845	131.295	138.236	120.698	123.14	166.375	143.876	118.491	133.594	159.117	143.383	139.643	162.742	175.741	148.174
Brd7	ENSMUSG00000031660	28.5801	128.142	76.5503	69.5783	72.7307	88.7374	119.349	86.061	57.2466	50.1586	56.8595	65.843	124.674	69.0334	50.7027	63.9726	38.7195	50.2677	46.6705	50.1406	46.0146	48.754	52.3951	48.7106	36.5628	35.1256	38.2512	34.6868	43.3391	44.249	43.1392	42.4897
Brd8	ENSMUSG00000003778	239.034	106.785	256.444	151.435	233.111	253.536	307.796	236.668	193.207	198.246	295.67	205.275	206.846	226.824	202.811	175.925	102.278	121.156	128.353	132.21	124.051	128.985	139.153	133.739	119.937	124.418	151.586	125.197	134.496	125.784	142.507	119.017
Brd9	ENSMUSG00000057649	90.9367	111.531	82.2916	81.8568	52.2169	70.99	106.786	68.1316	66.7877	71.6551	72.0221	42.6043	73.6711	113.412	109.856	89.5616	41.5519	50.0805	46.5078	51.3166	49.3911	53.8971	57.1115	52.3417	58.019	58.2525	63.1666	67.3916	52.6964	50.6817	58.376	52.9533
Brf1	ENSMUSG00000011158	5.19638	11.865	30.6201	24.5571	50.352	17.7475	25.1262	46.6164	33.3938	19.108	45.4876	15.4925	2.8335	9.86191	42.2522	31.9863	143.147	171.967	188.698	185.136	172.595	189.916	205.124	174.022	162.516	192.377	217.57	159.03	158.974	153.233	167.769	129.64
Brf2	ENSMUSG00000031487	7.79458	0	3.82752	0	24.2436	0	6.28155	10.7576	2.38527	16.7195	3.79064	11.6194	22.668	7.39643	14.0841	19.1918	11.0435	11.8276	12.8294	13.1997	13.5037	13.4372	11.5526	14.2255	13.6998	13.4872	15.0542	12.7844	14.5384	19.4573	14.2428	12.8652
Bri3bp	ENSMUSG00000037905	2.59819	35.5949	19.1376	4.09284	33.568	15.2121	21.9854	32.2729	42.9349	21.4965	18.9532	38.7312	34.002	12.3274	19.7177	22.3904	5.6056	7.25051	8.46705	5.95863	9.805	10.9414	11.1114	15.4472	17.5806	20.6107	26.2969	23.8594	22.0234	10.1079	12.7452	16.5735
Brix1	ENSMUSG00000022247	0	14.2379	26.7926	12.2785	13.0542	12.6768	18.8446	10.7576	2.38527	4.77701	26.5344	7.74623	5.66701	12.3274	16.9009	9.59589	40.8557	49.0549	47.9002	47.2621	60.291	56.9622	53.7436	53.9636	43.365	40.8008	47.7265	42.8279	56.2754	53.7472	50.7841	55.7218
Brk1	ENSMUSG00000033940	111.722	102.039	47.844	65.4855	149.191	96.3435	91.0824	71.7175	119.264	81.2092	68.2314	61.9699	170.01	106.016	61.9699	70.3698	192.476	220.58	185.752	181.974	226.503	233.551	227.274	225.604	214.332	201.717	179.717	198.354	221.414	240.2	217.083	234.306
Brms1	ENSMUSG00000080268	10.3928	11.865	7.65503	0	7.45956	0	0	17.9294	2.38527	9.55402	0	3.87312	5.66701	12.3274	16.9009	28.7877	74.6729	79.4135	74.8375	85.9084	94.6544	92.9914	84.9964	87.5533	76.8293	73.0595	76.5166	70.5505	97.722	100.578	89.1346	88.4373
Brms1l	ENSMUSG00000012076	18.1873	23.7299	7.65503	8.18568	9.32444	7.60607	15.7039	21.5152	11.9264	19.108	26.5344	30.9849	2.8335	19.7238	11.2673	9.59589	16.6908	17.244	16.3496	15.2238	19.9109	18.8031	19.3445	20.7436	23.1861	22.1068	19.6463	24.7512	21.865	21.388	18.7457	19.9277
Brox	ENSMUSG00000046836	51.9638	26.1029	68.8953	85.9497	85.7849	76.0607	62.8155	96.8186	57.2466	33.4391	53.0689	50.3505	82.1716	76.4298	126.757	41.5822	36.3676	43.2198	39.3167	45.4793	44.622	45.3075	41.9073	38.6621	36.1433	36.1627	36.4681	35.2604	49.7358	37.7207	42.314	37.381
Brpf1	ENSMUSG00000001632	59.7584	40.3409	38.2752	57.2998	61.5413	50.7071	97.3639	68.1316	40.5497	57.3241	90.9753	54.2236	53.8366	71.4988	146.474	51.1781	50.0517	59.8036	61.0537	64.1077	67.9668	68.1224	82.1274	70.7848	51.5448	46.5709	65.2222	49.1525	71.2431	71.5443	79.8959	60.7596
Brwd1	ENSMUSG00000022914	116.919	128.142	82.2916	106.414	186.489	187.616	157.039	240.254	73.9435	93.1517	121.3	135.559	246.515	189.842	352.102	140.74	112.597	124.532	121.875	125.439	137.496	134.2	139.771	139.438	84.0066	93.537	96.8375	83.5353	141.281	126.612	143.813	125.752
Bscl2	ENSMUSG00000071657	75.3476	87.8007	72.7228	61.3926	65.2711	55.7778	56.5339	78.8892	81.0993	121.814	64.4408	104.574	62.3371	56.706	70.4204	83.1643	63.6482	75.4329	62.8536	65.1523	63.3459	55.807	67.8356	68.774	76.9555	71.4524	66.1249	69.1331	53.298	57.1426	52.8645	57.4192
Bsdc1	ENSMUSG00000040859	0	11.865	40.1889	8.18568	7.45956	30.4243	37.6893	21.5152	19.0822	16.7195	22.7438	15.4925	31.1685	29.5857	47.8858	0	32.2523	35.5483	39.9028	37.8511	41.15	38.3624	39.3604	40.4343	33.4772	29.6125	36.8975	31.2847	40.3292	41.7351	48.9116	43.2822
Bsg	ENSMUSG00000023175	0	0	5.74128	0	0	0	3.14077	0	0	0	0	0	8.50051	0	5.63363	9.59589	142.632	166.213	119.348	151.811	153.463	143.098	138.256	140.546	182.834	184.638	155.438	181.363	147.644	166.912	139.901	148.146
Bst2	ENSMUSG00000046718	0	2.37299	11.4826	0	1.86489	0	9.42232	21.5152	2.38527	0	22.7438	3.87312	0	2.46548	2.81681	0	83.6828	92.7586	112.967	97.3799	59.8446	74.6282	72.4387	70.2529	50.9023	53.6136	50.2802	56.101	55.1357	67.5542	66.5078	66.68
Btaf1	ENSMUSG00000040565	20.7855	49.8328	40.1889	36.8356	35.4329	30.4243	59.6747	71.7175	35.7791	47.7701	53.0689	58.0968	85.0051	44.3786	92.9549	3.19863	15.5156	19.2247	16.8005	20.3842	22.9034	22.343	25.3868	25.714	28.4712	30.4952	31.7233	31.188	28.3161	20.3733	23.2365	22.4109
Btbd1	ENSMUSG00000025103	23.3837	14.2379	17.2238	12.2785	18.6489	22.8182	25.1262	17.9294	21.4675	16.7195	30.3251	19.3656	19.8345	41.9131	33.8018	22.3904	43.0019	53.8591	46.6872	49.3498	55.0771	54.5251	50.2664	54.7512	61.8803	57.0879	52.8231	56.4046	60.4448	49.519	54.56	50.3573
Btbd10	ENSMUSG00000038187	12.991	4.74598	7.65503	8.18568	13.0542	12.6768	40.83	28.687	11.9264	9.55402	3.79064	7.74623	11.334	9.86191	11.2673	35.1849	22.5367	25.4541	25.3839	26.4387	21.3871	22.4857	23.7962	20.7405	28.9798	25.1814	29.2159	27.7401	20.9226	17.5795	22.7117	18.9092
Btbd2	ENSMUSG00000003344	10.3928	11.865	17.2238	12.2785	18.6489	5.07071	12.5631	46.6164	19.0822	21.4965	26.5344	7.74623	14.1675	73.9643	53.5195	44.7808	27.0037	41.244	33.0591	34.4775	31.2841	35.3075	37.8126	35.7842	38.158	41.9503	45.6861	35.5953	37.0187	44.4023	43.9064	35.8639
Btbd7	ENSMUSG00000041702	12.991	4.74598	3.82752	4.09284	9.32444	0	15.7039	17.9294	4.77055	9.55402	22.7438	0	19.8345	14.7929	22.5345	6.39726	11.1686	12.3444	15.1401	14.4605	13.3074	14.7761	19.044	16.2366	10.9757	10.4066	16.1856	12.5384	16.8299	13.7139	15.1735	14.0051
Btbd9	ENSMUSG00000062202	18.1873	26.1029	45.9302	28.6499	14.9191	22.8182	40.83	17.9294	33.3938	31.0506	22.7438	30.9849	31.1685	14.7929	25.3513	31.9863	17.0168	20.0435	22.8984	24.3648	19.6159	18.0034	25.8321	23.5393	19.2519	19.812	21.8166	20.2111	19.7453	19.8917	25.8632	19.0333
Btd	ENSMUSG00000021900	0	2.37299	11.4826	8.18568	11.1893	15.2121	9.42232	0	2.38527	0	3.79064	0	19.8345	7.39643	28.1681	9.59589	16.6398	14.9046	17.2422	14.6743	20.3088	21.0709	15.418	16.8444	24.5034	17.5361	20.421	15.7327	24.5386	25.4242	25.0883	20.6819
Btf3	ENSMUSG00000021660	176.677	125.769	120.567	184.178	283.463	190.152	185.306	129.091	207.519	174.361	227.438	209.148	178.511	187.376	169.009	355.048	177.341	199.242	202.964	187.684	254.773	245.303	277.545	257.801	294.634	258.335	249.689	244.85	249.845	250.702	251.96	271.501
Btf3l4	ENSMUSG00000028568	171.481	344.084	193.29	257.849	302.112	271.283	169.602	311.971	267.151	222.131	223.648	220.768	342.854	350.098	233.796	303.87	26.3506	31.1073	29.2166	25.8581	36.8803	39.2351	37.8069	37.0403	25.1101	29.4772	29.7079	31.9755	37.4365	34.3332	38.201	36.3436
Btg1	ENSMUSG00000036478	106.526	132.888	99.5154	135.064	106.299	131.838	157.039	93.2327	107.337	83.5977	155.416	120.067	127.508	157.791	194.36	60.7739	411.181	490.663	491.79	458.762	438.17	469.127	520.602	471.76	327.726	361.663	444.652	354.72	374.609	425.018	524.484	388.691
Btg2	ENSMUSG00000020423	727.494	754.611	560.731	806.29	1023.82	945.688	675.266	1226.37	620.171	542.191	814.987	708.78	943.557	690.334	1202.78	735.685	331.923	325.141	233.01	332.275	412.648	343.314	254.757	350.839	221.694	187.385	199.408	217.063	357.943	319.959	318.986	315.201
Btk	ENSMUSG00000031264	200.061	301.37	290.891	302.87	386.032	415.798	345.485	480.507	293.389	434.708	519.317	282.738	374.022	522.681	552.096	431.815	154.926	175.878	153.351	171.139	214.452	212.836	208.011	214.756	182.022	165.576	166.504	162.408	227.627	202.636	220.106	199.695
Btla	ENSMUSG00000052013	96.1331	73.5627	65.0678	143.249	151.056	149.586	122.49	154.193	54.8613	47.7701	117.51	73.5892	107.673	150.394	287.315	99.1575	208.007	242.527	188.035	223.015	321.119	331.89	284.393	313.239	138.508	131.308	128.919	148.307	345.093	304.976	307.385	306.709
Btnl2	ENSMUSG00000024340	0	11.865	19.1376	4.09284	22.3787	15.2121	6.28155	14.3435	7.15582	0	11.3719	3.87312	5.66701	12.3274	11.2673	22.3904	4.02555	5.44741	6.80414	4.80374	9.75957	9.28176	9.19419	9.74492	3.73938	5.08085	4.98973	4.37909	12.9077	10.5885	10.5701	10.695
Btrc	ENSMUSG00000025217	98.7313	144.752	137.791	216.921	119.353	106.485	91.0824	107.576	112.108	83.5977	60.6502	77.4623	116.174	86.2917	81.6876	51.1781	57.3987	53.4817	47.2065	61.5386	49.7315	45.0666	43.6264	47.7259	47.9875	44.5425	40.7197	46.7125	34.8219	31.5987	30.2376	29.8325
Bub1b	ENSMUSG00000040084	23.3837	21.3569	26.7926	12.2785	7.45956	15.2121	12.5631	21.5152	9.5411	4.77701	3.79064	7.74623	11.334	0	0	28.7877	10.0468	13.5583	11.6331	15.3917	6.93559	7.52757	6.04773	5.42384	3.10829	3.5288	4.51982	3.61423	3.24139	2.28087	2.61672	2.81973
Bub3	ENSMUSG00000066979	23.3837	87.8007	57.4128	98.2282	98.8391	81.1314	91.0824	118.334	47.7055	76.4321	34.1157	50.3505	138.842	83.8262	109.856	76.7671	103.922	110.098	95.7249	103.065	117.852	107.811	105.145	104.049	95.8246	87.3152	91.7815	85.9633	108.371	102.024	89.1697	95.5939
Bud13	ENSMUSG00000032077	51.9638	26.1029	30.6201	8.18568	35.4329	43.101	31.4077	64.5457	26.238	42.9931	56.8595	42.6043	51.0031	44.3786	45.069	31.9863	18.4281	20.9232	19.1844	20.4111	24.9095	22.6868	25.7445	25.8297	17.5401	22.7023	21.1415	19.6671	29.0582	23.3238	26.9255	23.2625
Bud31	ENSMUSG00000038722	59.7584	73.5627	57.4128	16.3714	63.4062	96.3435	97.3639	68.1316	50.0908	59.7126	83.394	65.843	53.8366	64.1024	53.5195	70.3698	103.2	119.359	122.253	108.254	134.889	120.56	155.208	142.646	104.989	101.498	140.453	97.9076	126.639	123.88	148.129	129.085
Bysl	ENSMUSG00000023988	12.991	37.9679	26.7926	20.4642	54.0818	43.101	21.9854	32.2729	23.8527	31.0506	3.79064	11.6194	45.3361	12.3274	25.3513	95.9589	11.2834	12.6856	13.8409	13.9004	16.0918	15.0072	19.678	16.298	14.6853	13.5756	14.9797	13.0821	15.0787	15.0163	18.3677	13.811
Bzw1	ENSMUSG00000051223	556.013	545.788	367.442	491.141	434.519	547.637	543.354	573.74	362.562	355.887	386.645	278.864	532.699	352.563	645.05	438.212	150.161	187.647	155.375	176.093	189.425	195.836	184.598	182.408	130.843	127.773	125.387	118.748	175.64	151.547	159.876	146.331
Bzw2	ENSMUSG00000020547	5.19638	21.3569	5.74128	16.3714	5.59467	15.2121	12.5631	17.9294	62.0171	45.3816	30.3251	69.7161	11.334	17.2583	16.9009	28.7877	37.8676	41.1936	44.6643	47.6978	59.8507	54.813	68.0163	62.2912	147.016	151.157	152.311	143.217	42.0826	38.5917	47.0904	41.9072
C130026I21Rik	ENSMUSG00000052477	400.122	439.003	526.284	433.841	391.627	420.869	449.13	487.679	570.081	692.666	769.499	832.72	317.352	221.893	540.828	313.466	73.0243	91.9492	95.1893	93.1109	73.7011	78.7553	98.2396	79.1168	101.392	105.053	120.381	102.732	62.3575	65.9714	74.6936	67.5649
C1d	ENSMUSG00000000581	25.9819	23.7299	15.3101	24.5571	14.9191	12.6768	6.28155	0	23.8527	19.108	3.79064	15.4925	25.5015	34.5167	25.3513	22.3904	27.973	40.216	59.1003	41.1522	37.6645	44.6955	46.1232	39.3976	44.9657	42.482	49.505	47.6814	31.2946	41.0951	51.4586	34.1991
C1galt1	ENSMUSG00000042460	12.991	85.4277	38.2752	40.9284	22.3787	12.6768	31.4077	25.1011	0	4.77701	15.1625	27.1118	17.001	7.39643	28.1681	12.7945	58.2471	70.9895	61.8464	60.6288	46.9429	48.6708	49.2479	48.8642	24.3578	22.4163	19.6871	22.2898	43.3925	33.9918	40.7689	34.419
C1galt1c1	ENSMUSG00000048970	0	0	0	0	0	0	0	0	0	0	0	0	0	2.46548	2.81681	0	17.2061	19.762	13.8312	17.9062	20.9149	19.7674	15.4726	19.9937	21.3469	18.3226	19.4667	20.7651	21.3489	19.1219	21.045	20.6584
C1qbp	ENSMUSG00000018446	7.79458	4.74598	13.3963	8.18568	27.9733	12.6768	34.5485	32.2729	9.5411	0	11.3719	11.6194	5.66701	0	16.9009	12.7945	78.93	91.3735	87.0896	88.1599	124.18	112.733	137.439	130.51	139.322	127.832	118.478	118.278	109.192	106.5	112.967	112.128
C2cd2l	ENSMUSG00000032120	23.3837	23.7299	15.3101	12.2785	13.0542	35.495	18.8446	28.687	28.6233	11.9425	34.1157	19.3656	28.335	34.5167	28.1681	9.59589	11.9067	13.5752	14.4232	14.1483	15.4138	15.8077	17.2662	15.313	10.021	13.0339	15.6289	11.4356	13.9408	14.8753	19.4579	13.724
C2cd3	ENSMUSG00000047248	31.1783	40.3409	68.8953	73.6712	69.0009	91.2728	84.8009	100.404	62.0171	81.2092	106.138	65.843	48.1696	73.9643	123.94	54.3767	21.3064	25.9444	27.5509	29.3798	26.2875	30.8374	34.2385	36.8614	32.2563	36.0685	41.3264	35.4009	37.3112	28.5952	31.3245	27.9637
C2cd5	ENSMUSG00000030279	41.5711	21.3569	51.6715	49.1141	13.0542	40.5657	43.9708	43.0305	35.7791	33.4391	45.4876	42.6043	39.669	39.4476	56.3363	3.19863	39.0054	43.5545	38.9655	42.1536	36.5604	38.0441	42.4657	42.0968	42.0014	43.6715	45.2335	41.77	37.9745	32.1689	35.7424	32.8304
C330007P06Rik	ENSMUSG00000006423	5.19638	7.11897	11.4826	8.18568	26.1084	5.07071	34.5485	7.17175	7.15582	14.331	15.1625	19.3656	17.001	9.86191	25.3513	6.39726	18.395	20.9099	19.6329	18.2161	22.238	24.793	23.7665	22.1925	19.3806	20.4324	19.2332	18.7405	21.1864	21.5117	22.4256	18.5613
C330018D20Rik	ENSMUSG00000024592	18.1873	68.8168	45.9302	53.2069	50.352	45.6364	65.9562	86.061	69.173	45.3816	83.394	89.0817	68.0041	36.9822	112.673	63.9726	13.8281	12.0842	12.4788	12.6173	14.3166	15.6768	17.0155	14.1214	36.1109	21.6879	25.0206	23.6036	15.9751	16.1564	15.0322	18.565
C87436	ENSMUSG00000046679	33.7765	80.6817	21.0513	8.18568	50.352	20.2828	18.8446	35.8587	35.7791	31.0506	49.2783	15.4925	48.1696	66.5679	53.5195	83.1643	48.241	50.2945	49.9117	49.3535	63.5084	60.5693	61.9263	60.7828	51.3784	52.5424	58.9576	50.5177	72.2323	69.3576	72.0021	60.1709
Caap1	ENSMUSG00000028578	0	0	0	0	0	2.53536	3.14077	3.58587	0	16.7195	7.58127	0	0	0	11.2673	0	24.1061	28.1	26.0412	26.5299	29.7661	28.9003	24.9689	30.7254	28.0317	30.9138	23.0553	29.272	27.3479	28.8594	28.2907	31.357
Cab39	ENSMUSG00000036707	67.553	33.2219	47.844	32.7427	29.8382	45.6364	47.1116	32.2729	23.8527	33.4391	64.4408	85.2086	56.6701	27.1202	64.7867	9.59589	81.5669	98.5036	89.3711	93.0153	109.04	115.748	116.78	102.528	117.396	113.639	120.732	102.978	106.114	92.2693	104.668	87.335
Cab39l	ENSMUSG00000021981	116.919	182.72	107.17	237.385	175.3	210.435	144.476	161.364	162.199	203.023	125.091	162.671	238.014	204.635	256.33	172.726	66.5913	81.7811	61.5891	71.1557	85.8805	90.4018	70.5665	81.0454	91.3974	83.4299	79.0283	82.3977	100.557	95.9199	85.1154	82.9727
Cabin1	ENSMUSG00000020196	88.3385	125.769	118.653	200.549	110.028	174.94	182.165	233.082	155.043	105.094	223.648	120.067	85.0051	88.7572	152.108	105.555	38.3206	46.7378	56.7143	52.855	49.1455	50.1974	57.5436	53.7967	49.1876	50.9667	60.1275	45.099	45.9546	53.3513	58.6541	45.6681
Cables2	ENSMUSG00000038990	103.928	151.871	112.912	204.642	100.704	152.121	91.0824	172.122	59.6319	74.0436	53.0689	69.7161	127.508	202.169	135.207	108.753	99.3491	125.636	135.131	118.022	95.1166	101.727	107.094	95.236	74.4502	77.9577	82.0475	65.827	96.857	103.978	102.468	86.9939
Cacfd1	ENSMUSG00000015488	2.59819	7.11897	0	4.09284	3.72978	0	6.28155	3.58587	7.15582	9.55402	0	0	0	4.93095	0	6.39726	41.6156	43.1567	37.7946	42.9465	44.2054	50.5915	56.4903	46.8791	33.6871	41.1898	38.7382	42.598	48.9918	45.9052	45.9599	41.9634
Cacna1e	ENSMUSG00000004110	23.3837	4.74598	36.3614	24.5571	18.6489	12.6768	15.7039	7.17175	69.173	74.0436	109.928	104.574	22.668	19.7238	39.4354	12.7945	12.2563	10.9401	19.5601	17.1632	7.50482	8.04959	14.1997	10.7925	25.797	32.0172	38.2535	30.4741	7.41997	7.47227	12.5628	10.2175
Cacna1i	ENSMUSG00000022416	10.3928	28.4759	13.3963	24.5571	18.6489	25.3536	18.8446	39.4446	0	0	3.79064	0	8.50051	27.1202	33.8018	9.59589	7.51752	6.96163	11.6789	8.91392	9.32762	9.48594	11.268	11.0261	0.552158	0.476195	0.747134	0.422089	10.3985	11.4068	13.1885	10.2666
Cactin	ENSMUSG00000034889	5.19638	0	1.91376	0	0	0	3.14077	0	0	4.77701	0	3.87312	2.8335	7.39643	2.81681	3.19863	66.074	78.8493	79.1677	83.1551	82.4833	82.0992	83.3725	84.8191	57.7221	57.7397	66.3598	51.6812	81.8989	92.1784	87.6224	77.7614
Cacul1	ENSMUSG00000033417	2.59819	0	7.65503	0	0	7.60607	0	0	2.38527	0	11.3719	23.2387	5.66701	4.93095	14.0841	0	10.9623	12.3076	11.8806	13.478	14.1142	15.5493	15.7735	15.1835	14.891	14.7419	16.445	15.8007	16.921	13.8178	17.1189	17.6445
Cacybp	ENSMUSG00000014226	166.284	180.347	239.22	200.549	277.868	195.222	282.67	365.759	250.454	327.225	272.926	449.282	235.181	219.427	335.201	351.849	56.847	61.9767	69.8181	75.7211	85.3575	71.8782	89.0327	80.8861	94.6777	71.2631	73.9255	94.1408	88.7691	74.435	88.6973	78.3702
Cad	ENSMUSG00000013629	44.1693	61.6978	32.5339	65.4855	55.9467	76.0607	69.097	82.4751	52.476	57.3241	79.6033	61.9699	34.002	83.8262	121.123	28.7877	21.4515	25.1876	22.8434	27.6384	29.0856	32.4914	36.302	34.9019	35.1354	33.9991	36.8033	30.1126	30.3036	27.6336	32.3895	26.6877
Calcoco1	ENSMUSG00000023055	36.3747	56.9518	49.7577	32.7427	57.8116	43.101	18.8446	35.8587	16.6969	40.6046	30.3251	23.2387	59.5036	29.5857	33.8018	25.589	52.8051	61.1639	51.8062	60.5319	49.5437	48.3146	49.4285	49.372	35.2619	30.1787	33.2999	27.5786	42.3224	38.5628	40.5537	30.9603
Calcrl	ENSMUSG00000059588	2.59819	7.11897	1.91376	4.09284	7.45956	12.6768	25.1262	0	7.15582	4.77701	18.9532	3.87312	19.8345	7.39643	33.8018	19.1918	6.75482	6.08437	3.38285	6.11331	12.6932	11.973	6.92035	10.5215	10.1069	9.40883	4.99314	10.6337	18.0369	12.8219	11.4687	12.4677
Calhm2	ENSMUSG00000033033	28.5801	30.8489	9.56879	32.7427	67.136	25.3536	12.5631	32.2729	59.6319	35.8276	37.9064	69.7161	68.0041	56.706	28.1681	22.3904	48.3628	53.1958	45.3094	53.4096	79.4397	73.8939	61.3647	77.6799	98.0168	94.1055	82.8128	90.7965	106.312	114.181	99.9284	105.455
Calm1	ENSMUSG00000001175	5518.56	5792.47	5421.68	3736.76	5848.29	5861.74	5408.41	5418.26	4167.07	4074.79	3551.83	3466.44	5278.82	5564.58	3121.03	7104.15	450.444	537.443	865.367	681.123	724.107	468.052	741.499	691.774	320.237	310.195	502.733	318.996	598.408	488.84	749.968	585.478
Calm2	ENSMUSG00000036438	67.553	80.6817	59.3265	73.6712	100.704	111.556	122.49	103.99	62.0171	54.9356	45.4876	42.6043	136.008	86.2917	118.306	60.7739	277.521	320.33	296.898	291.825	347.678	351.102	328.81	329.511	262.375	251.653	268.513	265.744	372.865	391.292	373.77	387.414
Calm3	ENSMUSG00000019370	0	0	0	0	0	0	0	3.58587	2.38527	0	7.58127	3.87312	0	0	11.2673	0	81.4734	90.8679	92.012	86.1242	102.114	90.8446	94.3448	87.1954	106.096	95.3149	77.9332	83.0929	94.1985	95.778	88.1172	90.3239
Calr	ENSMUSG00000003814	153.293	130.515	135.877	122.785	164.11	111.556	128.772	111.162	85.8699	133.756	90.9753	73.5892	110.507	155.325	140.841	102.356	430.295	500.631	474.505	492.669	483.376	540.027	486.234	494.162	477.936	529.06	379.636	459.549	499.015	582.455	521.632	501.388
Calu	ENSMUSG00000029767	5.19638	0	5.74128	4.09284	14.9191	17.7475	15.7039	35.8587	11.9264	7.16551	11.3719	7.74623	14.1675	12.3274	36.6186	6.39726	60.0844	65.6009	57.9672	59.745	65.4659	70.0639	61.125	61.8744	62.5548	56.8112	56.5761	60.3075	68.1367	54.6786	61.915	54.8339
Camk1d	ENSMUSG00000039145	0	0	1.91376	0	0	5.07071	0	0	0	2.3885	0	0	11.334	0	0	0	21.5688	27.5736	33.7644	34.089	31.6493	31.769	32.813	32.4967	31.06	37.1657	48.0453	28.3167	29.7734	31.2194	45.0728	26.707
Camk2d	ENSMUSG00000053819	80.544	66.4438	91.8604	77.764	82.0551	88.7374	128.772	107.576	93.0257	74.0436	155.416	162.671	70.8376	128.205	107.039	92.7602	142.823	191.084	197.792	173.898	231.284	212.44	228.302	207.119	250.792	273.261	293.7	266.66	223.08	201.217	252.369	196.351
Camkmt	ENSMUSG00000071037	23.3837	14.2379	21.0513	20.4642	18.6489	0	18.8446	25.1011	62.0171	128.979	117.51	143.305	8.50051	29.5857	59.1531	0	8.21038	8.82955	10.9421	11.4668	11.5745	9.52929	8.57464	10.2057	68.9521	74.2243	73.7839	62.6215	10.2594	7.82349	8.21328	9.48518
Caml	ENSMUSG00000021501	2.59819	9.49197	3.82752	0	0	0	3.14077	3.58587	0	7.16551	0	3.87312	14.1675	17.2583	0	0	25.453	26.3257	28.1684	29.8304	37.3909	30.8844	36.5688	34.0482	41.8642	37.3969	45.1836	36.7223	35.0906	37.7066	32.799	34.8167
Camsap2	ENSMUSG00000041570	5.19638	2.37299	3.82752	4.09284	1.86489	15.2121	6.28155	3.58587	7.15582	4.77701	45.4876	0	5.66701	7.39643	2.81681	0	5.2327	5.23871	5.8099	6.30512	8.35682	9.53741	13.1103	11.7856	12.5221	11.7285	12.6122	12.4964	11.8889	8.72245	17.1216	9.05311
Camta1	ENSMUSG00000014592	15.5892	2.37299	17.2238	8.18568	1.86489	2.53536	0	10.7576	11.9264	2.3885	3.79064	7.74623	2.8335	2.46548	5.63363	6.39726	19.5872	29.7233	25.0996	23.4422	35.7705	30.2078	14.0987	22.2519	28.6653	22.259	15.4866	29.994	32.5874	22.4996	21.7695	23.5807
Camta2	ENSMUSG00000040712	70.1512	87.8007	114.826	57.2998	80.1902	83.6667	116.209	172.122	62.0171	85.9862	109.928	154.925	113.34	128.205	163.375	89.5616	32.62	43.2608	45.3707	47.5776	44.5618	47.9535	48.1983	46.4449	47.2949	57.4246	65.3088	47.6242	50.8682	50.7018	60.3403	40.9097
Cand1	ENSMUSG00000020114	28.5801	35.5949	24.8789	40.9284	33.568	48.1718	31.4077	53.7881	31.0086	26.2736	56.8595	15.4925	51.0031	27.1202	39.4354	47.9794	24.8321	30.0624	25.8659	31.3584	34.3297	34.425	33.8252	36.0661	33.1519	32.9799	37.9303	32.4906	35.9751	31.245	30.8001	28.0598
Cant1	ENSMUSG00000025575	7.79458	7.11897	3.82752	12.2785	7.45956	10.1414	6.28155	3.58587	4.77055	0	7.58127	0	31.1685	0	5.63363	12.7945	34.896	42.2669	43.4573	38.9808	57.6688	49.7881	64.593	61.6445	62.0241	54.6411	62.3288	53.3433	56.9759	57.8449	57.9672	55.0059
Canx	ENSMUSG00000020368	57.1602	45.0868	22.9651	36.8356	76.4604	70.99	56.5339	107.576	62.0171	78.8207	45.4876	73.5892	48.1696	71.4988	81.6876	22.3904	164.663	215.832	147.346	179.728	185.256	217.91	179.563	203.302	220.715	240.405	184.413	211.189	203.399	188.258	174.459	187.112
Cap1	ENSMUSG00000028656	70.1512	87.8007	74.6366	102.321	117.488	88.7374	103.645	57.374	81.0993	71.6551	64.4408	61.9699	79.3381	130.67	81.6876	54.3767	100.944	107.282	96.1694	100.259	122.996	131.87	132.587	142.566	100.962	112.409	92.1945	113.561	121.493	127.389	116.846	137.354
Capg	ENSMUSG00000056737	187.07	424.765	342.563	327.427	365.518	382.839	339.203	311.971	617.786	484.866	462.458	360.2	425.026	406.804	456.324	585.349	466.87	537.65	404.385	470.657	501.126	515.128	472.314	492.342	708.071	658.831	539.789	621.349	593.276	581.536	573.87	572.863
Capn1	ENSMUSG00000024942	18.1873	9.49197	13.3963	16.3714	16.784	38.0303	6.28155	3.58587	9.5411	7.16551	11.3719	11.6194	2.8335	9.86191	22.5345	28.7877	47.17	63.8492	50.3723	51.5226	46.0377	56.6697	49.6865	53.0414	36.2851	39.8798	38.1825	33.0394	42.1639	47.7082	46.6895	40.8263
Capn10	ENSMUSG00000026270	0	35.5949	0	20.4642	1.86489	0	0	10.7576	2.38527	4.77701	11.3719	7.74623	0	9.86191	0	3.19863	22.5307	24.8902	34.2763	30.259	21.4962	19.3195	24.4962	21.6975	12.9169	16.1988	18.5181	14.0186	15.9269	19.4915	19.4722	18.8733
Capn15	ENSMUSG00000037326	5.19638	4.74598	1.91376	12.2785	1.86489	0	6.28155	17.9294	0	0	11.3719	34.8581	2.8335	7.39643	16.9009	0	16.5109	17.9959	19.102	21.8297	24.367	28.2674	26.8855	22.8372	24.8363	25.1172	32.39	24.0078	27.455	25.1856	30.6939	25.9997
Capn2	ENSMUSG00000026509	2.59819	7.11897	28.7064	8.18568	1.86489	0	3.14077	0	2.38527	11.9425	3.79064	0	5.66701	0	0	0	35.6642	50.1561	46.3495	45.7137	25.7553	23.7437	27.59	25.7346	51.549	53.6382	59.9816	50.4293	21.7495	19.879	30.0446	19.3189
Capn5	ENSMUSG00000035547	0	11.865	13.3963	28.6499	26.1084	15.2121	6.28155	17.9294	2.38527	2.3885	3.79064	7.74623	2.8335	2.46548	0	6.39726	16.6749	15.4897	21.5707	19.209	13.8078	14.2872	25.4321	17.652	5.7389	4.72897	5.22683	6.58487	14.0049	14.5042	16.8287	12.2371
Capn7	ENSMUSG00000021893	0	16.6109	15.3101	20.4642	11.1893	17.7475	12.5631	21.5152	2.38527	11.9425	18.9532	3.87312	11.334	7.39643	19.7177	3.19863	46.6878	62.308	60.5584	62.0182	55.1047	55.5828	59.4606	54.9627	44.9932	48.0475	53.2789	45.1279	56.6197	45.0648	56.8421	45.2534
Capns1	ENSMUSG00000001794	49.3657	18.9839	61.2403	85.9497	52.2169	53.2425	75.3785	35.8587	42.9349	52.5471	102.347	50.3505	45.3361	51.775	33.8018	60.7739	90.2425	116.632	85.6889	83.5856	110.895	118.488	138.987	100.178	124.851	95.9633	131.636	94.6259	98.842	107.631	130.871	107.302
Caprin1	ENSMUSG00000027184	106.526	102.039	107.17	106.414	110.028	111.556	141.335	103.99	104.952	90.7632	151.625	69.7161	127.508	147.929	140.841	115.151	136.006	158.921	157.518	166.082	166.878	179.129	194.441	186.282	185.495	175.463	185.07	168.512	175.049	148.626	181.777	152.879
Capza1	ENSMUSG00000070372	57.1602	83.0547	88.0329	94.1354	76.4604	116.626	150.757	132.677	66.7877	83.5977	151.625	61.9699	85.0051	91.2227	76.054	83.1643	105.014	124.788	87.437	114.62	118.702	133.728	107.158	120.403	109.917	110.45	89.7425	112.167	122.712	102.8	105.853	106.272
Capza2	ENSMUSG00000015733	350.756	716.643	451.647	466.584	557.602	580.596	414.582	516.366	477.055	482.478	379.064	391.185	648.872	542.405	563.363	412.623	227.017	275.056	236.15	245.726	261.364	275.98	250.944	256.943	242.193	225.051	219.839	223.125	279.353	242.166	243.602	241.586
Capzb	ENSMUSG00000028745	38.9729	61.6978	42.1027	49.1141	72.7307	45.6364	84.8009	53.7881	54.8613	45.3816	49.2783	69.7161	42.5026	51.775	45.069	105.555	572.124	694.559	556.747	620.271	621.69	656.87	608.227	631.472	629.153	606.678	520.407	543.269	617.433	617.675	532.289	574.416
Car2	ENSMUSG00000027562	2.59819	0	0	4.09284	0	5.07071	0	21.5152	0	2.3885	0	0	14.1675	14.7929	2.81681	15.9931	6.54536	5.64311	5.59373	4.21301	17.6964	15.5781	9.61952	15.2319	0.51401	1.00843	1.80838	1.16255	30.4258	32.549	30.7245	26.2015
Car7	ENSMUSG00000031883	0	2.37299	0	8.18568	0	0	6.28155	10.7576	26.238	16.7195	22.7438	11.6194	0	12.3274	0	0	2.31158	2.00796	2.10238	2.21994	5.66639	2.93684	3.64681	4.03803	10.5116	10.3162	10.7104	12.1464	6.53214	5.78265	7.55333	7.43444
Card11	ENSMUSG00000036526	124.713	158.99	229.651	167.807	123.083	177.475	216.713	193.637	195.592	169.584	280.507	267.245	141.675	125.739	264.781	102.356	97.6263	122.934	133.36	124.877	124.752	125.044	144.777	137	131.248	130.057	149.624	119.676	131.944	135.991	138.141	120.485
Card19	ENSMUSG00000037960	44.1693	37.9679	78.4641	53.2069	27.9733	32.9596	56.5339	75.3034	40.5497	40.6046	15.1625	42.6043	39.669	61.6369	30.985	70.3698	67.2604	75.8505	77.1565	68.3542	66.3488	60.6661	61.3432	57.7568	56.4578	46.4836	51.8719	45.5704	55.5199	63.9866	63.026	57.9427
Card6	ENSMUSG00000041849	31.1783	33.2219	76.5503	36.8356	104.434	93.8082	113.068	82.4751	19.0822	57.3241	79.6033	65.843	79.3381	93.6881	53.5195	92.7602	23.6022	28.312	28.4564	27.7872	36.4224	42.078	36.2887	37.9206	25.3759	28.9927	25.4	23.2815	43.8186	39.4178	40.685	38.2269
Carhsp1	ENSMUSG00000008393	18.1873	18.9839	7.65503	8.18568	11.1893	5.07071	15.7039	3.58587	7.15582	0	3.79064	0	8.50051	9.86191	2.81681	9.59589	28.2325	33.7746	32.1945	31.1636	21.0579	22.729	21.6626	23.8465	8.33342	7.23508	9.98015	7.4689	18.3243	18.5995	15.4968	13.6211
Carm1	ENSMUSG00000032185	12.991	16.6109	15.3101	4.09284	13.0542	7.60607	3.14077	25.1011	7.15582	19.108	11.3719	3.87312	11.334	24.6548	33.8018	12.7945	42.5946	48.9603	45.3667	57.1964	55.4065	59.3936	68.6335	61.3735	71.4389	75.5614	73.9646	65.3693	54.3753	57.3999	59.3386	54.4685
Carmil1	ENSMUSG00000021338	38.9729	47.4598	76.5503	61.3926	93.2444	86.2021	163.32	114.748	214.675	248.404	348.738	220.768	99.1726	194.773	163.375	195.116	26.5745	32.0558	55.411	43.0014	27.9014	27.4154	54.6817	35.1709	86.9956	85.4437	137.978	104.043	17.8281	16.6275	32.5625	15.7382
Carmil2	ENSMUSG00000050357	49.3657	33.2219	45.9302	28.6499	65.2711	40.5657	59.6747	78.8892	38.1644	33.4391	49.2783	34.8581	68.0041	59.1715	42.2522	12.7945	127.321	162.626	147.687	156.499	129.712	139.247	149.422	129.872	106.67	118.724	137.301	95.6079	111.934	115.438	118.529	95.1524
Carnmt1	ENSMUSG00000024726	2.59819	2.37299	7.65503	8.18568	0	0	0	10.7576	0	11.9425	0	11.6194	0	0	5.63363	3.19863	8.80808	10.5774	9.14908	11.1132	13.7104	12.0675	12.7353	11.991	13.0737	13.8282	10.756	13.6266	12.5824	10.8217	10.3604	9.8158
Carns1	ENSMUSG00000075289	7.79458	11.865	13.3963	8.18568	18.6489	35.495	12.5631	14.3435	4.77055	14.331	26.5344	3.87312	14.1675	7.39643	39.4354	35.1849	44.983	42.4996	54.4756	52.9516	57.3595	51.8291	55.7096	60.7311	24.6967	27.0931	35.6243	25.7485	59.9306	60.4497	64.4598	52.5169
Cars	ENSMUSG00000010755	72.7494	73.5627	24.8789	49.1141	20.5138	20.2828	34.5485	28.687	23.8527	35.8276	30.3251	23.2387	76.5046	36.9822	42.2522	19.1918	39.6422	46.2918	49.5763	46.4299	48.3538	54.9785	50.1518	52.3676	27.8818	32.4834	37.7611	34.3494	53.2962	63.6831	56.7323	46.1325
Cars2	ENSMUSG00000056228	25.9819	14.2379	3.82752	8.18568	18.6489	5.07071	15.7039	28.687	9.5411	11.9425	11.3719	7.74623	8.50051	14.7929	11.2673	3.19863	37.3548	41.1637	55.2198	45.14	43.8928	44.8283	50.7007	53.9497	51.1098	46.8011	56.736	42.425	39.6053	44.7093	48.9858	43.4096
Casc3	ENSMUSG00000078676	51.9638	37.9679	63.154	32.7427	42.8924	27.8889	50.2524	100.404	26.238	26.2736	79.6033	46.4774	65.1706	39.4476	157.742	57.5753	63.8649	79.125	80.1583	85.9498	76.2135	77.9885	93.2721	84.557	58.6226	60.6709	81.3649	63.3571	82.2294	81.958	91.3393	75.7955
Casd1	ENSMUSG00000015189	12.991	2.37299	9.56879	8.18568	3.72978	7.60607	9.42232	10.7576	11.9264	31.0506	22.7438	7.74623	2.8335	14.7929	8.45044	15.9931	27.2458	35.4775	27.0459	30.1959	25.9733	31.6832	30.0853	27.5457	34.367	31.2147	29.8022	30.4673	26.2022	21.861	25.3114	20.3305
Casp1	ENSMUSG00000025888	33.7765	30.8489	42.1027	45.0213	54.0818	43.101	37.6893	57.374	64.4024	45.3816	37.9064	65.843	65.1706	88.7572	50.7027	6.39726	48.8411	59.2762	60.9838	61.4756	73.5954	72.235	73.1668	71.7949	97.6927	103.427	107.401	104.607	88.0125	80.3083	90.0075	85.0605
Casp2	ENSMUSG00000029863	38.9729	47.4598	44.0164	16.3714	35.4329	12.6768	40.83	60.9599	9.5411	9.55402	26.5344	15.4925	70.8376	51.775	39.4354	44.7808	61.1512	71.2204	60.0543	70.1469	79.1431	81.241	73.3858	78.1557	56.1659	60.0637	55.9486	56.2877	79.1602	76.0614	72.1673	65.7055
Casp3	ENSMUSG00000031628	18.1873	14.2379	11.4826	0	20.5138	15.2121	6.28155	10.7576	7.15582	26.2736	7.58127	23.2387	11.334	12.3274	5.63363	9.59589	13.9715	12.3192	16.6386	16.4673	13.7333	15.2569	19.9797	13.9772	13.9147	14.5354	22.2596	19.1489	12.5302	11.0506	14.9886	13.6104
Casp4	ENSMUSG00000033538	0	2.37299	9.56879	0	7.45956	12.6768	6.28155	3.58587	14.3116	7.16551	22.7438	23.2387	14.1675	4.93095	14.0841	9.59589	12.4103	15.6811	13.8116	15.1139	21.8925	19.9325	25.854	22.3424	33.0498	37.6168	45.5621	27.5504	34.8138	33.8236	39.6113	29.2725
Casp6	ENSMUSG00000027997	2.59819	0	17.2238	0	13.0542	7.60607	9.42232	28.687	11.9264	19.108	3.79064	19.3656	5.66701	12.3274	2.81681	31.9863	25.4739	35.4786	32.8083	32.3521	39.6987	39.902	41.7329	41.633	66.254	64.6934	61.8056	65.8309	45.6885	44.2292	36.758	42.0941
Casp7	ENSMUSG00000025076	0	9.49197	9.56879	8.18568	7.45956	0	0	7.17175	2.38527	0	7.58127	0	0	4.93095	0	0	13.4846	17.6309	14.7145	16.1248	15.1238	14.8408	17.1674	17.1511	15.9247	16.9623	12.6226	15.6042	10.0522	11.8948	11.0297	11.3981
Casp8	ENSMUSG00000026029	49.3657	33.2219	76.5503	57.2998	61.5413	45.6364	94.2232	111.162	57.2466	66.8781	56.8595	73.5892	104.84	113.412	149.291	108.753	95.7901	116.536	110.308	114.35	127.751	124.92	134.59	142.322	113.89	113.556	127.547	108.395	141.683	122.4	143.115	134.368
Casp8ap2	ENSMUSG00000028282	51.9638	56.9518	57.4128	77.764	59.6764	63.3839	37.6893	129.091	31.0086	38.2161	56.8595	77.4623	68.0041	88.7572	47.8858	124.747	17.1126	23.2062	14.0419	17.1621	15.9252	17.486	20.8298	24.9918	17.5774	16.3904	20.4744	14.6884	16.9857	16.4058	22.7148	23.8038
Casp9	ENSMUSG00000028914	5.19638	14.2379	15.3101	12.2785	7.45956	12.6768	12.5631	14.3435	23.8527	19.108	3.79064	3.87312	25.5015	19.7238	11.2673	6.39726	47.7297	55.9219	49.7126	57.53	35.0812	39.2213	36.2201	39.2809	54.0637	46.4822	46.4804	44.129	31.3793	31.8084	29.7532	32.2571
Cast	ENSMUSG00000021585	59.7584	94.9197	76.5503	122.785	115.623	167.333	87.9416	164.95	116.878	93.1517	178.16	81.3355	82.1716	106.016	245.063	102.356	47.2792	70.9932	56.8457	48.6971	63.5039	65.6132	76.8916	61.0181	62.9004	51.8049	60.0297	64.0255	84.7539	84.3059	90.3324	75.9052
Casz1	ENSMUSG00000028977	5.19638	9.49197	13.3963	16.3714	3.72978	15.2121	6.28155	14.3435	4.77055	26.2736	30.3251	0	0	12.3274	16.9009	0	9.62514	12.4831	13.2108	13.1941	9.53177	11.2377	13.0873	11.349	5.28546	7.81786	6.16294	6.70013	7.39668	5.90543	7.02499	5.18842
Cat	ENSMUSG00000027187	15.5892	11.865	32.5339	20.4642	27.9733	32.9596	53.3931	14.3435	42.9349	28.6621	34.1157	30.9849	31.1685	24.6548	45.069	38.3835	97.1642	125.945	108.464	124.56	160.974	172.243	154.446	150.964	161.868	141.737	135.861	130.018	174.248	165.055	161.06	154.315
Cbfa2t2	ENSMUSG00000038533	10.3928	9.49197	5.74128	12.2785	9.32444	20.2828	9.42232	28.687	4.77055	0	26.5344	27.1118	11.334	14.7929	14.0841	22.3904	17.6634	21.6412	23.4225	29.1073	22.1166	24.4779	31.3716	25.8982	19.888	21.903	33.2792	21.5785	25.9085	23.5197	25.3333	23.0652
Cbfa2t3	ENSMUSG00000006362	7.79458	14.2379	11.4826	4.09284	7.45956	5.07071	21.9854	17.9294	19.0822	7.16551	15.1625	3.87312	5.66701	2.46548	39.4354	3.19863	17.4397	21.8269	27.3667	26.4624	13.8869	17.4717	21.2879	15.851	18.4712	18.1179	27.3233	21.0162	14.0916	31.465	19.2526	14.5924
Cbfb	ENSMUSG00000031885	88.3385	161.363	95.6879	135.064	180.894	268.748	131.912	286.87	116.878	114.648	109.928	58.0968	201.179	115.877	261.964	99.1575	61.0225	71.3058	58.7186	61.8457	86.2102	86.1707	76.9624	83.3484	58.1581	56.9283	53.2395	54.3188	88.6689	72.1484	77.719	75.5989
Cbl	ENSMUSG00000034342	2.59819	0	11.4826	28.6499	7.45956	7.60607	15.7039	3.58587	14.3116	23.885	34.1157	27.1118	28.335	32.0512	33.8018	0	23.1902	23.3469	31.6881	35.6172	30.4499	29.6049	36.9892	39.1845	38.1302	36.8765	44.7099	36.3115	31.8836	23.4876	35.9551	30.6084
Cblb	ENSMUSG00000022637	75.3476	135.261	88.0329	118.692	72.7307	116.626	116.209	107.576	126.42	85.9862	113.719	123.94	96.3391	71.4988	118.306	19.1918	38.879	53.5906	46.3502	52.4636	42.7767	45.5093	44.1254	46.4794	45.6246	43.235	44.5943	44.2315	38.0365	31.9499	28.2851	31.7563
Cbll1	ENSMUSG00000020659	28.5801	59.3248	66.9815	73.6712	50.352	81.1314	50.2524	78.8892	38.1644	71.6551	53.0689	50.3505	14.1675	64.1024	30.985	44.7808	18.2507	22.0239	21.0595	24.2913	19.6786	21.0031	21.3594	21.7228	16.9081	20.1455	19.7078	23.0452	28.9437	26.9034	22.2421	19.1401
Cbr1	ENSMUSG00000051483	2.59819	0	0	0	0	0	0	0	0	4.77701	0	0	2.8335	2.46548	0	0	18.0356	18.1687	18.4138	24.548	24.4192	21.2262	21.6347	21.5097	24.9341	28.3763	23.4312	25.6943	26.4568	25.9288	22.5868	26.0032
Cbr4	ENSMUSG00000031641	0	2.37299	1.91376	0	0	12.6768	3.14077	0	7.15582	7.16551	7.58127	11.6194	2.8335	9.86191	16.9009	19.1918	5.0428	6.03171	7.44081	9.21654	7.71882	8.45853	9.37171	7.62204	9.91041	10.6552	11.6081	12.5113	7.37527	10.2398	11.8311	9.06991
Cbwd1	ENSMUSG00000024878	2.59819	4.74598	11.4826	8.18568	27.9733	7.60607	12.5631	32.2729	9.5411	16.7195	22.7438	19.3656	14.1675	9.86191	22.5345	0	9.53738	7.95583	7.04673	9.70993	10.0478	10.0844	9.54346	10.3589	8.02796	9.14045	9.15615	11.177	11.1665	14.1184	14.934	11.6366
Cbx1	ENSMUSG00000018666	38.9729	78.3087	74.6366	65.4855	108.164	96.3435	75.3785	78.8892	47.7055	81.2092	79.6033	77.4623	70.8376	73.9643	115.489	95.9589	51.6802	57.631	46.2684	59.0256	57.247	58.2907	59.0252	61.7357	44.2213	42.3716	41.9765	36.7045	50.3075	54.6726	45.4882	49.1238
Cbx3	ENSMUSG00000029836	15.5892	26.1029	26.7926	53.2069	46.6222	40.5657	50.2524	14.3435	33.3938	26.2736	11.3719	34.8581	31.1685	46.8441	36.6186	9.59589	24.0847	28.3151	24.6371	28.4858	34.5082	38.8081	33.2654	37.7285	30.3894	31.5023	27.1675	41.381	35.42	36.0064	28.3499	33.8181
Cbx4	ENSMUSG00000039989	2.59819	0	5.74128	0	1.86489	2.53536	0	0	0	0	7.58127	0	0	0	16.9009	0	20.9741	22.3943	33.5679	25.9912	21.2148	19.7756	28.2229	23.3024	32.8876	34.6103	47.0989	35.7215	21.3069	22.672	28.9607	22.6109
Cbx7	ENSMUSG00000053411	7.79458	30.8489	22.9651	61.3926	26.1084	43.101	47.1116	57.374	23.8527	4.77701	22.7438	11.6194	68.0041	46.8441	104.222	92.7602	88.5334	103.943	92.9196	108.082	134.135	136.279	131.842	151.113	60.6335	57.1372	76.0628	59.4655	180.69	174.938	173.747	162.322
Cby1	ENSMUSG00000022428	7.79458	7.11897	11.4826	0	3.72978	2.53536	18.8446	14.3435	7.15582	14.331	3.79064	7.74623	0	14.7929	22.5345	9.59589	18.7864	18.9233	13.2651	20.0672	15.2394	15.1528	15.679	14.1978	16.4306	15.7206	11.5555	11.9503	12.1919	16.1228	14.5849	11.7887
Cc2d1a	ENSMUSG00000036686	12.991	2.37299	40.1889	24.5571	13.0542	60.8485	28.267	39.4446	21.4675	26.2736	26.5344	58.0968	22.668	73.9643	50.7027	51.1781	22.0191	28.7414	26.46	25.5315	26.6746	27.9469	28.7918	26.4833	21.2931	26.0611	23.5382	19.984	30.9217	27.3759	30.7615	22.1272
Cc2d1b	ENSMUSG00000028582	41.5711	30.8489	47.844	28.6499	44.7573	50.7071	62.8155	32.2729	31.0086	40.6046	75.8127	34.8581	25.5015	41.9131	81.6876	51.1781	47.8755	59.5674	59.9298	59.0383	65.9558	72.9126	84.3972	72.0819	71.6158	69.843	81.1571	54.2046	86.8805	83.4122	87.4626	77.7436
Ccar1	ENSMUSG00000020074	109.124	80.6817	116.739	98.2282	143.596	129.303	91.0824	89.6469	71.5582	136.145	68.2314	154.925	85.0051	115.877	157.742	92.7602	66.9307	78.1809	74.1107	81.5247	81.0735	77.9014	94.1508	87.9027	79.5881	94.1692	114.419	91.6007	86.3865	78.3547	85.608	79.4486
Ccar2	ENSMUSG00000033712	7.79458	9.49197	22.9651	12.2785	26.1084	22.8182	25.1262	10.7576	7.15582	11.9425	22.7438	3.87312	25.5015	32.0512	42.2522	9.59589	63.8623	85.3555	70.6915	81.5604	84.7097	94.7607	89.6157	85.2212	70.4915	73.453	72.3064	61.2046	90.6812	94.8688	81.5408	75.5243
Ccdc107	ENSMUSG00000028461	38.9729	33.2219	15.3101	24.5571	24.2436	2.53536	31.4077	21.5152	14.3116	11.9425	7.58127	34.8581	22.668	34.5167	22.5345	47.9794	61.9259	73.3425	61.9448	68.7966	80.8457	80.8597	62.9626	74.7686	66.326	73.6136	59.6825	65.0097	81.3095	82.477	78.0894	72.8681
Ccdc114	ENSMUSG00000040189	15.5892	7.11897	11.4826	36.8356	13.0542	15.2121	12.5631	3.58587	4.77055	0	0	0	11.334	14.7929	5.63363	6.39726	9.19697	10.7566	14.4104	11.8182	8.45461	9.73815	8.17527	10.8653	2.6006	2.16605	1.73684	1.34456	8.05091	10.6966	14.8244	11.2397
Ccdc115	ENSMUSG00000042111	2.59819	0	7.65503	0	1.86489	10.1414	0	0	7.15582	7.16551	0	0	0	0	2.81681	15.9931	36.8434	44.522	39.6326	41.5797	41.1745	45.2463	37.582	39.3286	45.6015	41.4228	40.5898	37.1929	39.9642	38.9821	37.5404	41.0565
Ccdc117	ENSMUSG00000020482	44.1693	2.37299	5.74128	12.2785	3.72978	5.07071	0	3.58587	0	0	0	3.87312	11.334	0	0	3.19863	36.4116	35.9697	38.8344	38.9708	43.8251	40.4781	50.7655	44.4701	36.7082	31.2413	38.8252	32.7196	44.122	35.2548	41.9917	39.2978
Ccdc12	ENSMUSG00000019659	176.677	137.634	195.203	130.971	164.11	129.303	138.194	197.223	138.346	155.253	185.741	174.29	85.0051	130.67	112.673	198.315	160.417	174.933	189.48	179.554	181.537	187.842	175.872	185.297	173.211	188.532	160.046	144.696	134.164	166.844	138.805	153.293
Ccdc124	ENSMUSG00000007721	0	0	1.91376	0	0	0	0	3.58587	0	0	0	0	0	2.46548	0	0	59.3889	67.9013	72.5103	66.3345	71.552	71.7743	67.1385	72.1424	56.0929	64.0993	53.6156	47.5539	57.8754	68.1321	60.0957	59.5929
Ccdc125	ENSMUSG00000048924	2.59819	23.7299	0	8.18568	14.9191	10.1414	9.42232	21.5152	11.9264	14.331	15.1625	27.1118	17.001	7.39643	22.5345	12.7945	16.9564	22.9487	22.5303	19.1332	22.0765	24.0821	24.8184	23.7801	29.545	25.2498	32.4534	23.9875	20.792	20.4488	26.6378	16.7869
Ccdc130	ENSMUSG00000004994	23.3837	61.6978	47.844	28.6499	39.1627	35.495	15.7039	32.2729	28.6233	16.7195	30.3251	19.3656	36.8355	24.6548	73.2372	44.7808	24.7131	28.8932	25.0427	29.2801	33.7059	31.871	27.6707	31.3077	29.6496	31.6678	37.5843	33.0932	34.4896	36.4121	36.6676	30.4727
Ccdc134	ENSMUSG00000068114	80.544	66.4438	88.0329	65.4855	52.2169	83.6667	75.3785	93.2327	59.6319	93.1517	75.8127	69.7161	65.1706	56.706	56.3363	41.5822	60.9886	78.9987	70.8479	70.9407	48.3316	50.3763	53.5726	52.135	47.1308	60.8537	56.8978	48.2347	41.7825	47.2693	41.1503	38.5176
Ccdc137	ENSMUSG00000049957	23.3837	26.1029	17.2238	32.7427	33.568	25.3536	53.3931	21.5152	19.0822	33.4391	53.0689	46.4774	39.669	59.1715	50.7027	15.9931	29.7969	38.7348	35.6315	33.7655	49.8845	45.4102	49.8688	44.5252	47.822	50.1295	51.4976	50.9583	53.2155	41.5916	53.8201	43.5725
Ccdc15	ENSMUSG00000034303	28.5801	7.11897	11.4826	24.5571	26.1084	32.9596	18.8446	35.8587	14.3116	45.3816	37.9064	27.1118	17.001	12.3274	25.3513	22.3904	5.21978	6.82291	6.43007	6.32545	7.64656	7.4313	9.90374	8.42244	7.46464	8.38906	10.8985	9.2564	11.0671	12.2388	15.4449	9.15753
Ccdc163	ENSMUSG00000028689	12.991	16.6109	15.3101	36.8356	35.4329	35.495	59.6747	57.374	50.0908	85.9862	83.394	38.7312	48.1696	46.8441	70.4204	35.1849	7.93839	11.1923	12.881	9.82869	16.3436	18.3028	21.1876	15.1318	21.3615	26.703	28.8507	24.8045	28.6551	23.016	28.8093	31.5182
Ccdc166	ENSMUSG00000098176	0	2.37299	15.3101	0	11.1893	7.60607	12.5631	7.17175	21.4675	11.9425	11.3719	19.3656	2.8335	2.46548	5.63363	0	8.41323	9.50455	8.95236	7.25818	9.75869	10.0958	8.8097	9.57732	14.1813	14.9191	11.7342	15.0478	8.7734	9.74512	6.53437	7.58279
Ccdc167	ENSMUSG00000024018	31.1783	14.2379	70.8091	24.5571	16.784	12.6768	43.9708	46.6164	28.6233	54.9356	26.5344	50.3505	48.1696	32.0512	25.3513	57.5753	20.3628	24.1842	25.6589	25.8329	24.8957	23.8617	24.3236	22.9255	14.1843	16.298	18.5047	17.7577	23.4361	19.2168	21.6777	19.4082
Ccdc17	ENSMUSG00000034035	49.3657	66.4438	66.9815	77.764	29.8382	101.414	78.5193	86.061	100.182	109.871	98.5565	139.432	93.5056	59.1715	67.6035	47.9794	30.4091	29.9931	34.1897	43.3067	29.4648	24.643	32.5545	27.7099	33.2873	33.3851	38.1677	36.0589	24.9102	23.6157	21.9056	22.4481
Ccdc171	ENSMUSG00000052407	46.7675	30.8489	45.9302	24.5571	44.7573	22.8182	40.83	53.7881	71.5582	62.1011	94.7659	65.843	45.3361	39.4476	64.7867	70.3698	6.45732	7.65266	12.8314	10.4978	8.27223	8.44195	11.2937	10.0088	11.2921	11.1971	15.0757	10.6287	9.60319	7.55357	9.82678	9.99411
Ccdc174	ENSMUSG00000034083	51.9638	158.99	124.394	126.878	141.732	182.546	138.194	132.677	135.961	150.476	72.0221	127.813	153.009	101.085	115.489	207.911	23.069	29.9207	29.5452	27.787	33.5397	31.2622	36.5738	30.7762	26.243	28.5406	36.1535	27.8887	30.5756	31.0047	36.7966	29.6701
Ccdc186	ENSMUSG00000035173	111.722	75.9357	128.222	122.785	91.3796	116.626	194.728	129.091	112.108	136.145	174.369	135.559	110.507	177.514	219.712	169.527	11.4929	12.341	18.7147	14.5234	13.264	14.3249	17.4679	15.5942	12.5039	14.2099	18.9215	11.8393	15.2627	13.834	14.9774	13.1844
Ccdc191	ENSMUSG00000022701	38.9729	21.3569	44.0164	57.2998	108.164	73.5253	43.9708	46.6164	66.7877	90.7632	102.347	54.2236	85.0051	64.1024	42.2522	38.3835	6.15125	10.4459	7.00552	8.07347	5.43182	8.98599	5.32692	6.18294	10.3141	13.3148	13.0645	9.16123	9.36486	12.2104	11.1249	8.65677
Ccdc22	ENSMUSG00000031143	18.1873	2.37299	22.9651	16.3714	1.86489	20.2828	15.7039	17.9294	11.9264	9.55402	11.3719	23.2387	8.50051	12.3274	22.5345	15.9931	27.992	33.273	29.9221	30.4869	33.2997	33.3	34.6603	34.8859	34.3748	26.0981	30.3563	23.4062	24.0945	28.5643	24.8767	23.2916
Ccdc25	ENSMUSG00000022035	0	0	0	4.09284	0	0	0	0	4.77055	0	0	0	2.8335	0	0	0	22.4572	26.4816	23.096	24.3223	30.1301	30.375	25.1099	28.7429	27.6787	24.0362	28.9039	26.5204	30.4064	24.211	27.084	27.051
Ccdc28a	ENSMUSG00000059554	7.79458	21.3569	15.3101	85.9497	13.0542	25.3536	40.83	14.3435	40.5497	33.4391	45.4876	19.3656	34.002	9.86191	25.3513	15.9931	9.49015	10.9528	13.0608	16.7509	17.8769	16.1062	16.7185	17.8516	25.0045	30.8016	26.5713	26.3185	23.4822	24.0671	24.8416	21.5475
Ccdc28b	ENSMUSG00000028795	36.3747	16.6109	22.9651	32.7427	9.32444	12.6768	12.5631	10.7576	21.4675	31.0506	26.5344	34.8581	19.8345	12.3274	8.45044	15.9931	37.3374	36.5569	31.6127	37.5228	25.7958	32.441	28.8356	31.7592	24.4089	29.6102	35.1351	32.4034	25.5241	27.176	22.0481	21.4294
Ccdc32	ENSMUSG00000039983	38.9729	68.8168	53.5852	36.8356	42.8924	63.3839	43.9708	39.4446	62.0171	59.7126	49.2783	27.1118	51.0031	34.5167	67.6035	12.7945	24.3164	31.1792	27.8762	25.186	24.0296	27.7445	23.8753	25.6033	23.4213	23.4076	16.8307	22.1775	20.2782	26.2003	21.2635	23.6787
Ccdc43	ENSMUSG00000020925	23.3837	16.6109	24.8789	32.7427	3.72978	40.5657	12.5631	0	19.0822	7.16551	22.7438	3.87312	14.1675	9.86191	16.9009	12.7945	24.1456	26.6084	28.3103	25.5324	27.7755	28.7521	32.682	27.8595	27.3629	23.9004	24.835	23.3514	28.2907	28.1238	29.0122	27.3276
Ccdc47	ENSMUSG00000078622	28.5801	56.9518	32.5339	40.9284	46.6222	53.2425	56.5339	78.8892	64.4024	47.7701	83.394	69.7161	53.8366	36.9822	28.1681	22.3904	35.0091	44.3548	32.9122	42.2847	46.9045	51.8574	39.4805	45.5874	62.3941	62.5519	53.8464	63.3924	49.0739	45.0205	44.0381	42.4372
Ccdc50	ENSMUSG00000038127	38.9729	40.3409	66.9815	65.4855	102.569	58.3132	78.5193	132.677	52.476	54.9356	79.6033	54.2236	68.0041	91.2227	118.306	35.1849	53.2037	58.7707	58.0018	53.2779	91.5423	88.4452	104.398	102.66	57.2264	64.7875	62.2701	55.9318	117.395	91.5633	96.4524	88.3083
Ccdc51	ENSMUSG00000025645	2.59819	0	0	0	0	2.53536	0	0	0	0	0	0	0	0	0	0	15.0734	17.6616	14.5335	18.5891	20.6343	14.6206	17.5624	19.9226	19.5195	16.9655	18.1414	17.4635	20.9244	22.4026	19.6113	18.1996
Ccdc58	ENSMUSG00000075229	41.5711	26.1029	34.4477	49.1141	74.5956	88.7374	59.6747	39.4446	78.7141	66.8781	60.6502	85.2086	51.0031	56.706	39.4354	54.3767	13.1936	13.5437	14.6583	16.1769	19.8637	19.4363	18.0509	22.3592	21.4269	19.0978	15.9574	19.8219	21.1425	14.5996	19.6577	20.7324
Ccdc59	ENSMUSG00000019897	132.508	163.736	137.791	81.8568	83.92	121.697	109.927	111.162	95.411	117.037	98.5565	100.701	155.843	150.394	107.039	150.336	33.8321	39.5453	46.1716	36.041	40.3597	41.2493	48.3886	43.1858	33.7576	34.0721	47.6016	33.7314	42.0074	43.6969	47.7923	44.3523
Ccdc6	ENSMUSG00000048701	2.59819	0	1.91376	4.09284	1.86489	2.53536	9.42232	3.58587	11.9264	11.9425	3.79064	15.4925	2.8335	7.39643	11.2673	9.59589	11.5009	11.8596	13.9524	12.126	14.335	13.8505	19.5367	16.1422	16.8985	19.5813	20.3472	18.4919	15.3293	13.8862	17.1199	15.7477
Ccdc61	ENSMUSG00000074358	0	9.49197	11.4826	8.18568	1.86489	2.53536	6.28155	3.58587	0	0	0	3.87312	0	4.93095	0	3.19863	25.9365	29.3983	26.1122	29.0043	27.85	28.1079	27.3514	29.1345	19.4854	20.3399	20.3359	19.1345	30.9168	29.8413	28.9153	22.6681
Ccdc62	ENSMUSG00000061882	2.59819	2.37299	13.3963	24.5571	27.9733	10.1414	6.28155	25.1011	54.8613	40.6046	37.9064	34.8581	31.1685	34.5167	30.985	28.7877	2.36715	5.43009	4.68202	3.54541	3.37261	5.85128	4.46375	6.75442	9.10662	9.2384	12.8785	13.8072	7.77978	5.4399	9.61116	6.45418
Ccdc66	ENSMUSG00000046753	2.59819	16.6109	9.56879	4.09284	7.45956	0	6.28155	32.2729	19.0822	14.331	15.1625	7.74623	53.8366	0	16.9009	9.59589	6.48882	5.86773	5.92178	6.37241	8.39175	8.15334	8.13916	9.58249	10.304	11.4641	12.202	11.3256	9.80522	10.4282	11.4583	8.72438
Ccdc69	ENSMUSG00000049588	7.79458	2.37299	30.6201	45.0213	14.9191	15.2121	18.8446	32.2729	7.15582	23.885	18.9532	11.6194	11.334	19.7238	33.8018	25.589	43.8761	52.3273	49.4611	49.0925	66.5739	60.446	64.2561	65.4847	65.417	63.0474	70.385	59.0518	65.2019	55.9387	62.4644	57.8177
Ccdc71	ENSMUSG00000049305	15.5892	37.9679	17.2238	28.6499	29.8382	30.4243	34.5485	35.8587	26.238	35.8276	37.9064	38.7312	79.3381	24.6548	56.3363	60.7739	22.9283	35.5943	26.7693	32.1445	33.9103	32.0306	32.945	30.5781	31.2898	35.9125	28.6375	23.8608	39.4778	39.5307	36.2102	36.4249
Ccdc77	ENSMUSG00000030177	15.5892	16.6109	13.3963	32.7427	41.0276	48.1718	28.267	21.5152	26.238	33.4391	26.5344	38.7312	17.001	19.7238	25.3513	9.59589	9.60669	9.9397	12.8265	12.6469	17.6703	14.3515	12.8471	17.5185	14.9872	19.522	17.734	15.2553	14.702	13.267	16.0695	13.8663
Ccdc82	ENSMUSG00000079084	10.3928	14.2379	34.4477	16.3714	44.7573	17.7475	31.4077	46.6164	71.5582	47.7701	45.4876	77.4623	76.5046	32.0512	73.2372	44.7808	11.3505	12.6816	13.8161	15.0017	22.2184	20.939	20.9609	21.6307	28.764	29.624	30.4693	35.3157	30.3434	25.4169	31.4324	29.7112
Ccdc84	ENSMUSG00000043923	46.7675	80.6817	93.7742	81.8568	72.7307	101.414	94.2232	147.021	33.3938	76.4321	106.138	65.843	70.8376	49.3095	76.054	99.1575	46.9784	56.9352	50.1096	49.844	48.0357	56.4905	55.8097	51.7635	36.0317	48.9045	52.9069	42.6857	58.4363	54.2472	59.3706	46.2571
Ccdc86	ENSMUSG00000024732	2.59819	2.37299	21.0513	16.3714	1.86489	2.53536	15.7039	14.3435	21.4675	9.55402	18.9532	19.3656	8.50051	27.1202	16.9009	0	21.8494	27.5014	34.7308	27.7937	29.81	33.6377	45.5458	38.4338	25.0911	26.4385	57.614	29.3099	28.6848	29.4293	48.2087	27.6327
Ccdc88b	ENSMUSG00000047810	15.5892	28.4759	44.0164	12.2785	7.45956	5.07071	18.8446	17.9294	7.15582	0	3.79064	19.3656	0	2.46548	0	3.19863	31.7538	41.9351	51.8485	40.6911	21.4217	23.8409	31.371	26.8527	12.1214	15.1098	16.1409	12.326	9.0597	10.3303	8.052	10.2957
Ccdc88c	ENSMUSG00000021182	116.919	140.007	124.394	155.528	208.868	240.859	288.951	243.839	140.731	124.202	181.951	143.305	229.514	305.719	388.72	191.918	38.0982	43.9306	59.769	50.1528	67.1748	67.2737	85.7928	80.5165	40.2913	45.657	55.7691	43.7187	67.9615	77.6608	90.9029	69.6566
Ccdc9	ENSMUSG00000041375	25.9819	30.8489	38.2752	8.18568	37.2978	43.101	65.9562	35.8587	28.6233	47.7701	26.5344	27.1118	53.8366	69.0334	50.7027	22.3904	44.5897	58.1927	54.6504	58.1977	79.1502	78.7137	81.1805	74.6666	56.1402	49.9733	61.12	52.6497	74.6303	76.1249	82.975	78.2474
Ccdc90b	ENSMUSG00000030613	18.1873	4.74598	9.56879	24.5571	0	27.8889	15.7039	14.3435	28.6233	7.16551	3.79064	19.3656	14.1675	27.1202	42.2522	3.19863	8.33488	8.9842	9.76108	9.22907	13.8999	11.9267	11.5132	11.4438	19.9972	15.4844	17.447	18.3475	14.9675	14.7984	14.7259	14.2216
Ccdc91	ENSMUSG00000030301	0	7.11897	0	8.18568	1.86489	2.53536	3.14077	10.7576	14.3116	2.3885	15.1625	34.8581	8.50051	12.3274	22.5345	15.9931	5.79283	7.06249	6.21639	8.06255	10.9559	9.24609	12.8902	9.99542	19.2861	19.7088	17.7039	16.6562	9.0167	12.442	10.5176	9.82768
Ccdc93	ENSMUSG00000026339	41.5711	42.7138	15.3101	4.09284	33.568	20.2828	31.4077	103.99	57.2466	42.9931	64.4408	65.843	31.1685	19.7238	56.3363	3.19863	13.3162	18.9485	13.4903	17.3348	18.6263	17.4235	16.9038	17.3618	20.2911	19.6632	20.5854	20.8565	20.7119	21.8538	17.8067	20.1907
Ccdc94	ENSMUSG00000003208	28.5801	23.7299	63.154	73.6712	57.8116	32.9596	62.8155	46.6164	38.1644	50.1586	56.8595	65.843	19.8345	54.2405	87.3212	89.5616	22.0735	31.2027	23.1775	24.9173	26.9729	30.3519	30.6167	32.435	26.168	26.4696	26.9846	23.4858	29.6075	33.7292	36.411	25.1538
Ccdc97	ENSMUSG00000002608	28.5801	49.8328	51.6715	73.6712	70.8658	35.495	59.6747	78.8892	38.1644	26.2736	60.6502	54.2236	34.002	41.9131	47.8858	67.1712	39.1537	52.488	57.3857	51.6157	43.985	51.6169	58.5987	51.2013	51.1944	62.9087	67.0746	53.3665	53.073	51.0353	57.9256	47.7755
Ccl25	ENSMUSG00000023235	12.991	21.3569	13.3963	53.2069	29.8382	30.4243	31.4077	17.9294	19.0822	21.4965	18.9532	23.2387	11.334	4.93095	19.7177	15.9931	10.0023	10.3322	11.0779	8.53296	10.829	8.6415	11.5455	13.405	10.3182	14.0871	17.1333	18.0221	7.72663	9.07958	9.56765	8.5894
Ccl3	ENSMUSG00000000982	0	0	0	0	1.86489	0	3.14077	0	4.77055	0	0	0	0	4.93095	0	0	1.60063	1.06798	2.84369	1.48401	9.43751	6.89034	9.78244	9.78563	20.1234	15.6577	49.8282	23.5655	7.89173	7.4889	13.9179	12.9598
Ccl4	ENSMUSG00000018930	0	0	0	0	0	0	0	0	0	0	7.58127	0	5.66701	0	0	12.7945	2.07853	1.84793	3.48247	1.76054	13.2286	12.3341	9.68315	14.5678	11.7655	11.6682	23.9549	15.2511	12.9071	8.91592	12.0453	9.14666
Ccm2	ENSMUSG00000000378	727.494	688.168	1021.95	757.176	751.55	707.364	976.78	778.135	233.757	384.549	598.92	414.423	569.534	695.265	814.059	886.02	414.967	510.673	410.27	460.45	423.136	449.709	348.897	411.156	182.789	183.893	177.588	163.097	379.429	421.988	392.648	357.932
Ccnb2	ENSMUSG00000032218	2.59819	2.37299	9.56879	4.09284	0	0	6.28155	0	4.77055	4.77701	11.3719	0	0	0	0	3.19863	11.771	13.2689	16.2613	16.2278	3.91943	3.78509	4.9638	4.9268	3.00008	5.05875	3.85832	4.8826	1.4786	0.75338	1.75123	1.42259
Ccnc	ENSMUSG00000028252	20.7855	68.8168	21.0513	28.6499	42.8924	27.8889	59.6747	46.6164	38.1644	52.5471	3.79064	42.6043	48.1696	12.3274	36.6186	63.9726	23.1479	29.9815	24.6826	19.2544	32.7135	29.7169	22.34	26.1579	24.7565	25.5306	22.9861	33.768	34.9448	30.4635	31.922	32.8406
Ccnd2	ENSMUSG00000000184	72.7494	26.1029	91.8604	102.321	72.7307	106.485	131.912	118.334	47.7055	38.2161	87.1846	27.1118	25.5015	4.93095	25.3513	41.5822	39.3605	43.1546	59.1829	60.8907	50.4452	50.381	74.6191	56.7925	26.2463	22.0857	35.4527	25.9447	18.6737	11.2513	21.6994	20.9575
Ccnd3	ENSMUSG00000034165	98.7313	118.65	97.6017	118.692	98.8391	86.2021	97.3639	143.435	33.3938	23.885	68.2314	89.0817	25.5015	71.4988	84.5044	121.548	171.863	204.004	168.59	187.154	140.892	136.572	134.343	128.951	74.407	75.4428	74.123	77.9816	96.6859	110.312	108.246	98.8128
Ccndbp1	ENSMUSG00000023572	57.1602	87.8007	51.6715	28.6499	59.6764	86.2021	53.3931	43.0305	76.3288	52.5471	68.2314	38.7312	62.3371	66.5679	87.3212	163.13	88.1368	115.046	94.0136	93.7649	117.127	109.605	103.525	100.894	91.7245	100.863	96.6121	89.8381	103.029	105.166	106.672	98.7702
Ccne1	ENSMUSG00000002068	5.19638	9.49197	3.82752	0	11.1893	0	9.42232	14.3435	7.15582	2.3885	3.79064	0	14.1675	0	5.63363	0	12.1927	15.3308	12.9674	16.6158	12.5148	11.7627	10.8968	14.3661	8.35625	7.98058	8.96484	8.73324	7.58947	8.04416	10.3061	6.45705
Ccng1	ENSMUSG00000020326	0	14.2379	7.65503	20.4642	31.7031	17.7475	6.28155	28.687	11.9264	0	7.58127	15.4925	8.50051	29.5857	5.63363	0	42.1413	59.5649	43.2345	45.8005	60.9117	61.7669	45.9922	52.0624	77.8569	74.1646	62.5434	70.9654	62.177	51.8532	51.7558	50.9111
Ccng2	ENSMUSG00000029385	38.9729	56.9518	32.5339	57.2998	72.7307	40.5657	12.5631	100.404	31.0086	47.7701	34.1157	27.1118	87.8386	29.5857	33.8018	28.7877	125.982	136.05	111.286	129.296	117.19	118.265	98.9751	100.878	95.5588	82.5682	93.0439	79.805	94.7625	83.9284	87.0378	76.4325
Ccnh	ENSMUSG00000021548	129.91	272.894	166.497	208.735	203.273	197.758	175.883	236.668	202.748	205.411	128.882	193.656	175.677	135.601	180.276	191.918	47.6717	49.1594	49.2362	45.9963	48.1461	46.9559	48.0593	48.6011	47.697	44.1665	43.0075	48.4717	52.7234	38.6941	43.2561	47.4075
Ccni	ENSMUSG00000063015	18.1873	16.6109	24.8789	12.2785	33.568	5.07071	6.28155	39.4446	9.5411	9.55402	22.7438	3.87312	8.50051	14.7929	28.1681	12.7945	113.286	146.424	127.04	126.725	127.497	142.513	129.186	127.91	150.714	138.057	129.542	142.388	108.193	109.886	113.546	109.734
Ccnj	ENSMUSG00000025010	0	7.11897	15.3101	8.18568	9.32444	5.07071	3.14077	3.58587	0	0	0	15.4925	5.66701	14.7929	0	0	8.43497	7.93113	11.1254	8.87331	10.2596	9.61423	12.7669	12.3513	5.09503	5.95289	5.57426	6.34665	6.69483	9.76182	8.88864	9.02727
Ccnl1	ENSMUSG00000027829	23.3837	18.9839	63.154	69.5783	46.6222	45.6364	59.6747	50.2022	59.6319	47.7701	128.882	34.8581	48.1696	64.1024	42.2522	54.3767	214.415	250.04	376.905	275.615	284.864	284.14	472.631	291.731	254.823	287.398	543.542	303.603	296.189	245.642	409.942	234.98
Ccnl2	ENSMUSG00000029068	49.3657	47.4598	28.7064	69.5783	46.6222	40.5657	62.8155	93.2327	47.7055	50.1586	49.2783	108.447	73.6711	138.067	61.9699	92.7602	252.127	290.729	348.699	261.711	294.809	366.033	331.855	304.63	266.629	311.133	360.603	254.59	324.039	294.275	328.903	261.303
Ccnt1	ENSMUSG00000011960	38.9729	18.9839	47.844	32.7427	55.9467	76.0607	81.6601	35.8587	47.7055	35.8276	109.928	42.6043	19.8345	81.3607	81.6876	12.7945	54.9971	62.5883	85.1679	77.8513	78.5877	78.762	94.4663	90.2594	72.5815	75.0049	104.555	82.487	84.1438	82.9455	106.773	75.2894
Ccnt2	ENSMUSG00000026349	109.124	128.142	97.6017	102.321	106.299	114.091	103.645	200.809	124.034	126.591	166.788	104.574	99.1726	125.739	228.162	89.5616	88.4346	106.643	102.637	108.131	123.538	112.58	119.876	129.967	108.953	130.652	127.64	126.221	126.31	93.6026	125.064	94.7536
Ccny	ENSMUSG00000024286	0	7.11897	1.91376	4.09284	5.59467	5.07071	15.7039	7.17175	4.77055	11.9425	3.79064	27.1118	8.50051	7.39643	16.9009	3.19863	21.7203	20.2918	25.5062	21.0504	27.9702	20.2808	27.8682	24.2647	35.7229	23.4549	30.7607	19.76	27.7874	23.2945	30.457	18.3474
Ccpg1	ENSMUSG00000034563	129.91	123.396	95.6879	118.692	59.6764	81.1314	78.5193	78.8892	71.5582	54.9356	117.51	50.3505	51.0031	83.8262	109.856	60.7739	50.6026	49.801	49.8789	48.9635	41.3895	41.7151	37.9764	40.613	43.4364	38.6176	44.4359	40.1919	46.0231	47.6609	52.3672	46.7247
Ccr1	ENSMUSG00000025804	5.19638	2.37299	0	0	0	10.1414	0	0	9.5411	7.16551	18.9532	11.6194	0	0	0	0	7.28664	9.02573	5.06759	6.39781	4.04851	3.49181	3.36354	4.95282	26.3462	25.6349	23.2913	24.4862	1.74696	0.856614	0.894538	1.03527
Ccr6	ENSMUSG00000040899	49.3657	23.7299	28.7064	20.4642	121.218	111.556	122.49	161.364	186.051	186.303	204.694	224.641	209.679	184.911	267.597	102.356	17.5171	23.467	21.8306	22.0798	107.769	102.82	108.335	126.207	159.878	138.312	141.065	147.936	251.96	257.348	238.824	288.046
Ccr7	ENSMUSG00000037944	10.3928	9.49197	17.2238	4.09284	11.1893	2.53536	40.83	17.9294	4.77055	2.3885	3.79064	0	2.8335	9.86191	11.2673	12.7945	252.279	309.495	501.992	313.82	360.188	348.069	761.514	350.723	108.351	103.703	203.491	85.0755	350.11	361.341	622.092	288.672
Ccs	ENSMUSG00000034108	0	11.865	0	8.18568	9.32444	7.60607	9.42232	3.58587	7.15582	9.55402	30.3251	19.3656	17.001	0	2.81681	0	22.6133	24.8257	21.4452	22.7156	20.2554	24.7448	23.5114	25.3757	26.4419	27.1728	24.7931	26.5166	17.2694	18.1887	18.3655	17.4025
Ccsap	ENSMUSG00000031971	0	0	3.82752	0	0	0	0	0	0	7.16551	3.79064	0	0	7.39643	11.2673	25.589	5.14751	7.40885	7.49344	7.21172	8.82783	11.9243	8.68549	9.60263	10.4186	10.599	11.0103	9.2	11.9247	9.79108	12.0256	10.4915
Ccser2	ENSMUSG00000058690	0	0	15.3101	0	1.86489	10.1414	9.42232	7.17175	7.15582	7.16551	3.79064	0	17.001	14.7929	0	9.59589	15.183	15.9888	17.8939	17.5445	18.2826	18.3285	21.2495	21.3112	19.6334	18.1857	22.3777	20.2513	20.7893	16.9617	24.0793	18.7931
Cct2	ENSMUSG00000034024	153.293	185.093	147.359	110.507	149.191	152.121	147.616	215.152	121.649	164.807	227.438	147.178	141.675	167.652	185.91	111.952	112.778	127.438	135.792	117.513	149.37	145.453	177.245	156.788	143.612	141.507	157.168	140.533	139.575	127.671	153.408	149.49
Cct3	ENSMUSG00000001416	62.3566	111.531	84.2054	65.4855	98.8391	114.091	100.505	114.748	97.7962	109.871	64.4408	77.4623	124.674	110.946	107.039	70.3698	124.82	142.879	131.022	147.297	185.66	215.743	219.265	192.441	207.261	213.521	216.146	202.719	192.564	200.95	194.818	194.783
Cct4	ENSMUSG00000007739	28.5801	33.2219	42.1027	32.7427	22.3787	32.9596	43.9708	50.2022	31.0086	52.5471	45.4876	38.7312	62.3371	39.4476	61.9699	41.5822	98.1071	104.299	124.053	99.9807	138.881	137.971	146.995	144.239	162.521	152.193	177.78	167.358	148.582	129.452	157.805	139.375
Cct5	ENSMUSG00000022234	54.562	47.4598	66.9815	45.0213	63.4062	73.5253	97.3639	71.7175	45.3202	64.4896	90.9753	54.2236	76.5046	22.1893	98.5885	54.3767	239.388	263.804	243.914	254.619	303.343	301.044	307.583	298.595	315.549	287.421	283.958	264.42	268.063	258.2	267.167	246.267
Cct7	ENSMUSG00000030007	59.7584	99.6656	74.6366	94.1354	124.948	101.414	128.772	89.6469	114.493	102.706	189.532	104.574	147.342	88.7572	109.856	79.9657	132.07	143.681	134.284	139.449	186.638	184.557	183.258	177.32	201.093	190.141	195.542	179.77	211.9	182.603	189.928	170.51
Cct8	ENSMUSG00000025613	83.1421	66.4438	63.154	94.1354	117.488	109.02	116.209	39.4446	104.952	50.1586	75.8127	158.798	104.84	110.946	180.276	137.541	191.715	216.224	200.437	211.958	262.777	278.464	282.601	251.118	270.853	254.408	240.726	257.209	255.482	251.215	260.711	241.166
Ccz1	ENSMUSG00000029617	10.3928	23.7299	9.56879	4.09284	24.2436	5.07071	18.8446	14.3435	7.15582	9.55402	22.7438	34.8581	17.001	22.1893	16.9009	9.59589	62.5582	81.7151	84.4174	88.6097	85.2172	89.3664	100.351	92.5713	87.671	86.6317	102.518	93.3133	88.5748	78.7469	101.373	91.9253
Cd164	ENSMUSG00000019818	23.3837	33.2219	61.2403	45.0213	74.5956	70.99	43.9708	32.2729	59.6319	52.5471	83.394	65.843	56.6701	44.3786	81.6876	63.9726	151.662	182.986	162.984	152.832	175.937	180.074	167.617	166.043	238.418	236.097	205.225	228.025	168.99	144.936	164.707	158.644
Cd180	ENSMUSG00000021624	252.025	348.83	288.978	335.613	339.41	354.95	367.47	390.86	591.548	699.832	644.408	538.363	408.024	374.753	456.324	300.671	119.877	161.362	215.951	164.557	165.247	177.747	226.444	182.799	283.957	297.841	356.843	274.905	136.127	147.735	178.869	159.169
Cd19	ENSMUSG00000030724	3221.76	5505.34	3584.47	4092.84	3957.29	4307.57	3611.89	4277.95	4641.74	4793.73	4086.31	4206.2	4729.12	4381.15	4718.16	3560.07	1824.84	2259.02	1974.66	2098.34	2055.09	2242.13	2177.69	2127.02	2242.45	2431.36	2538.67	2285.19	2065.6	1967.08	2027.94	1832.23
Cd1d1	ENSMUSG00000028076	109.124	154.244	174.152	167.807	139.867	162.263	166.461	186.465	734.664	902.855	993.147	770.75	121.841	125.739	84.5044	47.9794	102.784	133.318	133.818	116.291	103.799	115.66	107.424	112.614	482.887	584.013	637.768	568.115	85.5881	69.4551	79.0107	70.9523
Cd2	ENSMUSG00000027863	23.3837	40.3409	42.1027	61.3926	57.8116	78.596	62.8155	46.6164	23.8527	26.2736	30.3251	19.3656	28.335	29.5857	98.5885	38.3835	441.768	489.405	394.805	432.736	466.196	460.775	404.177	423.254	227.759	216.726	219.918	216.605	422.698	415.608	411.391	387.219
Cd200	ENSMUSG00000022661	57.1602	182.72	51.6715	130.971	169.705	103.95	97.3639	100.404	33.3938	11.9425	26.5344	0	187.011	142.998	126.757	140.74	72.7092	92.6872	68.5554	79.6168	130.155	154.541	123.905	130.863	26.5415	23.9155	36.3539	24.6816	152.249	157.039	119.094	149.538
Cd22	ENSMUSG00000030577	743.083	1048.86	784.641	818.568	1316.61	1409.66	1146.38	1635.16	1195.02	1342.34	1667.88	1378.83	1445.09	1358.48	1799.94	1708.07	659.916	915.909	810.212	854.463	1154.99	1207.38	1198.01	1126.54	1149.25	1237.53	1299.58	1078.58	1373.65	1273.87	1307.79	1147.65
Cd24a	ENSMUSG00000047139	384.532	586.129	428.682	671.226	251.76	324.526	367.47	516.366	231.372	150.476	261.554	282.738	289.017	229.289	284.498	188.719	852.795	1012.44	974.83	885.404	544.012	545.647	599.706	594.072	458.761	423.25	490.365	454.945	391.793	379.536	383.176	450.325
Cd274	ENSMUSG00000016496	10.3928	40.3409	59.3265	28.6499	48.4871	22.8182	53.3931	25.1011	71.5582	81.2092	147.835	73.5892	45.3361	49.3095	78.8708	44.7808	20.8856	26.3324	42.0768	24.5966	31.9787	32.4359	47.0218	33.9741	76.249	86.4779	119.333	88.5095	37.8939	33.8409	39.7146	33.2716
Cd2ap	ENSMUSG00000061665	12.991	4.74598	15.3101	36.8356	9.32444	22.8182	25.1262	43.0305	23.8527	31.0506	68.2314	34.8581	39.669	7.39643	36.6186	6.39726	16.0622	18.4471	18.9597	18.5161	22.8756	22.9417	23.2639	23.4966	29.2117	27.3385	27.5421	30.4006	27.0757	22.9607	28.151	27.7876
Cd2bp2	ENSMUSG00000042502	15.5892	11.865	24.8789	20.4642	16.784	22.8182	37.6893	57.374	42.9349	40.6046	56.8595	73.5892	11.334	66.5679	42.2522	57.5753	44.8786	48.4653	48.2647	55.0363	55.7233	58.2519	62.3241	53.4234	42.9436	52.3374	49.1685	58.6665	43.8064	47.0242	42.6149	50.124
Cd300lf	ENSMUSG00000047798	5.19638	4.74598	9.56879	0	0	0	18.8446	3.58587	224.216	167.195	166.788	162.671	17.001	9.86191	25.3513	0	2.58648	2.78886	4.78085	3.15302	4.53019	1.88728	5.29579	1.74253	68.0971	57.3317	76.6469	62.468	4.26783	2.25887	4.02861	3.65735
Cd36	ENSMUSG00000002944	36.3747	42.7138	65.0678	61.3926	27.9733	32.9596	43.9708	60.9599	159.813	198.246	128.882	189.783	25.5015	7.39643	16.9009	3.19863	69.738	89.1935	92.1369	83.7106	51.0694	50.3892	68.4726	64.3703	251.438	251.54	216.228	251.982	23.043	15.7928	28.7086	29.9737
Cd37	ENSMUSG00000030798	2192.87	2361.13	2329.04	2070.98	2480.3	2086.6	2402.69	2743.19	2413.9	2199.81	3043.88	2637.59	1918.28	2127.71	1943.6	2175.07	2135.3	2350.66	2093.1	2289.16	2099.12	2127.23	2186.29	2075.37	2285.89	2224.38	2033.15	2168.99	2073.65	2146.56	1988.43	2049.37
Cd38	ENSMUSG00000029084	75.3476	151.871	95.6879	175.992	259.22	147.051	150.757	182.88	288.618	291.398	212.276	247.879	184.178	167.652	202.811	124.747	240.196	281.618	203.149	232.416	359.95	330.943	273.338	287.342	528.74	501.863	389.738	478.634	342.33	262.446	253.356	266.576
Cd40	ENSMUSG00000017652	514.442	828.174	491.836	667.133	621.008	669.334	445.99	717.175	636.868	699.832	523.108	697.161	765.046	732.247	768.99	694.102	218.764	255.961	245.501	277.637	153.043	279.033	276.296	265.454	245.781	292.567	250.406	294.206	297.73	321.008	216.684	255.597
Cd44	ENSMUSG00000005087	2.59819	37.9679	11.4826	28.6499	13.0542	40.5657	6.28155	7.17175	11.9264	9.55402	30.3251	11.6194	11.334	2.46548	25.3513	15.9931	45.938	50.6651	50.0576	52.4826	51.6085	51.7596	50.614	53.6536	53.8942	51.7592	54.6921	59.1065	36.9864	30.7088	38.1272	36.759
Cd47	ENSMUSG00000055447	109.124	83.0547	128.222	126.878	69.0009	83.6667	62.8155	168.536	38.1644	62.1011	60.6502	100.701	79.3381	167.652	109.856	182.322	281.964	425.57	391.03	420.068	295.686	279.023	364.994	331.615	266.384	246.89	300.2	225.425	294.892	338.469	302.259	328.18
Cd48	ENSMUSG00000015355	23.3837	14.2379	9.56879	12.2785	39.1627	12.6768	28.267	17.9294	26.238	11.9425	15.1625	0	34.002	7.39643	16.9009	9.59589	315.788	354.093	259.848	307.563	395.838	374.753	317.897	336.093	427.601	395.926	356.315	449.337	419.991	314.923	379.326	384.573
Cd52	ENSMUSG00000000682	31.1783	21.3569	32.5339	28.6499	35.4329	25.3536	37.6893	14.3435	31.0086	11.9425	18.9532	7.74623	36.8355	61.6369	25.3513	63.9726	3343.67	3821.74	2792.48	2949.52	4361.62	4582.73	3915.08	4055.7	3820.62	4115.98	3014.58	4041.07	3620.49	4494.24	3275.87	4500.75
Cd53	ENSMUSG00000040747	267.614	476.971	302.374	392.913	410.276	415.798	420.864	415.961	300.545	334.391	401.807	244.006	427.859	281.064	445.057	281.479	1042.31	1292.29	972.188	1030.48	1248.07	1339.61	1127.36	1179.23	1143.07	1101.99	891.398	1052.95	1171.09	1028.69	1025.81	1141.78
Cd55	ENSMUSG00000026399	213.052	370.187	264.099	315.149	535.223	583.132	489.961	602.427	131.19	114.648	113.719	116.194	813.215	865.382	873.212	559.76	284.2	352.383	286.496	311.911	529.116	530.903	447.474	470.039	139.038	139.373	146.863	131.118	725.166	697.426	705.624	597.772
Cd55b	ENSMUSG00000026401	0	0	0	0	0	0	0	3.58587	0	0	0	0	0	2.46548	11.2673	0	30.1456	34.0099	25.4668	30.5475	53.3822	52.8616	42.2711	45.8576	14.9546	13.7793	13.6936	11.911	70.6504	73.5275	68.9459	57.0973
Cd69	ENSMUSG00000030156	5.19638	11.865	24.8789	16.3714	14.9191	22.8182	40.83	25.1011	19.0822	11.9425	72.0221	7.74623	11.334	0	157.742	44.7808	95.3105	102.34	298.347	143.058	170.657	169.894	449.854	200.059	106.964	126.974	525.117	167.788	202.243	218.131	627.547	225.414
Cd72	ENSMUSG00000028459	587.191	1120.05	775.072	875.868	719.847	841.738	584.184	720.761	548.613	714.163	610.292	561.602	719.71	761.832	1070.39	722.89	840.951	946.539	885.119	949.037	743.179	822.234	779.645	792.53	640.707	672.756	772.912	597.555	745.675	770.604	784.063	686.181
Cd74	ENSMUSG00000024610	2878.8	2456.05	3184.49	2283.81	3726.05	3567.25	4761.41	3872.74	2561.78	2675.13	6277.29	3710.45	3408.7	3836.28	4354.79	5338.51	22821.5	29409.8	20660.4	25052.9	31841.7	33666.3	27528.1	29967.7	32753.9	29842.9	24477.7	26456.8	38411.3	40546.1	32939.3	33623.7
Cd79a	ENSMUSG00000003379	2535.84	2785.89	1804.67	2586.68	2323.65	2340.13	1510.71	2004.5	1531.35	1497.59	1425.28	1309.11	2385.81	1861.44	1371.79	2175.07	3844.78	4466.16	3275.09	3664.47	3413.57	3595.02	2956.16	3253.31	2857.26	2767.79	2127.55	2811.92	3132.36	3433.45	2742.3	3192.95
Cd79b	ENSMUSG00000040592	730.092	830.547	736.797	712.155	699.333	684.546	474.257	627.528	648.795	647.285	344.948	608.079	748.045	936.881	425.339	562.959	4462.96	5176.26	4359.11	4498.99	3868.17	3942.73	3633.73	3736.23	3860.73	3604.46	3337.19	3317.67	3266.45	3514.95	3031.09	3176.07
Cd81	ENSMUSG00000037706	158.49	161.363	158.842	126.878	175.3	169.869	185.306	100.404	393.57	374.995	413.179	325.342	263.516	207.1	194.36	188.719	321.984	360.794	275.865	320.133	363.777	386.892	336.866	358.404	813.465	774.867	669.021	710.372	353.944	402.995	353.167	377.485
Cd82	ENSMUSG00000027215	25.9819	11.865	34.4477	16.3714	39.1627	32.9596	18.8446	46.6164	93.0257	76.4321	60.6502	100.701	59.5036	49.3095	78.8708	25.589	109.549	127.746	108.591	117.743	162.095	174.545	145.888	178.658	336.83	315.151	276.875	277.458	235.781	223.974	214.798	223.156
Cd83	ENSMUSG00000015396	111.722	215.942	179.893	200.549	479.276	542.566	445.99	333.486	209.904	183.915	231.229	123.94	521.365	409.269	839.411	511.781	154.809	171.393	141.675	164.06	405.578	387.519	434.24	353.838	193.935	180.908	242.943	156.286	447.846	429.308	520.369	344.968
Cd84	ENSMUSG00000038147	59.7584	125.769	53.5852	77.764	93.2444	101.414	59.6747	89.6469	83.4846	128.979	109.928	108.447	104.84	98.6191	185.91	131.144	44.9195	53.3787	51.6805	64.3337	74.0601	84.0666	71.9321	77.4518	76.8432	89.1297	105.14	121.232	87.9455	89.4757	125.726	86.412
Cd86	ENSMUSG00000022901	93.5349	64.0708	47.844	36.8356	50.352	53.2425	21.9854	14.3435	140.731	133.756	204.694	143.305	73.6711	34.5167	56.3363	92.7602	35.9126	45.2329	57.6588	47.3585	50.7365	52.444	82.421	59.359	128.464	129.88	215.907	139.532	50.3042	49.6297	92.2326	55.2929
Cd9	ENSMUSG00000030342	0	2.37299	3.82752	0	3.72978	5.07071	0	0	26.238	14.331	11.3719	15.4925	0	0	2.81681	0	13.7189	15.0631	24.2282	17.9426	13.0214	14.0502	15.9249	15.266	241.812	213.341	227.782	227.73	7.22451	6.82331	12.9771	8.43906
Cd93	ENSMUSG00000027435	2.59819	2.37299	0	0	5.59467	2.53536	0	3.58587	0	0	0	0	0	0	0	0	13.2038	14.4508	12.4143	14.7735	9.78265	9.65036	9.32897	10.3108	0.100897	0.112733	0.417808	0.145246	1.45335	0.844238	0.874104	1.18658
Cdadc1	ENSMUSG00000021982	41.5711	61.6978	32.5339	24.5571	63.4062	65.9192	50.2524	46.6164	38.1644	35.8276	11.3719	34.8581	28.335	22.1893	64.7867	22.3904	36.0614	42.907	44.0618	39.0895	42.3507	39.9458	45.2404	39.6097	33.0566	31.9808	48.8031	31.5194	34.6374	32.4472	40.3199	29.9505
Cdan1	ENSMUSG00000027284	5.19638	9.49197	11.4826	16.3714	31.7031	10.1414	15.7039	21.5152	7.15582	16.7195	15.1625	34.8581	2.8335	19.7238	22.5345	28.7877	11.8817	15.0804	13.9686	14.5324	15.8652	16.8291	18.0823	15.4269	14.141	17.2299	19.6691	14.739	17.8943	14.8531	18.1849	15.4411
Cdc123	ENSMUSG00000039128	161.088	211.196	181.807	175.992	216.327	174.94	153.898	132.677	166.969	152.864	155.416	108.447	277.683	103.55	157.742	220.705	78.5469	87.4949	75.447	79.1848	88.5783	92.211	87.5244	89.9341	90.554	81.4573	72.7001	79.6352	80.8177	80.3835	93.3681	85.5141
Cdc14a	ENSMUSG00000033502	5.19638	21.3569	17.2238	32.7427	42.8924	40.5657	47.1116	86.061	16.6969	7.16551	41.697	15.4925	25.5015	17.2583	42.2522	38.3835	17.8063	20.9402	21.1822	21.5198	18.9382	22.3568	24.0967	22.672	16.8334	18.9377	15.7973	21.102	15.4366	12.0176	16.8555	14.3846
Cdc16	ENSMUSG00000038416	5.19638	2.37299	15.3101	28.6499	29.8382	48.1718	15.7039	32.2729	9.5411	7.16551	7.58127	19.3656	5.66701	22.1893	42.2522	0	60.9757	64.0845	63.5498	64.9328	73.6038	72.1394	72.9244	68.0829	61.7439	62.7061	63.3122	59.2248	72.4016	66.7871	66.0818	58.6007
Cdc20	ENSMUSG00000006398	0	11.865	3.82752	0	5.59467	0	6.28155	0	0	4.77701	7.58127	0	5.66701	0	2.81681	0	14.7177	16.6504	16.614	23.2368	8.42113	9.75992	10.3083	11.7747	6.304	8.03994	8.30025	8.13009	6.68276	8.36279	7.35323	6.89674
Cdc23	ENSMUSG00000024370	25.9819	64.0708	51.6715	122.785	74.5956	70.99	53.3931	82.4751	90.6404	85.9862	72.0221	89.0817	59.5036	101.085	107.039	86.363	41.2168	44.1933	37.1176	46.6315	49.1209	51.6435	43.5713	49.6905	51.64	47.3845	43.2246	46.2673	50.2151	48.9858	45.5513	46.3023
Cdc25a	ENSMUSG00000032477	12.991	2.37299	1.91376	4.09284	1.86489	10.1414	21.9854	10.7576	14.3116	14.331	37.9064	11.6194	0	9.86191	42.2522	9.59589	8.1618	7.11797	9.31917	11.9782	11.7067	10.7756	14.6062	13.0423	22.0345	19.1412	24.8157	18.9022	10.9355	9.2681	10.6696	10.3019
Cdc25b	ENSMUSG00000027330	83.1421	206.45	99.5154	114.6	117.488	109.02	84.8009	129.091	45.3202	19.108	37.9064	73.5892	116.174	120.808	140.841	99.1575	107.806	125.23	117.268	125.116	107.727	103.057	106.967	104.583	25.4574	27.5222	33.6802	19.3559	112.234	101.729	105.58	88.6313
Cdc26	ENSMUSG00000066149	0	16.6109	19.1376	12.2785	11.1893	22.8182	9.42232	14.3435	11.9264	21.4965	26.5344	7.74623	5.66701	32.0512	36.6186	9.59589	33.3046	43.3576	43.023	40.9901	33.4371	37.3046	41.0202	49.9783	46.4919	37.7015	43.7795	36.3051	42.1892	44.7268	46.105	52.428
Cdc27	ENSMUSG00000020687	28.5801	37.9679	49.7577	16.3714	33.568	43.101	47.1116	46.6164	11.9264	50.1586	83.394	27.1118	19.8345	17.2583	50.7027	38.3835	19.8271	22.374	23.3848	22.4089	22.7792	24.4158	26.9357	27.9738	24.7108	30.4577	26.8262	31.9953	22.6788	18.8202	20.4387	27.0138
Cdc34	ENSMUSG00000020307	7.79458	7.11897	5.74128	24.5571	18.6489	2.53536	25.1262	7.17175	14.3116	19.108	26.5344	7.74623	2.8335	4.93095	19.7177	15.9931	70.9064	90.2363	94.9281	94.8623	100.194	80.4005	101.461	95.3004	82.6659	82.8726	94.3539	82.5583	108.907	91.4125	117.888	92.5425
Cdc37	ENSMUSG00000019471	57.1602	23.7299	63.154	32.7427	54.0818	30.4243	69.097	60.9599	26.238	23.885	53.0689	77.4623	56.6701	41.9131	59.1531	76.7671	42.4126	49.0857	50.0522	55.1888	59.7211	56.3585	69.543	61.1374	56.5423	45.014	51.1269	46.5599	58.4927	63.1816	47.7944	46.1221
Cdc37l1	ENSMUSG00000024780	41.5711	21.3569	24.8789	36.8356	27.9733	12.6768	47.1116	46.6164	16.6969	28.6621	64.4408	27.1118	31.1685	12.3274	39.4354	31.9863	31.518	39.6563	37.1174	38.4036	37.756	44.7004	42.7654	44.2116	41.6823	48.5885	42.5939	49.6227	49.2492	51.7806	47.4666	46.0359
Cdc40	ENSMUSG00000038446	111.722	99.6656	80.3779	110.507	100.704	109.02	100.505	125.506	85.8699	88.3747	166.788	127.813	198.345	96.1536	101.405	79.9657	44.8985	48.866	44.1099	46.8159	58.0284	50.4807	47.588	56.0138	48.1253	43.9562	43.8976	47.8599	56.3257	50.049	53.8651	52.3714
Cdc42	ENSMUSG00000006699	51.9638	52.2058	72.7228	49.1141	42.8924	63.3839	94.2232	43.0305	42.9349	45.3816	49.2783	65.843	93.5056	108.481	76.054	127.945	512.226	670.637	487.753	567.279	723.208	782.91	647.407	714.22	574.16	539.545	440.997	533.617	812.045	805.418	711.644	818.201
Cdc42ep3	ENSMUSG00000036533	0	0	0	0	0	0	0	0	0	0	7.58127	0	0	0	2.81681	19.1918	13.0548	13.6582	16.3628	14.6648	18.3701	19.2569	14.9814	17.8873	15.6469	14.9106	14.5009	13.1641	21.484	23.9366	24.5929	21.0406
Cdc42se1	ENSMUSG00000046722	278.007	396.29	308.115	347.892	270.409	387.909	241.839	290.456	135.961	133.756	64.4408	100.701	362.688	303.254	304.216	351.849	243.862	276.123	240.445	260.889	271.66	268.553	248.733	253.811	127.884	127.059	116.514	114.22	275.881	271.405	260.933	237.7
Cdc42se2	ENSMUSG00000052298	101.329	99.6656	132.049	196.456	182.759	159.727	122.49	211.567	135.961	124.202	231.229	162.671	192.678	212.031	157.742	195.116	195.622	231.962	218.003	216.491	260.351	259.736	249.758	279.512	249.097	241.672	244.495	238.051	268.835	245.686	284.16	245.189
Cdc5l	ENSMUSG00000023932	93.5349	75.9357	133.963	102.321	78.3253	86.2021	91.0824	143.435	81.0993	114.648	128.882	85.2086	158.676	113.412	107.039	41.5822	33.1401	38.0354	37.2478	38.4635	42.7395	41.5246	41.9256	43.9204	39.8314	38.7653	43.7324	37.1575	44.2415	37.8235	39.8451	39.3152
Cdc7	ENSMUSG00000029283	10.3928	21.3569	13.3963	0	18.6489	10.1414	12.5631	17.9294	4.77055	26.2736	3.79064	15.4925	8.50051	7.39643	16.9009	28.7877	19.196	22.5365	21.4766	23.7083	22.399	26.2399	25.8848	23.9517	27.6956	23.5146	29.1346	30.3173	25.5981	19.6988	27.9122	24.317
Cdc73	ENSMUSG00000026361	5.19638	7.11897	21.0513	12.2785	13.0542	20.2828	21.9854	0	19.0822	7.16551	7.58127	7.74623	8.50051	7.39643	19.7177	9.59589	10.9325	13.1037	14.4449	13.8471	17.0772	15.7935	15.7045	19.0378	15.7542	19.191	17.4638	19.9539	18.3084	14.3657	17.5439	17.902
Cdca3	ENSMUSG00000023505	18.1873	14.2379	11.4826	32.7427	11.1893	2.53536	3.14077	10.7576	4.77055	4.77701	3.79064	23.2387	2.8335	0	11.2673	15.9931	9.08929	9.83001	10.6138	13.1165	3.07865	3.34514	5.39251	4.18598	4.05262	4.4382	3.29756	7.77326	2.27118	3.10096	1.9641	1.61181
Cdca4	ENSMUSG00000047832	20.7855	4.74598	1.91376	24.5571	11.1893	25.3536	28.267	28.687	16.6969	26.2736	30.3251	11.6194	17.001	32.0512	28.1681	22.3904	30.3837	41.8928	30.5313	31.2191	56.7602	55.4713	42.0915	48.9633	42.6246	31.4599	29.5511	42.1704	56.9329	51.8079	53.3031	54.5425
Cdca7	ENSMUSG00000055612	0	14.2379	22.9651	12.2785	14.9191	12.6768	15.7039	17.9294	4.77055	4.77701	30.3251	23.2387	17.001	2.46548	16.9009	3.19863	22.6431	23.5049	22.155	27.5451	29.0496	27.3172	33.8276	29.4	19.452	21.1926	22.1399	19.2353	24.7692	23.3473	23.816	21.5171
Cdca7l	ENSMUSG00000021175	2.59819	4.74598	1.91376	0	3.72978	2.53536	9.42232	25.1011	23.8527	31.0506	7.58127	27.1118	19.8345	0	5.63363	0	4.88026	6.33529	5.68778	6.81483	8.87616	7.86109	8.22856	7.14402	22.0148	20.2545	20.9718	23.1345	5.94844	5.1505	5.42037	6.48193
Cdca8	ENSMUSG00000028873	0	0	1.91376	8.18568	7.45956	0	0	7.17175	9.5411	0	11.3719	0	0	0	2.81681	9.59589	9.84258	11.7237	13.5225	19.2364	7.40025	7.86756	6.24121	8.85437	5.32126	7.82174	6.82179	7.23032	4.84186	3.09797	3.76647	4.06029
Cdh17	ENSMUSG00000028217	0	0	3.82752	0	0	0	3.14077	0	9.5411	4.77701	7.58127	7.74623	0	0	0	0	6.65917	8.2155	8.05898	8.23968	8.93624	8.7125	8.01753	9.4458	92.383	84.4761	76.6542	82.1738	6.39458	4.61053	4.465	4.18723
Cdip1	ENSMUSG00000004071	46.7675	45.0868	42.1027	110.507	54.0818	43.101	50.2524	28.687	52.476	78.8207	151.625	65.843	28.335	36.9822	90.1381	28.7877	45.6276	49.1722	52.2568	51.1753	50.7338	45.697	59.272	55.9402	47.2394	46.3918	52.6838	51.6112	44.272	43.1084	49.2829	33.4788
Cdipt	ENSMUSG00000030682	20.7855	7.11897	17.2238	24.5571	13.0542	25.3536	9.42232	14.3435	14.3116	26.2736	7.58127	34.8581	11.334	29.5857	30.985	31.9863	109.522	146.602	110.33	112.249	126.192	132.589	141.312	121.233	136.682	146.822	109.7	116.867	142.423	141.784	144.211	130.474
Cdk10	ENSMUSG00000033862	12.991	11.865	15.3101	16.3714	35.4329	2.53536	28.267	32.2729	14.3116	21.4965	37.9064	0	19.8345	29.5857	64.7867	22.3904	18.9585	23.367	23.5439	22.4818	21.2262	21.0007	24.6188	22.5108	21.8041	19.3063	25.3189	19.4942	18.1787	20.4004	21.345	19.4873
Cdk11b	ENSMUSG00000029062	132.508	140.007	200.945	90.0425	199.543	223.111	342.344	254.597	150.272	188.692	405.598	321.469	201.179	347.632	208.444	227.103	84.3852	103.846	130.364	121.069	128.876	136.796	172.126	165.269	100.58	116.349	176.031	118.72	145.658	148.637	186.631	156.994
Cdk12	ENSMUSG00000003119	44.1693	47.4598	61.2403	49.1141	149.191	101.414	106.786	129.091	114.493	100.317	68.2314	127.813	96.3391	91.2227	169.009	67.1712	19.7121	20.2656	28.0941	25.1559	33.2189	28.8419	35.9686	33.5887	35.9842	36.2166	45.0055	39.0248	31.268	33.4542	37.856	30.5289
Cdk13	ENSMUSG00000041297	23.3837	11.865	44.0164	61.3926	50.352	38.0303	50.2524	60.9599	57.2466	78.8207	125.091	46.4774	59.5036	86.2917	90.1381	41.5822	21.5879	35.2037	33.1452	61.4759	45.53	39.7534	48.5751	50.9218	35.5449	39.547	46.454	53.7307	40.2305	43.4528	49.0956	68.7047
Cdk16	ENSMUSG00000031065	18.1873	30.8489	40.1889	32.7427	26.1084	27.8889	43.9708	39.4446	19.0822	31.0506	60.6502	61.9699	17.001	29.5857	42.2522	22.3904	54.4575	71.2505	69.5231	70.0753	68.3873	74.3043	77.6004	77.769	67.5777	78.0542	88.7831	75.0204	85.9304	79.6948	86.2094	75.8234
Cdk17	ENSMUSG00000020015	15.5892	11.865	13.3963	20.4642	22.3787	40.5657	31.4077	17.9294	14.3116	16.7195	34.1157	27.1118	25.5015	32.0512	53.5195	22.3904	43.9598	49.2063	48.6544	54.9915	72.7261	72.9898	78.5615	71.9945	69.6826	67.3012	79.1939	73.3967	85.5937	77.1113	91.0602	70.8237
Cdk19	ENSMUSG00000038481	0	0	9.56879	0	0	2.53536	0	3.58587	0	0	7.58127	3.87312	5.66701	4.93095	11.2673	0	23.8661	30.2099	27.3313	32.8986	43.2108	45.1778	44.4443	48.7493	25.12	24.0953	25.1228	26.8866	42.8164	40.2568	39.1277	46.2906
Cdk2	ENSMUSG00000025358	7.79458	56.9518	22.9651	49.1141	29.8382	35.495	37.6893	68.1316	21.4675	4.77701	18.9532	30.9849	28.335	29.5857	64.7867	63.9726	44.9449	55.5109	54.2779	53.6082	61.0921	55.36	65.6454	57.8079	31.0764	33.6893	35.0273	28.4282	46.8784	55.0575	52.6371	50.0795
Cdk2ap1	ENSMUSG00000029394	20.7855	26.1029	15.3101	8.18568	31.7031	25.3536	34.5485	39.4446	19.0822	23.885	56.8595	38.7312	11.334	24.6548	16.9009	44.7808	34.3522	43.9588	41.1402	41.7048	43.4855	45.6807	45.8843	45.4784	51.6021	43.7117	42.5668	40.5957	41.0047	45.7623	44.6947	33.9323
Cdk2ap2	ENSMUSG00000024856	96.1331	92.5467	130.136	151.435	100.704	78.596	153.898	96.8186	62.0171	83.5977	26.5344	89.0817	45.3361	120.808	56.3363	83.1643	321.697	392.587	281.677	332.58	311.744	368.657	278.881	338.793	213.345	219.428	196.224	227.579	246.584	320.377	244.99	262.631
Cdk4	ENSMUSG00000006728	80.544	177.974	120.567	196.456	186.489	253.536	131.912	186.465	226.601	236.462	189.532	193.656	141.675	155.325	261.964	265.486	114.924	141.469	113.648	131.424	146.613	136.833	170.924	156.716	181.533	179.341	173.925	179.551	130.724	146.514	129.445	132.832
Cdk5	ENSMUSG00000028969	54.562	99.6656	84.2054	45.0213	100.704	124.232	94.2232	100.404	97.7962	100.317	102.347	120.067	107.673	147.929	90.1381	44.7808	39.753	39.1018	44.5302	46.177	39.5319	40.5636	43.7579	43.3757	45.5966	55.5749	61.423	50.4379	39.5518	43.9115	47.4195	40.8089
Cdk5rap1	ENSMUSG00000027487	62.3566	7.11897	30.6201	8.18568	50.352	0	25.1262	25.1011	35.7791	16.7195	30.3251	15.4925	107.673	4.93095	64.7867	28.7877	16.2801	11.6433	11.3643	8.17121	20.7709	13.3032	16.3264	13.5304	20.9332	13.6053	17.8934	12.81	20.4284	11.3641	16.3764	12.9685
Cdk5rap2	ENSMUSG00000039298	33.7765	23.7299	36.3614	40.9284	31.7031	45.6364	21.9854	39.4446	38.1644	50.1586	68.2314	42.6043	11.334	69.0334	64.7867	60.7739	16.5524	17.676	16.3206	18.1129	20.632	17.5081	23.7846	21.9647	27.3054	22.4733	22.8042	22.8915	23.7252	22.2018	25.8591	18.8893
Cdk5rap3	ENSMUSG00000018669	80.544	123.396	99.5154	130.971	102.569	106.485	100.505	125.506	97.7962	174.361	151.625	89.0817	85.0051	59.1715	121.123	105.555	81.3006	96.5285	91.4149	93.2017	84.4272	87.804	83.827	81.9542	94.3347	93.7198	105.122	85.4715	76.9633	79.9138	77.6952	61.2254
Cdk6	ENSMUSG00000040274	0	2.37299	1.91376	8.18568	0	2.53536	6.28155	0	11.9264	0	3.79064	11.6194	0	0	11.2673	12.7945	11.7783	10.9939	15.0604	15.5292	18.7183	15.813	23.5098	25.0219	7.06989	7.80909	11.0704	7.7362	6.72721	7.23773	9.33949	10.8937
Cdk7	ENSMUSG00000069089	23.3837	18.9839	26.7926	40.9284	37.2978	38.0303	25.1262	35.8587	52.476	54.9356	60.6502	54.2236	102.006	17.2583	39.4354	35.1849	57.9835	65.8434	56.9946	48.7269	64.6601	64.9305	71.7657	66.0439	65.981	65.462	66.1259	55.545	58.0317	57.1569	56.3239	68.7841
Cdk8	ENSMUSG00000029635	7.79458	9.49197	30.6201	61.3926	24.2436	48.1718	28.267	35.8587	40.5497	26.2736	37.9064	65.843	31.1685	32.0512	28.1681	19.1918	8.4914	9.18661	12.9352	10.2702	11.3524	10.336	13.8931	12.5125	13.9332	11.9748	15.9771	13.7776	10.3147	12.464	11.8671	11.3027
Cdk9	ENSMUSG00000009555	98.7313	42.7138	86.1191	102.321	63.4062	116.626	109.927	139.849	76.3288	81.2092	72.0221	50.3505	124.674	115.877	90.1381	47.9794	186.912	232.808	216.714	234.887	201.036	223.252	234.981	226.391	181.925	179.117	183.925	154.557	198.29	202.91	239.008	217.016
Cdkal1	ENSMUSG00000006191	12.991	28.4759	34.4477	12.2785	33.568	45.6364	50.2524	28.687	14.3116	16.7195	75.8127	23.2387	42.5026	14.7929	50.7027	31.9863	34.6459	36.5477	36.4866	38.8689	43.6967	38.9157	46.473	49.3772	35.8254	39.2296	39.7239	36.781	42.8613	39.2516	47.6444	40.5313
Cdkl1	ENSMUSG00000020990	38.9729	28.4759	13.3963	4.09284	42.8924	15.2121	18.8446	28.687	2.38527	2.3885	0	0	8.50051	4.93095	47.8858	15.9931	15.6574	14.2351	14.8442	13.7997	12.5468	12.2018	13.6767	11.8445	0.95447	0.609668	0.341668	0.298053	11.2266	9.26848	12.5054	11.7787
Cdkl3	ENSMUSG00000020389	0	0	9.56879	16.3714	1.86489	0	0	3.58587	14.3116	14.331	15.1625	15.4925	2.8335	4.93095	0	0	5.54118	6.11311	3.44853	5.60671	9.56345	6.63049	7.93499	7.57911	10.1595	11.1447	12.0683	11.8613	8.52052	4.91801	6.19985	8.24799
Cdkn1b	ENSMUSG00000003031	70.1512	11.865	101.429	77.764	54.0818	35.495	84.8009	60.9599	38.1644	52.5471	34.1157	73.5892	62.3371	78.8953	95.7717	70.3698	37.2222	34.5722	38.1159	33.1228	39.7725	33.5833	44.0734	39.2657	28.6711	29.4205	28.1564	25.6291	33.9274	39.726	37.8156	34.8099
Cdkn2aip	ENSMUSG00000038069	0	0	0	0	0	12.6768	3.14077	7.17175	4.77055	4.77701	11.3719	3.87312	2.8335	9.86191	2.81681	41.5822	37.6434	40.494	49.8498	43.8345	49.3393	48.9432	49.2145	47.3638	31.2805	32.2118	43.1117	31.7575	52.7766	47.9637	54.5252	41.7845
Cdkn2aipnl	ENSMUSG00000020392	20.7855	14.2379	11.4826	8.18568	11.1893	12.6768	12.5631	3.58587	23.8527	38.2161	26.5344	7.74623	11.334	39.4476	14.0841	12.7945	92.6487	109.564	92.6332	105.257	107.978	114.631	102.67	101.372	121.726	124.273	97.0205	109.799	102.772	109.551	100.538	102.897
Cdkn2c	ENSMUSG00000028551	0	0	1.91376	0	1.86489	10.1414	3.14077	3.58587	0	0	3.79064	3.87312	0	2.46548	0	0	15.9872	17.6847	14.5406	19.7145	16.1713	21.4426	11.4141	14.4263	15.3175	12.4909	9.83395	9.38158	7.77877	11.438	8.12038	9.68434
Cdkn2d	ENSMUSG00000096472	345.56	439.003	342.563	577.091	524.034	476.647	260.684	337.072	85.8699	85.9862	34.1157	77.4623	501.53	419.131	326.75	524.575	113.923	128.952	106.276	119.137	107.585	104.743	107.622	110.135	20.1665	22.1328	22.666	20.2903	113.431	132.573	98.8213	89.2901
Cdpf1	ENSMUSG00000064284	46.7675	37.9679	55.499	20.4642	50.352	32.9596	21.9854	93.2327	38.1644	66.8781	53.0689	34.8581	51.0031	66.5679	33.8018	41.5822	23.0453	25.3031	22.1195	26.5837	29.287	24.9183	25.9899	28.657	28.4265	31.2738	28.2128	31.5731	29.3391	29.5199	27.5223	27.8227
Cds2	ENSMUSG00000058793	0	2.37299	1.91376	16.3714	0	0	0	0	2.38527	4.77701	0	7.74623	0	0	0	3.19863	19.9158	20.8941	25.7669	23.0398	27.6172	25.0994	29.6559	29.1542	30.5444	30.8648	32.3839	34.4599	32.2334	29.937	34.3347	28.5372
Cdt1	ENSMUSG00000006585	20.7855	26.1029	24.8789	16.3714	29.8382	30.4243	40.83	53.7881	23.8527	23.885	56.8595	30.9849	34.002	12.3274	50.7027	118.349	41.6176	46.6158	62.5128	55.5144	49.0746	57.3758	87.0044	59.4906	38.0859	37.9548	51.4848	30.8451	61.9892	70.321	85.0241	53.008
Cdv3	ENSMUSG00000032803	2.59819	18.9839	15.3101	12.2785	3.72978	10.1414	43.9708	14.3435	21.4675	11.9425	56.8595	19.3656	5.66701	14.7929	16.9009	0	52.644	50.9082	81.1145	59.8918	62.5362	57.1459	89.3649	76.1379	65.0425	69.5312	101.513	75.9619	60.8203	56.4581	87.8444	58.6429
Cdyl	ENSMUSG00000059288	7.79458	11.865	9.56879	4.09284	35.4329	25.3536	15.7039	17.9294	14.3116	11.9425	22.7438	11.6194	14.1675	14.7929	28.1681	19.1918	9.46683	11.2461	12.1433	10.6202	12.434	12.9418	11.2624	13.8946	11.7427	14.02	15.5273	14.8455	14.9312	14.769	12.7856	13.3394
Cdyl2	ENSMUSG00000031758	0	7.11897	1.91376	0	0	0	0	0	0	0	0	0	0	4.93095	0	0	42.0152	52.1322	42.7576	63.4069	40.8123	39.308	41.3064	48.4133	58.8938	51.3593	48.9554	47.0376	31.6066	34.3337	28.6306	30.7903
Ceacam1	ENSMUSG00000074272	135.106	158.99	88.0329	151.435	123.083	68.4546	94.2232	75.3034	31.0086	71.6551	37.9064	50.3505	102.006	128.205	123.94	44.7808	116.504	153.891	132.13	124.057	84.7845	78.7269	87.1719	78.1969	53.2208	42.6449	46.3792	50.939	62.0207	62.4178	56.9785	52.7233
Ceacam16	ENSMUSG00000014686	0	9.49197	0	0	0	20.2828	6.28155	7.17175	23.8527	19.108	37.9064	38.7312	22.668	14.7929	16.9009	9.59589	2.44708	3.43364	4.63723	4.65645	8.21166	8.66019	9.78116	8.6817	21.9195	21.6841	32.0226	23.0254	10.1765	8.85004	11.5173	9.01965
Ceacam2	ENSMUSG00000054385	2.59819	4.74598	0	0	11.1893	2.53536	3.14077	7.17175	116.878	78.8207	45.4876	77.4623	0	0	0	3.19863	10.8721	12.6326	11.4562	12.73	8.20546	8.63543	8.47011	8.39936	39.3534	32.8342	32.0661	34.7673	6.23586	5.88633	6.63315	6.2198
Cebpg	ENSMUSG00000056216	0	0	0	0	0	0	0	0	0	0	0	0	0	0	0	12.7945	30.8016	36.238	37.9349	35.6353	40.0134	37.2475	30.9214	38.1556	20.5564	21.3327	23.4301	24.7573	32.6524	34.4882	34.9302	28.3175
Cebpz	ENSMUSG00000024081	33.7765	33.2219	59.3265	40.9284	50.352	35.495	122.49	39.4446	42.9349	38.2161	98.5565	46.4774	36.8355	54.2405	47.8858	31.9863	29.6941	38.1686	42.4729	38.5738	45.7125	45.8104	53.6302	47.0751	38.9617	39.4287	48.7549	40.3352	44.205	49.0121	53.6202	42.5725
Cebpzos	ENSMUSG00000062691	23.3837	54.5788	40.1889	65.4855	78.3253	48.1718	62.8155	60.9599	100.182	78.8207	37.9064	69.7161	8.50051	59.1715	33.8018	60.7739	20.8896	21.1604	16.9197	17.163	28.0183	26.6375	23.5875	21.9826	39.0391	49.8672	28.1534	35.6131	24.2838	26.7652	26.6788	32.1023
Cecr2	ENSMUSG00000071226	96.1331	147.125	114.826	163.714	67.136	159.727	119.349	107.576	23.8527	35.8276	49.2783	15.4925	39.669	27.1202	70.4204	25.589	28.639	34.4388	31.1342	35.1209	20.3843	23.5658	27.5335	22.5292	5.1836	7.55741	7.24734	4.54629	8.96715	6.3851	8.44644	7.62295
Celf1	ENSMUSG00000005506	33.7765	28.4759	36.3614	32.7427	22.3787	27.8889	34.5485	21.5152	23.8527	31.0506	30.3251	54.2236	11.334	27.1202	28.1681	12.7945	41.5788	50.0725	52.183	57.0868	54.2128	59.0608	62.8015	62.3214	43.1701	46.257	46.9853	45.2144	64.4192	62.1022	56.172	57.8285
Celf2	ENSMUSG00000002107	127.311	118.65	132.049	151.435	171.57	174.94	128.772	186.465	176.51	150.476	200.904	236.26	167.177	175.049	154.925	102.356	107.213	115.987	116.232	97.654	145.646	108.233	148.806	157.495	144.723	141.168	135.604	150.827	136.36	136.673	143.09	146.734
Cenpa	ENSMUSG00000029177	12.991	37.9679	30.6201	16.3714	18.6489	5.07071	15.7039	10.7576	4.77055	2.3885	15.1625	7.74623	5.66701	9.86191	19.7177	9.59589	85.8669	99.4507	106.904	104.725	93.7449	95.17	121.433	94.8319	29.7176	35.2324	57.1878	34.1759	66.7294	71.5443	87.1126	56.1333
Cenpc1	ENSMUSG00000029253	38.9729	42.7138	17.2238	20.4642	37.2978	38.0303	34.5485	43.0305	16.6969	21.4965	37.9064	23.2387	36.8355	49.3095	33.8018	57.5753	13.519	14.2153	17.7508	16.5521	16.3084	17.1937	20.9073	17.837	16.6628	16.656	18.5264	16.2934	15.6338	14.936	19.5624	17.4751
Cenpl	ENSMUSG00000026708	2.59819	2.37299	0	0	16.784	5.07071	15.7039	10.7576	2.38527	2.3885	15.1625	7.74623	8.50051	2.46548	8.45044	19.1918	11.9624	11.485	13.0955	11.0372	11.2013	11.2789	10.1725	10.5135	8.19432	8.70384	8.78241	10.4129	11.0349	8.8009	10.5855	8.86107
Cenpo	ENSMUSG00000020652	0	35.5949	5.74128	28.6499	26.1084	22.8182	3.14077	32.2729	0	14.331	26.5344	11.6194	5.66701	9.86191	11.2673	25.589	22.5968	17.7567	19.6731	18.4074	17.5498	18.772	19.1822	21.6865	18.3285	18.6042	20.8298	22.1421	21.0746	19.094	18.6362	16.3351
Cenpq	ENSMUSG00000023919	28.5801	59.3248	26.7926	32.7427	93.2444	30.4243	21.9854	53.7881	52.476	40.6046	37.9064	38.7312	34.002	54.2405	53.5195	44.7808	27.7504	30.9651	26.2003	29.7639	29.1664	32.6291	33.9066	32.3792	27.8699	28.7396	32.1314	28.3266	28.8904	30.2732	32.0568	26.5483
Cenpt	ENSMUSG00000036672	72.7494	49.8328	59.3265	69.5783	69.0009	43.101	43.9708	93.2327	21.4675	42.9931	22.7438	50.3505	68.0041	27.1202	59.1531	54.3767	26.5742	31.2422	28.1594	29.5427	19.0418	18.4672	24.1272	17.7284	17.8647	16.8691	24.9481	16.7694	18.4964	18.5825	24.781	17.7565
Cenpx	ENSMUSG00000025144	62.3566	18.9839	34.4477	16.3714	33.568	20.2828	28.267	28.687	33.3938	54.9356	18.9532	30.9849	31.1685	27.1202	5.63363	51.1781	63.7887	70.6917	60.2366	62.6088	75.8507	70.4847	69.6833	67.1461	77.151	72.386	51.7249	78.2344	77.6877	73.1575	60.8284	78.9702
Cep104	ENSMUSG00000039523	18.1873	11.865	22.9651	24.5571	26.1084	5.07071	34.5485	25.1011	11.9264	16.7195	18.9532	0	22.668	14.7929	39.4354	9.59589	15.7447	21.2234	19.6315	20.7369	19.0273	21.8834	20.0166	21.7924	17.7105	19.148	23.3546	14.5232	22.5685	22.9609	24.388	18.92
Cep120	ENSMUSG00000048799	31.1783	26.1029	47.844	49.1141	55.9467	53.2425	62.8155	57.374	35.7791	28.6621	60.6502	42.6043	45.3361	46.8441	98.5885	19.1918	35.2636	43.8279	36.5059	41.9546	53.0338	53.2669	47.9298	53.7195	40.9316	42.9541	43.4952	39.8424	72.8342	58.523	68.3202	55.2583
Cep128	ENSMUSG00000061533	51.9638	40.3409	53.5852	53.2069	42.8924	65.9192	59.6747	103.99	38.1644	28.6621	53.0689	50.3505	19.8345	76.4298	81.6876	19.1918	16.8711	16.4263	21.5858	21.4825	14.4902	13.3863	16.2441	14.5774	10.1943	14.1044	11.8557	10.9652	12.2359	11.4034	13.235	9.23206
Cep135	ENSMUSG00000036403	28.5801	2.37299	9.56879	12.2785	16.784	7.60607	15.7039	7.17175	4.77055	7.16551	7.58127	27.1118	25.5015	19.7238	53.5195	0	11.6186	13.5512	14.4365	13.1988	17.2238	16.8134	16.7266	16.699	13.4905	14.9084	16.2228	13.1481	17.6346	14.7518	16.8495	15.355
Cep152	ENSMUSG00000068394	20.7855	28.4759	44.0164	32.7427	24.2436	50.7071	47.1116	46.6164	19.0822	31.0506	41.697	23.2387	53.8366	36.9822	81.6876	25.589	10.891	13.4155	14.2654	13.088	14.2548	15.404	14.3675	15.8252	11.9083	13.1105	16.3446	9.76381	13.1929	13.221	14.1168	10.642
Cep170	ENSMUSG00000057335	31.1783	21.3569	21.0513	24.5571	24.2436	48.1718	50.2524	14.3435	26.238	16.7195	22.7438	23.2387	39.669	27.1202	16.9009	0	43.9804	49.1127	45.9367	46.9194	35.4425	41.3386	42.8142	47.9002	34.8139	41.1616	36.8804	32.4815	36.2047	24.8307	36.8534	30.0703
Cep192	ENSMUSG00000024542	41.5711	37.9679	21.0513	90.0425	27.9733	15.2121	31.4077	64.5457	40.5497	62.1011	56.8595	42.6043	22.668	32.0512	47.8858	47.9794	23.4156	25.599	27.4646	28.7958	29.7082	28.81	31.2386	34.4536	32.0018	38.3435	39.1505	40.8239	32.0097	28.4204	33.9802	27.4472
Cep250	ENSMUSG00000038241	67.553	61.6978	86.1191	110.507	63.4062	76.0607	75.3785	93.2327	112.108	97.9287	162.997	108.447	76.5046	123.274	118.306	70.3698	24.818	25.0654	28.061	29.6201	27.1966	29.1526	29.6167	36.8974	43.119	48.8882	61.8757	39.8475	33.2636	36.2318	36.0841	31.8034
Cep295	ENSMUSG00000046111	46.7675	56.9518	84.2054	81.8568	70.8658	63.3839	100.505	89.6469	73.9435	45.3816	136.463	77.4623	65.1706	54.2405	70.4204	54.3767	16.1587	23.9543	23.6426	23.0578	22.5153	26.1106	24.0151	26.6918	21.4494	26.5117	26.8888	29.1544	24.2778	24.1689	24.2023	20.187
Cep350	ENSMUSG00000033671	15.5892	28.4759	34.4477	40.9284	14.9191	50.7071	47.1116	50.2022	54.8613	23.885	106.138	34.8581	36.8355	64.1024	118.306	22.3904	14.8562	14.0222	16.9309	16.0301	26.531	21.6438	24.4441	21.5676	21.2341	20.9979	25.7934	23.8698	23.5647	21.9899	26.3624	26.3993
Cep44	ENSMUSG00000038215	5.19638	33.2219	47.844	36.8356	18.6489	27.8889	62.8155	7.17175	19.0822	35.8276	22.7438	15.4925	34.002	7.39643	22.5345	25.589	30.5058	41.0332	41.9609	42.9068	33.9046	43.1998	42.9953	37.3525	33.9798	38.5725	55.2361	48.0869	27.2543	30.7486	47.1786	31.0909
Cep57	ENSMUSG00000031922	101.329	87.8007	82.2916	57.2998	106.299	70.99	103.645	100.404	90.6404	109.871	117.51	120.067	65.1706	76.4298	152.108	63.9726	47.0481	57.5193	57.6734	55.9957	71.8576	60.3296	88.025	75.8095	71.5541	70.6288	92.369	58.4813	63.8175	55.319	68.6039	58.6162
Cep57l1	ENSMUSG00000019813	20.7855	14.2379	17.2238	20.4642	14.9191	12.6768	25.1262	14.3435	33.3938	42.9931	34.1157	46.4774	45.3361	17.2583	8.45044	9.59589	16.3551	16.4298	14.6026	16.3843	17.0127	15.6428	14.7652	16.1242	26.366	29.6113	29.7295	30.7914	17.6468	11.8314	14.7062	14.1323
Cep63	ENSMUSG00000032534	38.9729	45.0868	55.499	90.0425	65.2711	38.0303	91.0824	89.6469	95.411	76.4321	170.579	96.8279	51.0031	64.1024	45.069	47.9794	33.8797	35.1328	43.7897	36.0484	40.6841	34.925	42.8275	40.5688	49.4314	63.4915	66.2305	54.2363	43.2995	34.9256	38.8849	30.2743
Cep68	ENSMUSG00000044066	5.19638	23.7299	22.9651	45.0213	55.9467	27.8889	28.267	28.687	26.238	31.0506	56.8595	42.6043	19.8345	34.5167	61.9699	51.1781	27.9152	32.7018	31.2613	30.9148	45.6268	46.8122	52.1829	46.0909	35.0712	39.1624	47.6665	33.2401	40.4628	41.6874	49.5416	37.0451
Cep70	ENSMUSG00000056267	20.7855	26.1029	36.3614	24.5571	16.784	25.3536	31.4077	43.0305	31.0086	2.3885	49.2783	15.4925	34.002	34.5167	39.4354	25.589	19.3209	19.6621	19.5858	17.9629	20.497	15.084	21.2293	19.2247	12.8695	14.1727	17.2143	17.3045	16.5275	17.893	20.8068	20.178
Cep72	ENSMUSG00000021572	12.991	16.6109	24.8789	32.7427	26.1084	35.495	25.1262	3.58587	16.6969	38.2161	7.58127	15.4925	2.8335	4.93095	36.6186	19.1918	11.2296	20.7119	14.6596	22.6439	13.634	14.0095	14.756	17.0519	14.0281	11.8225	12.8694	12.9534	12.0003	11.297	14.8818	10.7575
Cep78	ENSMUSG00000041491	2.59819	0	13.3963	8.18568	0	10.1414	0	10.7576	7.15582	4.77701	7.58127	0	0	0	8.45044	3.19863	14.1062	15.0745	19.034	18.8801	12.787	14.2652	14.1489	16.7882	12.4088	14.6867	18.4476	14.2289	11.7076	11.8367	11.6914	11.1214
Cep83	ENSMUSG00000020024	5.19638	7.11897	13.3963	4.09284	3.72978	15.2121	9.42232	14.3435	9.5411	7.16551	11.3719	15.4925	14.1675	4.93095	8.45044	3.19863	11.5909	16.0189	13.6674	15.2009	15.104	17.3221	19.6295	17.8458	10.338	10.5393	11.5546	9.05687	16.8456	17.4782	20.3411	15.9109
Cep85	ENSMUSG00000037443	226.043	149.498	254.53	327.427	272.274	169.869	279.529	286.87	190.822	102.706	235.019	294.357	167.177	170.118	236.612	351.849	80.0275	71.0453	103.441	132.151	82.373	64.1724	90.0936	104.732	56.8984	46.4158	66.3321	74.9034	78.5862	58.6966	68.349	85.4832
Cep89	ENSMUSG00000023072	168.882	173.228	156.928	180.085	104.434	129.303	103.645	71.7175	31.0086	35.8276	34.1157	30.9849	56.6701	59.1715	73.2372	6.39726	85.9449	91.3051	100.994	98.3205	64.0184	58.4817	76.9203	73.0407	24.0582	25.7007	33.3319	30.1534	29.5902	30.6169	35.8039	30.6564
Cep95	ENSMUSG00000018372	44.1693	7.11897	19.1376	32.7427	18.6489	20.2828	25.1262	46.6164	11.9264	16.7195	22.7438	27.1118	22.668	2.46548	22.5345	9.59589	19.65	18.1492	23.2134	23.6162	22.1375	23.6519	25.3776	24.4799	24.5739	23.5521	38.1945	27.4689	25.2918	22.0734	19.901	24.4371
Cep97	ENSMUSG00000022604	10.3928	16.6109	7.65503	0	39.1627	38.0303	15.7039	10.7576	23.8527	21.4965	11.3719	19.3656	17.001	36.9822	14.0841	15.9931	5.32859	7.33099	6.2196	8.00488	10.2537	10.8398	9.79653	9.23495	10.6224	8.88085	10.3034	12.6662	10.9689	8.34841	7.6479	9.03099
Cept1	ENSMUSG00000040774	51.9638	37.9679	45.9302	40.9284	54.0818	81.1314	53.3931	35.8587	97.7962	105.094	75.8127	96.8279	82.1716	44.3786	50.7027	41.5822	47.1636	53.5415	39.9111	49.4766	72.6563	67.6739	58.2908	63.3538	160.112	170.412	133.566	162.877	79.2926	74.3559	54.5589	62.9499
Cerk	ENSMUSG00000035891	127.311	102.039	126.308	175.992	132.407	111.556	91.0824	107.576	40.5497	16.7195	72.0221	30.9849	68.0041	81.3607	81.6876	54.3767	221.008	262.487	241.072	253.543	199.538	187.188	216.489	192.68	65.902	58.9626	73.1335	53.5483	152.964	157.842	157.236	131.419
Cers2	ENSMUSG00000015714	59.7584	80.6817	95.6879	130.971	123.083	111.556	87.9416	157.778	76.3288	97.9287	121.3	77.4623	170.01	197.238	174.642	153.534	177.881	199.241	186.036	185.337	248.767	253.295	246.505	237.647	257.533	262.098	274.394	250.833	287.283	266.889	279.668	229.983
Cers4	ENSMUSG00000008206	28.5801	78.3087	55.499	65.4855	98.8391	129.303	62.8155	96.8186	85.8699	112.26	98.5565	58.0968	147.342	120.808	152.108	102.356	21.413	24.8947	24.4081	22.5865	33.2223	30.7296	37.0965	39.262	23.9008	29.372	30.0209	24.5898	46.7828	43.4459	42.2029	33.3044
Cers5	ENSMUSG00000023021	7.79458	18.9839	1.91376	12.2785	16.784	7.60607	15.7039	28.687	2.38527	16.7195	18.9532	11.6194	2.8335	29.5857	30.985	57.5753	32.7576	30.3406	31.5256	35.6286	47.6	47.5049	55.6448	52.2457	51.8382	51.8205	59.5019	51.3768	60.5922	59.4633	64.9191	58.6582
Cetn2	ENSMUSG00000031347	0	0	1.91376	0	3.72978	0	0	0	0	0	0	0	0	0	0	0	100.673	108.367	85.9282	94.0973	104.729	104.291	95.6195	106.124	102.987	98.0383	90.1255	97.4606	89.5412	88.6814	84.7085	92.4127
Cetn3	ENSMUSG00000021537	311.783	439.003	306.201	311.056	447.573	441.152	392.597	390.86	496.137	391.715	284.298	367.946	515.698	465.975	329.567	585.349	97.1033	109.982	88.8164	92.5915	125.901	130.99	117.67	112.655	109.727	103.736	99.9981	109.129	121.187	128.828	118.702	131.42
Cfap20	ENSMUSG00000031796	25.9819	113.904	206.686	139.157	48.4871	119.162	244.98	182.88	95.411	162.418	356.32	100.701	76.5046	128.205	138.024	67.1712	36.2698	48.3781	51.6777	34.7148	43.2696	38.1562	53.9353	45.7197	43.4495	44.5893	63.7957	41.9841	38.7771	37.6269	47.3942	34.8207
Cfap36	ENSMUSG00000020462	0	0	3.82752	0	5.59467	0	3.14077	14.3435	0	4.77701	3.79064	0	2.8335	7.39643	8.45044	9.59589	17.4377	19.6647	21.2702	21.4053	20.248	22.1	32.7515	19.1579	30.7055	29.0008	28.0891	30.7926	21.3667	24.1077	26.4965	25.227
Cfap97	ENSMUSG00000031631	28.5801	35.5949	42.1027	20.4642	63.4062	68.4546	75.3785	50.2022	28.6233	59.7126	41.697	85.2086	79.3381	36.9822	61.9699	22.3904	10.7683	14.8235	13.4195	13.692	15.3	20.3029	15.1497	17.0136	14.3427	17.5605	15.5971	16.0179	17.9677	16.8398	16.7987	17.1182
Cfdp1	ENSMUSG00000031954	0	23.7299	7.65503	4.09284	14.9191	7.60607	25.1262	25.1011	16.6969	2.3885	11.3719	38.7312	5.66701	2.46548	33.8018	0	56.5507	70.8521	61.0971	77.5089	82.1632	74.8803	94.2329	88.2996	91.0007	91.8716	88.3827	92.7521	75.3086	93.4297	83.7077	96.5281
Cfl1	ENSMUSG00000056201	153.293	116.277	241.134	155.528	218.192	187.616	310.936	247.425	147.887	105.094	193.322	232.387	133.175	189.842	132.39	121.548	1177.7	1265.52	1091.34	1100.58	1350.19	1355.01	1255.75	1298.74	979.457	1003.85	774.597	1015.82	1150	1209.2	1040.81	1229.77
Cfl2	ENSMUSG00000062929	7.79458	16.6109	15.3101	32.7427	35.4329	45.6364	6.28155	17.9294	26.238	31.0506	15.1625	27.1118	19.8345	39.4476	14.0841	22.3904	28.7399	37.5143	35.2016	32.8099	38.4861	37.5164	34.4569	38.8593	25.8717	35.1847	27.9174	29.0237	33.8311	36.2948	34.9071	30.3358
Cflar	ENSMUSG00000026031	77.9458	80.6817	80.3779	77.764	104.434	119.162	131.912	139.849	93.0257	119.425	109.928	92.9548	155.843	140.532	174.642	89.5616	37.8908	33.4846	36.7237	37.3686	47.6061	52.8744	49.8106	46.696	40.7989	40.1823	44.0388	40.907	54.8202	56.1252	63.529	61.7304
Cfp	ENSMUSG00000001128	288.399	287.132	262.185	241.478	113.758	167.333	185.306	164.95	147.887	181.526	250.182	174.29	14.1675	29.5857	25.3513	28.7877	196.073	223.861	207.336	221.689	105.754	105.065	143.478	117.002	127.462	127.915	153.055	141.093	8.91322	8.62826	13.6964	9.86082
Cggbp1	ENSMUSG00000054604	10.3928	16.6109	11.4826	28.6499	9.32444	12.6768	18.8446	14.3435	4.77055	26.2736	18.9532	11.6194	22.668	19.7238	36.6186	3.19863	62.4916	73.8855	63.2205	67.4126	74.5006	73.7172	70.3855	68.68	52.8224	50.4205	57.7863	51.2271	81.0156	62.6647	80.8142	68.159
Cgrrf1	ENSMUSG00000055128	0	0	7.65503	0	0	0	0	3.58587	0	0	3.79064	0	2.8335	2.46548	0	0	18.3089	17.9072	18.3172	15.3334	22.0664	19.046	20.2658	23.0165	24.8203	22.553	26.1171	24.5379	17.383	18.9947	22.9264	21.1622
Chaf1b	ENSMUSG00000022945	51.9638	49.8328	47.844	77.764	50.352	48.1718	62.8155	75.3034	71.5582	28.6621	94.7659	73.5892	5.66701	24.6548	14.0841	57.5753	12.5356	20.1257	13.1909	17.5748	13.7848	16.1919	13.4803	12.2025	16.6636	16.5185	15.8086	15.8078	10.6233	8.79445	10.1098	11.3179
Champ1	ENSMUSG00000047710	0	9.49197	1.91376	8.18568	0	7.60607	9.42232	3.58587	9.5411	7.16551	7.58127	3.87312	5.66701	2.46548	22.5345	3.19863	14.4228	21.781	20.7902	20.5928	26.0838	23.6822	22.6655	24.951	27.2499	27.1073	25.8447	23.7564	27.3657	22.3442	25.7477	22.5273
Chchd1	ENSMUSG00000063787	5.19638	9.49197	7.65503	8.18568	9.32444	2.53536	15.7039	3.58587	7.15582	7.16551	11.3719	7.74623	11.334	4.93095	0	0	86.95	91.4427	89.1164	81.9218	108.69	102.086	93.0248	118.882	95.3366	95.5072	78.7586	97.0749	86.0727	108.592	72.2928	101.677
Chchd10	ENSMUSG00000049422	7.79458	2.37299	7.65503	4.09284	0	7.60607	6.28155	7.17175	9.5411	4.77701	0	7.74623	8.50051	7.39643	5.63363	3.19863	300.665	323.361	266.936	233.707	193.468	198.755	165.06	176.746	123.24	138.481	86.7027	111.182	189.93	179.338	151.109	168.642
Chchd2	ENSMUSG00000070493	25.9819	4.74598	34.4477	12.2785	18.6489	5.07071	12.5631	7.17175	11.9264	14.331	34.1157	27.1118	8.50051	29.5857	5.63363	6.39726	101.308	110.75	97.589	95.6977	116.559	128.141	119.671	122.754	137.587	129.406	108.717	160.713	119.505	134.327	122.545	145.484
Chchd3	ENSMUSG00000053768	231.239	360.695	208.6	229.199	333.815	337.202	282.67	347.83	357.791	398.88	291.879	445.408	323.019	293.392	284.498	300.671	62.6112	72.3029	66.3152	67.9887	76.0553	79.6026	79.0969	82.6867	83.9856	86.5072	81.1923	77.595	73.4738	79.0227	69.068	75.3211
Chchd4	ENSMUSG00000034203	0	0	0	0	3.72978	5.07071	3.14077	10.7576	0	7.16551	3.79064	0	0	0	2.81681	0	10.4925	13.3722	15.5076	17.0059	17.7443	17.7697	18.2798	20.0622	23.6193	23.1879	26.6478	25.5778	19.9141	18.8407	21.336	18.7273
Chchd5	ENSMUSG00000037938	36.3747	35.5949	51.6715	24.5571	48.4871	48.1718	56.5339	39.4446	71.5582	59.7126	22.7438	42.6043	68.0041	64.1024	36.6186	63.9726	21.3879	26.7073	26.2457	21.998	21.0862	21.4541	16.8375	20.409	13.5376	15.9178	19.6599	14.7132	19.4366	19.8808	19.0931	17.9354
Chchd7	ENSMUSG00000042198	31.1783	2.37299	17.2238	16.3714	20.5138	7.60607	72.2378	14.3435	9.5411	28.6621	34.1157	34.8581	14.1675	14.7929	5.63363	31.9863	55.9314	55.9275	61.6319	56.8375	70.8032	71.9798	75.8859	69.4155	94.7094	90.6412	98.1125	87.1479	71.7037	78.8737	80.3705	83.5947
Chd1	ENSMUSG00000023852	122.115	130.515	155.014	167.807	134.272	91.2728	241.839	218.738	66.7877	100.317	250.182	81.3355	164.343	101.085	312.666	73.5685	38.0227	39.2068	54.9246	37.1637	38.3209	46.8871	48.6803	41.4083	41.0808	36.2357	53.0697	36.8545	44.6847	43.1917	57.5966	37.0818
Chd1l	ENSMUSG00000028089	28.5801	26.1029	9.56879	12.2785	18.6489	20.2828	9.42232	7.17175	16.6969	31.0506	34.1157	7.74623	17.001	12.3274	19.7177	0	28.0918	34.0974	33.2247	34.5092	37.0077	40.1353	45.0281	41.066	36.0488	37.9555	45.2131	33.06	37.4811	40.8954	47.1112	37.5607
Chd2	ENSMUSG00000078671	311.783	249.164	296.633	311.056	289.058	354.95	336.063	505.608	274.307	351.11	390.435	213.021	379.689	310.65	521.111	217.507	48.807	48.499	63.6697	63.5478	68.5243	68.2304	84.0833	75.7365	68.9166	67.805	81.9306	71.5478	75.0255	76.3739	90.0774	76.9367
Chd3	ENSMUSG00000018474	5.19638	16.6109	19.1376	36.8356	24.2436	20.2828	34.5485	53.7881	45.3202	47.7701	34.1157	42.6043	39.669	46.8441	33.8018	60.7739	14.261	16.0088	18.7781	18.0936	24.1783	20.917	26.6017	23.248	20.0743	24.0033	28.5235	30.546	27.9695	34.4931	24.0683	31.9505
Chd4	ENSMUSG00000063870	98.7313	85.4277	114.826	159.621	126.812	159.727	226.136	164.95	135.961	112.26	193.322	151.052	150.176	152.86	230.979	153.534	37.851	41.3362	47.5068	43.267	48.8087	49.1146	63.6255	53.0757	42.5338	43.2945	49.9664	36.9959	46.9287	50.7333	53.106	50.0185
Chd6	ENSMUSG00000057133	75.3476	78.3087	128.222	106.414	134.272	65.9192	131.912	143.435	95.411	85.9862	140.254	166.544	133.175	98.6191	163.375	57.5753	24.7312	26.8959	32.1768	30.3987	32.2977	28.7194	33.6406	33.7065	29.7979	35.126	42.6242	29.4883	29.2476	33.9078	40.7213	27.5712
Chd7	ENSMUSG00000041235	77.9458	75.9357	114.826	94.1354	162.245	149.586	257.543	150.607	186.051	272.29	337.367	321.469	218.18	266.272	371.819	182.322	39.1327	43.3235	65.2411	59.5981	79.6585	87.12	107.37	94.2721	121.453	141.356	170.671	131.361	111.698	117.741	138.604	106.936
Chd8	ENSMUSG00000053754	36.3747	40.3409	47.844	57.2998	41.0276	50.7071	56.5339	75.3034	78.7141	40.6046	75.8127	69.7161	79.3381	71.4988	92.9549	51.1781	25.0286	32.1219	31.7307	28.8825	36.3625	33.8607	42.8144	36.448	39.7707	40.7734	49.3089	40.0478	39.0013	37.6808	44.4408	37.7192
Chd9	ENSMUSG00000056608	168.882	201.704	170.324	188.271	205.138	136.909	222.995	233.082	202.748	231.685	280.507	282.738	240.848	145.463	194.36	179.123	64.9841	71.2605	72.9789	52.2263	73.5553	44.3671	71.4668	80.8189	81.5807	84.9244	73.3176	81.8235	59.6782	66.4825	74.1801	68.3689
Chek2	ENSMUSG00000029521	31.1783	7.11897	21.0513	0	11.1893	12.6768	6.28155	10.7576	14.3116	23.885	3.79064	15.4925	11.334	22.1893	25.3513	0	13.4012	17.4895	20.2075	17.1913	13.5076	13.3664	13.9862	16.0874	16.9308	16.0965	25.3208	15.4822	9.98287	8.61409	14.5849	9.97934
Cherp	ENSMUSG00000052488	132.508	123.396	116.739	155.528	134.272	121.697	188.446	218.738	116.878	162.418	162.997	213.021	158.676	128.205	174.642	175.925	54.8238	75.1764	72.8568	76.8203	74.0172	76.6563	71.7693	76.7394	71.1945	83.9276	87.142	72.6666	85.7898	74.8084	78.5966	67.3482
Chfr	ENSMUSG00000014668	85.7403	61.6978	72.7228	110.507	54.0818	50.7071	62.8155	111.162	78.7141	71.6551	90.9753	42.6043	56.6701	103.55	98.5885	57.5753	71.7988	83.9494	81.1732	79.876	77.3143	75.412	75.2364	90.2998	50.3279	63.2721	57.1114	52.1797	65.4408	60.6394	79.5012	63.1011
Chic2	ENSMUSG00000029229	7.79458	4.74598	7.65503	0	9.32444	2.53536	6.28155	0	0	2.3885	7.58127	19.3656	11.334	4.93095	0	6.39726	30.9863	22.6544	19.3548	33.194	29.1659	46.9543	31.7242	38.5532	31.398	15.5379	26.3516	34.4013	48.5895	26.7229	43.3495	38.8984
Chid1	ENSMUSG00000025512	36.3747	23.7299	24.8789	32.7427	18.6489	43.101	25.1262	21.5152	28.6233	33.4391	18.9532	38.7312	11.334	12.3274	25.3513	38.3835	8.23529	9.19424	9.00199	8.69502	10.7209	8.06074	8.36563	9.10278	9.69305	11.252	11.2431	10.934	7.59669	7.60129	7.43972	7.55449
Chka	ENSMUSG00000024843	0	9.49197	1.91376	12.2785	5.59467	0	3.14077	10.7576	0	2.3885	0	15.4925	0	4.93095	0	0	30.8753	32.1342	49.8119	45.1038	39.1232	38.3684	58.8709	45.3993	67.3281	72.2565	103.405	88.5308	34.972	32.5264	47.4385	33.3594
Chkb	ENSMUSG00000022617	83.1421	56.9518	82.2916	77.764	78.3253	53.2425	69.097	125.506	52.476	140.922	90.9753	108.447	87.8386	88.7572	115.489	108.753	102.799	102.129	116.61	113.282	135.112	126.326	141.402	130.924	107.724	119.436	173.816	128.551	139.211	149.47	156.015	137.857
Chm	ENSMUSG00000025531	12.991	7.11897	19.1376	24.5571	14.9191	15.2121	25.1262	3.58587	9.5411	23.885	7.58127	11.6194	0	9.86191	2.81681	9.59589	15.0362	20.8572	15.1599	17.2555	20.4324	20.6257	19.3061	17.6959	19.8011	18.2188	16.8471	19.7303	21.1049	18.4692	18.312	19.4003
Chmp1a	ENSMUSG00000000743	44.1693	68.8168	51.6715	73.6712	83.92	63.3839	69.097	89.6469	95.411	62.1011	106.138	73.5892	82.1716	86.2917	90.1381	92.7602	121.337	145.167	129.551	137.103	143.596	151.418	139.379	132.972	154.196	150.76	148.746	125.383	141.63	149.476	139.593	122.991
Chmp1b	ENSMUSG00000109901	18.1873	59.3248	30.6201	28.6499	48.4871	30.4243	9.42232	57.374	16.6969	21.4965	37.9064	19.3656	17.001	14.7929	42.2522	15.9931	35.8957	44.032	48.5145	43.9257	42.9401	46.5722	52.5257	48.101	27.8907	26.4332	33.004	29.9968	37.8075	41.2473	52.0318	44.0483
Chmp2a	ENSMUSG00000033916	150.695	199.331	137.791	130.971	240.571	159.727	163.32	168.536	231.372	214.965	136.463	236.26	320.186	199.704	121.123	275.082	129.05	152.106	139.96	145.803	177.453	169.371	169.37	184.251	145.745	162.507	141.308	141.609	189.865	203.19	179.103	204.188
Chmp2b	ENSMUSG00000004843	7.79458	0	0	0	0	0	6.28155	0	0	0	0	0	0	0	0	0	47.7975	60.4197	45.004	50.919	58.4129	57.4234	53.8151	51.8561	70.5721	65.3729	67.7751	62.757	57.3011	46.9061	54.318	50.8551
Chmp3	ENSMUSG00000053119	114.32	135.261	132.049	135.064	80.1902	86.2021	81.6601	157.778	104.952	162.418	109.928	96.8279	170.01	204.635	166.192	172.726	45.6914	54.1339	46.2463	48.088	54.5405	57.5872	52.0314	60.3419	43.67	48.4985	45.4253	43.9931	63.3995	55.6882	53.8098	53.8469
Chmp4b	ENSMUSG00000038467	20.7855	7.11897	17.2238	4.09284	3.72978	2.53536	6.28155	7.17175	2.38527	0	7.58127	7.74623	8.50051	7.39643	2.81681	6.39726	13.3586	16.936	16.6213	16.8007	15.714	17.778	18.0673	18.5645	20.394	23.2818	24.1283	19.7103	17.4153	15.2929	21.5765	20.7314
Chmp5	ENSMUSG00000028419	218.248	215.942	130.136	180.085	180.894	243.394	103.645	229.496	200.363	253.181	178.16	205.275	226.68	147.929	146.474	137.541	61.9947	77.6714	67.1911	73.0202	73.1371	78.1292	71.8226	76.0729	77.5693	76.3151	74.0952	79.7438	76.0552	78.552	69.708	78.1602
Chmp6	ENSMUSG00000025371	0	4.74598	5.74128	0	1.86489	7.60607	3.14077	3.58587	0	4.77701	0	19.3656	5.66701	2.46548	14.0841	3.19863	52.486	62.2376	53.2668	59.5216	60.2891	64.5091	65.1847	57.6584	52.9638	48.4787	52.2106	43.7188	53.0033	59.5366	50.3784	45.9695
Chmp7	ENSMUSG00000034190	15.5892	7.11897	3.82752	16.3714	0	12.6768	6.28155	3.58587	2.38527	4.77701	0	3.87312	2.8335	9.86191	0	6.39726	48.2233	53.6982	44.3345	53.751	53.3794	52.223	57.1316	56.0807	52.6898	49.0789	52.4392	43.4066	56.2855	54.6136	59.491	50.4837
Chordc1	ENSMUSG00000001774	158.49	158.99	132.049	151.435	218.192	121.697	175.883	150.607	140.731	138.533	147.835	189.783	187.011	93.6881	180.276	108.753	37.5959	41.5285	41.565	43.0429	52.3003	46.5059	51.4623	65.7608	64.3761	49.655	54.5281	59.5676	49.9544	42.1423	45.5815	46.5961
Chp1	ENSMUSG00000014077	33.7765	18.9839	22.9651	20.4642	24.2436	40.5657	50.2524	25.1011	23.8527	14.331	34.1157	34.8581	45.3361	27.1202	25.3513	35.1849	41.1798	54.1267	44.9743	47.0767	49.8224	49.6913	53.9316	52.4079	35.7004	36.1083	35.1224	36.8461	51.8776	50.4193	54.5061	49.1744
Chpf	ENSMUSG00000032997	2.59819	0	0	0	0	7.60607	0	7.17175	0	0	0	0	0	2.46548	0	6.39726	14.3532	14.5187	22.8557	18.6443	17.2548	17.7577	26.6826	19.6988	25.5801	23.7267	31.4461	21.7728	14.0326	17.2906	19.7069	11.551
Chpf2	ENSMUSG00000038181	20.7855	4.74598	17.2238	8.18568	13.0542	10.1414	12.5631	14.3435	2.38527	19.108	15.1625	7.74623	11.334	12.3274	8.45044	28.7877	25.6926	35.3927	39.5973	40.0689	33.4179	44.9324	39.0818	37.7783	40.3758	39.9354	47.6828	40.1616	38.3403	41.0086	40.8668	33.0729
Chrac1	ENSMUSG00000068391	12.991	0	7.65503	8.18568	18.6489	12.6768	3.14077	14.3435	4.77055	4.77701	11.3719	3.87312	5.66701	2.46548	14.0841	3.19863	66.8595	73.6905	69.0094	68.4968	83.7388	92.0616	87.2895	83.5941	90.8588	85.8497	86.9888	84.8538	88.0602	99.5388	93.7788	92.5116
Chrnb1	ENSMUSG00000041189	28.5801	4.74598	21.0513	20.4642	7.45956	2.53536	3.14077	0	14.3116	7.16551	11.3719	27.1118	5.66701	22.1893	22.5345	3.19863	20.6544	27.802	26.1448	23.0621	13.5821	18.172	15.5554	15.3792	23.1916	26.7224	30.319	23.1396	11.1601	12.1876	11.4007	10.0109
Chst10	ENSMUSG00000026080	7.79458	2.37299	11.4826	4.09284	11.1893	7.60607	21.9854	17.9294	45.3202	26.2736	60.6502	42.6043	19.8345	24.6548	8.45044	25.589	2.93495	2.48511	7.45165	2.81294	15.089	16.0285	20.8929	19.6221	35.2252	37.9976	44.3265	34.5683	32.8094	34.6186	54.4044	37.119
Chst12	ENSMUSG00000036599	18.1873	26.1029	21.0513	12.2785	11.1893	27.8889	18.8446	25.1011	4.77055	23.885	30.3251	15.4925	17.001	59.1715	36.6186	25.589	48.5459	50.1363	54.4902	58.0058	42.7618	43.9476	49.3677	48.5569	35.5254	32.6631	32.2038	29.5065	43.3201	43.8544	49.7794	34.5587
Chst15	ENSMUSG00000030930	62.3566	35.5949	34.4477	57.2998	29.8382	20.2828	34.5485	32.2729	19.0822	23.885	37.9064	15.4925	22.668	34.5167	59.1531	6.39726	70.3428	78.6186	74.9721	85.8994	63.188	63.1803	69.0353	66.0724	29.1116	28.7052	32.9078	28.0049	58.8672	50.0548	55.1538	49.0001
Chst3	ENSMUSG00000057337	33.7765	18.9839	17.2238	16.3714	31.7031	5.07071	34.5485	32.2729	7.15582	16.7195	34.1157	3.87312	14.1675	7.39643	16.9009	6.39726	127.059	160.098	134.464	180.654	108.827	149.048	130.015	148.344	48.6893	57.2033	57.7431	51.4161	110.888	104.247	104.096	97.9458
Chsy1	ENSMUSG00000032640	20.7855	9.49197	15.3101	12.2785	5.59467	17.7475	18.8446	35.8587	21.4675	16.7195	15.1625	27.1118	8.50051	27.1202	16.9009	6.39726	37.7269	42.0378	43.3846	43.2386	47.6227	46.6899	52.3087	49.2004	55.2592	42.2219	60.9033	38.1499	46.6704	40.1869	52.7068	23.7783
Chtf18	ENSMUSG00000019214	2.59819	0	3.82752	24.5571	11.1893	5.07071	3.14077	3.58587	0	2.3885	15.1625	11.6194	0	22.1893	16.9009	9.59589	4.67297	6.22328	8.05316	7.14128	7.6633	6.49469	6.55545	6.68784	6.60362	8.19857	8.08889	7.11671	8.88652	12.1586	9.37462	10.0908
Chtf8	ENSMUSG00000046691	2.59819	4.74598	0	0	0	5.07071	0	0	0	7.16551	0	3.87312	2.8335	0	0	0	24.4379	23.8887	32.8495	29.1729	36.9153	29.773	51.8048	36.7504	40.2601	33.1342	29.0698	31.5916	40.6565	41.6649	41.7605	34.0974
Chtop	ENSMUSG00000001017	25.9819	33.2219	63.154	49.1141	44.7573	38.0303	78.5193	93.2327	42.9349	40.6046	41.697	38.7312	36.8355	54.2405	73.2372	60.7739	109.955	132.366	109.551	113.357	126.284	128.297	129.64	139.257	104.369	107.586	108.171	105.825	146.934	121.18	133.376	137.468
Chuk	ENSMUSG00000025199	18.1873	9.49197	11.4826	24.5571	5.59467	32.9596	15.7039	32.2729	21.4675	9.55402	15.1625	3.87312	28.335	39.4476	39.4354	51.1781	65.6804	83.6241	76.8699	73.2197	104.23	98.7202	104.221	97.9609	109.692	125.321	138.676	115.959	103.585	103.544	108.213	93.3384
Churc1	ENSMUSG00000090258	10.3928	14.2379	17.2238	20.4642	11.1893	5.07071	6.28155	7.17175	35.7791	14.331	3.79064	0	19.8345	9.86191	0	3.19863	100.957	127.646	82.3422	95.3564	122.906	116.454	78.2213	102.949	129.247	126.616	101.366	151.297	127.177	121.742	111.56	126.416
Ciao1	ENSMUSG00000003662	18.1873	54.5788	13.3963	24.5571	27.9733	38.0303	18.8446	78.8892	16.6969	35.8276	34.1157	23.2387	82.1716	36.9822	45.069	63.9726	36.1254	42.3916	31.82	43.2464	54.3893	45.7803	45.7547	52.3652	45.0228	38.6602	42.6935	31.5883	56.8151	58.5227	46.1454	46.2739
Ciapin1	ENSMUSG00000031781	54.562	71.1897	59.3265	77.764	52.2169	53.2425	31.4077	57.374	73.9435	100.317	83.394	30.9849	76.5046	56.706	104.222	57.5753	62.6765	69.7925	63.3929	62.1812	68.813	66.12	78.6955	74.6139	70.4721	72.8036	79.26	66.9302	77.8234	77.4032	80.5234	59.2083
Ciart	ENSMUSG00000038550	36.3747	11.865	97.6017	28.6499	37.2978	25.3536	144.476	50.2022	19.0822	23.885	159.207	23.2387	17.001	9.86191	42.2522	15.9931	15.7698	18.4368	62.3118	37.0121	26.4202	27.0356	93.3552	51.8324	23.4003	19.2918	134.273	37.3373	16.1674	18.0584	95.7715	23.278
Cib1	ENSMUSG00000030538	142.901	97.2927	195.203	94.1354	113.758	109.02	94.2232	46.6164	85.8699	121.814	75.8127	69.7161	59.5036	115.877	61.9699	67.1712	327.51	407.549	340.237	380.829	234.555	236.934	236.276	227.321	290.683	278.417	230.916	276.373	163.609	164.428	154.735	159.441
Cic	ENSMUSG00000005442	33.7765	23.7299	55.499	24.5571	13.0542	27.8889	15.7039	28.687	4.77055	7.16551	15.1625	11.6194	22.668	44.3786	28.1681	15.9931	14.1868	23.3558	26.8181	22.9805	19.6927	18.2998	25.5479	23.9399	18.0855	16.0468	22.52	15.4	18.0848	23.7998	28.1285	21.3509
Ciita	ENSMUSG00000022504	168.882	87.8007	137.791	143.249	173.435	200.293	182.165	258.183	128.805	138.533	159.207	205.275	201.179	298.323	490.126	249.493	121.306	154.804	134.433	172.292	237.453	251.666	263.55	266.212	178.351	175.54	211.611	162.18	359.885	384.124	384.423	329.231
Cinp	ENSMUSG00000021276	18.1873	18.9839	9.56879	12.2785	44.7573	22.8182	31.4077	21.5152	33.3938	38.2161	49.2783	27.1118	19.8345	51.775	30.985	41.5822	22.1627	30.4092	23.4024	26.77	32.8259	28.7673	31.2647	34.8617	27.3209	27.7533	30.568	34.3038	32.5998	36.771	29.8573	29.6364
Cipc	ENSMUSG00000034157	25.9819	26.1029	21.0513	4.09284	18.6489	40.5657	31.4077	32.2729	50.0908	57.3241	64.4408	61.9699	19.8345	46.8441	47.8858	76.7671	22.819	23.9141	21.3693	23.5361	30.3524	31.3636	30.2601	30.787	97.6456	105.338	73.26	85.5356	38.6369	28.1609	30.2586	36.5372
Cirbp	ENSMUSG00000045193	80.544	59.3248	95.6879	77.764	55.9467	98.8789	119.349	157.778	66.7877	107.483	90.9753	73.5892	107.673	175.049	202.811	188.719	204.19	245.122	215.041	222.929	272.925	299.53	261.724	269.126	234.19	235.142	241.047	218.712	289.878	379.073	302.764	299.134
Cisd1	ENSMUSG00000037710	150.695	94.9197	68.8953	81.8568	83.92	76.0607	125.631	86.061	83.4846	121.814	79.6033	69.7161	73.6711	110.946	19.7177	159.931	34.5482	43.5956	42.9023	38.8877	38.8756	36.7237	41.7171	40.6439	39.032	42.6766	39.3398	34.7446	27.4583	27.9582	36.8003	31.7955
Cisd2	ENSMUSG00000028165	127.311	85.4277	153.101	147.342	167.84	126.768	163.32	164.95	200.363	131.368	147.835	189.783	212.513	182.445	152.108	163.13	39.4777	50.3802	49.32	47.1275	64.6172	61.327	61.9633	67.587	63.3942	65.0199	68.9942	67.9042	69.8705	64.1274	67.8953	67.4562
Cisd3	ENSMUSG00000078695	83.1421	116.277	101.429	73.6712	108.164	109.02	106.786	43.0305	54.8613	33.4391	22.7438	58.0968	73.6711	145.463	42.2522	118.349	44.4463	63.6949	50.5413	45.0494	46.221	63.4971	55.2184	48.5527	18.5984	18.8238	15.8963	12.9781	66.6875	77.7212	45.07	56.0395
Ciz1	ENSMUSG00000039205	215.65	161.363	155.014	180.085	167.84	253.536	182.165	372.931	202.748	222.131	261.554	255.626	209.679	271.202	371.819	86.363	78.1578	93.0575	100.255	94.4011	109.34	116.527	120.359	113.775	104.745	126.581	131.106	97.3283	126.188	126.294	129.069	101.761
Ckap4	ENSMUSG00000046841	5.19638	4.74598	3.82752	0	3.72978	0	0	0	0	0	0	0	8.50051	2.46548	2.81681	6.39726	31.4333	23.5897	37.3521	27.8138	21.2314	19.7276	26.4005	23.2869	12.315	13.4708	18.0518	11.5739	34.6354	41.0993	39.9922	38.144
Ckap5	ENSMUSG00000040549	77.9458	142.379	166.497	208.735	91.3796	144.515	163.32	286.87	116.878	207.8	178.16	143.305	127.508	135.601	202.811	163.13	16.5854	21.1865	17.7057	25.2782	22.9053	20.1055	23.5473	28.2986	21.2476	22.45	25.4574	21.7375	22.3233	17.4691	19.4742	21.6156
Cklf	ENSMUSG00000054400	70.1512	68.8168	118.653	49.1141	167.84	103.95	81.6601	75.3034	88.2551	105.094	90.9753	127.813	178.511	106.016	56.3363	134.342	113.035	130.883	106.213	98.7543	115.595	115.136	114.269	113.639	114.925	113.689	107.912	121.409	115.769	118.005	115.943	129.313
Cks2	ENSMUSG00000062248	5.19638	0	5.74128	4.09284	0	0	3.14077	0	0	0	0	0	0	0	14.0841	0	11.4008	13.2447	19.5645	15.1823	11.3459	9.56604	15.5514	13.8661	9.82587	8.57008	19.8257	15.7119	5.01553	5.89372	8.55634	5.56079
Clasp2	ENSMUSG00000033392	0	2.37299	11.4826	8.18568	5.59467	0	12.5631	25.1011	9.5411	16.7195	18.9532	3.87312	5.66701	14.7929	25.3513	0	26.2628	26.4786	32.1316	31.844	26.6465	28.4837	36.8592	31.2944	40.5988	39.4408	39.9706	42.6414	28.392	22.9679	33.7148	26.8026
Clasrp	ENSMUSG00000061028	38.9729	26.1029	32.5339	32.7427	18.6489	20.2828	12.5631	10.7576	14.3116	31.0506	49.2783	38.7312	17.001	44.3786	50.7027	9.59589	54.892	58.2827	79.4972	61.7889	62.1774	59.5405	77.3692	65.9416	44.8073	56.9753	77.4559	53.5022	58.988	62.3763	70.9053	56.767
Clcc1	ENSMUSG00000027884	67.553	151.871	80.3779	77.764	55.9467	103.95	78.5193	75.3034	85.8699	119.425	87.1846	116.194	53.8366	41.9131	98.5885	86.363	46.581	47.9893	46.3552	48.6258	55.3582	54.6861	54.1989	59.297	54.4535	55.6808	56.6906	51.0222	58.387	55.2997	57.0849	48.1056
Clcf1	ENSMUSG00000040663	10.3928	18.9839	21.0513	32.7427	22.3787	32.9596	47.1116	21.5152	26.238	7.16551	15.1625	19.3656	53.8366	78.8953	39.4354	25.589	35.372	37.6361	39.239	45.23	49.7	47.4792	51.3601	48.7112	24.926	25.7541	26.9344	22.7641	57.4346	66.3313	57.5117	60.3916
Clcn3	ENSMUSG00000004319	10.3928	9.49197	19.1376	4.09284	16.784	0	21.9854	10.7576	14.3116	14.331	30.3251	30.9849	14.1675	7.39643	0	0	38.212	42.4158	47.6069	48.4627	42.7558	43.2301	48.8924	52.7298	63.3373	69.7947	81.2263	68.8745	48.3993	48.1235	54.095	43.0424
Clcn4	ENSMUSG00000000605	33.7765	49.8328	65.0678	90.0425	52.2169	43.101	69.097	82.4751	45.3202	81.2092	79.6033	81.3355	110.507	69.0334	90.1381	67.1712	60.8076	78.3035	75.8458	80.0918	69.9943	79.8379	88.2309	75.0413	71.964	63.239	86.4437	64.4062	67.5871	77.6834	92.4158	67.5371
Clcn5	ENSMUSG00000004317	2.59819	0	9.56879	20.4642	0	2.53536	9.42232	14.3435	7.15582	2.3885	11.3719	11.6194	14.1675	0	0	9.59589	10.3874	10.3714	8.54341	11.282	10.5214	6.90136	12.5393	11.0817	9.59755	10.5693	6.72408	5.42111	8.92078	4.27195	5.23856	4.90088
Clcn6	ENSMUSG00000029016	0	16.6109	24.8789	32.7427	16.784	35.495	31.4077	25.1011	19.0822	19.108	41.697	3.87312	22.668	19.7238	14.0841	15.9931	13.1446	14.8609	17.5806	21.547	18.1227	13.0976	22.6711	14.445	8.23927	13.4956	11.7221	9.66196	15.9556	14.0054	15.429	11.7522
Clcn7	ENSMUSG00000036636	51.9638	45.0868	28.7064	77.764	72.7307	65.9192	56.5339	111.162	57.2466	71.6551	113.719	73.5892	62.3371	64.1024	73.2372	67.1712	42.8796	45.5545	41.868	43.4903	49.5678	52.1783	48.1733	46.7813	46.7588	49.7224	52.6399	44.4444	53.3979	48.5366	56.5601	40.6506
Cldnd1	ENSMUSG00000022744	51.9638	90.1737	53.5852	114.6	52.2169	76.0607	116.209	93.2327	83.4846	50.1586	56.8595	34.8581	93.5056	54.2405	104.222	15.9931	40.8028	44.1706	39.7686	41.741	43.6572	46.4253	43.7332	45.654	44.1154	40.2183	47.877	48.5858	46.8057	41.0693	46.0257	41.2914
Clec12a	ENSMUSG00000053063	70.1512	111.531	91.8604	77.764	106.299	78.596	43.9708	46.6164	95.411	71.6551	34.1157	77.4623	62.3371	66.5679	8.45044	60.7739	31.7096	34.0641	22.8872	26.0982	28.35	28.2557	23.0035	22.1812	23.7158	25.2789	24.189	22.5431	17.2542	18.6409	15.4904	16.81
Clec16a	ENSMUSG00000068663	12.991	14.2379	3.82752	20.4642	14.9191	32.9596	21.9854	3.58587	19.0822	4.77701	34.1157	27.1118	19.8345	27.1202	22.5345	12.7945	15.1318	17.8621	13.9858	22.2338	13.4868	13.6773	18.1745	16.5399	12.6975	13.4222	18.613	13.4267	17.1224	19.5603	21.7145	12.7519
Clec2d	ENSMUSG00000030157	0	2.37299	5.74128	8.18568	27.9733	20.2828	18.8446	10.7576	4.77055	2.3885	3.79064	7.74623	11.334	29.5857	5.63363	0	10.605	8.17637	10.0541	6.74803	20.3647	16.4594	15.6533	13.5118	13.3634	13.2125	11.2242	15.7949	14.4373	11.1676	12.2807	16.2563
Clec2i	ENSMUSG00000030365	51.9638	102.039	53.5852	77.764	167.84	240.859	166.461	243.839	214.675	212.577	189.532	170.417	320.186	244.082	369.003	163.13	49.6146	51.9775	35.9804	54.5229	145.148	159.969	111.978	149.738	145.154	161.368	178.029	177.745	187.462	177.342	205.006	169.287
Clic1	ENSMUSG00000007041	397.523	571.891	367.442	466.584	441.979	448.758	235.558	527.124	178.896	217.354	151.625	104.574	402.357	438.855	385.904	476.596	463.203	551.854	443.516	476.448	513.492	531.687	508.415	511.147	329.333	315.4	273.23	299.209	457.871	495.236	426.788	475.986
Clic4	ENSMUSG00000037242	7.79458	2.37299	5.74128	0	0	0	3.14077	3.58587	2.38527	0	7.58127	0	8.50051	2.46548	36.6186	0	77.2837	88.1076	85.6244	82.3131	76.037	74.1171	89.8641	77.9273	134.829	125.47	125.91	124.375	64.0438	55.1637	69.9172	59.2523
Clint1	ENSMUSG00000006169	202.659	242.045	141.618	229.199	201.408	202.828	175.883	251.011	85.8699	157.641	144.044	61.9699	150.176	130.67	245.063	22.3904	120.032	139.531	118.527	135.074	133.724	131.275	125.155	125.304	96.2912	86.7736	86.6032	89.1938	112.39	98.4059	112.62	100.32
Clip1	ENSMUSG00000049550	23.3837	14.2379	17.2238	49.1141	27.9733	48.1718	34.5485	28.687	40.5497	35.8276	106.138	30.9849	34.002	24.6548	61.9699	38.3835	6.78756	8.128	8.75213	9.9411	16.2183	18.1735	16.5266	18.6397	27.6894	30.4755	34.5172	23.3672	19.8243	21.9921	25.5706	17.5734
Clk1	ENSMUSG00000026034	106.526	158.99	168.411	110.507	141.732	220.576	263.825	290.456	143.116	195.857	382.854	255.626	246.515	320.512	363.369	207.911	275.257	287.945	342.405	323.537	378.601	387.689	427.997	416.308	451.636	475.044	604.43	539.22	434.142	377.188	539.639	431.452
Clk2	ENSMUSG00000068917	15.5892	16.6109	22.9651	36.8356	11.1893	25.3536	28.267	14.3435	9.5411	16.7195	68.2314	27.1118	14.1675	51.775	30.985	6.39726	86.4533	104.894	105.508	105.184	111.992	102.61	120.65	119.385	105.542	103.03	144.42	98.1571	118.806	108.742	131.854	108.678
Clk3	ENSMUSG00000032316	142.901	192.212	204.772	167.807	188.354	182.546	157.039	186.465	73.9435	145.699	231.229	158.798	195.512	202.169	225.345	227.103	76.1471	85.2464	100.456	84.1909	80.0707	80.6179	93.1871	86.556	59.0006	68.5756	101.116	63.9803	83.4679	75.0301	100.709	71.2427
Clk4	ENSMUSG00000020385	340.363	265.775	361.7	311.056	335.68	342.273	351.767	362.173	362.562	315.283	390.435	352.454	450.527	394.476	394.354	281.479	180.208	204.209	198.591	197.185	221.614	216.211	228.514	218.85	235.876	240.22	274.848	262.629	244.535	201.742	252.053	206.082
Cln3	ENSMUSG00000030720	36.3747	87.8007	40.1889	81.8568	57.8116	30.4243	69.097	96.8186	83.4846	69.2666	106.138	85.2086	59.5036	69.0334	67.6035	22.3904	22.6138	28.2079	23.7301	29.497	35.9586	35.2771	30.8798	33.1625	33.684	37.2801	39.5185	33.6208	25.6582	39.2476	30.0727	27.9942
Cln5	ENSMUSG00000022125	2.59819	0	0	0	1.86489	0	6.28155	0	0	4.77701	3.79064	7.74623	0	2.46548	0	0	39.3775	46.6641	43.0308	38.7913	41.6258	39.8565	43.7973	39.1674	34.5729	35.9986	34.6232	31.7422	38.0394	30.6506	43.7123	38.343
Clns1a	ENSMUSG00000025439	15.5892	11.865	19.1376	24.5571	27.9733	20.2828	28.267	46.6164	21.4675	28.6621	11.3719	30.9849	28.335	66.5679	30.985	6.39726	84.7472	98.3837	87.9934	87.574	96.7168	101.94	110.337	97.9143	110.254	109.03	102.651	106.78	92.9054	95.8497	102.511	89.9581
Clock	ENSMUSG00000029238	41.5711	30.8489	44.0164	28.6499	46.6222	91.2728	100.505	35.8587	95.411	93.1517	117.51	112.32	51.0031	59.1715	185.91	63.9726	6.78535	6.89161	7.64359	6.69728	9.90732	6.83235	13.591	11.7887	16.0959	21.4015	22.7962	24.4942	12.8153	13.7044	18.6197	13.973
Clp1	ENSMUSG00000027079	0	0	13.3963	4.09284	0	2.53536	3.14077	7.17175	2.38527	0	0	0	0	7.39643	2.81681	0	39.3088	45.6254	44.5365	41.7797	47.3408	55.4622	53.2612	51.4181	44.9692	48.9124	45.4511	46.493	67.4316	54.4307	58.5575	60.9864
Clpb	ENSMUSG00000001829	0	7.11897	0	0	0	0	0	3.58587	0	0	0	0	0	2.46548	8.45044	6.39726	8.21485	9.90813	10.2143	11.9984	12.3333	12.5142	15.1714	13.2955	13.8802	14.1136	17.1425	12.7599	12.6484	16.2883	11.4795	14.0626
Clpp	ENSMUSG00000002660	18.1873	18.9839	13.3963	28.6499	46.6222	32.9596	21.9854	43.0305	28.6233	35.8276	30.3251	46.4774	48.1696	19.7238	22.5345	28.7877	41.72	52.2963	31.8854	39.6871	54.0043	51.81	48.4623	45.7105	55.9887	53.5478	50.1126	58.3117	56.1688	54.7596	54.3159	49.3611
Clptm1	ENSMUSG00000002981	0	0	0	4.09284	1.86489	10.1414	3.14077	0	0	0	3.79064	0	5.66701	0	2.81681	3.19863	67.2317	80.1541	67.8989	74.3825	80.2337	84.574	83.566	94.205	83.5154	82.278	76.997	82.0192	101.129	99.1413	89.5699	83.5263
Clptm1l	ENSMUSG00000021610	98.7313	113.904	99.5154	73.6712	63.4062	190.152	47.1116	71.7175	95.411	95.5402	68.2314	127.813	93.5056	49.3095	115.489	102.356	153.742	180.64	157.121	168.382	143.644	164.162	161.135	154.908	158.408	162.312	150.53	148.599	147.484	149.624	143.504	138.511
Clpx	ENSMUSG00000015357	18.1873	11.865	34.4477	4.09284	44.7573	5.07071	9.42232	35.8587	19.0822	7.16551	18.9532	27.1118	31.1685	51.775	25.3513	22.3904	32.3808	38.0388	34.3344	34.6835	40.8615	38.6884	40.3292	38.4845	38.2129	37.3069	39.3662	38.2546	38.3326	35.4255	39.9203	32.931
Clta	ENSMUSG00000028478	12.991	18.9839	21.0513	24.5571	22.3787	12.6768	50.2524	10.7576	33.3938	11.9425	49.2783	34.8581	19.8345	44.3786	22.5345	9.59589	172.637	198.045	185.687	180.078	213.446	190.4	213.26	212.257	225.924	199.319	199.243	176.904	188.841	180.706	195.32	190.715
Cltb	ENSMUSG00000047547	2.59819	0	1.91376	0	3.72978	0	3.14077	3.58587	0	4.77701	3.79064	7.74623	0	14.7929	0	31.9863	4.07521	3.49713	4.85319	3.94892	8.59406	8.88485	7.05812	7.65061	12.2199	11.774	12.267	11.61	17.8776	19.5771	18.1407	16.8607
Cltc	ENSMUSG00000047126	93.5349	71.1897	93.7742	147.342	149.191	96.3435	116.209	157.778	88.2551	117.037	162.997	139.432	130.341	147.929	129.573	25.589	133.597	165.738	131.867	155.789	179.826	186.305	164.749	178.476	173.177	182.803	168.013	179.472	192.452	135.331	148.229	142.924
Cluap1	ENSMUSG00000014232	31.1783	54.5788	34.4477	85.9497	65.2711	22.8182	40.83	68.1316	52.476	50.1586	68.2314	42.6043	53.8366	44.3786	107.039	67.1712	26.6001	30.1641	26.7249	29.2753	31.7487	28.1443	31.3871	27.8114	33.8113	35.0194	36.7315	30.4314	32.7263	25.4463	31.8939	28.0504
Cluh	ENSMUSG00000020741	62.3566	125.769	51.6715	106.414	102.569	169.869	109.927	139.849	100.182	74.0436	151.625	154.925	76.5046	113.412	197.177	105.555	20.9664	22.9818	22.7144	28.0985	34.2518	38.5508	41.2024	39.4609	40.4393	38.0995	44.9172	39.624	41.8337	35.1433	42.6017	33.5861
Clybl	ENSMUSG00000025545	20.7855	4.74598	7.65503	16.3714	7.45956	10.1414	9.42232	0	11.9264	21.4965	7.58127	7.74623	11.334	12.3274	14.0841	25.589	11.125	11.4138	10.2434	11.8519	14.1692	11.118	14.9042	15.1477	14.0273	12.0671	13.3994	12.7189	14.0253	10.3484	13.8973	13.3261
Cmah	ENSMUSG00000016756	179.275	180.347	141.618	221.013	354.329	243.394	270.106	247.425	114.493	78.8207	155.416	89.0817	255.015	268.737	411.255	204.712	137.315	127.191	124.138	145.515	153.467	169.019	164.135	163.323	58.2324	54.8683	61.3422	58.318	186.593	181.938	174.782	156.704
Cmas	ENSMUSG00000030282	18.1873	7.11897	26.7926	32.7427	16.784	25.3536	34.5485	21.5152	35.7791	9.55402	37.9064	30.9849	14.1675	17.2583	25.3513	0	61.8097	62.1377	54.7873	52.4311	64.5668	53.2367	61.9168	55.6487	63.0651	66.6906	76.8186	60.8472	54.6568	54.3095	56.2859	53.8304
Cmc1	ENSMUSG00000039163	28.5801	11.865	40.1889	24.5571	33.568	32.9596	12.5631	7.17175	19.0822	42.9931	15.1625	11.6194	2.8335	9.86191	2.81681	25.589	10.9605	15.3531	12.3595	12.9087	15.0925	10.6907	14.5958	12.4698	18.5063	17.6483	13.9512	19.3869	9.84197	7.55724	8.90278	12.7065
Cmc2	ENSMUSG00000014633	12.991	18.9839	15.3101	0	20.5138	30.4243	6.28155	28.687	7.15582	7.16551	15.1625	11.6194	11.334	9.86191	5.63363	54.3767	15.8066	18.3211	10.3391	16.0263	19.3267	8.72539	10.4149	9.86759	14.3265	14.7263	16.9169	20.6285	8.411	11.8059	12.5518	8.75512
Cmc4	ENSMUSG00000090110	5.19638	2.37299	3.82752	8.18568	7.45956	10.1414	15.7039	3.58587	4.77055	0	0	0	8.50051	7.39643	8.45044	0	17.4727	19.7201	18.8019	21.7647	26.9248	23.9388	24.6749	26.5205	26.8688	23.2138	24.7076	22.1	29.7487	22.9882	21.0579	24.3521
Cmip	ENSMUSG00000034390	25.9819	2.37299	15.3101	24.5571	5.59467	30.4243	28.267	10.7576	7.15582	11.9425	7.58127	7.74623	22.668	34.5167	50.7027	41.5822	79.7934	94.4501	108.492	102.32	88.4348	97.8527	114.78	107.29	89.6659	79.0134	97.2765	69.1232	88.0888	101.397	107.386	84.542
Cmpk1	ENSMUSG00000028719	38.9729	33.2219	32.5339	20.4642	22.3787	27.8889	34.5485	17.9294	11.9264	21.4965	0	30.9849	2.8335	12.3274	19.7177	22.3904	78.3607	85.4225	70.9501	74.8877	71.6905	70.1227	64.3377	71.2076	66.7975	58.2984	52.5482	60.7873	62.273	60.702	56.5421	59.4283
Cmpk2	ENSMUSG00000020638	0	4.74598	15.3101	0	0	0	6.28155	0	0	0	0	3.87312	0	0	0	0	51.2712	66.0205	74.0585	65.8711	32.3125	34.4826	42.8656	36.504	15.3075	14.5454	18.2167	15.4109	18.6767	21.4028	25.5503	20.6644
Cmtm3	ENSMUSG00000031875	0	0	5.74128	0	9.32444	17.7475	9.42232	25.1011	16.6969	23.885	30.3251	30.9849	5.66701	14.7929	39.4354	19.1918	8.525	13.2781	11.6662	8.87539	10.7616	9.31854	15.0187	8.75657	16.7442	21.8724	20.4284	15.2523	11.829	9.94584	14.437	12.5556
Cmtm6	ENSMUSG00000032434	28.5801	28.4759	24.8789	28.6499	16.784	17.7475	59.6747	32.2729	14.3116	26.2736	22.7438	19.3656	31.1685	61.6369	28.1681	54.3767	191.396	230.307	171.637	216.973	243.997	257.661	217.251	239.558	139.584	131.377	119.275	123.285	213.469	213.766	186.119	191.838
Cmtm7	ENSMUSG00000032436	7.79458	11.865	7.65503	8.18568	7.45956	12.6768	34.5485	21.5152	0	7.16551	15.1625	0	11.334	41.9131	56.3363	31.9863	423.965	487.062	389.513	445.308	393.301	425.594	391.409	394.36	176.843	172.709	166.242	167.308	340.555	394.856	345.19	338.73
Cmtr1	ENSMUSG00000024019	132.508	291.878	164.583	249.663	262.949	220.576	222.995	197.223	150.272	138.533	155.416	147.178	215.346	175.049	211.261	172.726	140.562	163.373	121.36	154.378	139.116	150.15	152.348	140.244	90.6642	97.2699	116.026	76.3847	91.4039	119.619	124.217	99.3795
Cnbd2	ENSMUSG00000038085	28.5801	45.0868	13.3963	49.1141	20.5138	17.7475	43.9708	75.3034	52.476	38.2161	56.8595	42.6043	36.8355	73.9643	39.4354	44.7808	22.102	23.4846	23.1501	32.1892	28.3014	23.4295	30.6207	32.4961	28.91	29.3606	31.1461	28.6411	28.5848	27.3305	29.8297	30.8202
Cnbp	ENSMUSG00000030057	485.862	681.049	461.216	564.812	703.063	651.586	559.058	770.963	794.296	845.531	796.033	604.206	833.05	719.919	904.197	658.917	629.758	870.659	819.319	688.757	971.74	950.463	1152.33	956.762	975.469	1077.98	1159.5	868.337	1283.76	1236.82	1326.9	1117.57
Cndp2	ENSMUSG00000024644	7.79458	16.6109	9.56879	12.2785	13.0542	38.0303	28.267	32.2729	19.0822	11.9425	15.1625	7.74623	19.8345	27.1202	39.4354	12.7945	44.446	51.615	48.6001	49.2221	56.7521	55.3655	59.599	54.0537	60.3768	58.0435	53.8563	47.6242	59.0445	56.3838	57.6665	53.7224
Cnep1r1	ENSMUSG00000036810	7.79458	4.74598	11.4826	16.3714	27.9733	25.3536	15.7039	17.9294	23.8527	14.331	15.1625	3.87312	2.8335	27.1202	19.7177	15.9931	28.7998	36.2628	25.9719	32.3363	37.9008	41.8464	30.4303	33.7547	40.0772	31.8763	28.4167	32.0701	43.752	34.6692	33.1531	46.653
Cnih1	ENSMUSG00000015759	0	2.37299	9.56879	4.09284	3.72978	5.07071	9.42232	14.3435	4.77055	9.55402	11.3719	3.87312	2.8335	0	2.81681	6.39726	39.592	41.8878	33.755	35.601	46.6347	45.0007	45.0502	46.8567	60.3219	54.8905	43.9373	62.383	43.7485	34.5443	39.4179	48.6322
Cnih4	ENSMUSG00000062169	2.59819	0	17.2238	20.4642	5.59467	22.8182	6.28155	3.58587	2.38527	7.16551	15.1625	11.6194	2.8335	2.46548	11.2673	0	18.3121	31.5185	14.3884	25.6885	38.3361	29.9093	17.6409	32.1797	34.9419	29.6463	32.4561	46.4658	33.8867	31.4707	19.416	29.2301
Cnn2	ENSMUSG00000004665	197.463	284.759	177.98	229.199	315.166	286.495	285.81	304.799	171.74	160.03	125.091	185.91	291.851	231.755	202.811	332.657	396.383	473.605	349.409	433.502	542.693	584.765	504.531	553.61	370.681	343.392	269.006	298.089	520.788	570.495	481.924	499.092
Cnn3	ENSMUSG00000053931	85.7403	123.396	155.014	114.6	98.8391	86.2021	125.631	150.607	16.6969	11.9425	49.2783	46.4774	59.5036	209.566	152.108	329.459	315.044	409.988	293.619	329.818	336.515	370.215	324.265	339.004	128.791	127.685	106.549	108.915	301.846	329.862	305.901	283.215
Cnnm3	ENSMUSG00000001138	7.79458	16.6109	22.9651	4.09284	5.59467	20.2828	6.28155	17.9294	7.15582	9.55402	15.1625	7.74623	8.50051	9.86191	5.63363	15.9931	15.1459	20.906	17.879	21.3434	20.2391	22.3282	25.6343	20.8281	20.4398	17.0908	22.9528	12.5738	20.5288	20.714	23.2358	8.71292
Cnot1	ENSMUSG00000036550	80.544	161.363	179.893	155.528	221.922	243.394	226.136	197.223	174.125	238.85	235.019	220.768	178.511	172.583	230.979	108.753	55.1747	66.6509	62.4581	72.5933	70.2613	75.8056	82.7093	80.6118	78.189	80.8355	87.8374	82.8686	80.8868	65.5075	71.8125	61.2772
Cnot10	ENSMUSG00000056167	10.3928	7.11897	7.65503	12.2785	18.6489	12.6768	37.6893	14.3435	14.3116	7.16551	26.5344	7.74623	11.334	22.1893	28.1681	3.19863	39.8205	49.3916	54.9372	47.8991	54.5777	55.0252	55.2486	55.1293	55.0531	64.1448	64.8037	57.1843	60.0815	54.0276	67.2015	54.5414
Cnot11	ENSMUSG00000003135	0	4.74598	0	12.2785	9.32444	2.53536	6.28155	0	4.77055	4.77701	11.3719	19.3656	0	2.46548	2.81681	9.59589	25.0095	26.507	27.1053	24.7648	34.3748	28.4279	26.9302	26.7557	23.8017	27.9824	27.4503	25.2925	27.8005	28.2111	27.1634	24.0685
Cnot2	ENSMUSG00000020166	150.695	121.023	93.7742	122.785	180.894	197.758	147.616	225.91	124.034	143.31	132.672	162.671	201.179	221.893	191.543	182.322	102.565	122.094	111.161	116.173	146.981	154.288	145.626	152.455	128	116.336	116.644	111.448	153.746	137.315	154.411	132.519
Cnot3	ENSMUSG00000035632	90.9367	102.039	164.583	171.899	136.137	218.041	219.854	186.465	124.034	119.425	261.554	271.118	147.342	133.136	312.666	166.329	49.3591	54.8332	62.4622	70.1441	53.4728	76.9062	73.2352	74.8647	65.887	51.6612	57.927	54.2117	57.6406	60.0766	60.2725	69.9681
Cnot4	ENSMUSG00000038784	140.302	78.3087	143.532	110.507	121.218	174.94	185.306	154.193	140.731	117.037	219.857	135.559	96.3391	115.877	135.207	137.541	28.2102	37.0471	36.2963	37.5039	35.3432	38.481	38.2005	42.8803	36.4767	39.378	43.0805	42.1964	43.2265	36.4444	43.5143	36.7566
Cnot6	ENSMUSG00000020362	7.79458	14.2379	5.74128	28.6499	5.59467	10.1414	12.5631	7.17175	2.38527	26.2736	15.1625	7.74623	5.66701	9.86191	33.8018	15.9931	56.0919	61.6337	64.1506	60.7077	58.346	62.9326	73.5629	73.1883	61.216	51.342	49.7041	59.5413	55.5233	58.8498	61.8433	54.6976
Cnot6l	ENSMUSG00000034724	46.7675	45.0868	47.844	53.2069	44.7573	70.99	47.1116	68.1316	40.5497	42.9931	41.697	27.1118	34.002	22.1893	42.2522	73.5685	61.0961	46.894	64.178	69.7176	65.4278	62.3595	67.692	60.2712	44.9178	49.8531	54.7143	56.5971	61.4701	52.4863	66.1097	59.3786
Cnot7	ENSMUSG00000031601	25.9819	18.9839	24.8789	20.4642	16.784	20.2828	15.7039	32.2729	23.8527	26.2736	7.58127	27.1118	22.668	27.1202	22.5345	22.3904	43.4132	55.665	54.1824	50.1091	65.2315	64.6987	65.6002	56.367	56.7599	58.8175	63.6968	60.4225	63.6739	52.1615	62.9426	56.2433
Cnot8	ENSMUSG00000020515	124.713	256.283	164.583	200.549	167.84	210.435	113.068	200.809	193.207	162.418	106.138	178.163	229.514	221.893	205.627	255.89	106.667	115.002	115.187	119.163	110.556	111.303	107.266	116.851	101.601	89.1366	115.626	86.1641	102.739	98.1537	102.241	90.009
Cnot9	ENSMUSG00000026174	36.3747	16.6109	26.7926	20.4642	14.9191	12.6768	25.1262	21.5152	21.4675	28.6621	22.7438	23.2387	19.8345	44.3786	28.1681	6.39726	24.3373	31.7439	26.3369	30.2477	34.5934	32.1263	34.1222	34.0303	29.0157	28.6718	31.2528	28.4156	32.7049	33.108	29.8784	29.7886
Cnp	ENSMUSG00000006782	293.596	239.672	223.91	270.128	164.11	187.616	169.602	236.668	140.731	97.9287	121.3	104.574	238.014	276.133	264.781	143.938	711.084	876.042	748.545	762.168	538.901	588.441	580.548	550.275	397.996	390.366	346.576	342.607	523.424	562.878	509.743	497.879
Cnppd1	ENSMUSG00000033159	179.275	313.235	223.91	175.992	253.625	306.778	241.839	229.496	193.207	246.016	261.554	189.783	303.185	212.031	369.003	284.678	108.865	127.934	118.009	125.055	130.799	123.478	142.774	139.984	96.7892	112.825	129.417	95.3381	133.907	129.331	141.18	128.84
Cnpy2	ENSMUSG00000025381	54.562	90.1737	86.1191	122.785	100.704	58.3132	62.8155	96.8186	90.6404	169.584	102.347	120.067	85.0051	138.067	67.6035	105.555	59.6488	45.2712	51.7006	44.5466	32.8579	39.2549	31.3044	32.1919	72.8956	67.1682	56.1105	63.8009	36.681	41.258	26.2573	31.3827
Cnpy3	ENSMUSG00000023973	114.32	97.2927	162.669	151.435	132.407	157.192	191.587	143.435	233.757	176.749	231.229	178.163	240.848	175.049	205.627	207.911	125.22	153.65	145.144	143.475	146.527	157.528	166.388	171.78	209.689	214.238	223.756	189.415	155.115	175.171	173.525	147.59
Cnpy4	ENSMUSG00000036968	0	4.74598	1.91376	8.18568	14.9191	7.60607	3.14077	0	7.15582	2.3885	11.3719	7.74623	5.66701	7.39643	19.7177	0	16.3654	19.295	13.4157	21.0163	21.7442	20.3041	20.9873	19.3418	26.4318	27.0175	23.0431	24.4144	21.5521	22.3529	17.1332	21.9468
Cnr2	ENSMUSG00000062585	67.553	90.1737	86.1191	90.0425	85.7849	81.1314	69.097	96.8186	121.649	102.706	98.5565	61.9699	70.8376	54.2405	115.489	73.5685	122.798	152.207	155.207	158.936	171.625	179.228	188.438	181.613	222.862	212.265	194.094	193.927	197.508	172.144	190.071	189.742
Cnrip1	ENSMUSG00000044629	20.7855	2.37299	1.91376	8.18568	29.8382	20.2828	18.8446	25.1011	14.3116	14.331	26.5344	3.87312	5.66701	32.0512	45.069	31.9863	6.75006	8.31955	7.13209	8.80016	13.4111	12.5747	11.7128	13.6438	12.6247	13.7817	14.816	16.8875	14.4661	15.1755	15.1763	19.7133
Cnst	ENSMUSG00000038949	5.19638	9.49197	15.3101	12.2785	7.45956	15.2121	6.28155	0	4.77055	11.9425	18.9532	3.87312	11.334	9.86191	8.45044	15.9931	15.9603	14.6154	13.8157	17.3501	15.0823	15.527	18.1259	15.0671	13.9666	14.4444	15.8333	15.2825	16.4743	15.9397	18.2127	14.562
Cntrl	ENSMUSG00000057110	340.363	374.933	394.234	421.563	395.356	347.344	395.737	505.608	319.627	334.391	420.761	313.722	391.023	411.735	701.387	332.657	49.6145	56.3282	59.0523	58.7546	65.5469	67.6135	103.203	99.8151	58.5308	61.2133	76.2531	56.6528	63.517	67.1773	70.9881	62.1703
Cntrob	ENSMUSG00000032782	51.9638	9.49197	36.3614	24.5571	16.784	45.6364	31.4077	25.1011	26.238	35.8276	72.0221	34.8581	28.335	34.5167	28.1681	47.9794	13.6855	16.8494	20.7172	19.1358	17.7327	19.9614	19.0328	20.35	21.717	21.8472	26.7944	18.0238	18.5317	18.4197	20.4434	18.3419
Coa3	ENSMUSG00000017188	2.59819	7.11897	0	4.09284	3.72978	0	9.42232	14.3435	11.9264	7.16551	3.79064	7.74623	11.334	29.5857	2.81681	22.3904	87.4149	95.8497	75.1643	83.5617	91.268	82.7057	85.4888	88.1873	78.7688	76.4861	72.1406	72.6214	89.4562	92.4071	95.371	92.5533
Coa4	ENSMUSG00000044881	75.3476	130.515	70.8091	53.2069	96.9742	38.0303	40.83	64.5457	66.7877	100.317	30.3251	77.4623	79.3381	22.1893	28.1681	102.356	12.4622	14.0528	9.85219	10.9868	12.5605	10.7715	9.38453	13.4301	14.029	14.6932	10.4396	13.8755	10.9065	11.7213	10.0552	11.2643
Coa5	ENSMUSG00000026112	12.991	2.37299	5.74128	0	1.86489	2.53536	0	3.58587	2.38527	2.3885	15.1625	0	0	9.86191	2.81681	6.39726	46.5169	55.8092	44.2472	47.4262	53.4141	52.124	49.2871	44.852	52.7277	50.1536	45.7818	53.1287	50.1875	46.1579	47.6936	42.2086
Coa6	ENSMUSG00000051671	0	0	1.91376	0	3.72978	2.53536	0	0	0	2.3885	0	7.74623	0	0	0	3.19863	31.334	30.3088	36.8591	29.955	36.5602	32.2914	40.2225	37.0478	39.5874	36.3087	30.9146	32.8303	35.9761	42.7137	32.194	41.9519
Coasy	ENSMUSG00000001755	31.1783	47.4598	22.9651	24.5571	55.9467	40.5657	15.7039	50.2022	33.3938	31.0506	49.2783	30.9849	28.335	14.7929	53.5195	60.7739	41.4715	51.688	45.2673	45.1372	42.0556	45.4699	47.8254	42.4871	37.885	39.8184	42.2071	36.1016	42.74	49.1185	42.5035	39.335
Cobll1	ENSMUSG00000034903	36.3747	35.5949	15.3101	65.4855	27.9733	15.2121	6.28155	39.4446	14.3116	2.3885	34.1157	15.4925	14.1675	27.1202	22.5345	0	58.3998	71.6039	66.1459	68.0196	54.1416	50.8567	49.6384	49.3078	56.2823	63.7166	56.0433	57.6207	50.1278	43.6945	50.4269	42.1718
Cog1	ENSMUSG00000018661	12.991	11.865	17.2238	45.0213	22.3787	27.8889	50.2524	25.1011	14.3116	16.7195	26.5344	27.1118	8.50051	22.1893	28.1681	57.5753	38.1705	42.982	42.94	45.6985	47.256	46.4323	43.281	44.8409	43.9772	51.1391	52.211	42.04	47.1274	44.7133	45.9913	35.1444
Cog2	ENSMUSG00000031979	25.9819	16.6109	13.3963	32.7427	11.1893	7.60607	25.1262	32.2729	16.6969	19.108	26.5344	15.4925	17.001	2.46548	45.069	35.1849	40.0729	47.7582	43.4536	48.7482	52.8627	48.5842	48.4644	48.9251	51.8526	53.2966	52.0428	47.0222	58.197	49.5963	48.6151	46.422
Cog3	ENSMUSG00000034893	0	9.49197	7.65503	12.2785	7.45956	0	9.42232	14.3435	4.77055	2.3885	7.58127	7.74623	5.66701	7.39643	28.1681	6.39726	25.3825	27.7781	29.5727	28.5268	27.4746	27.4743	34.5895	29.1113	24.7655	27.691	32.9446	24.1079	34.3011	28.4496	32.3403	25.721
Cog4	ENSMUSG00000031753	41.5711	26.1029	24.8789	32.7427	31.7031	43.101	78.5193	50.2022	52.476	74.0436	75.8127	54.2236	73.6711	44.3786	50.7027	19.1918	46.9077	62.8017	61.3247	59.305	62.4115	66.4406	70.0593	70.1448	67.4795	76.3106	79.149	61.4298	64.436	62.7315	62.0879	63.3032
Cog5	ENSMUSG00000035933	41.5711	33.2219	13.3963	53.2069	14.9191	20.2828	50.2524	60.9599	21.4675	35.8276	22.7438	30.9849	17.001	17.2583	36.6186	15.9931	41.0315	54.5659	45.273	57.4356	48.3129	52.17	52.8854	57.2774	48.0289	51.3176	49.9839	47.9718	51.7362	47.6783	46.6968	40.2047
Cog6	ENSMUSG00000027742	2.59819	23.7299	5.74128	16.3714	13.0542	5.07071	18.8446	14.3435	9.5411	0	0	46.4774	2.8335	2.46548	22.5345	15.9931	30.295	31.4104	34.2053	32.5445	30.7518	30.2832	31.2751	33.9674	30.3045	32.3423	28.3704	32.5975	34.7265	30.639	30.2448	25.5012
Cog7	ENSMUSG00000034951	23.3837	47.4598	19.1376	12.2785	35.4329	25.3536	12.5631	32.2729	19.0822	9.55402	26.5344	34.8581	17.001	36.9822	28.1681	41.5822	14.5755	19.3999	18.5067	19.8176	16.8054	18.524	22.2475	20.6752	19.7417	16.0688	20.0946	16.6444	16.9661	17.7717	18.5424	16.9671
Cog8	ENSMUSG00000031916	0	0	0	0	0	2.53536	0	0	2.38527	0	3.79064	0	0	4.93095	0	15.9931	63.9344	61.9742	69.9512	74.4772	71.3382	70.3434	85.6862	80.922	69.4465	64.2832	83.7794	61.7132	73.3103	77.905	92.0898	61.0423
Coil	ENSMUSG00000033983	7.79458	9.49197	28.7064	4.09284	16.784	25.3536	25.1262	28.687	16.6969	21.4965	37.9064	30.9849	22.668	2.46548	5.63363	22.3904	11.2267	11.9359	12.8481	14.6988	13.9334	14.5026	17.029	14.5713	14.5988	11.9097	17.7077	13.5786	13.0141	11.8724	13.1078	13.1371
Col4a3bp	ENSMUSG00000021669	15.5892	28.4759	17.2238	8.18568	3.72978	17.7475	31.4077	35.8587	19.0822	23.885	26.5344	27.1118	19.8345	17.2583	25.3513	0	16.6845	19.9271	20.2329	15.8963	27.6141	22.4143	23.8598	22.2999	15.7104	19.7872	25.1868	17.6145	22.8223	17.9827	24.8826	20.0186
Colgalt1	ENSMUSG00000034807	46.7675	30.8489	22.9651	90.0425	29.8382	76.0607	15.7039	46.6164	26.238	19.108	34.1157	19.3656	5.66701	51.775	45.069	12.7945	127.848	154.755	143.795	146.668	136.714	138.313	142.658	142.85	121.403	120.595	145.829	113.987	135.335	141.313	137.598	126.189
Commd1	ENSMUSG00000051355	0	0	0	0	0	0	3.14077	0	7.15582	0	0	3.87312	0	0	2.81681	0	74.4768	37.9859	43.718	44.4101	37.5828	36.2098	37.0608	42.2114	39.4455	38.1981	54.605	66.4445	58.7237	58.6408	33.6766	41.5204
Commd10	ENSMUSG00000042705	10.3928	33.2219	7.65503	4.09284	9.32444	0	9.42232	10.7576	14.3116	9.55402	11.3719	7.74623	17.001	19.7238	22.5345	9.59589	30.9879	40.8193	31.5533	32.5777	28.5769	32.7169	25.8428	29.894	34.6217	33.9254	30.3922	28.546	31.9738	25.9939	22.0012	24.6949
Commd2	ENSMUSG00000036513	25.9819	14.2379	3.82752	8.18568	3.72978	17.7475	6.28155	21.5152	7.15582	11.9425	11.3719	7.74623	8.50051	9.86191	14.0841	9.59589	20.9389	28.9042	28.552	23.0452	34.3441	24.7351	24.2942	40.0706	27.3757	20.5824	23.1044	30.5917	24.533	24.1827	36.7564	35.2159
Commd3	ENSMUSG00000051154	41.5711	97.2927	82.2916	61.3926	158.516	68.4546	94.2232	129.091	95.411	90.7632	26.5344	89.0817	110.507	98.6191	78.8708	127.945	154.527	177.434	157.013	162.995	185.448	192.093	182.311	190.497	175.775	178.428	182.989	175.536	169.807	178.147	172.916	180.312
Commd4	ENSMUSG00000032299	200.061	308.489	338.735	233.292	238.706	248.465	241.839	218.738	267.151	269.901	386.645	263.372	374.022	239.151	346.468	278.281	248.527	268.844	270.491	267.039	282.256	292.67	259.066	264.368	223.919	248.459	292.741	221.335	232.8	249.503	260.806	209.707
Commd5	ENSMUSG00000055041	12.991	4.74598	7.65503	24.5571	11.1893	10.1414	3.14077	3.58587	9.5411	11.9425	0	11.6194	8.50051	49.3095	16.9009	3.19863	33.6448	31.5699	27.6505	34.033	32.4887	29.4279	32.2207	30.8156	28.0339	32.752	21.2238	23.7417	28.4686	32.8218	30.4815	30.8725
Commd6	ENSMUSG00000075486	270.212	301.37	202.858	192.364	255.49	306.778	266.966	143.435	307.7	310.506	212.276	321.469	283.35	249.013	129.573	342.253	57.0009	73.8124	54.4429	55.859	74.6096	80.1728	53.0143	67.128	71.5725	70.5611	59.193	83.0504	65.2378	59.511	64.3855	78.9994
Commd7	ENSMUSG00000056941	18.1873	14.2379	44.0164	40.9284	29.8382	53.2425	53.3931	60.9599	31.0086	28.6621	34.1157	30.9849	42.5026	32.0512	39.4354	79.9657	41.7281	50.8447	42.1503	58.4126	48.7709	57.1492	47.3508	49.6605	66.5968	60.3724	55.5122	47.0904	47.7716	44.7288	48.5561	46.5184
Commd8	ENSMUSG00000029213	33.7765	90.1737	38.2752	73.6712	111.893	119.162	72.2378	136.263	73.9435	71.6551	56.8595	58.0968	147.342	130.67	129.573	79.9657	60.312	73.5977	65.4304	47.9515	96.6289	89.7166	99.0573	69.438	45.2717	67.449	51.5868	48.3438	73.9039	74.5933	67.2026	102.793
Commd9	ENSMUSG00000027163	7.79458	4.74598	13.3963	4.09284	27.9733	5.07071	9.42232	17.9294	9.5411	16.7195	3.79064	15.4925	28.335	24.6548	11.2673	6.39726	18.1637	29.5099	20.578	22.3073	23.821	22.0783	23.3671	24.7602	16.7037	18.3112	19.4946	17.7603	22.4561	22.5139	26.4244	22.3482
Comt	ENSMUSG00000000326	20.7855	14.2379	13.3963	20.4642	35.4329	32.9596	6.28155	17.9294	16.6969	35.8276	18.9532	34.8581	0	27.1202	8.45044	28.7877	31.4177	36.054	34.2137	35.7655	37.506	36.411	40.5271	35.1956	56.9151	52.0816	51.7512	48.2915	39.196	35.7252	41.2624	36.446
Copa	ENSMUSG00000026553	88.3385	83.0547	97.6017	110.507	106.299	106.485	78.5193	190.051	78.7141	85.9862	87.1846	139.432	119.007	73.9643	225.345	111.952	185.895	225.161	188.162	219.586	217.359	232.338	226.314	231.814	232.031	214.164	197.003	203.065	237.688	198.423	202.826	184.158
Copb1	ENSMUSG00000030754	0	7.11897	3.82752	8.18568	1.86489	5.07071	9.42232	0	0	0	7.58127	0	5.66701	0	2.81681	3.19863	85.6384	100.832	85.8652	96.9628	105.574	106.31	97.0976	100.305	100.059	89.2773	88.4833	89.4965	104.122	93.094	97.0923	81.5489
Copb2	ENSMUSG00000032458	41.5711	83.0547	53.5852	81.8568	48.4871	88.7374	91.0824	68.1316	40.5497	57.3241	45.4876	34.8581	42.5026	91.2227	107.039	102.356	92.8439	111.976	90.4094	99.1239	110.773	110.097	106.207	104.343	101.016	102.644	86.2013	101.433	113.372	99.0259	98.5452	98.633
Cope	ENSMUSG00000055681	179.275	253.91	212.427	274.22	229.381	230.717	219.854	261.769	212.289	205.411	246.391	228.514	277.683	209.566	245.063	239.897	198.319	215.547	183.559	202.148	215.494	218.175	212.799	215.889	184.376	199.494	186.287	172.329	218.45	245.61	208.746	194.344
Copg1	ENSMUSG00000030058	80.544	68.8168	53.5852	40.9284	61.5413	50.7071	53.3931	57.374	85.8699	59.7126	60.6502	81.3355	102.006	71.4988	143.658	57.5753	82.2247	98.7625	92.5961	94.0771	107.569	115.76	111.599	110.921	125.657	132.401	133.093	118.181	145.354	127.437	134.463	109.15
Copg2	ENSMUSG00000025607	36.3747	33.2219	51.6715	57.2998	67.136	45.6364	69.097	82.4751	64.4024	78.8207	109.928	100.701	31.1685	46.8441	36.6186	41.5822	39.847	43.5097	39.4752	40.4484	40.4242	40.9757	34.5562	46.6384	88.1701	102.382	77.87	91.0705	40.5727	31.9391	36.8537	30.2359
Cops2	ENSMUSG00000027206	7.79458	28.4759	28.7064	20.4642	44.7573	30.4243	21.9854	82.4751	69.173	52.5471	22.7438	38.7312	34.002	36.9822	76.054	47.9794	23.4508	33.9609	32.2194	29.4327	37.2464	29.9271	40.0067	38.6036	39.4003	37.6119	43.3531	36.514	35.4128	33.9684	42.417	31.9947
Cops3	ENSMUSG00000019373	64.9548	92.5467	28.7064	45.0213	78.3253	81.1314	78.5193	57.374	50.0908	50.1586	41.697	50.3505	31.1685	101.085	67.6035	73.5685	67.8838	78.2605	82.1814	73.895	85.3886	94.9866	91.57	82.7716	71.2299	71.7111	77.0736	74.6089	85.8852	75.7485	86.7394	74.92
Cops4	ENSMUSG00000035297	44.1693	59.3248	53.5852	65.4855	96.9742	58.3132	91.0824	39.4446	54.8613	97.9287	60.6502	73.5892	70.8376	64.1024	84.5044	31.9863	81.16	99.9735	101.114	100.249	106.596	95.5144	104.326	106.809	99.4563	92.8657	94.8226	85.2501	114.002	92.0778	107.292	95.2392
Cops5	ENSMUSG00000025917	28.5801	47.4598	26.7926	28.6499	50.352	48.1718	62.8155	17.9294	52.476	35.8276	34.1157	54.2236	62.3371	91.2227	53.5195	25.589	49.9643	63.2314	56.686	68.524	60.5425	67.4839	79.4349	53.4465	55.1873	62.2686	59.0151	57.4011	60.9469	61.4508	59.1217	66.7493
Cops6	ENSMUSG00000019494	36.3747	30.8489	44.0164	40.9284	83.92	45.6364	34.5485	57.374	16.6969	23.885	7.58127	34.8581	22.668	27.1202	50.7027	54.3767	111.084	125.307	72.3748	89.5177	107.31	131.585	86.6237	116.465	94.0635	103.804	69.6823	99.2584	96.4515	104.866	98.1123	126.155
Cops7a	ENSMUSG00000030127	101.329	182.72	114.826	143.249	199.543	230.717	160.179	279.698	209.904	167.195	246.391	123.94	243.681	106.016	194.36	220.705	50.7154	61.0445	58.1083	59.4479	78.3879	81.309	79.1762	82.5837	79.0671	80.766	86.2218	73.5221	82.9414	77.4791	78.0332	75.5162
Cops7b	ENSMUSG00000026240	25.9819	16.6109	11.4826	20.4642	16.784	20.2828	12.5631	21.5152	9.5411	14.331	26.5344	30.9849	31.1685	24.6548	11.2673	51.1781	24.1082	26.9074	19.3933	28.8035	30.34	31.935	22.863	30.5087	26.7339	16.3421	16.0932	15.9472	24.9156	28.1658	23.3403	25.8863
Cops8	ENSMUSG00000034432	80.544	149.498	143.532	102.321	104.434	124.232	122.49	190.051	147.887	152.864	121.3	85.2086	136.008	150.394	180.276	150.336	54.3418	61.3276	71.1941	64.9297	72.3651	73.01	80.0151	81.9313	67.4577	69.033	81.4144	80.689	75.3815	79.277	82.8469	75.6567
Cops9	ENSMUSG00000073616	2.59819	0	9.56879	4.09284	1.86489	0	0	0	11.9264	9.55402	15.1625	3.87312	2.8335	0	0	3.19863	120.725	112.887	110.394	102.035	131.301	121.55	125.637	114.801	173.143	181.234	110.477	222.983	103.436	112.782	103.612	142.535
Copz1	ENSMUSG00000060992	41.5711	121.023	47.844	49.1141	65.2711	76.0607	50.2524	86.061	62.0171	69.2666	30.3251	42.6043	79.3381	46.8441	56.3363	124.747	153.838	191.153	160.079	174.121	156.588	181.83	156.842	162.047	148.885	131.629	128.46	133.488	134.826	150.604	130.376	129.202
Coq10a	ENSMUSG00000039914	0	7.11897	7.65503	20.4642	7.45956	10.1414	12.5631	10.7576	7.15582	9.55402	18.9532	11.6194	8.50051	4.93095	11.2673	0	27.6178	30.3831	26.3973	28.962	31.1981	33.4254	35.918	33.2906	39.75	41.2937	44.6031	42.1157	35.7368	30.6782	36.5879	32.7277
Coq10b	ENSMUSG00000025981	0	0	5.74128	0	0	0	3.14077	0	0	0	3.79064	0	0	0	0	0	30.7604	24.0749	27.5775	27.7212	52.2294	33.2835	43.6643	40.3497	38.7649	35.2593	64.6882	44.3485	46.7987	37.1231	56.2279	48.0377
Coq2	ENSMUSG00000029319	15.5892	35.5949	36.3614	20.4642	26.1084	38.0303	47.1116	28.687	35.7791	57.3241	53.0689	34.8581	39.669	27.1202	22.5345	38.3835	44.5511	49.2675	55.8907	46.8569	52.7456	50.1967	62.624	48.417	67.6722	65.1553	86.3239	59.529	48.2771	55.5071	55.8416	46.8331
Coq4	ENSMUSG00000026798	15.5892	18.9839	13.3963	12.2785	20.5138	38.0303	21.9854	25.1011	40.5497	47.7701	26.5344	23.2387	25.5015	7.39643	8.45044	12.7945	4.3347	6.03385	7.02933	6.24266	8.38646	8.96577	9.82547	11.2865	12.927	10.6077	12.8921	16.3888	9.66324	10.0602	12.7709	8.64659
Coq5	ENSMUSG00000041733	106.526	92.5467	82.2916	159.621	87.6498	185.081	81.6601	157.778	95.411	100.317	144.044	170.417	121.841	133.136	149.291	201.514	31.2036	35.3987	35.3855	41.8256	51.66	48.7654	46.3498	51.6611	54.6937	50.355	63.2827	54.0129	56.1518	57.2293	68.1028	60.5591
Coq6	ENSMUSG00000021235	75.3476	30.8489	42.1027	36.8356	48.4871	63.3839	53.3931	60.9599	14.3116	33.4391	34.1157	19.3656	62.3371	22.1893	59.1531	9.59589	25.0676	30.5234	33.2884	30.3852	30.901	31.2458	30.1402	34.7954	21.5248	29.2065	29.7053	23.8786	31.2129	31.5282	32.7365	33.755
Coq7	ENSMUSG00000030652	90.9367	59.3248	124.394	20.4642	22.3787	5.07071	37.6893	14.3435	2.38527	9.55402	7.58127	27.1118	8.50051	2.46548	11.2673	0	51.7831	51.9027	59.1286	58.3702	21.7622	24.9427	28.9483	25.6221	23.0509	19.1355	21.3002	20.1348	19.7965	18.0985	17.2715	20.0546
Coq8a	ENSMUSG00000026489	31.1783	28.4759	34.4477	36.8356	69.0009	98.8789	62.8155	75.3034	128.805	171.972	178.16	189.783	65.1706	54.2405	160.558	99.1575	60.1987	82.8025	63.1755	72.6428	120.963	130.265	109.402	121.814	170.872	198.852	180.72	153.832	99.7785	130.464	114.103	86.3571
Coq8b	ENSMUSG00000003762	31.1783	21.3569	34.4477	16.3714	24.2436	38.0303	21.9854	7.17175	21.4675	38.2161	34.1157	30.9849	22.668	17.2583	42.2522	3.19863	23.6942	30.1085	24.9041	24.8917	28.3788	33.6661	31.4924	29.4593	36.6286	36.1321	44.9894	29.469	28.6994	31.8674	34.2174	31.9278
Coq9	ENSMUSG00000031782	2.59819	4.74598	5.74128	0	20.5138	5.07071	6.28155	0	4.77055	4.77701	30.3251	11.6194	22.668	2.46548	0	0	47.8494	54.8955	50.6472	53.6089	52.1402	60.1976	56.3768	58.7137	67.5189	75.2113	80.5357	63.8999	62.3809	55.799	57.6908	58.9434
Coro1a	ENSMUSG00000030707	1395.23	2043.15	1643.92	1780.39	2029	2241.25	1664.61	2320.06	1326.21	1242.02	1065.17	1165.81	2280.97	2290.43	2154.86	2136.68	2972.24	3567.82	2780.18	3099.38	3668.06	4045.24	3603.05	3776.56	2397.07	2384.33	2097.21	2152.63	3641.39	4381.88	3671.74	3731.95
Coro1b	ENSMUSG00000024835	85.7403	61.6978	101.429	73.6712	59.6764	98.8789	78.5193	111.162	78.7141	52.5471	109.928	92.9548	79.3381	108.481	87.3212	111.952	355.559	425.261	369.059	395.58	347.402	366.646	374.768	354.471	358.191	375.834	358.986	322.083	300.501	319.179	309.187	281.139
Coro1c	ENSMUSG00000004530	12.991	14.2379	13.3963	8.18568	3.72978	17.7475	3.14077	3.58587	9.5411	19.108	0	19.3656	5.66701	14.7929	22.5345	12.7945	38.2541	48.7648	46.5821	45.2903	43.1374	44.9939	45.8203	43.8839	32.8011	30.4328	28.7531	30.0098	39.7017	38.077	33.2037	38.9004
Coro2a	ENSMUSG00000028337	5.19638	16.6109	21.0513	24.5571	13.0542	15.2121	15.7039	10.7576	16.6969	23.885	26.5344	3.87312	19.8345	2.46548	8.45044	3.19863	45.7179	59.4766	56.1092	49.6694	53.0109	58.416	54.8427	51.0425	57.5132	59.1643	52.3558	49.4731	63.2956	66.7261	62.1717	54.7457
Coro7	ENSMUSG00000039637	77.9458	121.023	155.014	163.714	126.812	147.051	91.0824	175.708	155.043	231.685	178.16	166.544	164.343	120.808	191.543	92.7602	123.882	139.559	137.482	162.287	151.033	152.992	149.251	159.53	172.435	174.489	174.259	156.88	144.625	139.637	132.282	125.171
Cotl1	ENSMUSG00000031827	20.7855	23.7299	24.8789	69.5783	18.6489	65.9192	34.5485	28.687	31.0086	62.1011	60.6502	15.4925	42.5026	41.9131	30.985	54.3767	225.284	162.887	269.381	163.947	395.998	253.959	374.088	275.551	216.398	201.165	158.421	193.887	217.53	264.631	222.978	235.581
Cox10	ENSMUSG00000042148	18.1873	7.11897	7.65503	8.18568	7.45956	10.1414	9.42232	14.3435	9.5411	7.16551	7.58127	7.74623	8.50051	7.39643	19.7177	9.59589	11.2091	13.7026	17.1687	14.8664	12.5681	16.0813	16.4598	16.4126	13.2487	13.9618	12.955	11.771	14.2952	16.1883	15.1138	13.3697
Cox11	ENSMUSG00000020544	12.991	0	1.91376	0	0	0	12.5631	0	0	2.3885	7.58127	0	0	0	2.81681	0	20.597	28.9025	23.5217	22.7968	25.6776	27.5356	27.0653	35.4515	27.5839	25.3807	26.3769	23.4778	24.5045	27.4874	34.8941	25.9043
Cox14	ENSMUSG00000023020	20.7855	9.49197	26.7926	20.4642	29.8382	15.2121	31.4077	17.9294	35.7791	33.4391	22.7438	11.6194	17.001	14.7929	2.81681	31.9863	109.801	118.932	116.539	113.81	128.089	124.447	127.651	115.067	133.364	137.618	111.343	136.394	103.703	112.882	91.4249	120.397
Cox15	ENSMUSG00000040018	15.5892	2.37299	15.3101	12.2785	27.9733	20.2828	18.8446	10.7576	11.9264	21.4965	7.58127	19.3656	8.50051	7.39643	5.63363	6.39726	26.7179	34.0209	27.1571	32.2186	29.9205	31.5481	28.8538	34.1005	30.6718	35.0732	29.4992	31.0531	33.5457	30.9356	32.3973	26.8775
Cox16	ENSMUSG00000091803	31.1783	52.2058	30.6201	8.18568	22.3787	10.1414	31.4077	14.3435	14.3116	33.4391	22.7438	19.3656	5.66701	7.39643	14.0841	28.7877	69.1876	74.7643	89.3335	76.2295	98.8162	91.6962	101.201	91.8896	102.74	109.009	94.223	100.379	78.8956	83.4462	64.1516	113.943
Cox17	ENSMUSG00000046516	12.991	4.74598	13.3963	20.4642	3.72978	7.60607	25.1262	3.58587	7.15582	2.3885	18.9532	7.74623	11.334	0	0	9.59589	138.589	124.748	117.348	94.0318	117.158	121.429	113.859	129.302	139.848	144.061	140.887	166.355	112.405	129.981	141.414	151.754
Cox18	ENSMUSG00000035505	0	0	0	0	5.59467	0	12.5631	0	4.77055	0	0	0	2.8335	0	8.45044	0	21.7379	19.4451	24.8703	22.1145	26.0792	28.7602	29.1632	28.3936	28.5848	34.8304	42.7557	29.5177	31.8128	31.1469	32.9241	31.7662
Cox19	ENSMUSG00000045438	83.1421	113.904	86.1191	69.5783	197.678	124.232	131.912	82.4751	100.182	124.202	75.8127	65.843	110.507	115.877	101.405	182.322	15.9251	16.3192	15.2291	14.7984	17.4246	16.8477	15.5893	17.8348	14.6939	13.85	14.8413	13.5756	16.5163	15.4858	18.0024	14.7251
Cox20	ENSMUSG00000026500	28.5801	26.1029	26.7926	12.2785	37.2978	32.9596	28.267	17.9294	26.238	19.108	26.5344	30.9849	53.8366	19.7238	33.8018	67.1712	57.6105	55.8492	48.2422	40.0691	74.6943	68.6201	52.3139	76.9994	60.3366	56.3556	48.6665	70.1419	71.8735	80.4099	74.39	97.6495
Cox4i1	ENSMUSG00000031818	1909.67	1677.71	1691.76	1055.95	2010.35	1990.25	1853.06	1143.89	2771.69	2656.02	1497.3	2153.45	1785.11	1888.56	878.846	2095.1	408.349	475.368	486.473	403.369	503.424	484.342	547.969	478.663	595.42	651.126	602.83	513.285	441.651	534.916	425.82	472.881
Cox5a	ENSMUSG00000000088	15.5892	23.7299	13.3963	4.09284	7.45956	20.2828	40.83	3.58587	9.5411	19.108	30.3251	19.3656	5.66701	12.3274	22.5345	9.59589	197.451	233.159	210.809	209.115	257.895	255.512	257.862	253.282	256.931	265.674	203.265	251.212	205.081	210.076	207.841	259.075
Cox5b	ENSMUSG00000061518	10.3928	16.6109	22.9651	8.18568	16.784	5.07071	25.1262	3.58587	4.77055	7.16551	15.1625	11.6194	5.66701	12.3274	8.45044	19.1918	170.672	158.039	162.002	144.306	178.466	195.026	188.084	204.236	169.457	153.832	141.723	193.314	178.709	181.236	180.369	171.719
Cox6a1	ENSMUSG00000041697	0	0	1.91376	0	1.86489	0	3.14077	0	0	2.3885	0	0	11.334	4.93095	0	3.19863	402.038	425.063	367.86	357.774	440.068	452.178	440.693	455.796	404.634	387.013	308.035	424.081	413.725	480.662	417.98	474.459
Cox6b1	ENSMUSG00000036751	44.1693	14.2379	17.2238	4.09284	22.3787	12.6768	34.5485	21.5152	11.9264	9.55402	15.1625	7.74623	14.1675	29.5857	8.45044	9.59589	330.044	330.392	314.997	300.679	343.232	359.535	349.834	351.59	405.356	434.597	332.317	432.267	351.94	383.447	302.779	458.377
Cox6c	ENSMUSG00000014313	15.5892	2.37299	19.1376	8.18568	16.784	10.1414	21.9854	0	33.3938	19.108	15.1625	3.87312	17.001	12.3274	30.985	19.1918	204.801	236.828	220.362	212.508	276.474	266.432	285.346	288.595	297.465	296.002	256.366	326.011	207.102	240.253	215.821	267.84
Cox7a2	ENSMUSG00000032330	0	4.74598	17.2238	0	11.1893	7.60607	25.1262	3.58587	0	4.77701	15.1625	11.6194	2.8335	4.93095	0	19.1918	171.371	169.884	158.223	145.19	179.916	166.427	167.162	172.263	154.073	162.072	128.447	162.926	144.758	179.237	144.594	195.738
Cox7a2l	ENSMUSG00000024248	2.59819	2.37299	3.82752	8.18568	0	10.1414	3.14077	0	4.77055	2.3885	3.79064	0	8.50051	7.39643	0	15.9931	68.3031	73.9761	67.1914	59.2542	84.179	77.6428	74.171	74.0813	109.761	99.5814	87.2456	93.7677	77.8761	72.1206	79.6829	81.3012
Cox7b	ENSMUSG00000031231	5.19638	18.9839	3.82752	0	9.32444	2.53536	3.14077	0	2.38527	0	0	0	0	12.3274	2.81681	0	91.1787	94.7194	77.8579	94.6551	110.675	111.6	98.4893	109.829	117.102	132.735	85.6886	153.953	85.1452	105.724	95.526	132.514
Cox7c	ENSMUSG00000017778	459.88	358.322	627.713	343.799	501.655	443.687	785.193	340.658	648.795	413.211	515.526	395.058	558.2	382.149	329.567	495.787	100.01	107.626	131.359	101.415	128.745	133.717	140.62	137.65	115.025	123.331	133.045	130.67	116.04	131.339	149.54	142.352
Cox8a	ENSMUSG00000035885	20.7855	9.49197	19.1376	4.09284	9.32444	10.1414	28.267	7.17175	21.4675	19.108	11.3719	19.3656	19.8345	12.3274	11.2673	12.7945	323.618	367.793	300.892	301.062	390.468	368.471	372.272	359.282	484.398	458.411	377.255	475.062	370.045	397.659	348.77	397.944
Cpeb4	ENSMUSG00000020300	15.5892	2.37299	15.3101	16.3714	14.9191	7.60607	12.5631	0	9.5411	7.16551	18.9532	7.74623	5.66701	12.3274	14.0841	0	9.21706	11.2502	11.4417	9.9357	13.3563	11.6725	15.3261	10.0945	12.728	9.91619	13.7328	8.30711	11.9113	7.70004	8.24327	10.7217
Cpm	ENSMUSG00000020183	163.686	156.617	112.912	81.8568	156.651	144.515	84.8009	132.677	40.5497	52.5471	26.5344	15.4925	136.008	39.4476	140.841	118.349	95.4524	104.45	98.0868	102.256	83.0154	80.9757	80.4445	75.9587	28.6607	21.5065	21.8152	18.7891	85.4344	72.3042	80.109	66.0442
Cpne1	ENSMUSG00000074643	54.562	28.4759	21.0513	53.2069	98.8391	40.5657	34.5485	32.2729	35.7791	9.55402	34.1157	15.4925	28.335	22.1893	33.8018	38.3835	91.0174	71.9424	76.7988	98.0726	118.576	77.3183	78.2595	80.69	75.14	59.0506	56.4752	67.5976	106.277	104.79	98.7269	101.109
Cpne3	ENSMUSG00000028228	0	0	1.91376	4.09284	7.45956	10.1414	0	14.3435	0	2.3885	7.58127	0	2.8335	9.86191	8.45044	0	13.7388	17.2122	15.24	13.5536	15.9743	16.5743	16.6346	18.658	18.8873	16.6319	17.4018	17.8377	19.8871	17.7481	17.9134	18.3414
Cpox	ENSMUSG00000022742	12.991	0	0	8.18568	0	0	0	0	7.15582	0	0	0	0	0	0	0	17.082	14.9406	17.2036	19.2393	18.4999	15.6019	22.2332	20.4332	20.1818	16.3545	20.1409	16.0082	17.6156	18.9128	22.4117	17.1051
Cpsf1	ENSMUSG00000034022	140.302	137.634	103.343	253.756	268.544	276.354	210.432	311.971	178.896	217.354	216.066	189.783	274.85	226.824	439.423	140.74	68.9059	88.3073	79.7866	82.8375	99.9264	111.831	102.503	99.4864	83.7865	82.3514	91.4515	72.9495	111.363	112.433	107.238	89.1145
Cpsf2	ENSMUSG00000041781	10.3928	2.37299	1.91376	4.09284	11.1893	5.07071	3.14077	7.17175	4.77055	0	7.58127	11.6194	17.001	2.46548	19.7177	9.59589	38.8514	44.9905	42.3724	49.2169	47.3712	49.505	48.9897	48.8203	33.7965	33.5972	37.4906	32.6135	48.3674	41.1367	43.0588	42.8406
Cpsf3	ENSMUSG00000054309	57.1602	66.4438	59.3265	40.9284	69.0009	109.02	72.2378	96.8186	66.7877	85.9862	132.672	81.3355	102.006	88.7572	118.306	83.1643	106.5	127.975	112.201	114.899	142.396	152.456	144.776	149.46	136.345	141.741	132.194	129.339	154.354	152.878	140.712	140.369
[truncated: 6,565 more rows]
