# Supplementary material for: An integrated proteome and transcriptome of B cell maturation defines poised activation states of transitional and mature B cells
Source: Nat Commun. 2023 Aug 23;14:5116. doi: 10.1038/s41467-023-40621-2 (PMC10447577; doi:10.1038/s41467-023-40621-2)
Supplement: Supplementary file 8 — Supplementary Data 5 [file 41467_2023_40621_MOESM8_ESM.xlsx]

## Sheet: Data S5a
Early Activation genes
Ensembl ID	Gene names	T1 BR1 TPM	T1 BR2 TPM	T1 BR3 TPM	T1 BR4 TPM		Ensembl ID	Gene names	T2 BR1 TPM	T2 BR2 TPM	T2 BR3 TPM	T2 BR4 TPM		Ensembl ID	Gene names	MZ BR1 TPM	MZ BR2 TPM	MZ BR3 TPM	MZ BR4 TPM		Ensembl ID	Gene names	FoB BR1 TPM	FoB BR2 TPM	FoB BR3 TPM	FoB BR4 TPM
ENSMUSG00000027368	Dusp2	1088.66	1072.75	1241.2	1260.78		ENSMUSG00000091971	Hspa1a	1982.16	404.893	89.0786	1053.95		ENSMUSG00000091971	Hspa1a	1166.69	221.988	47.0667	436.209		ENSMUSG00000091971	Hspa1a	2556.47	1082.26	278.236	1564.74
ENSMUSG00000091971	Hspa1a	789.081	129.623	34.0986	449.168		ENSMUSG00000027368	Dusp2	1137.59	1000.86	1179.92	1244.71		ENSMUSG00000020077	Srgn	757.83	727.578	750.279	774.742		ENSMUSG00000027368	Dusp2	926.148	1016.34	1429.18	878.111
ENSMUSG00000021250	Fos	659.946	665.31	1584.8	1083.96		ENSMUSG00000021250	Fos	746.136	662.271	1747.09	1160.51		ENSMUSG00000027368	Dusp2	544.258	440.851	768.713	514.15		ENSMUSG00000020077	Srgn	726.407	755.794	757.79	834.326
ENSMUSG00000026360	Rgs2	640.697	737.752	879.807	714.267		ENSMUSG00000020077	Srgn	673.314	687.495	689.365	650.096		ENSMUSG00000021250	Fos	432.901	307.079	1155.1	489.298		ENSMUSG00000021250	Fos	509.951	624.281	1777.55	813.167
ENSMUSG00000020077	Srgn	441.986	533.322	475.206	454.89		ENSMUSG00000026360	Rgs2	471.337	419.434	636.839	511.245		ENSMUSG00000022346	Myc	361.936	469.712	1181.59	407.394		ENSMUSG00000053560	Ier2	355.209	460.487	586.986	389.185
ENSMUSG00000037944	Ccr7	252.279	309.495	501.992	313.82		ENSMUSG00000015396	Cd83	405.578	387.519	434.24	353.838		ENSMUSG00000040435	Ppp1r15a	359.452	325.472	1214.67	477.037		ENSMUSG00000037944	Ccr7	350.11	361.341	622.092	288.672
ENSMUSG00000053560	Ier2	212.573	180.982	225.479	241.83		ENSMUSG00000037944	Ccr7	360.188	348.069	761.514	350.723		ENSMUSG00000024190	Dusp1	220.347	137.317	490.387	227.478		ENSMUSG00000040435	Ppp1r15a	336.702	364.154	963.798	420.697
ENSMUSG00000038352	Arl5c	200.54	224.05	197.193	191.371		ENSMUSG00000040435	Ppp1r15a	343.066	262.816	648.273	482.409		ENSMUSG00000015396	Cd83	193.935	180.908	242.943	156.286		ENSMUSG00000024190	Dusp1	229.507	226.035	622.849	272.359
ENSMUSG00000040435	Ppp1r15a	168.272	136.089	298.775	264.448		ENSMUSG00000053560	Ier2	298.428	279.328	325.473	345.528		ENSMUSG00000026360	Rgs2	147.6	140.345	271.469	181.821		ENSMUSG00000026360	Rgs2	225.248	216.984	402.068	224.954
ENSMUSG00000015396	Cd83	154.809	171.393	141.675	164.06		ENSMUSG00000024190	Dusp1	291.679	190.277	398.425	320.721		ENSMUSG00000015312	Gadd45b	115.785	93.5835	101.359	101.531		ENSMUSG00000030156	Cd69	202.243	218.131	627.547	225.414
ENSMUSG00000024190	Dusp1	151.157	107.673	198.374	208.802		ENSMUSG00000030156	Cd69	170.657	169.894	449.854	200.059		ENSMUSG00000038352	Arl5c	115.75	112.455	148.07	129.103		ENSMUSG00000022346	Myc	147.566	148.249	311.476	135.486
ENSMUSG00000015312	Gadd45b	115.373	115.117	125.115	125.367		ENSMUSG00000022346	Myc	153.81	161.973	247.625	193.507		ENSMUSG00000037944	Ccr7	108.351	103.703	203.491	85.0755		ENSMUSG00000021453	Gadd45g	113.951	114.113	121.279	99.1463
ENSMUSG00000030156	Cd69	95.3105	102.34	298.347	143.058		ENSMUSG00000089809	Rasgef1b	124.808	137.577	147.445	145.469		ENSMUSG00000029401	Rilpl2	105.474	101.702	169.933	114.345		ENSMUSG00000028214	Gem	89.0063	71.1605	132.769	80.528
ENSMUSG00000034614	Pik3ip1	91.2735	108.59	124.001	113.876		ENSMUSG00000034614	Pik3ip1	113.222	104.461	121.918	107.074		ENSMUSG00000089929	Bcl2a1b	105.176	114.04	145.18	112.569		ENSMUSG00000038375	Trp53inp2	87.1778	82.2419	192.4	83.9343
ENSMUSG00000038375	Trp53inp2	71.828	76.3462	115.352	90.7863		ENSMUSG00000038375	Trp53inp2	106.903	90.2235	152.302	114.072		ENSMUSG00000053560	Ier2	100.33	103.548	191.326	109.426		ENSMUSG00000015312	Gadd45b	76.4127	73.5875	77.413	67.475
ENSMUSG00000028214	Gem	67.3523	60.0182	89.0748	80.8319		ENSMUSG00000021453	Gadd45g	106.873	83.5654	104.287	111.381		ENSMUSG00000048621	Gm6377	99.5706	125.111	129.425	144.784		ENSMUSG00000034614	Pik3ip1	73.3659	85.1239	89.7033	76.5909
ENSMUSG00000022346	Myc	59.9727	73.0466	104.442	84.6118		ENSMUSG00000028214	Gem	102.15	77.3726	129.053	103.447		ENSMUSG00000028214	Gem	95.6021	75.412	198.651	96.5395		ENSMUSG00000054364	Rhob	63.119	63.4382	110.863	76.5149
ENSMUSG00000029401	Rilpl2	59.1962	70.4259	88.8036	70.5348		ENSMUSG00000038352	Arl5c	101.598	111.681	129.562	113.26		ENSMUSG00000038894	Irs2	84.009	95.4445	370.197	87.4311		ENSMUSG00000038352	Arl5c	62.3974	73.5042	80.1063	72.3896
ENSMUSG00000018923	Med11	58.1794	68.0796	60.0584	52.7389		ENSMUSG00000015312	Gadd45b	83.0581	63.2494	79.6152	81.6109		ENSMUSG00000020644	Id2	74.9832	71.2731	86.9412	87.9458		ENSMUSG00000089929	Bcl2a1b	57.6737	49.8743	74.6386	61.5044
ENSMUSG00000024042	Sik1	55.0137	56.5358	150.284	75.227		ENSMUSG00000050075	Gpr171	74.0007	72.5105	89.4776	69.2124		ENSMUSG00000011179	Odc1	72.8075	74.1816	221.853	89.2904		ENSMUSG00000033450	Tagap	57.4371	55.1056	111.199	56.9089
ENSMUSG00000025408	Ddit3	47.5974	45.9882	72.5648	65.5423		ENSMUSG00000025408	Ddit3	57.8401	58.91	77.5931	59.3131		ENSMUSG00000054364	Rhob	64.5608	50.2473	135.38	65.6171		ENSMUSG00000042688	Mapk6	52.1805	45.4391	74.7713	47.2709
ENSMUSG00000021453	Gadd45g	47.2905	40.7179	70.9061	78.1093		ENSMUSG00000041920	Slc16a6	56.4678	59.402	74.6888	63.226		ENSMUSG00000023034	Nr4a1	60.4296	50.3464	266.928	64.7874		ENSMUSG00000041920	Slc16a6	51.949	71.9683	69.0184	55.3993
ENSMUSG00000042712	Tceal9	39.4757	37.3101	44.2201	43.1971		ENSMUSG00000042688	Mapk6	53.7344	51.196	77.072	54.6364		ENSMUSG00000038375	Trp53inp2	58.1019	69.4675	186.35	76.7043		ENSMUSG00000025408	Ddit3	46.1767	54.4948	70.0107	43.0806
ENSMUSG00000000184	Ccnd2	39.3605	43.1546	59.1829	60.8907		ENSMUSG00000025981	Coq10b	52.2294	33.2835	43.6643	40.3497		ENSMUSG00000034614	Pik3ip1	55.946	61.1257	88.6891	50.8651		ENSMUSG00000048621	Gm6377	46.1149	22.8271	51.6725	33.6573
ENSMUSG00000022500	Litaf	38.9512	41.8666	40.4292	44.2262		ENSMUSG00000000184	Ccnd2	50.4452	50.381	74.6191	56.7925		ENSMUSG00000041920	Slc16a6	53.7571	60.2774	72.5168	56.5631		ENSMUSG00000023034	Nr4a1	45.3014	49.6523	173.972	49.9396
ENSMUSG00000020644	Id2	38.787	29.5014	35.3832	36.3256		ENSMUSG00000029344	Tpst2	47.9175	47.2657	56.1719	58.5135		ENSMUSG00000025408	Ddit3	47.7887	39.4877	67.9114	42.8539		ENSMUSG00000035828	Pim3	45.145	48.318	82.48	41.9942
ENSMUSG00000034640	Tiparp	37.9713	47.293	57.6702	55.3521		ENSMUSG00000030103	Bhlhe40	46.8122	44.0043	100.634	49.7248		ENSMUSG00000112148	Lilrb4a	46.1015	81.4878	111.707	70.5398		ENSMUSG00000045382	Cxcr4	45.1301	44.4306	88.5003	44.7241
ENSMUSG00000046079	Lrrc8d	36.8105	46.8994	44.6366	46.5984		ENSMUSG00000029401	Rilpl2	46.0916	44.0731	85.8951	56.6676		ENSMUSG00000024270	Slc39a6	45.9449	36.4638	44.9109	39.6394		ENSMUSG00000034640	Tiparp	44.9277	34.016	56.3202	34.2103
ENSMUSG00000024098	Twsg1	36.6309	39.8686	38.4269	35.8671		ENSMUSG00000023034	Nr4a1	42.475	39.8911	121.158	46.6178		ENSMUSG00000034640	Tiparp	45.9433	49.3129	113.052	44.5007		ENSMUSG00000021298	Gpr132	40.5643	41.4007	45.6316	37.486
ENSMUSG00000021701	Plk2	36.3464	27.8581	133.126	60.8996		ENSMUSG00000045382	Cxcr4	42.2053	43.3058	54.8807	41.1433		ENSMUSG00000028599	Tnfrsf1b	40.472	40.9604	35.5347	33.4948		ENSMUSG00000011179	Odc1	40.5557	47.9821	74.5387	42.7648
ENSMUSG00000049892	Rasd1	34.4585	23.2724	23.8947	34.181		ENSMUSG00000033450	Tagap	40.2131	37.9766	51.2483	43.7528		ENSMUSG00000046079	Lrrc8d	40.0262	37.8443	42.5527	36.3085		ENSMUSG00000037580	Gch1	39.5635	46.743	50.0402	37.8838
ENSMUSG00000089809	Rasgef1b	34.1121	46.5971	45.2868	47.352		ENSMUSG00000011179	Odc1	39.4016	42.6302	93.6609	52.642		ENSMUSG00000035356	Nfkbiz	39.2763	41.5163	97.7537	38.8342		ENSMUSG00000024521	Pmaip1	38.8941	39.6507	89.6341	42.0876
ENSMUSG00000029346	Srrd	33.7256	34.4239	28.3811	39.1542		ENSMUSG00000034640	Tiparp	39.2874	39.3722	53.1222	42.6782		ENSMUSG00000099974	Bcl2a1d	39.136	42.9642	47.7121	37.6082		ENSMUSG00000027397	Slc20a1	35.2446	30.3838	40.7444	31.3495
ENSMUSG00000014905	Dnajb9	33.5189	35.4328	90.4069	47.4844		ENSMUSG00000089929	Bcl2a1b	38.8862	44.9983	35.1152	42.3483		ENSMUSG00000025981	Coq10b	38.7649	35.2593	64.6882	44.3485		ENSMUSG00000046079	Lrrc8d	34.0154	34.7455	44.181	34.7025
ENSMUSG00000030103	Bhlhe40	32.9011	38.4581	63.399	46.5131		ENSMUSG00000035828	Pim3	38.2674	38.5546	79.7878	45.7094		ENSMUSG00000042688	Mapk6	38.4962	56.9189	99.0787	61.5042		ENSMUSG00000035356	Nfkbiz	33.0079	30.4921	60.4431	28.5805
ENSMUSG00000011179	Odc1	32.5001	38.4121	86.028	45.2714		ENSMUSG00000042712	Tceal9	37.8157	34.5019	44.3224	38.6721		ENSMUSG00000042712	Tceal9	35.8709	37.257	52.083	41.2226		ENSMUSG00000026080	Chst10	32.8094	34.6186	54.4044	37.119
ENSMUSG00000045382	Cxcr4	32.4759	32.7274	36.7292	31.8121		ENSMUSG00000038418	Egr1	37.0626	48.469	115.377	51.8541		ENSMUSG00000026080	Chst10	35.2252	37.9976	44.3265	34.5683		ENSMUSG00000042712	Tceal9	31.613	40.4259	41.026	35.8493
ENSMUSG00000047407	Tgif1	32.4155	37.289	63.011	37.6671		ENSMUSG00000046079	Lrrc8d	36.9179	34.1486	42.7452	41.2368		ENSMUSG00000026648	Dclre1c	35.0095	40.1431	55.0081	41.8337		ENSMUSG00000063889	Crem	30.2573	23.2521	28.0662	21.7352
ENSMUSG00000025981	Coq10b	30.7604	24.0749	27.5775	27.7212		ENSMUSG00000024042	Sik1	34.71	29.0035	112.644	49.0168		ENSMUSG00000030103	Bhlhe40	34.3222	32.3666	109.639	28.185		ENSMUSG00000029401	Rilpl2	27.1792	26.5128	52.087	30.0598
ENSMUSG00000041920	Slc16a6	30.3839	41.5232	47.5944	43.338		ENSMUSG00000022500	Litaf	34.1751	33.7405	38.9925	34.5669		ENSMUSG00000014905	Dnajb9	32.9411	32.041	127.946	47.8652		ENSMUSG00000039046	Usp6nl	27.1161	27.8995	29.1858	23.3133
ENSMUSG00000046223	Plaur	30.3497	36.1916	38.1768	35.275		ENSMUSG00000029346	Srrd	34.0328	35.1575	40.5199	35.1885		ENSMUSG00000021298	Gpr132	32.5089	31.6734	39.7384	31.2186		ENSMUSG00000022500	Litaf	26.2377	27.8288	32.4966	25.5188
ENSMUSG00000017386	Traf4	30.206	32.6315	43.4495	41.6992		ENSMUSG00000021701	Plk2	31.4719	21.7894	122.113	41.0247		ENSMUSG00000037580	Gch1	30.7948	32.4369	43.7032	27.6177		ENSMUSG00000028599	Tnfrsf1b	26.0286	23.1355	28.0167	21.1518
ENSMUSG00000038418	Egr1	29.7882	46.5848	115.187	60.0145		ENSMUSG00000037580	Gch1	31.2506	30.4163	31.1777	32.6172		ENSMUSG00000027397	Slc20a1	30.1208	29.4263	69.0863	36.2223		ENSMUSG00000043421	Hilpda	25.5416	28.5782	43.8545	32.0391
ENSMUSG00000063889	Crem	28.7947	32.2214	16.9299	24.2918		ENSMUSG00000027397	Slc20a1	30.1616	28.7723	46.8997	36.1716		ENSMUSG00000035164	Zc3h12c	28.271	30.6262	39.5849	34.9541		ENSMUSG00000031530	Dusp4	25.5167	23.759	23.7354	22.107
ENSMUSG00000039942	Ptger4	28.5671	36.3347	60.3014	33.1622		ENSMUSG00000026648	Dclre1c	29.6046	29.6608	36.2134	32.0669		ENSMUSG00000001542	Ell2	27.6192	23.2953	24.8826	25.2844		ENSMUSG00000024401	Tnf	25.4006	20.659	14.1297	25.6846
ENSMUSG00000050921	P2ry10	28.5456	33.6232	32.4054	26.4776		ENSMUSG00000035356	Nfkbiz	27.3448	31.912	44.4125	29.3392		ENSMUSG00000035828	Pim3	27.6036	32.844	69.7575	27.9005		ENSMUSG00000025477	Inpp5a	24.8694	23.388	28.0802	22.4456
ENSMUSG00000019982	Myb	27.8751	33.6188	34.6984	35.988		ENSMUSG00000024098	Twsg1	27.0421	28.8786	32.2553	26.2614		ENSMUSG00000000184	Ccnd2	26.2463	22.0857	35.4527	25.9447		ENSMUSG00000046432	Bex3	24.6917	21.5558	22.9874	25.9368
ENSMUSG00000042688	Mapk6	27.0895	40.4414	63.8984	59.7584		ENSMUSG00000025477	Inpp5a	26.8917	26.003	30.2078	25.0092		ENSMUSG00000039046	Usp6nl	24.419	25.9954	33.7997	26.7204		ENSMUSG00000026064	Ptp4a1	24.3017	27.919	52.8585	22.5227
ENSMUSG00000001542	Ell2	24.6425	24.883	30.2119	24.5656		ENSMUSG00000038550	Ciart	26.4202	27.0356	93.3552	51.8324		ENSMUSG00000024521	Pmaip1	24.1024	27.6906	81.7631	29.4379		ENSMUSG00000014905	Dnajb9	23.9397	21.53	76.8439	27.6823
ENSMUSG00000024014	Pim1	24.0405	16.7351	46.6531	21.6236		ENSMUSG00000037966	Ninj1	26.3243	24.3651	27.9112	29.6789		ENSMUSG00000037966	Ninj1	23.981	31.7775	28.2286	24.4129		ENSMUSG00000022426	Josd1	23.9064	23.0713	31.0004	21.5641
ENSMUSG00000035828	Pim3	22.8341	24.1784	39.3295	30.7775		ENSMUSG00000026064	Ptp4a1	25.2655	24.9633	50.4884	31.3992		ENSMUSG00000046675	Tmem251	23.9234	25.3765	32.9901	23.752		ENSMUSG00000030103	Bhlhe40	22.3406	20.4666	48.8364	20.8911
ENSMUSG00000030256	Bhlhe41	22.2753	22.2388	35.1499	24.4427		ENSMUSG00000021298	Gpr132	24.9724	25.8745	30.4469	29.6987		ENSMUSG00000038550	Ciart	23.4003	19.2918	134.273	37.3373		ENSMUSG00000038418	Egr1	21.4359	29.3397	75.9406	22.1479
ENSMUSG00000037966	Ninj1	21.8436	27.8298	29.0957	26.8508		ENSMUSG00000022426	Josd1	23.8412	21.4494	34.2754	25.9926		ENSMUSG00000038418	Egr1	23.296	24.44	76.3324	26.0896		ENSMUSG00000024805	Pcgf5	20.6471	21.5192	31.913	16.6433
ENSMUSG00000035356	Nfkbiz	21.2223	24.794	35.5077	27.5762		ENSMUSG00000063889	Crem	23.766	23.9781	33.6209	26.9626		ENSMUSG00000033450	Tagap	22.6394	23.8328	48.25	24.4574		ENSMUSG00000001542	Ell2	19.8906	16.6178	23.3941	19.1522
ENSMUSG00000026358	Rgs1	20.9733	23.8419	49.2246	27.7968		ENSMUSG00000039908	Slc26a11	23.6661	26.5119	21.0583	22.8421		ENSMUSG00000050921	P2ry10	22.5703	24.0254	34.8955	24.327		ENSMUSG00000024098	Twsg1	19.5561	19.7971	26.8259	16.8974
ENSMUSG00000025477	Inpp5a	20.8049	22.3007	25.1541	24.1038		ENSMUSG00000020644	Id2	23.6374	15.37	25.2654	22.2866		ENSMUSG00000024098	Twsg1	22.4448	20.9318	22.9895	24.3671		ENSMUSG00000016498	Pdcd1lg2	18.9434	19.9089	20.823	19.3723
ENSMUSG00000026064	Ptp4a1	18.4251	20.7872	34.1901	23.0159		ENSMUSG00000039046	Usp6nl	22.9538	23.1796	26.3857	24.2888		ENSMUSG00000046432	Bex3	22.3466	21.8872	30.3266	23.1683		ENSMUSG00000021701	Plk2	18.8411	19.9129	103.72	23.6506
ENSMUSG00000046432	Bex3	17.5941	19.8153	22.9987	22.8982		ENSMUSG00000024805	Pcgf5	22.486	25.2372	31.9445	29.0065		ENSMUSG00000022426	Josd1	21.6677	19.8956	22.8377	18.2398		ENSMUSG00000024270	Slc39a6	18.824	16.3406	20.4675	15.1998
ENSMUSG00000027397	Slc20a1	17.1726	16.9126	31.4238	20.1893		ENSMUSG00000063694	Cycs	21.2372	17.6458	18.2211	19.9718		ENSMUSG00000040511	Pvr	21.1311	19.229	37.4249	23.9001		ENSMUSG00000000184	Ccnd2	18.6737	11.2513	21.6994	20.9575
ENSMUSG00000041238	Rbbp8	16.7801	17.6196	19.5469	17.1079		ENSMUSG00000026358	Rgs1	20.8714	21.7844	49.8037	25.7855		ENSMUSG00000026064	Ptp4a1	20.3873	24.9093	74.7736	37.5781		ENSMUSG00000063694	Cycs	18.0083	21.7875	22.3226	20.4045
ENSMUSG00000063694	Cycs	15.791	16.1584	15.7562	15.6826		ENSMUSG00000022864	D16Ertd472e	20.8362	21.718	22.9526	19.3834		ENSMUSG00000063889	Crem	20.3209	19.9049	32.1888	26.6545		ENSMUSG00000001995	Sipa1l2	16.8155	16.6277	17.7545	13.6949
ENSMUSG00000038550	Ciart	15.7698	18.4368	62.3118	37.0121		ENSMUSG00000024521	Pmaip1	19.2232	15.8058	39.3858	25.6736		ENSMUSG00000001995	Sipa1l2	20.1584	21.4263	23.3216	20.1482		ENSMUSG00000024042	Sik1	16.2665	16.2636	52.7251	19.5768
ENSMUSG00000038059	Smim3	15.6296	20.6294	18.3794	17.8151		ENSMUSG00000001542	Ell2	18.9288	19.7401	22.023	19.2543		ENSMUSG00000000982	Ccl3	20.1234	15.6577	49.8282	23.5655		ENSMUSG00000038550	Ciart	16.1674	18.0584	95.7715	23.278
ENSMUSG00000033450	Tagap	15.4995	18.564	20.0246	19.8396		ENSMUSG00000003545	Fosb	18.7889	19.6692	90.2005	30.5483		ENSMUSG00000028680	Plk3	18.8285	15.878	39.752	16.5719		ENSMUSG00000020893	Per1	14.9082	22.399	52.3971	21.9118
ENSMUSG00000028599	Tnfrsf1b	15.2431	18.8207	21.4173	19.7614		ENSMUSG00000049892	Rasd1	18.3909	14.0466	18.2366	21.9183		ENSMUSG00000022500	Litaf	18.149	15.8592	15.5913	14.1175		ENSMUSG00000028680	Plk3	14.4638	12.2046	22.8815	13.5032
ENSMUSG00000037580	Gch1	14.9842	16.5948	17.6479	18.8221		ENSMUSG00000101389	Ms4a4a	18.3824	13.3586	12.1057	13.9703		ENSMUSG00000024778	Fas	17.7814	16.0993	13.2309	14.0299		ENSMUSG00000041153	Osgin2	14.3876	12.4729	18.1039	16.4025
ENSMUSG00000037465	Klf10	14.8085	15.6471	29.8112	22.6979		ENSMUSG00000020893	Per1	18.0579	15.3019	63.337	15.5904		ENSMUSG00000062593	Lilrb4a	17.1194	8.13349	8.81578	22.7214		ENSMUSG00000024423	Impact	13.9207	12.5494	18.5138	16.4983
ENSMUSG00000003545	Fosb	14.5502	14.9199	80.5187	24.7816		ENSMUSG00000028599	Tnfrsf1b	17.5479	18.7382	20.4174	22.2023		ENSMUSG00000054321	Taf4b	17.0905	16.2816	24.2219	15.3329		ENSMUSG00000041238	Rbbp8	13.8253	12.1335	14.714	11.546
ENSMUSG00000022864	D16Ertd472e	14.3486	15.8197	18.5515	17.3339		ENSMUSG00000041238	Rbbp8	17.0415	16.3059	18.1339	17.2424		ENSMUSG00000025477	Inpp5a	17.0382	16.7269	19.1848	17.4077		ENSMUSG00000054321	Taf4b	13.4558	9.93273	18.1542	10.4047
ENSMUSG00000101389	Ms4a4a	14.2609	16.1642	8.23229	16.2959		ENSMUSG00000024014	Pim1	16.8809	16.006	32.7699	18.1456		ENSMUSG00000039942	Ptger4	17.038	20.2327	58.819	17.8645		ENSMUSG00000039942	Ptger4	12.9209	11.3876	27.9483	10.7305
ENSMUSG00000039046	Usp6nl	13.9914	18.2388	19.4513	18.8513		ENSMUSG00000046432	Bex3	16.8266	16.6311	22.6521	20.7256		ENSMUSG00000041153	Osgin2	16.829	15.865	26.5256	17.5017		ENSMUSG00000018930	Ccl4	12.9071	8.91592	12.0453	9.14666
ENSMUSG00000030790	Adm	12.7085	10.0262	13.913	19.0398		ENSMUSG00000048621	Gm6377	16.7566	18.1936	18.854	21.8032		ENSMUSG00000024014	Pim1	16.499	18.5469	40.2678	21.9711		ENSMUSG00000101389	Ms4a4a	11.8191	10.5583	11.5184	10.4241
ENSMUSG00000021298	Gpr132	12.5252	15.3161	16.3597	16.2531		ENSMUSG00000024401	Tnf	16.6553	14.8796	8.7707	16.9356		ENSMUSG00000024401	Tnf	16.2522	15.7055	10.9909	14.6947		ENSMUSG00000023905	Tnfrsf12a	11.6931	11.4368	16.6001	9.60933
ENSMUSG00000024737	Slc15a3	12.434	12.2845	13.7621	10.9571		ENSMUSG00000041153	Osgin2	16.0807	15.439	24.0852	16.7234		ENSMUSG00000016498	Pdcd1lg2	16.0723	17.0941	14.815	16.2133		ENSMUSG00000044340	Phlpp1	11.6599	9.98691	14.4825	7.85014
ENSMUSG00000001995	Sipa1l2	12.0728	16.1397	14.8368	16.6255		ENSMUSG00000017418	Arl5b	15.3813	7.55286	14.5823	10.5836		ENSMUSG00000063694	Cycs	15.8648	12.1397	13.9029	16.3741		ENSMUSG00000024014	Pim1	11.0673	14.8985	21.8802	10.2666
ENSMUSG00000023034	Nr4a1	12.0068	13.2117	36.2474	19.4903		ENSMUSG00000019982	Myb	15.2705	15.3963	18.3655	13.7202		ENSMUSG00000032369	Plscr1	15.856	16.1821	17.9044	14.69		ENSMUSG00000020644	Id2	10.7516	7.34152	14.7419	16.4602
ENSMUSG00000003032	Klf4	11.8707	18.1891	76.0876	28.5072		ENSMUSG00000026080	Chst10	15.089	16.0285	20.8929	19.6221		ENSMUSG00000035095	Fam167a	15.6545	15.4101	16.0744	17.0138		ENSMUSG00000037465	Klf10	10.452	8.81364	16.6813	10.8542
ENSMUSG00000041153	Osgin2	11.768	13.4621	16.2469	16.4178		ENSMUSG00000031530	Dusp4	14.5392	13.4123	12.6576	13.9438		ENSMUSG00000044340	Phlpp1	15.2295	14.3493	23.1888	13.935		ENSMUSG00000000982	Ccl3	7.89173	7.4889	13.9179	12.9598
ENSMUSG00000038963	Slco4a1	11.6474	11.0526	20.1413	16.1056		ENSMUSG00000001995	Sipa1l2	14.1102	18.173	15.3165	14.9599		ENSMUSG00000112023	Lilr4b	15.0729	19.1084	40.3484	20.2376		ENSMUSG00000003032	Klf4	5.40919	9.50083	47.5931	11.8442
ENSMUSG00000089929	Bcl2a1b	10.9567	14.7301	16.988	16.1998		ENSMUSG00000023905	Tnfrsf12a	13.8529	7.86252	11.9074	11.342		ENSMUSG00000024042	Sik1	14.8943	14.1803	55.3403	19.0391
ENSMUSG00000039908	Slc26a11	10.7975	14.3404	11.309	14.4859		ENSMUSG00000054321	Taf4b	13.6048	12.9166	16.8018	12.9618		ENSMUSG00000029919	Hpgds	13.1397	13.7573	15.0336	11.4881
ENSMUSG00000024270	Slc39a6	10.0424	10.8368	9.24546	10.4586		ENSMUSG00000028680	Plk3	13.175	8.9473	17.3319	13.9644		ENSMUSG00000041238	Rbbp8	13.0997	12.8488	16.4191	11.3577
ENSMUSG00000026875	Traf1	8.77397	10.0206	14.5221	13.2296		ENSMUSG00000024270	Slc39a6	13.1247	15.422	16.3041	16.5995		ENSMUSG00000020893	Per1	12.5838	8.2426	54.9442	13.9216
ENSMUSG00000044340	Phlpp1	7.75721	9.40622	12.698	10.9133		ENSMUSG00000024737	Slc15a3	13.0299	11.2146	12.2282	12.2696		ENSMUSG00000039908	Slc26a11	12.222	16.9068	20.2676	11.9153
ENSMUSG00000024521	Pmaip1	6.61529	7.06766	25.4178	14.501		ENSMUSG00000003032	Klf4	12.7886	13.4692	66.7431	22.9063		ENSMUSG00000018930	Ccl4	11.7655	11.6682	23.9549	15.2511
ENSMUSG00000020893	Per1	6.42259	11.606	45.8522	15.105		ENSMUSG00000037465	Klf10	12.6116	12.8273	22.8465	14.286		ENSMUSG00000021756	Il6st	11.626	10.133	13.0285	12.4537
							ENSMUSG00000024423	Impact	11.387	10.4475	13.0116	14.2049		ENSMUSG00000028982	Slc25a33	11.1833	12.4925	13.5559	8.7265
							ENSMUSG00000030256	Bhlhe41	10.6633	7.83645	18.5057	11.3597		ENSMUSG00000035992	Fnip1	9.91415	11.178	10.4076	9.72906
							ENSMUSG00000029591	Ung	10.5062	10.3389	13.6895	13.0551		ENSMUSG00000037868	Egr2	9.44313	14.1933	28.8536	12.126
							ENSMUSG00000038059	Smim3	9.83678	12.7382	13.044	13.3729		ENSMUSG00000022900	Ildr1	9.04923	10.3334	13.0161	10.5587
							ENSMUSG00000044340	Phlpp1	9.77299	11.5698	14.6265	11.3269		ENSMUSG00000045382	Cxcr4	8.87117	7.99528	23.0513	8.80918
							ENSMUSG00000030790	Adm	9.48762	7.44457	14.8484	9.7971		ENSMUSG00000029591	Ung	8.58892	11.6328	14.807	12.2284
														ENSMUSG00000021701	Plk2	6.92744	4.78049	52.6847	11.2103
														ENSMUSG00000003032	Klf4	5.8298	4.80655	49.7854	8.67052

## Sheet: Data S5b
PC-related genes genes
Ensembl ID	Gene names	T1 BR1 TPM	T1 BR2 TPM	T1 BR3 TPM	T1 BR4 TPM		Ensembl ID	Gene names	T2 BR1 TPM	T2 BR2 TPM	T2 BR3 TPM	T2 BR4 TPM		Ensembl ID	Gene names	MZ BR1 TPM	MZ BR2 TPM	MZ BR3 TPM	MZ BR4 TPM		Ensembl ID	Gene names	FoB BR1 TPM	FoB BR2 TPM	FoB BR3 TPM	FoB BR4 TPM
ENSMUSG00000010142	Tnfrsf13b	400.212	480.228	384.35	435.9		ENSMUSG00000020484	Xbp1	143.42	151.524	137.903	144.069		ENSMUSG00000020484	Xbp1	179.175	197.645	182.014	158.856		ENSMUSG00000020484	Xbp1	163.753	185.331	185.482	150.513
ENSMUSG00000020484	Xbp1	278.228	198.246	269.139	241.352		ENSMUSG00000041355	Ssr2	121.409	124.596	108.977	114.601		ENSMUSG00000041355	Ssr2	121.983	117.422	108.248	105.98		ENSMUSG00000041355	Ssr2	103.045	108.737	90.3228	99.9357
ENSMUSG00000041355	Ssr2	129.113	142.403	107.69	133.274		ENSMUSG00000034858	Fam214a	104.84	96.2039	101.81	97.148		ENSMUSG00000030104	Edem1	116.49	116.957	124.492	108.612		ENSMUSG00000034858	Fam214a	96.3901	95.7926	103.263	88.7204
ENSMUSG00000048163	Selplg	114.47	125.995	114.197	125.238		ENSMUSG00000048163	Selplg	98.2198	103.576	95.2351	92.6754		ENSMUSG00000074227	Spint2	95.6284	88.4541	76.392	90.6225		ENSMUSG00000048163	Selplg	90.3293	100.586	90.1643	83.7255
ENSMUSG00000030104	Edem1	108.948	107.044	113.562	110.243		ENSMUSG00000031155	Pim2	73.2619	71.1768	86.4948	74.7123		ENSMUSG00000025203	Scd2	87.5372	91.2377	73.7576	77.2456		ENSMUSG00000031065	Cdk16	85.9304	79.6948	86.2094	75.8234
ENSMUSG00000034858	Fam214a	106.963	90.021	94.0257	103.67		ENSMUSG00000031065	Cdk16	68.3873	74.3043	77.6004	77.769		ENSMUSG00000038312	Edem2	76.2443	75.0873	82.4829	69.0078		ENSMUSG00000038312	Edem2	66.1997	66.1558	66.8867	59.1308
ENSMUSG00000031155	Pim2	76.0684	79.4294	85.5054	95.6421		ENSMUSG00000001105	Ift20	68.245	70.7335	70.267	77.5247		ENSMUSG00000011179	Odc1	72.8075	74.1816	221.853	89.2904		ENSMUSG00000034708	Grn	63.9804	56.959	64.1826	55.1246
ENSMUSG00000064373	Selenop	69.4726	69.7876	53.1733	68.2032		ENSMUSG00000030104	Edem1	65.8533	70.5516	67.9427	64.9231		ENSMUSG00000022564	Grina	71.3432	73.2954	72.2455	71.6214		ENSMUSG00000030104	Edem1	56.1637	47.7401	53.7766	45.525
ENSMUSG00000027073	Prg2	64.0616	45.9332	39.3529	78.6667		ENSMUSG00000022564	Grina	56.4169	53.9583	56.2926	60.9418		ENSMUSG00000025574	Tk1	69.1579	81.0992	100.023	83.3297		ENSMUSG00000031155	Pim2	53.5042	53.7006	64.3596	46.6449
ENSMUSG00000026548	Slamf9	59.2473	68.603	58.5077	58.229		ENSMUSG00000000184	Ccnd2	50.4452	50.381	74.6191	56.7925		ENSMUSG00000031065	Cdk16	67.5777	78.0542	88.7831	75.0204		ENSMUSG00000022564	Grina	52.2096	49.9603	55.4715	52.1313
ENSMUSG00000038893	Fam117a	58.8133	61.2674	60.5893	59.315		ENSMUSG00000064373	Selenop	50.3971	50.4108	39.064	60.2421		ENSMUSG00000056888	Glipr1	67.2294	63.5477	74.5638	71.2928		ENSMUSG00000064373	Selenop	51.8081	39.9066	49.3299	50.2149
ENSMUSG00000022564	Grina	57.3556	71.7289	64.6052	67.7278		ENSMUSG00000038893	Fam117a	47.2011	47.6019	47.0238	46.8325		ENSMUSG00000034858	Fam214a	64.9509	68.7717	93.7204	68.0486		ENSMUSG00000053094	Tmem248	49.1026	45.8324	50.3903	40.6349
ENSMUSG00000031065	Cdk16	54.4575	71.2505	69.5231	70.0753		ENSMUSG00000074227	Spint2	45.3148	49.8241	37.7353	50.7883		ENSMUSG00000019810	Fuca2	62.7788	45.5741	42.9503	77.8575		ENSMUSG00000034563	Ccpg1	46.0231	47.6609	52.3672	46.7247
ENSMUSG00000037049	Smpd1	53.495	62.2516	55.3374	59.9005		ENSMUSG00000053094	Tmem248	45.2343	47.4591	49.0533	44.6515		ENSMUSG00000022498	Txndc11	62.7465	63.0107	72.6729	55.7822		ENSMUSG00000040618	Pck2	43.8775	47.0826	46.6267	39.4933
ENSMUSG00000025203	Scd2	50.7129	63.8943	54.4671	63.5536		ENSMUSG00000025203	Scd2	44.24	45.8264	49.1734	44.3082		ENSMUSG00000061086	Myl4	62.146	86.1268	52.7909	64.4027		ENSMUSG00000028211	Trp53inp1	42.7709	32.6852	40.277	32.4221
ENSMUSG00000034563	Ccpg1	50.6026	49.801	49.8789	48.9635		ENSMUSG00000031617	Tmem184c	44.1865	41.3296	42.2237	42.0872		ENSMUSG00000027828	Ssr3	58.3727	53.8421	53.3165	60.0361		ENSMUSG00000031617	Tmem184c	40.739	31.5006	40.7039	33.2455
ENSMUSG00000037300	Ttc13	50.132	63.8078	53.8359	56.0601		ENSMUSG00000037049	Smpd1	42.2508	45.37	40.6891	42.7853		ENSMUSG00000044678	Ly6k	57.4899	85.1787	38.4789	73.8709		ENSMUSG00000011179	Odc1	40.5557	47.9821	74.5387	42.7648
ENSMUSG00000019810	Fuca2	48.7455	41.4644	33.5244	41.2824		ENSMUSG00000034563	Ccpg1	41.3895	41.7151	37.9764	40.613		ENSMUSG00000001105	Ift20	54.8806	56.1721	52.7088	57.3794		ENSMUSG00000025574	Tk1	39.1665	40.5671	50.1705	49.4367
ENSMUSG00000031617	Tmem184c	41.068	47.4291	38.6111	44.0112		ENSMUSG00000024150	Mcfd2	40.3384	35.9787	35.472	35.2287		ENSMUSG00000071713	Csf2rb	50.0485	50.49	58.1509	48.3095		ENSMUSG00000037049	Smpd1	38.9472	47.4453	40.5686	37.9025
ENSMUSG00000074227	Spint2	40.4141	37.5395	36.0999	42.3167		ENSMUSG00000019872	Smpdl3a	39.6093	39.0194	31.7981	40.9396		ENSMUSG00000053094	Tmem248	47.02	39.4629	49.561	41.9068		ENSMUSG00000060671	Atp8b2	38.5881	33.4049	51.3889	39.1298
ENSMUSG00000024150	Mcfd2	40.0853	36.446	32.1516	30.5525		ENSMUSG00000011179	Odc1	39.4016	42.6302	93.6609	52.642		ENSMUSG00000026663	Atf6	45.3526	47.2875	49.8659	43.9563		ENSMUSG00000023393	Slc17a9	37.5183	34.8475	35.6652	33.5619
ENSMUSG00000000184	Ccnd2	39.3605	43.1546	59.1829	60.8907		ENSMUSG00000021703	Serinc5	37.6478	32.8618	45.3043	38.1815		ENSMUSG00000024150	Mcfd2	44.7231	47.169	41.4307	40.5778		ENSMUSG00000024150	Mcfd2	37.232	37.5952	34.0252	33.9083
ENSMUSG00000053094	Tmem248	38.7402	39.9903	42.0438	40.7847		ENSMUSG00000040618	Pck2	37.0536	42.3528	38.6481	37.2155		ENSMUSG00000026223	Itm2c	44.1751	34.2731	46.4655	38.66		ENSMUSG00000056888	Glipr1	36.0264	25.1249	36.8984	31.295
ENSMUSG00000081534	Slc48a1	35.055	36.0663	35.4298	36.1702		ENSMUSG00000060671	Atp8b2	36.0936	37.6274	45.2137	39.2033		ENSMUSG00000034563	Ccpg1	43.4364	38.6176	44.4359	40.1919		ENSMUSG00000038893	Fam117a	35.4143	37.7939	38.8719	33.3757
ENSMUSG00000031532	Saraf	34.6554	29.6896	27.712	34.4211		ENSMUSG00000056888	Glipr1	35.8488	31.889	33.038	32.0025		ENSMUSG00000041351	Rap1gap	43.349	46.3028	45.9816	42.4923		ENSMUSG00000019872	Smpdl3a	34.4116	32.9098	26.1885	34.4485
ENSMUSG00000056888	Glipr1	34.2139	31.8705	31.169	35.4916		ENSMUSG00000031532	Saraf	34.7595	34.3804	33.533	30.5399		ENSMUSG00000048163	Selplg	43.1833	41.4884	46.2028	37.8395		ENSMUSG00000019810	Fuca2	33.7139	24.2264	23.0809	24.3932
ENSMUSG00000034265	Zdhhc14	33.1659	35.3018	45.7298	39.1889		ENSMUSG00000026663	Atf6	31.4693	29.889	36.1106	33.5322		ENSMUSG00000034265	Zdhhc14	43.1255	38.9663	40.9425	37.7256		ENSMUSG00000022708	Zbtb20	32.7108	31.3864	44.7926	28.1939
ENSMUSG00000026663	Atf6	32.8108	34.8141	38.0324	34.972		ENSMUSG00000002845	Tmem39a	31.0003	30.6921	20.5586	27.8526		ENSMUSG00000031155	Pim2	42.5811	43.7617	68.3891	48.9268		ENSMUSG00000012117	Dhdds	32.3972	21.4038	18.3444	24.0682
ENSMUSG00000011179	Odc1	32.5001	38.4121	86.028	45.2714		ENSMUSG00000032300	1700017B05Rik	30.4232	31.0924	61.9137	35.2512		ENSMUSG00000031617	Tmem184c	39.5568	39.8129	40.8525	38.9036		ENSMUSG00000026663	Atf6	31.389	27.8461	32.4832	26.8531
ENSMUSG00000032300	1700017B05Rik	32.2436	35.3465	72.3989	42.1292		ENSMUSG00000034035	Ccdc17	29.4648	24.643	32.5545	27.7099		ENSMUSG00000037300	Ttc13	36.0761	35.6075	43.1087	36.7086		ENSMUSG00000025203	Scd2	30.9603	26.802	23.5629	24.4466
ENSMUSG00000034035	Ccdc17	30.4091	29.9931	34.1897	43.3067		ENSMUSG00000023393	Slc17a9	29.4617	30.4387	32.3692	27.494		ENSMUSG00000037049	Smpd1	34.7921	31.6356	26.8781	28.8663		ENSMUSG00000020448	Rnf185	27.4903	22.0537	22.5467	23.9295
ENSMUSG00000056498	Tmem154	29.5763	20.6553	24.8434	29.1475		ENSMUSG00000081534	Slc48a1	28.6406	33.5585	34.8414	33.9619		ENSMUSG00000020108	Ddit4	34.4578	29.0779	25.7074	27.5439		ENSMUSG00000002845	Tmem39a	27.2602	21.6607	24.29	24.6748
ENSMUSG00000060671	Atp8b2	28.9824	33.2835	40.0429	43.3015		ENSMUSG00000025574	Tk1	28.4754	27.0778	32.1924	32.9589		ENSMUSG00000034035	Ccdc17	33.2873	33.3851	38.1677	36.0589		ENSMUSG00000031532	Saraf	25.5228	23.2816	29.7483	19.8356
ENSMUSG00000022708	Zbtb20	28.623	23.8032	45.3031	39.8139		ENSMUSG00000028086	Fbxw7	27.7008	24.807	28.9144	33.7458		ENSMUSG00000060671	Atp8b2	33.0951	42.3715	42.1592	34.3466		ENSMUSG00000034035	Ccdc17	24.9102	23.6157	21.9056	22.4481
ENSMUSG00000031521	Aga	28.0602	31.3864	21.0433	29.5032		ENSMUSG00000019810	Fuca2	27.0931	34.7892	26.6707	20.2928		ENSMUSG00000081534	Slc48a1	32.7053	30.3481	29.0298	32.3152		ENSMUSG00000081534	Slc48a1	24.2423	27.1259	27.9845	27.7022
ENSMUSG00000019982	Myb	27.8751	33.6188	34.6984	35.988		ENSMUSG00000039210	Gpatch2	26.6686	24.3046	24.3902	29.6495		ENSMUSG00000032300	1700017B05Rik	31.2763	29.9515	61.8425	31.798		ENSMUSG00000032300	1700017B05Rik	23.3952	27.995	53.3666	26.8926
ENSMUSG00000039210	Gpatch2	25.3477	32.5343	37.0611	30.6741		ENSMUSG00000020108	Ddit4	26.3503	18.3004	15.1485	20.6585		ENSMUSG00000050957	Insl6	30.9438	31.7895	22.1096	23.4919		ENSMUSG00000044156	Hepacam2	23.0062	19.9212	31.7157	17.4313
ENSMUSG00000001542	Ell2	24.6425	24.883	30.2119	24.5656		ENSMUSG00000069769	Msi2	26.1107	24.3782	34.0722	32.2283		ENSMUSG00000019872	Smpdl3a	29.197	22.4915	17.2237	25.6184		ENSMUSG00000022472	Desi1	21.8012	19.1377	30.2594	19.3542
ENSMUSG00000024014	Pim1	24.0405	16.7351	46.6531	21.6236		ENSMUSG00000022584	Ly6c2	25.4389	26.3728	43.952	32.9351		ENSMUSG00000009092	Derl3	27.9367	27.91	28.9349	19.2886		ENSMUSG00000049764	Zfp280b	21.6847	20.2173	20.1728	10.5982
ENSMUSG00000004552	Ctse	23.885	27.6066	23.6025	25.0598		ENSMUSG00000004552	Ctse	24.9775	27.2219	25.0244	23.8846		ENSMUSG00000040618	Pck2	27.8857	31.0981	28.6561	24.1681		ENSMUSG00000032182	Yipf2	21.5727	22.5788	22.8191	17.6648
ENSMUSG00000040618	Pck2	23.6521	25.5102	27.9252	26.9502		ENSMUSG00000034265	Zdhhc14	23.7786	19.2448	28.4235	21.9009		ENSMUSG00000001542	Ell2	27.6192	23.2953	24.8826	25.2844		ENSMUSG00000039210	Gpatch2	21.2071	19.481	21.1777	16.5456
ENSMUSG00000028086	Fbxw7	22.5725	19.079	30.9211	27.9051		ENSMUSG00000058385	Hist1h2bg	23.3972	28.1903	10.7105	12.6066		ENSMUSG00000031709	Tbc1d9	26.2819	23.7837	30.2799	22.5158		ENSMUSG00000058385	Hist1h2bg	20.6434	34.9217	14.8422	19.4489
ENSMUSG00000030256	Bhlhe41	22.2753	22.2388	35.1499	24.4427		ENSMUSG00000020448	Rnf185	23.2275	23.5811	24.7865	26.1545		ENSMUSG00000000184	Ccnd2	26.2463	22.0857	35.4527	25.9447		ENSMUSG00000020901	Pik3r5	20.5805	21.4839	22.7476	17.1484
ENSMUSG00000024426	Atat1	21.9329	21.9981	23.3987	22.5836		ENSMUSG00000032041	Tirap	21.0248	18.6452	15.1363	21.9592		ENSMUSG00000044156	Hepacam2	25.9924	29.0228	38.4836	25.1623		ENSMUSG00000024426	Atat1	20.4382	22.698	21.9464	19.8382
ENSMUSG00000022472	Desi1	21.5324	27.5656	28.4946	23.9064		ENSMUSG00000038502	Ptov1	20.4208	15.8996	19.7691	23.762		ENSMUSG00000004110	Cacna1e	25.797	32.0172	38.2535	30.4741		ENSMUSG00000004552	Ctse	20.3661	21.4287	21.3305	19.6639
ENSMUSG00000002845	Tmem39a	21.4791	35.7893	29.5567	19.919		ENSMUSG00000030157	Clec2d	20.3647	16.4594	15.6533	13.5118		ENSMUSG00000020448	Rnf185	25.2732	23.3092	18.973	21.9239		ENSMUSG00000001542	Ell2	19.8906	16.6178	23.3941	19.1522
ENSMUSG00000026223	Itm2c	21.4477	12.4033	21.539	17.7496		ENSMUSG00000021900	Btd	20.3088	21.0709	15.418	16.8444		ENSMUSG00000022472	Desi1	25.0753	25.804	20.4735	26.6415		ENSMUSG00000032041	Tirap	19.793	22.5562	25.3198	20.4271
ENSMUSG00000032182	Yipf2	21.3222	21.372	22.5374	22.2373		ENSMUSG00000022838	Eaf2	19.5666	14.7603	24.042	18.9504		ENSMUSG00000032182	Yipf2	24.4428	24.2339	18.7973	26.9537		ENSMUSG00000028086	Fbxw7	19.3618	21.3068	21.4699	18.9139
ENSMUSG00000044156	Hepacam2	20.739	24.7461	30.9469	24.6547		ENSMUSG00000026548	Slamf9	19.3212	17.5475	22.2181	21.7415		ENSMUSG00000004552	Ctse	24.2818	25.3176	24.8431	25.6546		ENSMUSG00000069769	Msi2	19.2759	21.579	27.6022	19.2445
ENSMUSG00000041189	Chrnb1	20.6544	27.802	26.1448	23.0621		ENSMUSG00000012117	Dhdds	19.1414	22.1204	19.763	21.7311		ENSMUSG00000037202	Prf1	23.9638	24.8069	21.8327	23.6232		ENSMUSG00000000184	Ccnd2	18.6737	11.2513	21.6994	20.9575
ENSMUSG00000032501	Trib1	20.3628	20.7296	49.7382	30.2157		ENSMUSG00000067370	B3galt4	19.0321	21.1001	12.9113	16.6918		ENSMUSG00000041189	Chrnb1	23.1916	26.7224	30.319	23.1396		ENSMUSG00000058163	Gm5431	18.1766	21.0555	23.4368	16.5543
ENSMUSG00000050605	Zfp61	20.2879	20.5787	21.9956	20.9138		ENSMUSG00000001542	Ell2	18.9288	19.7401	22.023	19.2543		ENSMUSG00000039210	Gpatch2	22.7889	21.4488	23.771	20.3487		ENSMUSG00000050957	Insl6	18.0233	15.0118	14.2705	15.9682
ENSMUSG00000023393	Slc17a9	20.2303	22.5497	18.7309	19.6762		ENSMUSG00000020901	Pik3r5	18.8107	22.5615	20.8358	18.7599		ENSMUSG00000020901	Pik3r5	22.1439	25.2375	29.3776	20.7207		ENSMUSG00000034265	Zdhhc14	17.1226	14.6351	17.9818	13.0701
ENSMUSG00000020448	Rnf185	20.0514	20.9966	20.0671	20.0257		ENSMUSG00000024426	Atat1	18.4886	20.4734	22.5873	26.9664		ENSMUSG00000032477	Cdc25a	22.0345	19.1412	24.8157	18.9022		ENSMUSG00000031840	Rab3a	16.0286	20.1027	17.2041	12.8976
ENSMUSG00000012117	Dhdds	19.9849	22.8599	17.4633	28.9585		ENSMUSG00000044156	Hepacam2	18.2977	19.508	22.5722	14.4878		ENSMUSG00000032041	Tirap	21.6329	23.8099	17.8928	21.5273		ENSMUSG00000050605	Zfp61	15.3346	19.9322	15.4759	14.7183
ENSMUSG00000050957	Insl6	18.1565	16.1168	24.2799	18.975		ENSMUSG00000032182	Yipf2	18.1687	22.1762	17.2328	20.5915		ENSMUSG00000012117	Dhdds	21.4258	24.509	28.923	30.8199		ENSMUSG00000038482	Tfdp1	15.3149	9.69136	13.3208	11.8588
ENSMUSG00000020475	Pgam2	18.1488	20.2055	18.8883	17.9466		ENSMUSG00000024660	Incenp	17.5994	18.0094	18.7111	18.7037		ENSMUSG00000023393	Slc17a9	21.1073	23.1275	24.3816	18.3524		ENSMUSG00000024660	Incenp	14.7507	13.7102	13.6348	13.3148
ENSMUSG00000041361	Myzap	18.0799	16.5549	17.2916	16.9498		ENSMUSG00000050957	Insl6	17.331	17.3616	20.6608	16.8289		ENSMUSG00000038893	Fam117a	21.0043	18.2963	23.7948	19.3443		ENSMUSG00000030157	Clec2d	14.4373	11.1676	12.2807	16.2563
ENSMUSG00000069769	Msi2	17.5388	17.6943	31.1417	25.5663		ENSMUSG00000032997	Chpf	17.2548	17.7577	26.6826	19.6988		ENSMUSG00000033530	Ttc7b	20.7607	20.5096	22.0862	20.5286		ENSMUSG00000021703	Serinc5	14.4205	13.5074	12.2377	10.4545
ENSMUSG00000022468	Endou	17.4645	19.5468	20.6684	18.2955		ENSMUSG00000024014	Pim1	16.8809	16.006	32.7699	18.1456		ENSMUSG00000002845	Tmem39a	20.7577	24.5843	22.9619	19.6793		ENSMUSG00000021916	Glt8d1	14.0858	11.584	9.03942	11.7182
ENSMUSG00000037349	Nudt22	17.3894	18.0359	15.5658	17.6706		ENSMUSG00000033530	Ttc7b	16.0215	15.5098	19.2123	15.4964		ENSMUSG00000073987	Ggh	20.3822	15.2797	14.6116	15.1829		ENSMUSG00000032997	Chpf	14.0326	17.2906	19.7069	11.551
ENSMUSG00000031570	Plpp5	17.224	9.22639	18.5116	12.9574		ENSMUSG00000049764	Zfp280b	15.6566	17.396	21.4625	26.5709		ENSMUSG00000064373	Selenop	20.3537	17.8746	15.8572	19.8061		ENSMUSG00000053334	Ficd	13.6335	15.0136	15.1332	12.7591
ENSMUSG00000038502	Ptov1	16.8701	23.2072	18.6049	28.2658		ENSMUSG00000050605	Zfp61	15.5093	17.8329	16.1394	17.4867		ENSMUSG00000058163	Gm5431	19.8483	26.9165	25.0755	19.9752		ENSMUSG00000053460	Ggcx	12.8994	9.60192	14.9095	10.3812
ENSMUSG00000020108	Ddit4	16.3102	12.8985	9.96429	14.9277		ENSMUSG00000058163	Gm5431	15.4497	17.6064	16.2772	17.7044		ENSMUSG00000069769	Msi2	19.4433	16.7425	28.0704	24.8584		ENSMUSG00000032641	Gpr19	12.7487	10.3329	8.56157	10.4239
ENSMUSG00000020901	Pik3r5	16.0085	20.4853	24.2281	21.0473		ENSMUSG00000019982	Myb	15.2705	15.3963	18.3655	13.7202		ENSMUSG00000031840	Rab3a	19.0101	19.1341	20.6275	15.9491		ENSMUSG00000037349	Nudt22	12.711	14.532	11.8755	12.7425
ENSMUSG00000020178	Adora2a	15.85	23.5069	17.7888	20.8549		ENSMUSG00000032501	Trib1	14.6767	14.0288	40.6907	16.9109		ENSMUSG00000045007	Tubg2	18.9926	24.5204	23.2487	23.0203		ENSMUSG00000055053	Nfic	12.2883	22.9584	21.4481	18.6735
ENSMUSG00000032641	Gpr19	15.8474	15.509	14.7645	16.5592		ENSMUSG00000009092	Derl3	14.4915	12.4093	11.9634	11.5138		ENSMUSG00000024426	Atat1	18.7142	20.6888	19.1837	21.2691		ENSMUSG00000027845	Dclre1b	12.2441	12.7839	13.0729	10.1466
ENSMUSG00000033530	Ttc7b	14.8322	16.698	18.1989	16.8805		ENSMUSG00000037349	Nudt22	13.5923	13.1145	11.6403	10.3275		ENSMUSG00000040520	Manea	18.2102	17.0735	13.707	19.7716		ENSMUSG00000030876	Mettl9	11.8699	13.9471	12.2226	12.7829
ENSMUSG00000006398	Cdc20	14.7177	16.6504	16.614	23.2368		ENSMUSG00000041189	Chrnb1	13.5821	18.172	15.5554	15.3792		ENSMUSG00000019975	Ikbip	18.0838	17.7963	14.6094	16.5963		ENSMUSG00000025762	Larp1b	11.7416	8.20618	12.7839	13.1107
ENSMUSG00000032258	Lca5	14.4321	14.6989	17.4661	17.3781		ENSMUSG00000020649	Rrm2	12.6633	10.7411	14.5113	15.3077		ENSMUSG00000024778	Fas	17.7814	16.0993	13.2309	14.0299		ENSMUSG00000036537	Rnf113a1	11.716	15.6949	7.45041	12.5714
ENSMUSG00000023015	Racgap1	14.4166	16.3683	18.1791	20.0127		ENSMUSG00000002068	Ccne1	12.5148	11.7627	10.8968	14.3661		ENSMUSG00000028086	Fbxw7	16.9552	16.7692	22.1628	18.1693		ENSMUSG00000041189	Chrnb1	11.1601	12.1876	11.4007	10.0109
ENSMUSG00000049764	Zfp280b	14.411	13.4279	22.8655	19.0632		ENSMUSG00000030876	Mettl9	12.4544	13.3511	13.95	12.5715		ENSMUSG00000024014	Pim1	16.499	18.5469	40.2678	21.9711		ENSMUSG00000024014	Pim1	11.0673	14.8985	21.8802	10.2666
ENSMUSG00000029810	Tmem176b	14.3669	6.67218	12.1906	9.51212		ENSMUSG00000032477	Cdc25a	11.7067	10.7756	14.6062	13.0423		ENSMUSG00000032207	Lipc	16.1613	14.0666	14.2941	16.7366		ENSMUSG00000032477	Cdc25a	10.9355	9.2681	10.6696	10.3019
ENSMUSG00000032997	Chpf	14.3532	14.5187	22.8557	18.6443		ENSMUSG00000022468	Endou	10.7331	11.6575	9.9077	10.5228		ENSMUSG00000041361	Myzap	16.0008	14.3835	14.2399	15.7905		ENSMUSG00000017400	Stac2	10.4923	10.5553	10.3539	8.9158
ENSMUSG00000058385	Hist1h2bg	14.2439	18.76	13.4018	19.4857		ENSMUSG00000030256	Bhlhe41	10.6633	7.83645	18.5057	11.3597		ENSMUSG00000030876	Mettl9	14.9679	14.9274	12.8624	14.2772		ENSMUSG00000032501	Trib1	9.14937	9.18329	22.014	7.23141
ENSMUSG00000017716	Birc5	13.5591	14.0847	16.5573	23.4408		ENSMUSG00000025762	Larp1b	10.6508	12.4808	16.2473	13.2429		ENSMUSG00000025969	Nrp2	14.8101	14.9585	19.128	15.871		ENSMUSG00000019214	Chtf18	8.88652	12.1586	9.37462	10.0908
ENSMUSG00000058163	Gm5431	13.2511	15.2402	17.0444	17.5681		ENSMUSG00000027845	Dclre1b	9.91113	10.6261	10.7222	12.1741		ENSMUSG00000041594	Tmtc4	14.7197	18.7522	15.5569	15.0927
ENSMUSG00000040204	Pclaf	13.1863	14.1018	13.4061	18.5602		ENSMUSG00000053334	Ficd	9.73562	11.2103	11.123	11.1002		ENSMUSG00000025762	Larp1b	14.5394	15.9465	14.5607	17.7165
ENSMUSG00000021916	Glt8d1	12.6873	10.9962	11.6878	12.8226		ENSMUSG00000053460	Ggcx	9.09046	13.98	13.0325	12.9246		ENSMUSG00000029534	St7	14.5082	10.9373	9.96025	12.5026
ENSMUSG00000071713	Csf2rb	12.6664	16.9194	21.4826	17.9494		ENSMUSG00000020178	Adora2a	9.05413	11.9423	14.2544	12.7731		ENSMUSG00000053334	Ficd	14.4917	15.9189	15.239	13.2175
ENSMUSG00000055053	Nfic	12.4564	18.1909	19.8675	13.5333		ENSMUSG00000034175	Rhbdd3	8.73859	9.47143	13.7308	10.7637		ENSMUSG00000050605	Zfp61	14.2302	18.679	17.5975	15.9227
ENSMUSG00000004110	Cacna1e	12.2563	10.9401	19.5601	17.1632		ENSMUSG00000023015	Racgap1	7.80539	10.3015	12.8324	9.70959		ENSMUSG00000037224	Zfyve28	14.2221	12.9364	13.2502	12.1669
ENSMUSG00000038943	Prc1	12.2222	12.3262	15.3185	21.5021		ENSMUSG00000055053	Nfic	7.49483	14.322	19.4981	19.6277		ENSMUSG00000023074	Mospd1	14.1996	14.3396	14.2448	15.1388
ENSMUSG00000002068	Ccne1	12.1927	15.3308	12.9674	16.6158									ENSMUSG00000024660	Incenp	13.9597	14.5656	16.854	13.6732
ENSMUSG00000050410	Tcf19	11.9558	15.9235	14.6553	18.7852									ENSMUSG00000067370	B3galt4	13.6248	14.2656	11.7345	12.4564
ENSMUSG00000032218	Ccnb2	11.771	13.2689	16.2613	16.2278									ENSMUSG00000030157	Clec2d	13.3634	13.2125	11.2242	15.7949
ENSMUSG00000001403	Ube2c	11.6186	11.7717	12.9287	20.0135									ENSMUSG00000000958	Slc7a7	12.8702	16.6156	21.0035	13.793
ENSMUSG00000033880	Lgals3bp	11.5894	14.0357	30.9586	19.2601									ENSMUSG00000017765	Slc12a4	12.6278	14.7414	16.7094	14.51
ENSMUSG00000053460	Ggcx	11.3374	10.5637	10.6273	13.6249									ENSMUSG00000034175	Rhbdd3	12.4881	14.6804	12.6404	11.3185
ENSMUSG00000025025	Mxi1	10.8107	12.0628	12.1782	12.7837									ENSMUSG00000041857	Oosp1	12.1796	11.0008	11.5086	12.817
ENSMUSG00000027490	E2f1	10.7869	12.1759	13.6055	13.8472									ENSMUSG00000021756	Il6st	11.626	10.133	13.0285	12.4537
ENSMUSG00000040084	Bub1b	10.0468	13.5583	11.6331	15.3917									ENSMUSG00000058385	Hist1h2bg	11.4492	10.256	10.2601	8.72578
ENSMUSG00000022848	Dirc2	9.81105	12.0663	12.0447	10.3334									ENSMUSG00000027845	Dclre1b	11.0401	10.3138	13.4402	10.1464
ENSMUSG00000023505	Cdca3	9.08929	9.83001	10.6138	13.1165									ENSMUSG00000020897	Aurkb	10.9932	14.1801	17.4825	14.5995
ENSMUSG00000037474	Dtl	8.77933	12.3197	17.3635	21.2935									ENSMUSG00000021916	Glt8d1	10.893	9.99443	12.9283	9.14902
														ENSMUSG00000032431	Crtap	10.8798	12.3087	10.5586	10.5024
														ENSMUSG00000041762	Gpr155	10.8784	12.3965	15.2437	17.9182
														ENSMUSG00000053460	Ggcx	10.8599	14.3727	17.6036	11.9957
														ENSMUSG00000022094	Slc39a14	10.5518	8.58893	11.062	14.1151
														ENSMUSG00000027963	Extl2	10.3692	10.1921	10.313	10.1412
														ENSMUSG00000006675	P4htm	10.2383	10.8045	15.0384	10.3577
														ENSMUSG00000027075	Slc43a1	9.74219	14.4949	22.1324	12.9476
														ENSMUSG00000031570	Plpp5	9.19899	8.91939	18.3302	9.47061
														ENSMUSG00000079018	Ly6c1	8.99615	9.14047	13.4565	14.4366
														ENSMUSG00000039842	Mcph1	8.99608	10.9063	12.488	10.1865
														ENSMUSG00000020649	Rrm2	7.75356	12.0614	11.5062	13.9515
														ENSMUSG00000037474	Dtl	7.06627	8.25886	18.0051	14.5446
														ENSMUSG00000038151	Prdm1	8.5312	10.1298	11.5367	8.48877
