# Supplementary material for: An integrated proteome and transcriptome of B cell maturation defines poised activation states of transitional and mature B cells
Source: Nat Commun. 2023 Aug 23;14:5116. doi: 10.1038/s41467-023-40621-2 (PMC10447577; doi:10.1038/s41467-023-40621-2)
Supplement: Supplementary file 9 — Supplementary Data 6 [file 41467_2023_40621_MOESM9_ESM.xlsx]

## Sheet: Ab list
Name	Clone Name	Fluorochrome	Catalogue no.	(most used) Lot no.	dilution factor	manufacturer
anti-B220	RA3-6B2	BUV395	563793	121784	1 in 300	BD Horizon
anti-B220	RA3-6B2	FITC	35-0452-U500	C0452012417354	1 in 300	TONBO Biosciences
anti-CD1D	1B1	AF647	123511	B246235	1 in 100	Biolegend
anti-CD4	RM4-5	FITC	100510	B214387	1 in 400	Biolegend
anti-CD8	53-6.7	FITC	100706	B217242	1 in 400	Biolegend
anti-CD8	53-6.7	APC	17-0081-82	2023410	1 in 400	Invitrogen
anti-CD19	6D5	FITC	11-0193-82	2002716	1 in 400	Invitrogen
anti-CD19	1D3	PerCP-Cy5.5	152406	B255189	1 in 400	Biolegend
anti-CD19	1D3	BUV737	612781	B0287656	1 in 400	BD Horizon
anti-CD21	7G6	PE	552957	3273981	1 in 400	BD Pharmingen
anti-CD21	7G6	FITC	561769	3345726	1 in 200	BD Pharmingen
anti-CD22	OX-97	APC	126109	B217708	1 in 200	Biolegend
anti-CD23	B3B4	BV421	101621	B209223	1 in 400	Biolegend
anti-CD23	B3B4	PE	553139	4251668	1 in 400	BD Pharmingen
anti-CD40	1C10	APC	17-0401-81	1995461	1 in 200	Invitrogen
anti-CD45.1	A20	BUV395	565212	279550	1 in 200	BD Horizon
anti-CD45.1	A20	BV421	110732	B263122	1 in 400	Biolegend
anti-CD45.2	104	BUV737	612779	9297856	1 in 200	BD Horizon
anti-CD45.2	104	BV786	109839	B334349	1 in 400	Biolegend
anti-CD93	AA4.1	APC	17-5892-83	E029491	1 in 100	eBioscience
anti-CD93	AA4.1	BV421	747716	164358	1 in 100	BD OptiBuild
anti-CD138	281-2	BV786	740880	268196	1 in 200	BD OptiBuild
anti-CD180	RP/14	biotin	552159	45653	1 in 200	BD
anti-CD267 (TACI)	8F10-3	PE	12-5942-81	2045475	1 in 300	Invitrogen
anti-IgD	11-26c.2a	BV510	405723	B214952	1 in 600	Biolegend
anti-IgD	11-26c.2a	AF488	405718	B245377	1 in 600	Biolegend
anti-IgM	II/41	PeCy7	25-5790-81	2039912	1 in 400	Invitrogen
anti-IgM	RMM-1	APC	406509	B138285	1 in 200	Biolegend
anti-IgG3	R40-82	BV421	565808	7338642	1 in 100	BD Horizon
anti-Ly6C/G	RB6-8C5	PE	553128	2118821	1 in 400	BD Pharmingen
anti-eIF4A1	rabbit polyclonal antibody	unconjugated	ab31217		1 in 200	Abcam
anti-PDCD4	rabbit monoclonal antibody	unconjugated	ab79405		1 in 200	Abcam
anti-Puromycin	12D10	AF647	MABE343-AF647		1 in 100	Sigma-Aldrich
Streptavidin		BV510	405234	B258255	1 in 600	Biolegend
Streptavidin		PeCy7	405206	B278254	1 in 1800	Biolegend
Secodary donkey anti-rabbit IgG(H+L) antibody		AF647	711-605-152	153705	1 in 600	Jackson
4-Hydroxy-3-iodo-5-nitrophenylacetic acid NIP(15)-BSA-biotin			N1027-5		1 in 8000	Biosearch Technologies
fixable cell viability dye eF780					1 in 2000	Thermofisher
