# Supplementary material for: An integrated proteome and transcriptome of B cell maturation defines poised activation states of transitional and mature B cells
Source: Nat Commun. 2023 Aug 23;14:5116. doi: 10.1038/s41467-023-40621-2 (PMC10447577; doi:10.1038/s41467-023-40621-2)
Supplement: Supplementary file 11 — Source Data [file 41467_2023_40621_MOESM11_ESM.zip]

Archive with 2 entries (2 files):
- Source Data file for main figures.xlsx
- Source Data file for supplementary figures.xlsx
