# Supplementary material for: An integrated proteome and transcriptome of B cell maturation defines poised activation states of transitional and mature B cells
Source: Nat Commun. 2023 Aug 23;14:5116. doi: 10.1038/s41467-023-40621-2 (PMC10447577; doi:10.1038/s41467-023-40621-2)
Supplement: Supplementary file 11 — Source Data [file 41467_2023_40621_MOESM11_ESM.zip › Source Data file for main figures.xlsx]

## Sheet: Figure 1
Figure 1c
Gene names	T1.BR1.copies.normal	T1.BR2.copies.normal	T1.BR3.copies.normal	T1.BR4.copies.normal	T2.BR1.copies.normal	T2.BR2.copies.normal	T2.BR3.copies.normal	T2.BR4.copies.normal	MZ.BR1.copies.normal	MZ.BR2.copies.normal	MZ.BR3.copies.normal	MZ.BR4.copies.normal	FoB.BR1.copies.normal	FoB.BR2.copies.normal	FoB.BR3.copies.normal	FoB.BR4.copies.normal
Aaas	0.251508	0.39552	0.00506539	0.331183	0.386755	0.270093	-0.0946107	0.0753858	0.219268	-0.149844	0.134663	0.149149	-0.345117	-0.254893	-0.298143	-1.07598
Aarsd1	-1.41978	-0.689147	-1.90974	-0.405056	-0.229853	-0.142794	-0.497185	-0.406704	0.966331	0.421942	1.29225	1.33036	0.690502	0.089995	0.742769	0.166103
Aatf	-0.540147	-1.30445	-1.20288	-0.513479	-0.674391	-0.423593	0.623283	-0.00359141	0.822553	0.360972	1.47994	0.837177	-0.0846594	-0.789996	0.88555	0.527701
Abcb10	-3.22609	-2.18519	-4.56591	-1.73228	-3.24751	-1.08292	0.0906873	0.409378	2.31482	2.26291	2.79562	2.67259	1.76542	-1.01542	2.31293	2.43095
Abcb1a	-0.452393	-1.62901	0.0219528	-0.130914	-1.62901	0.0888629	-1.62901	-1.62901	3.83555	2.52352	3.66731	3.47816	-1.62901	-1.62901	-1.62901	-1.62901
Abcg3	-0.250972	-1.1848	-0.613404	-0.103493	-0.334238	0.0661506	1.11217	0.61218	1.83103	1.66637	1.92044	2.51965	-1.43791	-4.07474	-0.895454	-0.83298
Abhd11	-0.433314	-0.946742	-2.05971	-0.679203	0.365353	-0.748051	-0.0691953	-0.998429	1.08341	1.09355	0.993486	1.5892	0.414705	-0.308291	0.61458	0.0886593
Abhd12	-1.08355	-1.27038	-1.03951	-0.487191	-1.02768	-0.148575	-0.238409	0.284421	1.1753	0.735981	1.27373	1.32118	0.0929781	-0.670335	0.617856	0.46417
Abhd17b	-1.1288	-0.695483	-0.857728	-0.293083	-0.350419	-0.48539	0.29677	0.30825	0.484748	-0.154928	0.694325	0.157143	0.220761	-0.104881	1.43143	0.477281
Abhd6	-0.443177	-1.82363	-0.0281437	-0.207272	-0.582256	-1.1064	0.35958	-0.281694	1.38938	0.74513	1.65471	1.56025	-0.558677	-1.09411	0.597679	-0.181369
Abr	-0.158311	-0.972935	-0.922468	-0.172157	-0.918206	-0.59241	-0.519318	-0.336343	2.77232	1.78513	2.71082	2.30434	-0.847301	-4.45979	-0.0222437	0.348877
Abracl	-0.37552	-0.669279	-1.53978	-0.635005	0.204176	0.32361	0.105959	-1.09265	1.01416	0.462015	1.451	0.562237	0.00999578	0.473991	0.51887	-0.813773
Acaa2	-0.500809	-0.859321	-0.55678	-0.0292904	-0.41276	-0.3773	-0.255498	0.0616357	0.888126	0.285536	0.566565	0.791874	-0.00454292	-0.322675	0.390303	0.334937
Acad10	-3.21212	-1.5741	-1.98521	-0.448443	-0.989667	-1.77686	-0.633676	-0.844719	2.6389	2.23045	2.78303	3.00565	-0.0739391	-1.2224	1.23274	0.870353
Acad8	1.33357	1.31791	2.55541	3.55966	1.35553	-3.70997	2.0036	2.40396	2.5391	-3.70997	2.68462	2.50649	-3.70997	-3.70997	-3.70997	-3.70997
Acadsb	-2.3415	-0.802126	-1.81397	-0.238082	0.00153987	-0.825632	-0.471657	-0.20704	1.74922	1.41785	1.57298	1.90861	-0.493899	-0.338431	0.748104	0.134026
Acap1	-1.5011	-1.23859	-1.35023	-0.439489	-0.378923	-0.131698	-0.0562093	-0.138127	1.11551	0.602514	0.934761	0.900772	0.465195	0.12456	0.701849	0.389214
Accs	-0.846353	-0.846353	-0.846353	-0.846353	-0.846353	-0.846353	-0.846353	-0.846353	4.50139	-0.846353	3.46058	3.04062	-0.846353	-0.846353	-0.846353	-0.846353
Acot13	-0.801407	-0.181182	-1.54233	-0.426734	-0.683128	-1.4673	-0.674383	0.116927	1.40657	1.02833	1.60997	1.18177	-0.146454	-0.494796	0.625024	0.449119
Acot2	-1.01516	-0.279229	-1.03393	-0.680719	-0.10743	-0.0525574	0.168834	-0.416575	0.657938	0.333477	0.569382	0.55203	0.424198	0.302566	0.713538	-0.136366
Acot9	-0.604828	-0.866863	-0.669994	-0.430102	-0.0577231	0.0827419	0.0154886	-0.00140407	0.594508	0.0249793	0.282429	0.190121	0.263672	-0.00493834	0.732716	0.449197
Acox3	-1.06066	-0.913985	-1.26757	0.0719402	-0.232462	-0.65044	0.299118	0.181504	1.13425	0.572064	1.00323	1.28742	-0.468768	-0.770022	0.602053	0.212327
Acsf2	-1.4178	-1.5893	-1.06616	-1.16361	-0.607993	-0.492489	-0.439238	-0.167511	1.17724	1.04773	1.14206	1.26088	0.620564	0.0956854	0.999404	0.60055
Acsl3	-0.176294	-0.403457	-0.35136	1.05186	-0.283253	0.379868	0.361983	0.80117	-1.87689	-2.29796	-0.74806	-0.313426	0.303886	0.138363	1.49402	1.91956
Acss2	-1.94241	-1.53517	-1.22541	0.582799	-0.191701	0.0567058	0.115151	0.0395089	-0.834378	-1.13806	0.551857	-0.258572	1.24284	0.575831	2.27219	1.68882
Actr2	-0.592889	-0.788714	-0.485386	-0.315416	0.00726348	-0.193033	-0.152726	-0.198816	0.774739	0.286717	0.568727	0.518987	-0.0234803	0.015767	0.257655	0.320606
Actr3	-0.807362	-0.718692	-0.715377	-0.336047	0.114377	0.0837446	-0.117059	-0.346269	0.809785	0.451653	0.527536	0.472206	0.154937	0.0268588	0.50467	-0.104959
Acy1	-1.27756	-0.503519	-0.887448	0.0959479	-0.482832	-0.766359	-0.126941	-0.254646	1.4791	1.19139	1.71469	1.42275	-0.545397	-0.988671	-0.134169	0.0636648
Acyp1	-0.162406	-0.271943	-0.139505	-0.468491	-0.0619241	0.124666	-0.234127	-0.187393	0.554124	0.114715	0.122281	0.15524	0.196643	0.0451714	0.256932	-0.0439838
Acyp2	4.50645	-1.84901	3.06279	4.05777	1.8223	2.73125	-1.84901	2.30957	-1.84901	-1.84901	-1.84901	-1.84901	-1.84901	-1.84901	-1.84901	-1.84901
Adap1	-1.52246	0.288612	-3.99371	0.144762	0.980321	0.292749	2.20018	1.34154	-1.61563	-3.99371	-1.42313	-1.57935	2.79774	1.95966	2.64827	1.47415
Adck1	-1.27351	-0.602843	-1.28649	-0.220045	-0.254402	0.36049	1.00046	-0.316194	0.813076	0.478161	0.951743	1.22701	-0.19829	-0.489948	0.246881	-0.436101
Adck3	-2.25601	-5.47622	-0.955463	0.000986132	-1.45244	-1.5225	0.740194	0.715903	1.89708	1.69908	2.46206	2.37538	0.14131	-0.437696	1.54883	0.519496
Add1	-0.101309	-0.278776	-0.403739	-0.0224879	0.385495	0.541281	0.399039	0.499155	-1.10024	-1.04026	-1.16371	-0.910646	0.794104	0.615616	0.635243	1.15123
Add3	-0.174325	-0.770862	-0.200707	0.00778746	0.369487	0.503606	0.480979	0.656937	-0.550888	-1.48889	-1.00844	-0.770844	0.800613	0.396623	0.993727	0.755197
Adh5	-0.497287	-0.329062	-0.276377	-0.029361	0.0487204	-0.103699	0.111314	-0.0897215	0.63632	0.356611	0.484165	0.618202	-0.201156	-0.614652	0.154743	-0.26876
Adk	0.0352539	-0.579882	-0.0499645	-0.107909	-0.486591	-0.293842	-0.321339	-0.20715	0.262956	0.272739	0.927745	0.313021	0.184713	-0.167678	0.17473	0.0431959
Adpgk	-0.993768	-0.69603	-0.495	-0.412138	0.258638	-0.227881	0.271833	0.235492	0.192222	0.0800174	0.393486	0.328278	0.202204	-0.303974	0.491852	0.674769
Adprhl2	-1.34794	-1.11114	-1.24679	-0.247368	-0.296995	-0.220519	-0.58906	-0.13756	0.882824	0.401602	1.13304	0.916244	0.298694	0.502209	0.468063	0.594689
Adrbk1	0.162266	0.0627223	0.265837	0.435652	0.137603	0.0564461	0.462804	0.223952	-0.302378	-0.691502	-0.429026	-0.400093	-0.156829	-0.48667	0.295719	0.363496
Adsl	-1.00234	-0.595418	-0.432182	-0.350951	-0.36936	-0.179676	0.182371	-0.368288	1.0781	0.427149	0.977046	0.592133	0.119256	-0.228829	0.486341	-0.335358
Adss	0.245237	0.120023	0.687537	0.341143	0.126023	-0.320975	-0.0281064	-0.243943	0.433851	0.0958456	0.329274	0.238714	-0.362529	-0.66387	-0.104999	-0.893225
Adssl1	2.01681	1.86972	2.07853	2.35966	1.26785	1.22837	1.43965	1.14095	-1.06075	-1.73156	-0.992723	-0.895626	-2.39839	-2.19903	-1.29496	-2.8285
Afg3l2	-1.30901	-1.09107	-1.08132	-0.357048	-0.574066	-0.787563	-0.00365661	-0.0686346	1.17023	0.881841	1.28828	1.27237	-0.463646	0.0795676	0.509299	0.53443
Ago2	-0.399826	-0.380078	-0.37298	-0.17801	-0.0681788	-0.0775056	0.0225886	-0.0775518	0.115899	-0.361843	0.0860227	-0.073913	0.425113	0.107192	0.649759	0.583311
Agpat3	-0.49754	-0.639373	-0.23764	-0.797782	-0.152648	0.0538799	0.273477	-0.100629	0.631091	0.710878	1.1261	1.26277	-0.0136615	-1.69087	0.0307509	0.0411992
Agpat4	-1.08483	-1.28151	-0.840183	-0.208332	-0.0971097	-0.367195	-0.105149	0.223292	0.655475	0.991889	1.38177	1.11029	0.1354	-0.8851	0.607859	-0.236572
Agpat9	2.51336	2.32396	2.65435	2.77034	1.5367	1.09729	1.70768	1.58418	-2.0467	-5.79541	-1.45882	-1.83954	-1.01754	-2.49396	-0.901692	-0.634202
Ahcy	-0.602012	-0.812641	-0.468688	-0.226781	-0.368025	-0.369356	-0.479679	-0.208946	0.575002	0.416635	0.684639	0.589362	0.26657	0.0503686	0.449916	0.503636
Ahcyl2	-0.525513	-1.07196	-1.27114	-0.581028	-0.561658	-1.16313	-0.0262176	-0.182087	1.86236	1.10596	2.00585	1.1586	-0.706366	-1.08136	0.604149	0.433546
Ahnak	0.815176	0.0310902	1.05645	1.3876	1.16285	0.60102	1.56407	1.5826	-3.76668	-3.34129	-2.49776	-3.2989	0.961207	0.494819	1.79576	1.45199
Ahr	-0.505783	-0.505783	-0.505783	-0.505783	-0.505783	-0.505783	-0.505783	-0.505783	2.79617	-0.505783	2.05346	1.72553	-0.505783	-0.505783	-0.505783	-0.505783
Aim1	0.0516014	-0.0181926	1.14131	1.59098	0.28004	0.286041	1.77517	1.41102	-1.62383	-2.41938	-1.61603	-1.11839	-0.668998	-0.716318	0.91503	0.729936
Ak3	0.745421	-0.222147	0.860061	1.07336	0.308895	0.154766	0.286089	0.321808	0.343698	-0.225765	0.192707	0.367257	-1.5848	-1.85046	-0.645082	-0.1258
Akap12	4.34881	3.9123	4.81854	4.65583	2.8875	2.621	3.4186	2.97289	-5.33205	-7.1058	-6.17211	-5.26854	-1.45591	-1.88364	-1.23552	-1.1819
Akap13	-0.549021	-1.44991	-0.547085	-0.0894918	0.021693	0.039242	0.251469	0.575845	-0.275487	-0.662868	0.0585746	-0.254744	0.915012	0.0637053	0.961675	0.941387
Akap2	-0.857876	-0.151843	-0.32072	0.0480798	-0.681292	-1.15466	-0.126446	-0.73039	1.83244	1.12407	1.29337	1.26648	-0.796152	-1.13492	0.619362	-0.229498
Akap5	-0.559444	-0.559444	-0.559444	-0.559444	-0.559444	-0.559444	-0.559444	-0.559444	-0.559444	1.94786	1.9976	2.22035	-0.559444	-0.559444	-0.559444	0.547514
Akap7	-0.676561	-0.676561	-0.676561	-0.676561	-0.676561	-0.676561	-0.676561	-0.676561	3.68246	2.75713	2.3557	-0.676561	-0.676561	-0.676561	-0.676561	-0.676561
Akap8l	-0.19149	-0.739208	-0.85631	-0.288799	-0.0420223	-0.232941	-0.0839644	-0.05443	0.496398	0.272409	0.625966	0.123915	0.0936455	-0.254274	0.823517	0.307588
Akr1a1	-0.0464046	-0.28892	-0.114006	0.277301	-0.168824	-0.302437	-0.489231	-0.332758	0.999477	0.445695	0.62351	0.576406	-0.355128	-0.459003	-0.205951	-0.159725
Akr1b1	-0.41523	-0.590237	-0.288424	-0.320278	-0.219111	-0.162592	-0.224488	-0.619798	0.800014	0.392984	0.743635	0.475102	0.0762469	-0.198581	0.325001	0.225755
Akr1e2	1.7379	2.0135	2.86251	1.39379	-3.87223	-3.87223	0.0746778	0.601707	3.66053	3.08696	3.87853	2.23716	-3.87223	-2.18611	-3.87223	-3.87223
Akr7a2	-1.41818	-0.816453	-1.08479	-1.23671	-0.987412	-0.824222	-0.46102	-0.677279	2.20799	1.90598	2.28951	1.87987	-0.206659	-0.446231	0.266889	-0.391288
Akt1	0.560794	0.32486	0.704287	0.887931	-0.0842503	-0.247029	-0.0591036	-0.468977	0.272068	-0.171563	0.19284	0.288891	-0.88164	-0.670185	-0.193575	-0.455348
Alcam	-1.13778	-1.13778	-1.13778	-1.13778	-1.13778	-1.13778	0.261413	0.0859262	-1.13778	-1.13778	-1.13778	-1.13778	2.71219	2.33233	3.13863	2.8473
Aldh1b1	0.742138	0.644519	1.15442	0.953535	0.708034	0.270664	1.04453	0.478767	0.387204	-0.392762	-0.0259693	-0.379756	-1.68952	-1.97767	-0.613326	-1.30479
Aldh2	-0.120194	-0.38511	-0.0921829	0.181567	-0.148593	-0.116693	-0.0485359	0.0654479	0.60149	0.128503	0.345749	0.613783	-0.246966	-0.644624	0.0127384	-0.146378
Aldh3a2	-0.433787	-0.327355	-0.726485	-0.181204	-0.408457	-0.153183	-0.200079	0.249827	0.561401	0.174309	0.402417	0.39297	0.154552	-0.210159	0.167892	0.53734
Aldh4a1	-1.06379	-1.41143	-1.01195	-0.925135	-0.782308	-0.907188	-0.978552	-0.410017	1.37812	1.40264	1.52445	1.61282	0.778105	-0.256812	0.667901	0.383136
Aldh6a1	-1.01635	-2.12301	-1.9422	0.0753346	-1.24685	-0.926331	0.192439	0.140319	0.982376	-0.211215	1.08917	0.794456	0.679267	0.227178	1.77865	1.50677
Aldoa	-0.418799	-0.425607	-1.0695	-0.175619	0.0822107	-0.0246263	-0.0588068	-0.404977	0.456591	0.203972	0.492949	0.215254	0.228667	0.162503	0.475091	0.260698
Aldoc	-5.61137	-2.7155	-5.61137	-3.91008	0.956549	0.446678	0.533756	1.12996	1.5928	0.877459	1.59769	2.10436	2.4541	1.55948	2.44396	2.1515
Alg12	-1.27286	-3.8023	-0.558472	-1.24303	-0.485749	0.0454888	0.795484	0.572211	1.48912	0.844545	1.4998	1.5121	-0.857514	-0.81818	1.75196	0.527402
Alpl	0.782945	1.72271	3.68292	1.87526	-2.58959	-2.58959	0.400361	-0.194235	2.01907	0.609703	2.19722	2.44158	-2.58959	-2.58959	-2.58959	-2.58959
Amdhd2	-1.08744	-1.43661	-1.10394	-0.429115	0.335305	0.0476295	0.332865	-0.124987	0.93444	-0.99585	0.829475	-0.0215611	0.647469	0.602219	1.04234	0.427767
Ammecr1	-0.612391	2.88224	3.00092	2.07794	-0.612391	-0.612391	-0.612391	-0.612391	-0.612391	-0.612391	-0.612391	-0.612391	-0.612391	-0.612391	-0.612391	-0.612391
Ampd2	-0.626169	0.142743	0.48293	1.04259	-0.0479666	-0.140954	0.869838	0.327243	0.354051	0.521463	1.01016	0.813636	-1.90327	-2.12248	-0.174863	-0.548948
Angel2	-0.432256	-0.647636	-0.417195	0.0316133	0.0534576	-0.0682589	0.165336	-0.334011	0.749535	0.314698	0.498574	0.696045	-0.501079	-0.431463	0.384307	-0.0616678
Ankrd44	-0.248273	-0.55507	-0.198922	-0.173476	0.139896	-0.110472	0.108961	-0.0316412	0.225961	-0.329639	0.0770859	0.0051679	0.379069	-0.0862049	0.408506	0.389052
Ano6	0.563309	0.436543	0.965933	1.38707	0.125423	-0.207404	0.575961	0.356232	-0.638375	-0.751533	-0.226669	-0.147459	-1.01848	-1.62095	-0.0511812	0.251581
Anp32a	-0.350511	-0.454295	-0.685832	-0.182899	-0.0155342	-0.435314	-0.234321	-0.180836	0.471553	0.390413	0.473658	0.455931	-0.00785734	0.195674	0.332408	0.227763
Anp32e	0.283412	0.349604	0.293248	0.857657	0.160427	0.369037	0.518644	0.15011	-0.288531	-0.64397	-0.169046	-0.376355	-0.235096	-0.260108	0.112958	-1.12199
Anxa1	-0.474305	-0.0495788	-0.328402	-0.338686	-0.0554492	-0.0314814	-0.117462	-0.124114	0.692637	0.211382	0.169823	0.332438	-0.0526668	0.0996809	0.168038	-0.101854
Anxa11	-0.600924	-0.636123	-0.533896	-0.302999	-0.344182	-0.155656	-0.00469626	-0.382843	0.72913	0.513769	0.568046	0.670853	0.213226	-0.0978066	0.363101	0.000999563
Anxa4	-1.69165	-1.36906	-1.2036	-1.24129	-0.746668	-0.872634	-0.369689	-0.980018	1.90995	1.50497	1.98677	1.83672	0.31833	-0.0145886	0.861811	0.0706417
Anxa5	-1.68897	-1.24981	-1.29269	-1.02615	-0.386786	-0.336541	-0.486866	-0.80521	0.785795	0.566687	0.711286	0.997587	1.10046	0.813038	1.13582	1.16236
Anxa6	-0.748397	-0.89102	-0.782222	-0.632134	-0.0591639	-0.0544193	0.00227842	-0.148186	0.754265	0.317332	0.539393	0.448435	0.386411	0.209566	0.415067	0.242795
Anxa7	-0.306299	-0.823381	-0.942915	-0.038806	-0.241716	-0.02089	-0.0670405	-0.012303	0.66818	0.172977	0.53709	0.571997	-0.0213945	0.156923	0.301412	0.0661676
Ap3s1	1.14965	0.359684	1.09324	1.17654	0.406548	1.06196	0.098149	0.907666	-2.54834	-0.695652	-1.03553	-0.10646	0.242606	-1.23249	-1.03683	0.159253
Apeh	-0.510357	-0.57931	-0.320054	-0.492179	-0.269239	-0.219251	-0.0623069	-0.470634	0.896885	0.380075	0.756352	0.442708	0.0338475	-0.0889678	0.439178	0.0632529
Apex1	-0.916476	-1.03162	-1.37882	-1.04817	-0.237381	-0.125479	-0.405054	-0.614381	1.13139	0.937351	0.922019	0.761417	0.512737	0.579124	0.890021	0.0233292
Apip	-0.2542	-0.137292	-0.518405	0.211681	-0.164746	-0.22142	-0.233845	-0.0577928	0.842977	0.645363	0.833916	0.791825	-0.527049	-0.698867	-0.231743	-0.280402
Apitd1	-2.01046	2.50301	3.7117	3.88418	-2.01046	2.35591	3.28405	4.36577	-2.01046	-2.01046	-2.01046	-2.01046	-2.01046	-2.01046	-2.01046	-2.01046
Apoa1bp	-0.789339	-0.749574	-0.958931	-0.019774	-0.519756	-0.385127	-0.00548225	-0.0117872	0.948433	0.465665	0.669299	1.02243	-0.175809	-0.0555988	0.398388	0.166967
Apool	-0.24475	-0.0270188	-0.499607	0.174661	-0.0662765	-0.167112	0.0485507	0.386442	0.70074	0.232983	0.335933	0.750918	-0.572776	-0.744828	-0.125204	-0.182657
Aprt	-0.32806	-0.129888	-0.883249	-0.294852	-0.546339	-0.253728	-0.327028	-0.00638304	0.941092	0.734688	0.716546	1.19565	-0.116687	-0.33278	-0.342096	-0.026888
Araf	-1.16357	-0.604865	-0.570791	-0.0913587	-0.33852	-0.055185	-0.0147175	0.151604	0.554503	0.25869	0.475836	0.743433	0.104735	-0.421311	0.510061	0.461457
Arap1	-1.06875	-1.12505	-0.415593	-0.125768	-0.129677	-0.169451	0.497462	0.255783	0.379644	-0.235338	0.382732	0.128079	0.213221	-0.0158967	0.888239	0.540364
Arf2	0.398253	0.893622	0.674849	0.423815	-0.203307	-0.176837	0.355847	-0.111934	-0.389834	-0.354076	-0.448503	-0.497417	-0.084225	0.111299	0.0471959	-0.638746
Arhgap25	-0.263374	-0.161334	-0.254007	0.17247	0.188597	0.101988	0.394839	0.262889	-0.12773	-0.444777	-0.381702	-0.2023	0.117086	-0.0103232	0.371645	0.236033
Arhgap26	-1.6352	-1.44837	-2.06865	-0.546731	-0.0286405	0.194318	0.0267233	0.747002	0.715467	-0.143637	0.849054	0.463154	0.529581	0.024892	1.1695	1.15155
Arhgap27	0.0703963	0.0293476	0.0826568	0.63856	-0.363833	-0.319182	0.323121	-0.170862	1.0245	0.465467	0.778337	0.141037	-0.527317	-1.4127	0.112091	-0.871619
Arhgap4	-0.632249	-0.755304	-0.325555	-0.23668	0.0322061	0.133326	0.255185	0.397885	-0.0622681	-0.409083	0.0565142	-0.168328	0.336573	-0.209742	0.892704	0.694816
Arhgap9	-1.1364	-0.974527	-1.10214	-0.659295	-0.47809	-0.184448	-0.108317	0.0434097	0.557873	0.495456	0.6946	0.622716	0.400288	-0.140004	0.946269	1.02261
Arhgdia	-0.470352	-0.394035	-0.34229	-0.0818753	-0.275906	-0.429634	0.00117843	-0.409494	0.562211	0.325146	0.73566	0.369844	0.152188	-0.264097	0.613281	-0.0918247
Arhgdib	-0.800092	-0.381313	-0.726301	-0.968571	0.0759096	0.27829	-0.123449	-0.489212	0.824763	0.596524	0.480882	0.371821	0.525096	0.482214	-0.216988	0.0704257
Arhgef1	-0.698222	-0.47666	-0.260787	-0.520934	0.293305	0.482303	0.287395	0.345604	0.115519	-0.0962671	-0.0624334	0.112017	0.0594402	0.319874	-0.419049	0.518896
Arhgef1	-0.658269	-0.795961	-0.54514	-0.352912	0.164572	0.0730473	0.132985	-0.140233	0.436056	-0.084012	0.354655	0.147235	0.246579	-0.0594336	0.597098	0.483734
Arhgef18	-0.0162862	-0.704092	0.0716661	0.746536	0.626265	0.417133	0.87052	1.09406	-1.87052	-2.88372	-1.48679	-1.23641	0.852183	0.530588	1.65223	1.33664
Arhgef6	-0.424974	-0.660683	-0.424108	-0.191747	0.14027	-0.0754942	0.255179	0.0036049	0.634904	-0.148504	0.398963	0.193749	0.0967788	-0.203762	0.209624	0.1962
Arid3a	2.69095	2.36889	2.92845	3.0087	1.34586	1.08951	1.80722	0.988136	-1.55855	-1.8043	-0.302999	-1.53358	-3.3691	-4.34967	-1.67398	-1.63554
Arl5a	0.987663	0.984044	0.91598	0.863816	0.639527	-0.0270257	0.440255	-0.287045	1.02349	0.00629545	0.35448	0.137104	-1.0538	-1.57631	-1.30046	-2.10801
Arl8a	-0.599911	-0.9067	-0.807564	-0.133254	0.157025	-0.104492	0.36196	0.0556342	0.383362	0.102605	0.553567	0.14936	0.0935936	0.168713	0.21858	0.307521
Armt1	-0.176281	-0.0816824	-0.523416	0.123462	-0.108188	-0.0283851	-0.313597	-0.420292	1.10428	0.6424	1.12517	0.568157	-0.416504	-0.755768	-0.212491	-0.526856
Arpc1b	-0.704562	-0.803108	-0.171187	-0.498357	-0.213763	-0.0412559	0.0517672	-0.193687	0.371632	0.324559	0.155524	0.454231	0.250701	0.123154	0.405637	0.488716
Arpc2	-0.576675	-0.402539	-0.724257	-0.333675	-0.135305	-0.138624	-0.0248643	-0.114514	0.621164	0.242628	0.494387	0.291026	0.111688	-0.134773	0.377127	0.447208
Arpc3	-0.379337	-0.82967	-0.3746	-0.370948	-0.0504563	0.0520905	-0.161535	-0.111341	0.555065	0.41732	0.281793	0.504821	0.138033	-0.19869	0.255134	0.27232
Arpc4	-0.776478	-0.61258	-0.769091	-0.632843	-0.114695	0.0868204	0.151274	-0.240075	0.719839	0.44036	0.560805	0.438159	0.155873	0.00857434	0.62909	-0.045033
Arpc5	-0.683905	-0.776443	-0.367965	-0.470216	-0.25712	-0.125845	-0.109818	-0.0495766	0.399426	0.51053	0.729961	0.2847	0.140523	-0.16175	0.421758	0.515738
Arpc5l	-0.752417	-0.52118	-0.105357	-0.239412	-0.166105	-0.187594	0.154267	0.0501051	0.284008	0.103427	0.186273	0.560767	0.100658	-0.0418424	0.301852	0.272552
Arrb1	-2.34822	-2.2331	-2.54754	-2.42829	-0.871448	0.47933	0.211896	0.226706	1.4511	1.2948	1.13188	0.445721	1.47974	0.26627	1.87158	1.56958
Arrb2	-0.570402	-0.788154	-0.930205	-1.03136	0.345471	0.534164	-0.0298855	-0.0206102	0.479482	0.0819776	0.332514	0.492562	0.171442	-0.062138	1.01615	-0.0210148
Arsb	-1.53706	-1.53706	-1.53706	0.445377	-1.53706	-1.53706	0.9537	-1.53706	1.80625	1.19112	2.95304	1.02765	0.392089	-1.53706	1.2157	0.774475
As3mt	-0.205834	-0.366387	0.120473	0.467577	-0.443718	-0.392873	0.0108424	0.23486	0.998142	0.764861	0.921295	1.06652	-0.853563	-1.21536	-0.743635	-0.363198
Asah1	-1.03751	-1.50129	-1.02217	-2.27862	-0.419955	-0.0608266	-0.0224507	0.254498	1.717	0.0791596	0.605265	1.25279	0.800702	0.332679	1.02256	0.27817
Asf1a	1.36166	0.655808	1.29175	1.21344	0.71853	0.0244842	0.453751	0.191986	-0.0670212	-0.883571	-0.668135	-1.08763	-0.184569	-1.80955	-0.420043	-0.790892
Asl	-0.593564	-0.51225	0.0198163	0.495909	-0.887759	-0.42732	-0.155648	-0.136382	0.980476	0.820291	1.33111	0.856988	-0.452824	-1.11939	0.0974238	-0.316876
Atad1	0.673666	0.48449	0.739333	0.805828	0.233329	0.20211	0.294029	-0.0877805	0.120962	-0.242559	-0.0982187	0.145431	-1.08994	-1.16089	-0.211141	-0.808641
Atad2b	0.757178	0.506436	1.16302	1.40823	0.787155	0.602817	1.03755	1.0794	-1.12092	-1.90945	-0.636471	-0.488251	-0.568261	-1.80473	-0.507663	-0.306046
Atad3	-0.463206	-0.554974	-0.466312	0.0406211	-0.60151	-0.402332	0.121297	0.37715	0.702103	0.592334	1.09861	0.718964	-0.0400378	-1.2468	0.300449	-0.176361
Atf1	0.248745	-0.144399	0.647261	0.221182	0.292174	0.408421	0.17227	-0.107431	0.574379	0.500609	0.559166	0.127182	-1.54977	-1.15455	0.158288	-0.953533
Atic	-0.476619	-0.454347	-0.36214	-0.13277	-0.320207	-0.248563	-0.209612	-0.1447	1.01024	0.499385	0.942975	0.810665	-0.358039	-0.395455	0.143775	-0.304586
Atl2	0.934652	1.11951	1.74165	1.85009	-1.1597	-0.804725	0.625417	1.06852	-0.826271	-1.47368	0.409903	0.212918	-1.14005	-1.96329	-0.294711	-0.300238
Atp1b1	2.94542	1.78162	3.22209	3.23647	1.49151	1.46766	3.15309	2.32358	-4.93708	-4.93708	-4.93708	-4.93708	0.395412	-1.5445	1.59064	-0.314698
Atp2a2	0.459144	0.278944	0.541691	0.563801	0.00445103	0.0866708	0.127883	0.195039	-0.0773225	-0.252001	-0.181429	0.11707	-0.416815	-0.853829	-0.321933	-0.271365
Atp5a1	-0.13277	-0.348364	-0.166793	0.274161	-0.186705	-0.180207	0.0620488	0.0452007	0.521217	0.245755	0.395034	0.603393	-0.31017	-0.775177	-0.0685838	0.021959
Atp5h	-0.0523719	-0.353542	0.144378	0.0358138	-0.15355	-0.194164	0.0368385	-0.0225432	0.423506	0.245162	0.584173	0.561336	-0.414543	-0.7189	0.0170521	-0.138645
Atp5i	-0.322837	-0.0756233	-0.628958	0.301576	-0.167694	-0.221627	-0.0523048	0.178044	0.602393	0.243566	0.786049	0.377094	-0.286324	-0.597813	0.0695592	-0.2051
Atp5j2	-0.315877	-0.333522	-0.743312	0.2788	-0.268737	0.551535	0.0676796	0.196291	1.16859	0.18763	0.214156	0.767383	-0.616309	-0.624937	-0.108938	-0.420429
Atp6v0a1	-0.295594	-1.06847	-1.04867	-0.0144478	0.483398	0.446389	0.414843	0.641316	-0.16761	-1.57313	-0.459499	-1.22936	1.07817	0.415646	1.29268	1.08434
Atp6v0a2	0.399125	-0.0518113	-0.549563	0.166453	0.579617	0.229487	0.58275	0.345139	0.571525	-0.311221	-0.0227786	0.303855	-0.43988	-1.14746	-0.34212	-0.31312
Atp6v0c	-0.574836	-0.980623	-1.83424	-0.271257	-0.24072	-0.0408182	0.0799266	0.29508	0.825503	0.44093	0.269349	1.10947	0.489242	0.161354	0.941353	-0.669716
Atr	-0.155922	-1.33592	-0.942759	0.126703	0.00489629	-0.446572	-0.390587	0.121244	1.0995	0.201555	1.68111	0.846398	-0.466019	-0.629387	0.398299	-0.112539
Atrx	0.250634	-0.0371767	0.502278	0.511466	0.0244291	-0.28362	0.420925	-0.00403188	0.304979	-0.0950543	0.608473	0.384227	-0.628256	-1.46903	-0.125543	-0.3647
Atxn1	-1.5275	-1.5275	-1.5275	-1.5275	-1.5275	-1.5275	-1.5275	-1.5275	3.22353	3.11263	3.33288	3.77157	-1.5275	3.36192	-1.5275	-1.5275
Avl9	-0.89143	-1.22532	-1.50505	-0.289268	-0.838233	-0.257969	0.438951	-0.0830028	0.88574	-0.0184493	1.16185	0.808033	0.345532	-0.0735357	0.771174	0.770982
B3gnt8	1.00576	0.78803	2.55497	2.49226	1.71892	-1.65653	2.63322	2.43252	-3.88837	-3.88837	-3.88837	-3.88837	1.01012	-0.953154	2.37874	1.14864
B4galnt1	-3.40578	-2.68658	-3.16429	-1.34252	0.0586495	0.325021	0.439335	1.32973	-0.0633621	0.24679	0.83401	1.10906	1.38751	0.876354	2.06073	1.99535
Bach2	2.09801	1.52008	2.48841	2.89147	1.19131	0.955891	1.87291	1.5386	-3.74992	-6.35921	-1.89237	-4.24102	0.0916952	-0.0964623	0.860069	0.83053
Bad	1.32441	2.45407	2.34541	3.24444	2.11998	1.82483	3.08569	1.27351	-3.06611	-3.06611	0.469877	-3.06611	-3.06611	-3.06611	0.25445	-3.06611
Baiap2	1.07043	-1.03172	-1.03172	-1.03172	1.59001	1.62618	1.87303	1.07636	-1.03172	-1.03172	-1.03172	-1.03172	-0.0475739	-1.03172	2.09708	-1.03172
Bak1	0.0777439	-0.415809	0.0310506	-0.0735929	-0.0411339	0.114015	0.255641	0.00485588	0.631349	0.485998	0.463501	0.328125	-0.20963	-0.606162	-0.470322	-0.575629
Bank1	-1.15732	-1.26052	-1.13661	-0.510818	0.108469	-0.173222	0.573801	0.184484	0.575885	-0.00806126	0.492929	0.503314	0.326297	-0.038934	0.830448	0.689852
Bap18	-0.522379	-0.755435	-0.801566	-0.213569	-0.0384063	-0.441551	0.220385	0.300121	0.14278	0.0515396	0.310036	0.501423	-0.175204	-0.0370884	0.851462	0.607451
Bcap29	-0.730373	-1.29852	-1.69266	-0.477292	-0.607796	-0.0736823	-0.0657345	-0.299591	1.15978	1.10777	1.57631	1.26341	-0.138238	-0.482428	0.344171	0.414873
Bcat2	-0.520141	-1.27766	-0.49055	-0.497585	-0.262358	-0.393033	-0.559881	0.0115895	0.908413	0.342485	1.04629	0.823632	0.0879797	-0.237943	0.799446	0.219322
Bcl10	-0.743936	-0.509524	-0.541545	-0.450958	0.00606548	-0.212722	0.38067	0.299705	0.357795	-0.0434067	0.157303	0.448521	0.0268547	-0.0790978	0.511063	0.393213
Bcl2	-2.05883	-6.16917	-1.85791	-1.36735	0.321447	1.12894	1.09629	-1.62133	1.43578	1.15924	1.50125	0.865422	1.27844	1.2187	2.00251	1.06658
Bcr	2.20923	1.23616	1.09688	2.4332	0.440079	-0.137774	0.808033	0.198056	0.997369	-0.22118	-0.529724	0.998131	-3.40951	-1.52814	-1.18131	-3.40951
Bcs1l	-0.140825	-0.817066	-0.26924	-0.176825	-0.0368313	-0.222615	0.232492	-0.111959	1.2921	0.582671	0.640721	0.936211	-0.35646	-1.7672	-0.0427017	0.257533
Bdh1	1.1279	0.842895	1.74856	1.71429	0.397955	0.487486	1.0511	1.08982	0.636164	-0.0206464	0.82942	1.26006	-2.63665	-4.73251	-1.5161	-2.27974
Bend5	-2.06134	-2.37613	-2.03839	-2.05146	0.934582	0.522934	-1.31666	0.721567	1.29	0.709833	1.73502	-0.702421	0.835145	0.409144	1.92562	1.46255
Bet1l	-0.71001	-0.16129	-0.752306	-0.578241	-0.01566	0.0976084	0.173761	0.433397	0.208114	0.00226777	0.0762216	0.699552	0.390022	0.0934651	0.114798	-0.0716994
Bicd2	0.763101	1.85093	1.04188	1.36924	-0.226528	-0.820479	0.602372	-0.31947	0.626692	-0.91579	0.454719	-0.242481	-1.98119	-1.69264	0.109877	-0.620231
Bin1	-0.816187	-0.882982	-0.788917	-0.564963	-0.0114323	-0.214102	0.0450637	-0.0818439	0.75074	0.487558	0.67996	0.623113	-0.155111	-0.11493	0.763924	0.280111
Bin2	-1.29315	-1.44301	-0.93491	-0.847559	0.114297	0.0316277	-0.138319	0.409537	0.452444	0.227016	0.258507	0.430671	0.49671	0.247662	0.827131	1.16135
Birc2	-0.892171	-2.06682	-1.68229	-1.92759	-0.322867	-0.837718	-0.966205	0.528512	2.01508	0.0855592	1.27347	3.01118	0.580274	-1.77229	1.32192	1.65194
Blk	-0.635054	-0.836749	-0.439218	-0.177992	-0.535223	-0.438125	0.229474	-0.0255736	0.608522	0.580572	0.995595	1.01435	-0.19576	-0.551309	0.422162	-0.0156689
Bloc1s1	-1.15887	-2.13436	-1.42922	0.164746	-0.560596	-0.0303592	-0.0485015	0.474455	0.80799	0.522437	1.04553	0.951149	-0.0383959	-0.295013	0.971989	0.757031
Bloc1s2	-1.16569	-0.880487	-0.370108	-0.220764	0.161594	0.0447512	-0.467385	-0.390722	0.835934	0.876522	0.639851	0.843585	-0.312959	-0.407095	0.501329	0.311639
Bloc1s4	-2.83116	-2.21696	-1.16322	-0.189383	0.0194574	-1.36475	0.212452	0.402128	1.59083	0.894473	1.67172	1.52362	0.41585	-0.184011	0.782433	0.436524
Bloc1s6	-3.15641	-3.15641	-3.15641	-3.15641	2.03432	0.984769	2.32781	-3.15641	3.17252	1.05242	2.47946	2.49968	1.46147	0.742324	2.18367	-3.15641
Blvra	-0.409283	-1.06266	-0.42578	-0.0393546	-0.723591	-0.144851	-0.271235	-0.413538	0.723715	0.451744	0.925016	0.593374	0.287567	-0.189269	0.476057	0.222084
Blvrb	0.176627	0.411584	0.343937	0.10626	0.223241	0.384305	0.474272	0.161364	-0.696369	-1.13343	-0.346766	-1.09148	0.338771	-0.257452	0.469376	0.435759
Bmp2k	-2.25051	-1.73063	-1.1594	-0.117232	-0.260425	-0.649645	-0.191321	0.894834	1.71893	0.643986	0.962723	1.29146	-0.160489	-0.764736	0.644123	1.12833
Bms1	-1.10814	-1.29775	-0.955335	-0.387288	-0.663643	-0.377503	0.262973	0.0889145	1.27777	0.207651	1.93484	1.25743	0.0461657	-1.39374	1.13706	-0.0293978
Bola2	-2.02104	-1.89469	-0.677232	-0.0599094	-0.375271	-0.427714	-0.931413	0.00132469	0.812941	0.314502	2.51529	1.81755	-0.292788	-0.719982	0.751211	1.18722
Bop1	-0.527228	-0.779722	-1.04899	0.0791978	0.028606	-0.0976595	0.178858	-0.354182	0.875476	0.563867	1.0381	0.832088	-0.435454	-0.76349	0.0579973	0.352537
Bphl	-0.646209	-1.02757	-0.535031	-0.457832	-0.338447	-0.422547	-0.130805	-0.564007	1.51732	1.15553	1.46959	1.64892	-0.443638	-1.01298	0.390461	-0.602749
Bpnt1	-1.0317	-1.07592	-1.11336	-0.193756	-0.773584	-0.66615	-0.390509	-0.266231	1.1365	0.713026	1.28336	1.18847	0.112253	-0.173354	0.516939	0.734025
Brd3	0.67356	0.634122	0.570392	0.913164	0.231955	0.164167	0.41195	0.152001	0.0206947	-1.44306	-0.531805	-0.626392	-0.369831	-0.547372	-0.0322901	-0.221255
Bre	-0.763887	-1.35391	-0.579923	0.0392627	-0.229937	-0.0578112	0.218271	0.0428115	0.627824	0.163485	0.878568	0.63237	-0.0267669	-0.435724	0.622835	0.222537
Brwd1	0.313699	-0.104103	1.4754	1.81592	-0.156949	-0.141111	0.829075	1.64196	-1.36224	-1.81383	-0.952997	-0.62124	-1.15651	-0.1444	-0.360899	0.738224
Bsg	2.15113	2.30543	2.24699	2.50768	0.299657	0.350213	0.585013	0.31433	-1.3285	-1.93791	-0.8384	-0.992254	-1.76093	-2.60221	-0.778454	-0.521779
Bst1	2.92964	2.91673	3.45417	3.71219	1.42278	0.606012	2.25349	1.75991	-3.66034	-3.66034	1.90882	0.998323	-3.66034	-3.66034	-3.66034	-3.66034
Btla	-0.19698	-1.07651	-0.279749	-0.419368	0.222454	0.542112	0.111375	0.850343	-0.807884	-0.774471	-0.99202	-0.0766982	0.66958	0.35322	0.760164	1.11444
Btrc	2.95657	1.16487	3.08944	3.52295	1.24075	0.521638	1.53785	0.60302	-2.21985	-2.21985	-0.868704	-2.21985	-2.21985	-2.21985	-2.21985	-0.449303
Bzw2	0.114034	0.000978718	0.439408	0.276085	-0.0966495	-0.245626	-0.20171	-0.344474	1.20636	0.632323	1.00754	0.955365	-0.683862	-1.24412	-0.603604	-1.21205
C1galt1c1	1.64769	1.27113	1.00187	1.59787	0.767155	0.720452	1.5511	0.593683	-0.415332	-1.47824	-4.42569	-1.68141	0.133865	-0.917112	-0.157601	-0.209431
C1qbp	-0.415173	-0.313816	0.0797003	-0.664065	-0.0908201	-0.150072	0.326097	-0.428583	0.762768	0.706666	0.739189	0.752723	-0.116774	-0.267868	0.169744	-1.08972
C2cd5	1.13219	0.63509	0.183937	1.25696	0.758448	-1.00173	0.27875	-0.0812783	0.60704	0.0135332	0.0821678	0.0232765	-1.69849	-1.11067	-0.478906	-0.600323
Ca13	1.3643	4.07106	4.51491	4.65476	-2.24519	-2.24519	2.85956	2.40963	-2.24519	-2.24519	0.332481	-2.24519	-2.24519	-2.24519	-2.24519	-2.24519
Ca2	2.29378	1.88351	1.8439	2.53344	2.09457	1.79436	2.02037	1.68074	-3.02552	-8.00928	-3.11964	-8.00928	1.83901	1.51801	1.74459	0.917433
Cab39	-0.253919	-0.239829	-0.00602529	-0.0495295	-0.266343	-0.081699	-0.100101	-0.33084	0.528354	0.121987	0.593353	0.369135	0.0355423	-0.142739	-0.0538833	-0.123463
Cab39l	-1.24465	-2.13561	-1.06384	-0.126317	-0.128557	-0.396515	1.14633	0.581045	0.0388389	0.356312	0.516996	0.539448	0.297102	-0.294384	1.09257	0.821235
Calhm2	-0.857939	-1.83473	-2.18312	-1.59611	-0.153012	-0.0929457	-0.0721367	0.672106	0.779944	0.584587	0.676253	1.23571	0.561208	0.707785	0.775146	0.797247
Camk2d	-0.427478	-0.850428	-0.676727	0.0264589	-0.0696477	-0.397153	-0.293729	-0.12183	0.529508	0.384555	0.633328	0.756567	0.0980095	-0.0218895	0.314181	0.116274
Camk2g	-0.0477605	-0.308588	-0.543251	0.169092	0.440962	0.130157	-0.141417	0.037399	0.994902	-0.0975941	0.492407	0.812318	-0.619432	-0.79281	-0.506936	-0.0194479
Camkmt	-1.62448	-1.62448	-1.62448	-1.62448	-1.62448	-1.62448	-1.62448	-1.62448	5.14324	4.6618	5.14716	4.54153	-1.62448	-1.62448	-1.62448	-1.62448
Capg	-1.04455	-1.65954	-1.89606	-1.31414	-0.385084	-0.661717	-0.0579715	-0.0915559	1.69576	0.750171	1.3907	1.23834	0.319182	0.197399	1.0387	0.480367
Capn1	-0.909214	-0.980775	-1.05379	-0.398747	0.0110899	0.146351	0.101829	0.133406	0.78749	0.248785	0.309095	0.465628	0.235906	0.0736522	0.481265	0.348029
Capn15	-0.418274	-0.418274	-0.418274	-0.418274	-0.418274	-0.418274	-0.418274	0.741433	1.64784	-0.418274	1.38449	1.24553	-0.418274	-0.418274	-0.418274	-0.418274
Capn2	-0.334747	-0.530407	-0.0033086	-0.148373	-0.075659	-0.358973	0.126059	-0.766433	1.95337	1.26851	1.56877	1.41665	-0.782077	-2.3357	0.0254748	-1.02314
Capns1	-0.647895	-0.619317	-0.348479	-0.330954	-0.20641	0.0364899	0.0780398	-0.0408247	0.349446	0.471509	0.743017	0.405006	0.0370445	-0.328914	0.340423	0.06182
Capza1	-0.415666	-0.258347	-0.167046	-0.282213	-0.216376	0.15517	0.160874	0.0460522	0.179905	0.117877	0.335977	0.576534	-0.179816	-0.0298645	0.280166	-0.303226
Capzb	-0.134844	-0.312153	-0.420104	-0.336757	0.1062	0.0239239	0.0129594	-0.449228	0.63973	0.249278	0.440165	0.0695968	0.188903	-0.0896221	0.140625	-0.128671
Carm1	-0.706151	-0.421448	-0.514683	-0.434941	-0.618968	-0.513839	0.268417	-0.384255	1.39427	0.335864	1.6816	0.309204	-0.413329	-0.449356	0.592311	-0.124695
Cars2	-1.31281	-1.26813	-1.0824	0.52804	-0.140788	-0.203763	-0.594019	0.113971	1.54068	0.321888	1.53876	1.09179	-0.656167	-0.436088	0.22128	0.337742
Casp1	-0.927485	-0.999342	-0.517856	-0.168506	-0.405125	-0.404923	-0.0386756	-0.178499	1.13696	0.493588	1.23871	1.23921	-0.383973	-0.504648	0.457458	-0.0368938
Casp3	0.826428	0.728996	0.814762	0.594685	-0.00625776	-0.0745351	0.381139	-0.349898	0.491806	0.110887	0.540232	-0.681961	-0.530464	-1.16333	-0.637563	-1.04493
Casp6	-0.926811	-0.778669	-0.662088	-0.470921	-0.835934	-0.109611	-0.0208591	-0.458431	1.12382	0.984625	1.49762	1.11724	-0.0672093	-0.199897	0.216213	-0.409091
Casp7	0.421625	0.229486	0.861374	0.417623	0.0783091	-0.729336	1.01282	0.801883	0.77027	0.765114	0.257212	0.214515	-1.65878	-1.74609	-0.785322	-0.9107
Casp8	-0.484085	-0.674931	-0.247371	-0.452556	-0.180201	-0.0223934	-0.0741711	-0.0387309	0.872348	0.0615793	0.672071	0.484232	-0.2193	-0.173514	0.654073	-0.17705
Cast	-0.490527	-0.691356	-0.586118	-0.169967	-0.487886	0.0855064	-0.311294	-0.0589121	0.25852	-0.0806734	0.0789119	0.0192235	0.414145	0.500442	0.909355	0.610631
Cbfa2t3	1.7758	-0.605988	2.61283	2.8539	-1.85301	-0.350995	1.06404	0.770337	0.556216	0.96253	2.06434	1.99271	-3.49833	-3.49833	-1.34774	-3.49833
Cbr1	-0.114703	-0.75045	-0.475498	0.330827	-0.498494	-0.644329	-0.235633	-0.380949	0.877524	0.321068	0.817829	0.719593	0.0943519	-0.350411	0.281914	0.00736039
Cbr4	-0.978153	-1.23413	-0.739571	-0.507925	-0.941983	-0.982708	-0.535979	-0.228283	1.47043	1.04024	1.66136	1.5966	-0.0164227	-0.826273	0.713678	0.509121
Cbx4	0.771481	-0.73067	0.46921	0.719657	-1.41789	-3.7694	0.767795	-0.596811	2.21922	1.2061	2.81867	2.67	-1.14799	-3.7694	0.160344	-0.370303
Cbx5	0.499712	0.369064	0.589264	0.721631	0.203372	0.388444	0.453457	0.160251	-0.0817024	-0.554855	-0.201517	-0.200186	-0.631116	-0.639037	-0.48052	-0.596262
Ccbl2	-1.11696	-1.50975	-1.24403	-0.487146	-0.433116	-1.28491	0.0366189	-0.931261	1.96031	1.49582	2.11581	2.0146	-0.277329	-0.998466	0.68555	-0.0257514
Ccdc132	-0.588579	-2.07977	-1.8689	0.216767	-0.410081	-0.474345	0.0850697	0.193906	1.2655	-0.172409	0.0704821	0.784564	0.593481	0.229619	1.30583	0.848861
Ccdc69	-0.938308	-4.17387	-4.17387	-0.0517345	0.209152	-0.457568	-0.24622	1.12954	1.16616	0.677921	1.42794	1.62693	-0.0240894	0.694257	2.14958	0.984169
Ccdc88c	-0.256389	-1.94213	-1.07789	1.10722	1.01279	0.803243	1.07807	1.26008	-1.73106	-3.25054	-1.25947	-1.5523	1.56766	0.501398	1.84714	1.89219
Ccdc90b	-1.95742	-2.56664	-1.4168	-2.34672	0.022079	-0.275133	-0.0503257	0.322369	2.00925	0.478067	1.78538	1.71728	0.828157	-0.86151	1.67246	0.639514
Ccm2	0.436326	-0.244411	0.649334	1.01973	0.220449	0.305969	0.732156	0.264269	-0.504862	-2.02339	-0.899165	-0.622263	0.0461246	-0.349742	0.701741	0.267735
Ccr1	-0.510694	-0.510694	-0.510694	-0.510694	-0.510694	-0.510694	-0.510694	-0.510694	2.20521	-0.510694	2.13614	2.29767	-0.510694	-0.510694	-0.510694	-0.510694
Ccsap	-3.66352	-3.66352	-3.66352	-0.582686	-0.23275	1.05883	2.6391	3.25514	-0.722226	-0.0812826	-3.66352	-0.344428	2.29488	2.55242	2.26922	2.54784
Cct3	-0.216393	-0.358459	-0.0851652	0.248732	-0.110376	-0.394209	0.0691969	-0.0127341	0.525742	0.111919	0.590654	0.399314	-0.285716	-0.490127	0.104016	-0.0963956
Cct4	-0.246228	-0.426345	-0.0637255	0.198911	-0.189466	-0.18192	-0.0352736	-0.227022	0.587914	0.135164	0.70424	0.425003	-0.321144	-0.371403	-0.00883918	0.0201351
Cct6a	-0.354473	-0.121284	-0.437773	0.225877	-0.0760041	-0.0835887	0.0446646	-0.17973	0.574153	0.286754	0.488055	0.422519	-0.254916	-0.616126	0.187402	-0.105528
Cct7	-0.0481964	0.217084	-0.215422	0.269638	-0.318803	-0.146847	-0.0601289	-0.145721	0.633323	0.144567	0.526622	0.354513	-0.353405	-0.716984	-0.113776	-0.0264627
Ccz1	-0.614216	-0.973901	-1.26873	0.0099715	-0.185066	-0.293986	-0.199777	0.148098	0.868426	0.28535	0.653203	0.67959	0.198958	-0.492787	0.610804	0.574058
Cd180	-1.01924	-1.54132	-0.633939	-0.526263	-0.204295	-0.12663	0.104352	0.0753297	1.16029	0.874378	0.931347	1.16445	-0.133087	-0.474177	0.26895	0.0798646
Cd1d1	0.630167	-1.0717	0.605686	0.0188635	-0.100173	-0.592779	0.236275	-0.289118	2.47281	1.21479	2.21497	1.96361	-1.07261	-4.0746	-0.786075	-1.37011
Cd2	0.0730326	-0.2137	0.51392	-0.0631397	-0.180861	0.309206	0.850258	1.26876	-0.971952	-1.28135	-1.1911	-1.60567	0.664369	0.449017	0.360714	1.01851
Cd200	-4.5666	-4.5666	-0.290687	-0.650449	0.701522	0.566444	1.71112	1.68869	-0.447161	-0.917135	-0.781355	0.179651	1.73788	1.3217	2.47764	1.83535
Cd22	-1.33636	-1.07317	-0.474708	-0.491289	0.00571293	0.111523	0.387637	0.26197	0.316338	-0.184991	0.205121	-0.0207785	0.406329	0.175897	0.858314	0.852456
Cd274	-0.258685	-3.42459	-3.42459	-3.42459	-3.42459	0.147056	-0.0456651	0.363523	2.56467	3.14607	3.41936	2.30848	1.00638	0.0366691	0.129227	0.881301
Cd2ap	-0.78438	-0.813683	-0.819596	-0.412115	-0.432877	-0.28619	-0.0812362	-0.232224	0.890282	0.554801	0.468303	0.690106	0.355471	-0.196973	0.514502	0.58581
Cd36	-0.0837552	-0.630106	0.456862	0.509217	-0.432978	-0.221244	0.788658	0.0217487	2.13574	1.78226	2.23275	2.06916	-2.65535	-3.78747	-0.846299	-1.3392
Cd38	-0.957145	-0.792408	-0.781178	-0.323109	-0.259828	-0.308745	-0.024124	-0.389843	1.00667	0.893135	1.16655	0.969787	-0.0462101	-0.460639	0.155342	0.151744
Cd3eap	-3.03292	-1.57784	-1.30876	-0.104936	-1.30389	-1.00984	0.791118	0.344911	1.47548	0.93179	1.94216	2.24797	-0.239241	-1.42115	0.6197	1.64546
Cd55	-0.882516	-2.80562	-0.756061	0.185905	0.98103	0.651039	1.48277	1.58361	-1.56187	-1.98978	-2.46209	-1.06788	1.70574	1.25408	2.33879	1.34285
Cd72	0.76152	0.336574	0.459427	1.22348	-0.120419	-0.0900772	0.426973	0.570765	-0.879425	-1.05686	-0.708147	-0.659531	-0.224319	-1.01332	0.46111	0.51225
Cd74	-0.515126	-1.25475	-0.693911	-0.17226	0.0662588	-0.452326	0.203388	0.630455	-0.109761	-0.494125	0.100703	-0.073105	0.581236	0.0204138	1.10767	1.05523
Cd84	-1.23905	-1.82474	-0.374667	-0.689545	-0.778219	-0.287207	0.792924	0.600832	0.292919	0.204133	0.118555	0.41586	0.712099	-0.191673	0.936699	1.31108
Cd93	3.11132	1.37833	3.71884	3.85396	0.75588	1.05965	1.33243	1.74201	-2.11905	-2.11905	-2.11905	-2.11905	-2.11905	-2.11905	-2.11905	-2.11905
Cd97	-0.88384	-1.16374	-0.639599	-0.0957879	-1.25043	-0.311254	-0.109608	0.00142386	1.49865	1.03592	1.10135	1.36944	-0.406365	-1.00854	0.713541	0.148846
Cdc42	-0.516754	-0.0474892	-0.315953	-0.762794	0.120971	0.262111	0.0998082	-0.200633	0.0460244	0.301236	-0.077187	0.00344621	0.224152	0.0928307	0.265715	0.504517
Cdc42bpb	-0.829516	-0.829516	-0.829516	-0.829516	0.558487	-0.829516	-0.829516	-0.829516	1.72226	-0.0189969	2.19376	2.78674	-0.829516	-0.829516	-0.829516	1.05291
Cdca7l	-1.83568	-1.83568	0.796849	1.38877	-1.83568	-1.83568	0.412747	1.28405	3.05564	0.976783	2.47252	3.06234	-1.83568	-1.83568	-1.83568	-0.599982
Cdh17	-2.37415	-0.383183	-2.37415	-2.37415	-2.37415	-2.37415	-0.639756	0.207207	4.67578	3.88841	4.37444	4.84063	-2.37415	-2.37415	-0.903856	0.559394
Cdk5	-1.16476	-1.25557	-0.5552	0.254589	-0.497037	-0.354053	0.189789	-0.312671	0.674451	0.532269	0.71686	0.84568	0.31804	-0.238944	0.439285	0.407271
Cdk5rap3	-0.602421	-1.57325	-0.071522	-0.210305	-0.848745	-0.401353	-0.0715348	-0.725571	1.23295	1.10774	1.55393	1.44403	-0.258244	-0.953569	0.238728	0.139139
Cdk6	-0.167778	-0.382575	0.421932	1.18851	0.808619	0.00374772	1.09728	0.83267	0.604044	-0.35198	0.453188	-0.0723325	-0.449734	-1.65961	-1.29897	-1.027
Cdkn1b	0.238519	-0.209904	0.165983	0.316063	0.0221697	-0.307305	0.366908	-0.059322	-0.388779	-0.515883	-0.317662	-0.522803	0.0560397	-0.00131496	0.775767	0.381523
Cdv3	0.340344	0.151135	0.15832	0.562926	-0.0491559	0.025365	-0.0174183	-0.0475859	0.348407	0.209704	-0.0528418	-0.0498636	-0.375683	-0.656458	-0.172961	-0.374234
Ceacam1	0.530145	0.354709	1.02831	0.68408	0.634458	0.0909036	0.969941	-0.000842146	-0.570924	-1.7125	-0.933499	-1.59671	0.257718	0.299605	0.573484	-0.608881
Cebpz	-1.23761	-1.21186	-0.88273	0.133751	-0.405657	-1.03214	0.257467	0.400163	0.910529	0.498943	1.6529	1.49865	-0.57276	-1.03849	0.529724	0.499119
Cecr2	3.38701	3.42558	3.89243	3.57486	2.08188	1.45367	2.33962	1.86254	-3.26638	-3.26638	-3.26638	-2.65387	-2.35199	-2.4736	-2.21974	-2.51924
Cecr5	-1.95875	-1.72289	-1.42089	0.251099	-0.698106	-0.946133	0.484448	0.568503	1.61471	0.819212	1.79241	1.48551	-0.657896	-0.847584	0.858671	0.377685
Cenpi	0.473297	1.05278	2.11982	3.20748	0.233349	0.534458	0.653929	2.56431	-2.12296	-2.12296	-2.12296	-0.990645	-2.12296	1.6611	-2.12296	-0.895093
Cenpl	0.612812	1.34	2.91127	3.10081	1.08144	-0.0445522	2.58483	2.55557	-2.22936	-2.22936	-2.22936	-2.22936	1.46337	-2.22936	-2.22936	-2.22936
Cenpm	2.42709	-1.78978	-1.78978	2.95784	2.46925	2.88072	1.32068	3.18333	-1.78978	-1.78978	-1.78978	-1.78978	-1.78978	-1.78978	-1.78978	0.869147
Cenpn	1.61324	1.62253	2.86154	3.12912	1.2282	1.53046	2.02099	2.66251	-3.09329	-3.09329	0.178293	-3.09329	-0.524369	-3.09329	-3.09329	-0.856055
Cenpo	3.66719	1.07197	1.10448	2.91757	1.81147	3.61439	2.33735	2.51732	-4.19966	-4.19966	0.549521	-4.19966	-4.19966	-4.19966	1.15739	0.249659
Cenpq	2.42425	1.55132	3.0552	2.69804	1.90034	0.0482976	2.20179	3.27728	-3.443	-3.443	0.14829	-0.710606	-3.443	-3.443	-3.443	0.620783
Cenpt	1.92417	0.363265	2.17431	3.51818	1.18775	1.89255	1.39549	2.66615	-0.872351	-2.64922	-2.64922	-1.04058	-2.64922	-2.64922	-2.64922	0.03719
Cenpu	2.06626	2.04397	1.0152	2.5483	1.55015	1.46767	1.70419	2.08747	-1.48682	-3.66684	-0.779602	-0.109817	-3.66684	-3.66684	-0.793776	-0.312664
Cenpv	1.71482	1.34384	1.69724	1.93995	0.413944	0.390786	1.07088	0.914392	-1.11302	-0.607618	-1.73069	-1.02871	-2.6638	-0.920677	-0.913141	-0.50819
Cep120	-0.0721805	-0.260587	-0.256131	0.690029	0.0767726	-0.146548	0.33706	1.12545	-0.988733	-2.4527	-0.99534	-0.32701	0.755911	0.14425	1.3002	1.06956
Cep128	1.75606	0.966646	1.73217	2.38491	0.75465	-0.0418971	1.56821	1.57654	-1.83969	-3.15817	-0.345348	-1.21266	-0.494453	-3.15817	-0.289318	-0.19948
Cep57	-0.0387818	-1.30868	-0.629569	-0.301957	0.041398	0.322695	0.5406	0.646137	-0.695336	-0.172716	-0.590249	-0.321054	0.213829	0.0603208	1.0421	1.19127
Cerk	-0.192115	0.0619718	1.83624	1.85902	-2.45343	0.924175	1.68571	1.82293	-2.45343	-2.45343	-2.45343	-2.45343	0.0816299	0.331514	1.68745	2.16862
Chaf1a	2.43172	1.6009	1.58541	3.11276	0.781484	-1.09835	0.174271	-1.09835	-1.09835	-1.09835	-1.09835	0.198613	-1.09835	-1.09835	-1.09835	-1.09835
Chaf1b	3.31655	-0.876165	4.00804	4.06555	-0.876165	-0.876165	-0.876165	-0.876165	-0.876165	-0.876165	-0.876165	-0.876165	-0.876165	-0.876165	-0.876165	-0.876165
Chd1l	-0.670482	-1.57422	-1.64218	-0.413784	0.260714	-0.0863741	-0.193647	0.310818	1.13921	0.582297	1.25176	0.83407	0.531134	-1.01389	0.118637	0.565938
Chmp6	0.267863	0.0723562	0.855981	0.957466	-0.0502352	0.153639	0.645704	0.101177	-0.0439494	-0.245875	0.231171	0.0598078	-0.90099	-0.935001	-0.416707	-0.752407
Chp1	1.79031	0.988952	2.16593	2.08622	0.836759	-0.130017	0.60148	0.640097	-0.567407	-1.17754	-0.576336	-0.864743	-2.82118	-2.05969	-0.963672	0.0508405
Chst3	1.72071	2.00037	1.46481	3.06638	1.65954	1.38141	1.7485	2.07855	-5.08563	-5.08563	-2.71058	-1.21687	-0.942668	-1.60764	0.419228	1.10952
Chtf18	2.8032	1.35544	3.40919	3.29286	0.433579	-0.32099	1.57392	0.682271	0.304258	-2.02981	-2.02981	-1.35488	-2.02981	-2.02981	-2.02981	-2.02981
Chtf8	3.55804	2.81202	2.9726	4	2.09005	1.69407	2.95198	1.66977	-2.71857	-2.71857	-2.71857	-2.71857	-2.71857	-2.71857	-2.71857	-2.71857
Chuk	-0.757832	-2.8829	-1.22285	-0.387443	-0.22101	-0.145243	-0.206727	0.452794	0.716394	0.138072	0.80653	0.65709	0.719315	0.0732464	1.1266	1.13395
Churc1	-4.08425	-4.08425	-4.08425	-4.08425	2.05409	1.4083	-4.08425	-4.08425	3.57924	2.33994	3.93888	3.2819	2.06023	2.0899	1.44574	2.3073
Ciapin1	0.40464	0.170208	0.432296	0.82792	0.459186	5.84437e-05	0.00638647	-0.432428	0.70862	-0.456805	0.610131	0.248455	-0.672921	-1.40354	-0.0420483	-0.860157
Cirh1a	-0.805875	-0.905146	-0.340917	-0.448918	-0.0321504	-0.353531	-0.362944	-0.646461	1.25015	0.72213	1.35164	0.552075	0.289821	-1.07143	0.472493	0.329062
Cisd1	0.640725	0.146437	0.557128	0.594698	0.540977	0.0382473	0.220806	-0.0135115	0.309469	-0.36917	0.0398559	0.175463	-0.711242	-1.05231	-0.586672	-0.530901
Clasp2	0.00495597	-0.0541849	-0.0872748	0.822854	-0.338958	-0.39759	-0.220186	0.291959	0.649748	0.131258	0.589142	0.715379	-0.683787	-1.0673	-0.149505	-0.206509
Clic4	-0.535513	-0.374445	0.329225	0.182809	-0.623989	-0.534274	-0.0498561	-0.145718	1.45142	1.03661	1.23543	1.16472	-0.815343	-1.02733	-0.506171	-0.787575
Clint1	-0.00408586	-0.197033	0.177976	0.45712	0.38064	-0.021261	0.494097	0.340956	-0.665622	-0.586139	-0.545351	-0.185728	-0.0531595	-0.354407	0.207454	0.554545
Clip1	-2.11144	-2.48463	-1.46409	-0.702474	-0.872039	-0.546498	-0.138557	0.103707	1.36492	0.924147	1.833	1.39383	0.566608	-0.175203	1.20219	1.10653
Clpp	-0.38008	-1.03389	-0.578408	-0.283724	-0.471152	-0.285826	-0.361576	-0.123063	0.557271	0.437772	0.88508	1.03986	-0.0135726	-0.61503	0.475466	0.750876
Clu	-3.47897	-3.47897	-3.47897	-1.65093	1.68488	1.77769	0.882792	1.89084	1.9703	2.21319	0.323467	1.28941	-3.47897	0.586067	0.922371	2.02579
Clybl	-0.346169	-1.0592	-1.0278	-0.124599	-0.416707	-0.444354	-0.342378	0.143449	0.908066	0.582375	1.14612	1.24482	-0.149197	-0.584794	0.225292	0.245084
Cmah	-0.611897	0.0809984	-0.262602	0.798622	0.796577	0.522015	0.747315	0.221474	-1.38591	-1.58982	-0.699498	-0.303688	0.598273	-0.200277	0.86899	0.419428
Cmas	-0.331273	-0.760595	-0.203212	0.0546587	-0.119503	-0.608602	-0.121139	-0.400469	0.654165	0.494696	1.23231	0.477291	0.0852749	-0.687111	0.193819	0.0396839
Cmpk1	0.0173857	-0.0618985	0.24368	-0.0798533	-0.148317	-0.0569671	0.00719419	-0.0944816	0.528323	0.15231	0.273056	0.225533	-0.261588	-0.332528	0.142081	-0.553929
Cmtm7	0.968224	0.346442	1.00058	0.791541	0.694017	0.596373	0.703443	1.09122	-1.77609	-3.21154	-1.53378	-0.993014	0.606596	-0.616233	0.355943	0.976274
Cmtr1	-0.837886	-1.09979	-0.519957	-0.274714	-0.11459	-0.276573	0.161542	0.133155	0.378711	-0.10618	0.85663	0.405863	0.135077	-0.0976988	0.764541	0.491873
Cndp2	-0.133667	-0.341536	0.128693	-0.342125	-0.278365	-0.122083	0.0684504	-0.16316	0.758153	0.358951	0.495762	0.415076	-0.30515	-0.180294	0.0380726	-0.396778
Cnn2	-0.59535	-0.720049	-0.998887	-0.12534	0.155358	0.270003	0.387696	0.55901	0.0961087	-0.424757	-0.310232	-0.0483466	0.304514	0.0762064	0.774722	0.599344
Cnn3	0.0236944	-0.173154	0.0854283	0.334031	0.0217914	0.36077	0.558289	0.421274	-0.726924	-1.13901	-0.81196	-0.819626	0.455175	0.258673	0.680734	0.470809
Cnp	0.996347	0.908505	0.862184	1.05269	0.421966	0.18766	0.678456	0.380692	-0.808684	-1.08184	-0.749589	-0.849288	-0.461765	-0.652965	-0.447351	-0.437021
Cnpy2	0.583672	-0.0586384	0.848745	0.923101	0.0126314	-0.0166	0.147432	-0.0983479	0.385426	-0.10051	0.155807	0.070427	-0.5866	-1.06504	-0.511187	-0.690316
Commd10	-0.604874	-0.855475	-0.259143	-0.265841	-0.309667	-0.0970963	-0.0774348	0.178494	0.182539	0.129508	0.368238	0.808736	-0.261022	0.0688125	0.717774	0.276451
Commd9	-2.14458	-2.61262	-1.67663	-0.249794	0.449882	0.432572	-0.147836	-0.157077	0.434893	-0.4128	2.31282	1.55169	0.132769	-0.0169322	0.999358	1.10429
Copg1	0.426905	-0.429125	0.599089	0.764427	0.0952619	-0.0104186	0.485324	0.225607	-0.942551	-1.09911	-0.461834	-0.503861	0.0402867	0.0494041	0.35544	0.405155
Copg2	-0.305779	-0.368464	0.129825	0.306556	-0.412499	-0.215618	0.0442559	-0.000255865	0.859618	0.362956	0.913309	0.833578	-0.361164	-1.13601	-0.285843	-0.36446
Cops2	0.0654222	-0.0209393	-0.198861	0.356702	-0.124936	-0.24721	-0.0851715	-0.0656789	0.613862	-0.056319	0.510034	0.384905	-0.178948	-0.676576	-0.152478	-0.123808
Cops4	-0.279994	-0.14776	0.145697	0.148079	-0.0900957	-0.0865918	-0.234582	0.0280581	0.371681	0.199937	0.638934	0.459375	-0.344644	-0.562962	-0.0281784	-0.216953
Cops5	0.0732425	-0.135875	-0.125115	-0.0958772	0.226079	-0.179728	-0.328982	-0.0649595	0.819398	0.364528	0.646432	0.332864	-0.287066	-0.727521	0.0202992	-0.537719
Cops7a	-0.236549	-0.198745	-0.206206	0.232863	0.0940179	0.0150815	-0.202	-0.430511	0.931108	0.238577	1.15638	0.727692	-0.28713	-1.06132	-0.419946	-0.35331
Coq3	-1.35682	-5.41979	-2.62338	0.201048	-1.04262	-0.446565	0.155268	1.07964	0.958957	1.05414	2.23915	2.78299	0.272197	-0.256157	0.555482	1.84645
Coq7	-0.8175	-2.18491	-0.0409664	-1.31441	-1.09651	-0.614973	-0.980595	-0.764563	1.41834	1.45391	1.99433	1.91474	-0.157629	-0.557872	1.06022	0.688387
Coq9	-0.970672	-2.99282	-2.35139	-0.321498	-0.601448	-0.0584506	0.0864565	-0.0664211	0.685023	1.2936	1.9342	1.73098	0.401955	-0.816248	0.665332	1.38139
Coro1a	-0.486831	-0.425635	-0.89877	-0.553493	-0.0346413	0.106019	-0.0244268	0.0129395	0.157885	0.289511	0.0347419	0.0665582	0.501402	0.273253	0.368234	0.613254
Cotl1	-1.22065	-0.877562	-1.11021	-0.853187	-0.0507164	-0.150777	0.0275589	-0.114747	0.894259	0.531786	0.739921	-0.191553	0.617315	0.276962	0.727734	0.753873
Cox4i1	-0.00589841	-0.268167	-0.22964	0.0235285	-0.0679638	-0.0149884	0.138627	-0.0281858	0.43582	0.0872122	0.696178	0.452089	-0.326076	-0.700961	0.0550962	-0.24667
Cox6b1	-0.150828	-0.424248	-0.0536655	-0.126503	0.158634	-0.0871227	-0.147816	-0.0316566	0.612816	0.28668	0.483651	0.708918	-0.443799	-0.754342	0.177884	-0.208602
Cplx2	5.67843	5.13729	5.55971	6.3087	3.34024	3.53753	3.98991	4.27431	-4.72826	-4.72826	-4.72826	-4.72826	-4.72826	-4.72826	-4.72826	-4.72826
Cpm	2.02812	1.96774	2.19052	2.1386	1.11485	0.89066	1.20151	0.779357	-3.05512	-2.83011	-3.19038	-3.07222	-0.331161	-0.594695	0.630087	0.132245
Cpne1	-0.224485	-0.341887	-0.542305	-0.388087	0.0680137	-0.0237136	0.265534	-0.0702498	0.294576	0.205226	0.41065	0.0903326	0.229963	-0.0218348	0.43522	-0.386952
Cpt1a	0.326795	-0.00312252	0.47817	0.647789	0.105145	0.173239	0.634856	0.613908	-1.16598	-1.35373	-0.470532	-0.798131	0.27765	-0.621709	0.663228	0.492427
Cr2	-3.16974	-2.37415	-2.52036	-2.14229	-0.024326	-0.354771	0.0815509	0.190472	2.26254	1.83737	1.8696	2.29034	0.763347	-0.587147	0.639513	1.23805
Crat	-0.906224	-4.0363	-2.34767	-1.75416	-0.740833	-1.8582	0.277243	-0.890951	1.59761	1.21789	1.50276	1.70022	1.1304	0.854916	2.36273	1.89058
Creld2	1.82528	0.0157398	2.26396	2.04448	-0.155509	-0.484056	-0.575291	-0.319067	-0.154848	-1.07024	0.0110883	-0.607719	-0.761822	-1.84232	0.218086	-0.407755
Crlf3	-1.08564	-0.894864	-0.791292	-0.160411	-0.277086	0.41214	0.275548	-0.146552	0.66841	0.278126	0.40354	-0.518992	0.586049	0.299577	0.896088	0.0553576
Crot	-0.618419	0.250866	0.703852	1.51104	-0.327609	-0.300314	0.107066	0.233848	0.859927	0.287068	1.05921	1.08158	-1.98013	-2.38077	-0.218562	-0.268661
Crtc1	-3.75385	-3.75385	0.220104	0.103367	-0.471893	-0.437882	0.529116	-0.610491	1.98756	1.40652	1.7885	2.03117	0.725758	-0.988316	0.687402	0.536789
Cryl1	-1.0613	-1.09405	-0.859235	-0.702412	-1.12651	-0.917027	-0.803374	-0.881547	1.81652	1.21788	2.14454	1.88931	0.10649	-0.261935	0.498971	0.0336897
Cryz	-1.24511	-1.36102	-0.701365	0.37986	-0.917605	-1.31037	0.53985	-0.913963	1.40961	0.507176	1.9567	1.48195	-0.472731	-0.672694	0.983312	0.336395
Cryzl1	-0.475799	-0.812935	-0.619671	-0.434032	0.0873296	-0.22847	0.364307	0.242097	0.694478	-0.0149031	0.806237	0.278906	0.257153	-0.357631	0.233948	-0.0210158
Csnk2a2	-0.277441	-0.214746	0.0480752	0.166574	-0.170722	-0.232856	0.179879	-0.289453	0.622418	0.307633	0.760917	0.440407	-0.38285	-0.86362	0.0784129	-0.172629
Csrp1	0.627663	0.442694	0.90903	1.0191	0.460135	-0.394819	0.366828	0.4796	-1.02737	-0.950748	-0.864666	-0.449077	-0.305526	-0.346058	-0.0146912	0.0479061
Csrp2	3.28399	2.39953	2.77132	3.88628	2.6649	1.08654	2.81912	2.19129	-4.3251	-4.3251	-4.3251	-4.3251	-4.3251	-0.250462	0.577841	0.195153
Ctbp1	0.272908	-0.146219	0.105555	0.0591488	0.112078	-0.0543423	0.124353	-0.199219	0.260581	0.119405	0.40499	0.190645	-0.417398	-0.559783	-0.159067	-0.113636
Ctdnep1	0.716874	0.693825	1.22729	1.51309	0.432603	0.209862	0.80501	0.787044	-0.917116	-1.21843	-0.750243	-0.993621	-0.726639	-1.54034	-0.430494	0.191286
Ctps1	0.00757867	0.754382	0.528346	1.17843	0.246659	-0.16384	0.505708	-0.279422	0.711833	0.399505	0.937644	0.286517	-0.990887	-1.76024	-0.83159	-1.53063
Ctsb	0.429601	0.477289	0.302994	1.08002	0.00099552	-0.579465	-0.775325	-0.035013	1.13023	0.670735	1.04556	0.805671	-0.894224	-1.57195	-0.989295	-1.09782
Ctsh	-1.29519	-1.40062	-1.40309	-1.12368	0.246659	0.16085	0.219281	0.141445	0.627788	0.00581447	-0.0968281	0.637267	0.764292	0.575613	1.10668	0.833721
Ctss	-0.824637	-1.1485	-0.641638	-0.407315	-0.135804	-0.671533	0.317467	0.0873912	0.810416	0.193387	0.869114	0.514475	-0.141525	0.170647	1.00045	0.00760952
Cutc	-1.73415	-1.78416	-1.39686	-1.1823	-0.814758	-0.235313	-0.170695	-0.319516	1.21477	0.546565	1.20826	0.827343	1.10989	0.350216	1.44513	0.935573
Cux1	1.80777	1.14706	1.941	2.30115	0.723334	0.302323	0.807926	0.610793	-1.01118	-1.61871	-0.682811	-1.33803	-1.17317	-2.60892	-0.508246	-0.700306
Cux1	1.54027	0.437086	1.59479	0.618403	0.914567	0.60765	1.67353	0.587734	-1.3532	-1.3532	-0.00350232	-1.3532	-1.3532	-1.3532	0.14867	-1.3532
Cwf19l1	-0.54484	-0.806753	-0.205943	-0.490178	-0.0382665	0.00567464	0.442858	-0.161926	0.385447	-0.378125	0.437468	0.150274	0.293478	-0.0280876	0.689905	0.249014
Cxcr5	-4.29365	-4.29365	-4.29365	0.51526	0.296894	0.74194	1.46624	2.16978	1.9191	0.758509	1.42508	1.77579	-0.0289487	-0.0596567	-0.0234154	1.92437
Cxxc5	0.720631	0.656356	1.50358	1.04632	0.433704	-0.719534	0.556042	0.9518	-2.2201	-1.15372	-0.345172	-0.763738	-1.08701	-0.797592	1.03729	0.181132
Cyb561a3	0.0706502	0.601414	0.207184	0.58517	0.0427119	0.197212	0.0941513	0.103914	0.392379	-0.0207585	0.365881	-0.244493	-1.13296	-0.8737	-0.330859	-0.0578977
Cyb561d2	-0.65457	-0.59374	-0.841223	-1.4718	-0.0423848	-0.275442	-0.192502	-0.315956	0.550945	0.869621	1.24916	0.156686	0.590149	0.0192793	0.369868	0.581916
Cyb5r3	-1.09792	-1.28156	-0.594812	-0.419635	-0.489273	-0.592071	-0.227474	-0.209192	1.14627	0.825414	1.14881	1.15355	0.0197805	-0.24213	0.564566	0.295672
Cyba	-1.05487	-1.14998	-1.12085	-1.22547	-0.304059	-0.427152	0.307592	-0.30661	1.26876	1.0434	1.3876	1.51924	-0.184172	-0.788888	0.672417	0.363034
Cybb	-1.79655	-1.8072	-0.960835	-0.883443	-0.55108	-0.924335	-0.0735799	-0.311084	1.93722	1.41469	1.86284	1.48597	-0.0704485	-0.565676	0.862963	0.380572
Cyfip1	-3.00677	-2.94609	-1.84653	-1.30706	-0.856718	-1.96466	-0.404371	-0.0992812	2.51053	2.10685	2.60702	2.5425	-0.380849	0.000607211	1.50281	1.54201
Cyp39a1	-0.25438	-0.72038	-1.38222	1.10049	-0.840788	-4.20685	-0.611099	-1.03782	4.27011	3.18209	4.00215	4.07838	-2.45491	-2.20627	-1.15825	-1.76024
Cyp4f3	-1.3837	-2.01308	-1.45723	-1.05197	-0.711034	-0.257821	-0.0495626	0.00503156	0.681498	0.289064	0.861413	0.508581	0.973628	0.490849	1.55097	1.56335
D10Jhu81e	-0.97171	-1.03907	-0.879405	-0.257617	-0.40078	-0.540813	0.0437844	-0.0158829	1.10019	0.435401	0.916781	1.02351	0.229926	-0.726721	0.725655	0.356744
D10Wsu102e	0.705357	-1.30459	1.44936	0.203628	0.393158	0.987377	1.66754	-0.581135	2.58401	1.61435	2.95283	2.28754	-5.16834	-5.16834	1.37866	-4.00142
D11Wsu47e	-0.47083	-0.47083	-0.47083	-0.47083	-0.47083	-0.47083	-0.47083	-0.47083	1.59807	-0.47083	1.87123	2.6515	-0.47083	-0.47083	-0.47083	-0.47083
D8Ertd738e	0.527948	0.418928	-0.256747	1.33118	0.354915	0.754113	0.411475	0.912221	-1.73439	-1.08735	-3.52859	-1.2282	0.765932	0.49481	1.1947	0.669048
Daglb	-3.28698	-3.28698	-1.28528	-1.40735	0.000114218	0.00085612	-0.892478	-0.428283	2.3042	1.88878	2.40692	1.66993	1.11172	0.256367	1.09837	-0.149914
Dars	0.0522963	-0.191304	0.084968	0.543689	-0.25487	-0.252434	-0.109241	-0.28462	0.441415	0.298075	0.434795	0.534229	-0.33994	-0.833021	0.0468177	-0.170854
Dars2	0.339229	0.112437	0.0319521	1.2442	-0.159543	-0.275256	0.538348	0.0574606	1.29046	0.336155	1.47378	1.11499	-1.74798	-3.6404	0.0203032	-0.736126
Dbt	-0.520553	-1.01107	-0.205828	-0.0834005	-0.154401	-0.447816	0.111791	-0.316659	0.90785	0.408074	0.753925	0.952032	-0.264089	-1.01568	0.532335	0.353486
Dcaf11	-1.20402	-1.17463	-0.535423	-0.140851	0.353046	-0.51183	0.0856443	-0.150417	1.01612	0.375811	0.500669	0.837996	-0.155305	-0.454776	0.776205	0.381771
Dcaf13	-1.52601	-1.61098	-0.843492	0.0390303	-0.984737	-0.714586	0.690592	0.118241	1.0675	0.742161	1.98908	1.5357	-0.186222	-1.68676	0.746742	0.623741
Dcakd	1.81284	1.2246	2.94729	2.67702	1.01324	1.40674	1.83719	1.93677	-0.646798	-5.57206	-0.268092	-0.375664	-1.86401	-5.57206	-0.289449	-0.267577
Dcps	-0.975375	-0.823373	-0.664238	-0.435708	-0.438617	-0.127589	-0.37632	-0.0144314	0.858371	0.436094	0.629047	0.812554	0.195125	0.316439	0.327864	0.280158
Dcxr	-0.695209	-1.71136	-1.17602	-0.491062	-0.0530052	-0.8832	-0.434972	-0.996257	1.9284	1.19257	2.1272	1.77484	0.157836	-1.13478	0.234851	0.160183
Ddah2	2.83859	2.70462	3.41326	3.45854	2.14149	2.21739	2.05013	2.25868	-6.79604	-6.79604	-2.45606	-2.83366	-0.269451	-1.01864	-0.531526	-0.381297
Ddb2	-2.0165	-3.14051	-3.14051	-0.366707	-1.11508	-0.190185	-0.102617	0.751752	2.36939	0.590322	2.85252	2.42156	0.223837	-1.26742	0.893168	1.23698
Ddhd1	1.23711	1.25899	2.10225	1.65468	-1.11655	-1.11655	1.62024	-1.11655	-1.11655	-1.11655	-1.11655	-1.11655	-1.11655	-1.11655	1.25784	0.917831
Ddi2	-0.296728	-0.0389642	0.260345	0.500684	-0.193737	-0.0583825	0.199166	0.117737	0.546794	0.255896	0.289333	0.327447	-0.801171	-0.74693	0.0659824	-0.427471
Ddrgk1	0.196312	-0.919007	-1.68676	-0.443227	-1.00512	-0.532563	-0.217562	-0.221671	0.929376	0.899864	1.53296	1.43005	-0.666208	-0.435	0.785068	0.353493
Ddt	-0.226192	-1.05437	-0.911783	-0.128275	-0.157259	-0.1601	-0.918332	-0.370809	1.42382	0.432284	1.3073	1.15975	0.194928	-0.398968	0.0604423	-0.252447
Ddx1	-0.326779	-0.474241	-0.168208	0.0638947	-0.237162	-0.409423	0.110585	-0.157268	0.577292	0.135555	0.722811	0.380438	-0.0473898	-0.370267	0.404411	-0.204248
Ddx18	-0.831461	-0.839767	-0.555849	-0.951247	0.0238308	-0.00522174	0.191807	-0.186815	0.659487	0.4933	0.840586	0.438555	0.0491833	-0.252525	0.729817	0.19632
Ddx19a	-0.0941625	-0.164083	0.0342989	0.177322	-0.0266299	-0.30899	0.0583432	-0.137334	0.736379	0.237499	0.580403	0.434325	-0.445753	-0.654703	-0.227486	-0.199429
Ddx27	-1.00734	-1.52342	-0.948389	-0.0971163	-0.401151	-0.543086	0.304198	0.374967	0.429792	0.341733	0.87125	1.39556	-0.211811	-0.360429	0.704762	0.670483
Ddx51	-2.18202	-1.71403	-1.29384	-0.589665	-0.84527	-0.726996	-0.045335	0.429365	1.12985	0.827792	1.73826	1.42572	0.100947	-0.576818	1.11985	1.20219
Ddx52	-1.28853	-0.980236	-0.686879	-0.25679	-0.278246	-0.208466	0.268563	0.11837	0.524826	0.198379	0.850096	0.940488	0.0172404	-0.550661	0.847223	0.484621
Ddx59	-1.44664	-2.0463	0.0437837	-0.0127488	-0.645686	-0.427535	-0.187865	0.210671	1.12964	1.0172	1.32235	1.08806	-0.270082	-0.307055	0.324712	0.207484
Ddx60	-0.842111	-0.842111	0.467588	-0.842111	-0.842111	-0.842111	1.12967	0.857124	0.775201	1.24846	1.88623	1.21473	-0.842111	-0.842111	-0.842111	-0.842111
Decr1	-0.573049	-1.09618	-0.333928	-1.28998	-1.5082	0.018419	-0.419646	-0.625402	1.74432	1.43915	1.37577	1.53816	0.15325	-0.165562	0.432238	-0.689364
Decr2	-1.16153	-1.16153	-1.16153	-1.16153	-1.16153	-1.16153	-1.16153	-1.16153	2.55913	2.19046	4.06359	2.54784	-1.16153	-1.16153	1.41577	-1.16153
Def6	-1.46314	-1.06672	-1.19083	-0.33333	0.00662315	0.386209	0.135482	-0.12381	0.76026	-0.565775	0.416416	0.568584	0.438373	0.370682	0.914451	0.746516
Dennd1c	-1.13446	-0.966597	-0.967567	-0.477226	-0.199281	0.00778167	0.324654	0.223057	1.04423	0.282415	0.834175	0.761248	-0.0903338	-0.338769	0.537499	0.159168
Dennd2d	-2.75156	-4.68671	-4.68671	-0.0990869	-0.0481567	-1.65899	0.066626	1.15821	3.10424	2.34978	3.16682	3.17968	0.379854	-1.0942	1.01332	0.606875
Dennd5b	0.657223	0.567914	0.762405	0.998675	0.666283	-0.0744918	0.19103	0.036286	-0.539817	-1.18009	-1.38803	-1.28981	0.583684	0.471841	0.305152	-0.768251
Denr	-0.180788	-0.625328	-0.175677	0.140422	-0.0444537	-0.305485	-0.163318	-0.1568	0.638627	0.419684	0.655111	0.440613	-0.285972	-0.242736	0.325261	-0.439162
Derl3	3.57023	-0.780929	2.63116	3.95068	-0.780929	-0.780929	-0.780929	-0.780929	-0.780929	-0.780929	-0.780929	-0.780929	-0.780929	-0.780929	-0.780929	-0.780929
Det1	-2.10265	0.183737	-2.10265	-2.10265	-2.10265	0.709065	-2.10265	1.71345	2.25169	1.66845	3.03797	2.19697	0.26007	0.49267	0.101833	-2.10265
Dffa	-0.849401	-0.810597	-0.920629	-0.31934	-0.234494	-0.196058	-0.42262	0.0218084	0.237089	0.271642	0.634712	0.765349	0.509441	0.00926221	0.699158	0.604678
Dffb	-1.52615	-1.32768	-1.54734	-0.549733	-0.29442	-0.503389	-0.143855	-0.00895394	0.863534	0.299137	0.833483	1.11734	0.374151	0.140259	1.31534	0.95828
Dgat1	-2.75705	-2.75705	-2.75705	-2.75705	-2.75705	-2.75705	0.157894	0.480875	1.86965	0.528452	1.58629	1.85063	2.76166	1.52159	2.70961	3.07567
Dgcr8	0.426598	-0.0691208	-0.105687	0.532594	0.0419984	0.507163	1.36251	0.582752	-0.104481	-0.564147	0.571279	0.0275592	-0.939619	-1.48954	-0.631063	-0.1488
Dgka	-1.7664	-2.92782	-0.424544	-0.252998	0.511188	-0.123261	0.91672	0.777807	-0.583768	-0.532653	0.139835	-0.31383	0.886957	0.388019	1.69785	1.6069
Dguok	-2.20957	-0.9776	-0.932552	-1.2769	-0.757238	-0.166492	0.211929	-0.437324	1.28088	0.855032	1.15622	0.706046	0.685815	0.326449	1.16842	0.366879
Dhdh	-0.523851	-0.839385	-2.53288	-0.149348	-0.338716	0.467737	-0.708627	-0.027649	1.9503	1.25998	2.1181	2.13679	-1.47378	-0.507766	-0.15377	-0.677143
Dhfr	1.49737	1.71639	1.71507	2.01425	0.744141	0.489226	1.4269	1.03226	-0.535036	-1.45127	-0.220886	-0.654523	-1.80996	-2.94823	-1.29127	-1.72443
Dhx15	-0.27181	-0.577606	-0.15985	-0.0561325	-0.10557	-0.186136	0.0720074	-0.0383647	0.342175	0.131584	0.419064	0.30395	-0.0603193	-0.256095	0.3233	0.119804
Dhx33	-0.4396	-2.00542	-1.81559	-1.71327	-1.33126	-1.26647	-0.196307	-0.943421	1.40828	3.0483	2.16285	1.00194	1.69163	-1.45407	2.17578	-0.323349
Diablo	-1.19183	-0.984373	-1.08855	-0.270938	-0.794071	-0.308575	0.477519	0.304151	0.276306	0.362176	1.16284	0.798658	-0.326081	0.0673017	0.887656	0.627815
Diaph2	-3.20924	-1.49447	-1.2533	0.2773	-1.07511	-2.1015	0.867806	-0.342696	0.845769	2.31689	1.57412	1.44072	-0.460702	0.195183	1.35519	1.06404
Dimt1	-1.14399	-1.98262	-0.223136	-0.331282	-0.27703	-0.424529	0.142699	0.347303	1.02411	-0.0606234	0.737505	0.57357	0.5352	-0.106433	0.756177	0.43308
Dis3	-0.469227	-1.00192	-0.26388	-0.251645	-0.372922	-0.500114	0.0533926	-0.206821	0.661503	0.4435	1.2124	0.573481	-0.0363141	-0.418378	0.597748	-0.0207956
Dis3l2	-0.0955255	0.104968	0.296335	0.760761	0.215021	0.0761617	0.572672	0.0358038	0.728003	0.344277	0.779318	0.374956	-0.833399	-2.51113	-0.199471	-0.648746
Dkc1	-0.949082	-0.805747	-0.624723	-0.748022	-0.445044	-0.225578	-0.29401	0.0663834	1.00816	0.912782	1.25756	1.02114	-0.114601	-0.463076	0.252723	0.151137
Dld	3.44296e-05	-0.407586	-0.380184	-0.263602	0.0189434	-0.0533221	0.0722076	-0.343602	0.62203	0.279651	0.314244	0.377355	-0.0772472	-0.337041	0.405956	-0.227835
Dlst	-0.337461	-0.336128	-0.2512	0.283551	-0.188424	-0.662913	-0.103227	-0.00808807	1.0319	0.557078	0.758252	0.679651	-0.492771	-0.82465	0.136699	-0.242268
Dmxl1	0.826601	0.365564	0.398399	0.909282	0.603673	0.547816	0.566612	0.341646	-0.783118	-1.98747	-0.973547	-1.7567	0.190668	-0.505952	0.895983	0.360543
Dnaja3	-0.911419	-1.09332	-0.219316	-0.177606	-0.359646	-0.0340679	0.0923051	-0.26702	0.623015	0.442959	0.775334	0.891795	-0.0881747	-0.356336	0.818163	-0.13667
Dnaja4	-1.31601	-1.31601	-1.31601	2.02753	-1.31601	-1.31601	-1.31601	-1.31601	1.9725	4.4707	3.18458	2.82083	-1.31601	-1.31601	-1.31601	-1.31601
Dnajc11	0.708972	0.213319	0.9745	1.43362	0.17615	0.469706	0.862417	0.680768	-0.58918	-0.993567	-0.256466	-0.418385	-1.13669	-1.88004	-0.0595669	-0.185565
Dnajc13	-0.54791	-0.902442	-0.496699	-0.217307	0.0653252	-0.0724914	0.258795	0.158562	0.373599	-0.210929	0.346841	0.208853	0.191387	-0.196598	0.728701	0.312315
Dnajc30	-1.81716	-1.81716	-1.81716	-1.81716	-1.81716	-1.81716	1.7467	-1.81716	1.59942	2.53838	2.36181	3.54397	-1.81716	-1.81716	2.18784	2.37636
Dnajc9	-0.0510805	0.167863	0.190621	-0.0988033	0.0217112	0.0335733	0.30915	-0.0908495	-0.443099	-0.648039	-0.271461	-0.705024	0.402542	0.233855	0.572173	0.376867
Dnm3	-1.86966	-1.86966	-1.86966	-0.617595	-1.86966	-1.86966	-1.86966	-1.0645	-1.86966	-1.86966	3.31566	1.89951	3.08453	1.31906	3.58724	3.43337
Dnmt1	0.728349	0.260212	0.914015	1.15792	0.192903	-0.127571	0.618399	0.270892	-0.910587	-1.38592	-0.346166	-0.829624	-0.155909	-0.779746	0.261832	0.130999
Dnmt3a	2.76187	1.38666	1.53655	3.12647	1.84129	0.579872	2.091	1.87931	-1.88919	-2.12259	-0.876233	-1.59351	-2.73442	-2.66227	-1.99453	-1.33025
Dnpep	-0.449378	-0.65833	-0.64172	-0.249922	-0.330404	-0.085723	-0.0159798	0.00142998	0.337412	-0.0667261	0.447872	0.300879	0.28482	0.0946351	0.55063	0.480504
Dnph1	2.85089	2.67277	3.28407	3.16327	2.61055	-0.36269	3.10795	1.33868	0.783137	-4.42889	2.12038	0.575426	-4.42889	-4.42889	-4.42889	-4.42889
Dock10	-0.881255	-1.04318	-1.00833	-0.48079	-0.187288	0.0525301	-0.109968	0.116307	0.86961	0.466569	0.522147	0.806577	0.234935	-0.487839	0.648333	0.481644
Dock11	-0.572099	-0.689738	-0.795117	-0.275716	0.266584	0.25306	0.47756	0.579981	-0.281892	-0.581611	-0.203984	-0.351037	0.585964	0.0256803	0.952078	0.610286
Dock2	-0.692989	-1.0581	-0.785404	-0.183044	-0.0408199	-0.141361	0.242017	0.0323313	0.620595	0.05382	0.533027	0.359483	0.183129	-0.0360292	0.629294	0.284051
Dok1	-0.912182	-2.41435	-1.85824	-0.687725	0.0754831	-0.248091	-0.198741	0.202132	1.66631	0.850737	1.2309	1.22128	0.139404	-0.268371	0.649343	0.552111
Dok3	0.765455	0.575219	0.501429	1.19995	-0.227018	-0.199878	0.0917394	-0.0306834	-0.469027	-0.594234	-0.56944	-0.437414	-0.353881	-0.533235	0.203743	0.077269
Dph5	-1.53938	-1.54967	-0.725874	0.184785	-0.596848	-1.21422	0.309291	0.690262	4.20063	3.34962	3.92736	3.76827	-6.49892	-2.10023	0.292226	-2.49729
Dpp3	-0.00858789	-0.0995595	-0.0429971	0.448244	0.165266	-0.063994	0.325019	-0.191543	0.543589	0.0148352	0.452921	0.134852	-0.471612	-0.57123	-0.147886	-0.487315
Dpp4	0.616161	0.702355	1.55911	1.06264	0.0145916	-0.477955	0.563808	0.190603	-0.146099	-0.459402	0.383345	-0.487175	-0.887568	-2.0093	-0.0101403	-0.61498
Dpysl2	-0.0195909	-0.0401303	0.251211	0.438312	0.263657	0.216713	0.454136	0.0519907	-0.220084	-0.752713	-0.349676	-0.550914	-0.00437747	-0.0818732	0.381233	-0.0378934
Drap1	-0.642141	-0.555256	-0.68273	-0.267861	-0.106729	-0.4773	-0.0824471	-0.0145517	0.684854	0.107475	0.687752	0.0249287	0.368374	-0.342841	0.725225	0.573247
DSCC1	3.85115	2.33215	0.679735	3.57891	1.90413	1.72323	1.96946	-0.352591	-1.96077	-1.96077	-1.96077	-1.96077	-1.96077	-1.96077	-1.96077	-1.96077
Dsn1	3.37798	1.97702	3.46051	4.79156	-1.64319	-1.64319	2.24235	0.582507	-1.64319	-1.64319	-1.64319	-1.64319	-1.64319	-1.64319	-1.64319	-1.64319
Dtd1	-1.95541	-1.26297	-1.90987	-0.791825	-0.611884	-0.827538	-0.425264	-0.483006	1.91075	1.61684	1.55202	1.21625	0.620091	0.385011	0.996112	-0.0293091
Dtx1	-1.15382	-1.15382	-1.15382	-1.15382	-1.15382	-1.15382	-1.15382	-1.15382	3.6086	2.75929	3.86193	3.61607	-1.15382	-1.15382	-1.15382	-1.15382
Dusp10	2.46302	4.30974	1.76473	2.36811	-0.9088	-0.9088	-0.9088	-0.9088	-0.9088	-0.9088	-0.9088	-0.9088	-0.9088	-0.9088	-0.9088	-0.9088
Dusp16	-1.34	-1.34	-1.34	-1.34	-1.34	-1.34	-1.34	-1.34	2.37565	4.15108	2.49345	3.78516	1.93462	-1.34	-1.34	-1.34
Dusp19	-0.717071	-0.717071	-0.717071	-0.717071	-0.717071	-0.717071	-0.717071	-0.717071	2.54152	-0.717071	4.27904	2.50136	-0.717071	-0.717071	-0.717071	-0.717071
Dusp3	1.33982	0.238726	0.96398	1.2328	1.26247	0.569524	0.996222	1.28944	-6.29978	-6.29978	-2.00284	-1.38389	1.86492	1.20314	2.4406	2.58464
Dut	1.71328	1.36648	2.13277	2.48542	-0.263663	-0.493784	0.844891	0.209265	0.614237	-0.174424	-0.158697	0.653622	-2.37059	-2.91625	-2.45409	-1.18847
Dyrk1b	-0.552515	3.21586	1.66785	2.29899	-0.552515	-0.552515	-0.552515	-0.552515	-0.552515	-0.552515	-0.552515	-0.552515	-0.552515	-0.552515	-0.552515	-0.552515
Ears2	-4.15945	-4.15945	-4.15945	-1.03501	0.288378	-0.122596	0.588272	0.992286	2.13674	2.16593	2.60626	2.55341	0.943577	-2.10833	1.87166	1.59777
Echdc1	-2.65988	-1.23639	-0.227566	0.154413	-1.60729	-1.44351	1.26795	-0.650846	1.62454	1.32524	2.80074	2.50414	-1.58085	-1.55296	0.942686	0.339583
Echdc3	-0.790267	-0.790267	-0.790267	-0.790267	-0.790267	-0.790267	-0.790267	-0.790267	4.49912	-0.790267	3.11003	2.66432	-0.790267	-0.790267	-0.790267	-0.790267
Eci1	-0.61397	-0.968251	-1.27894	-0.83223	-0.207025	-0.297871	-0.293444	-0.0784298	0.830835	0.835975	0.333913	0.727432	0.384844	0.20855	0.807327	0.441283
Eci2	-0.246625	-0.435697	0.0364952	0.205766	-0.14169	-0.497315	0.100681	0.461848	1.12649	0.272293	0.786949	0.850692	-1.06239	-1.23332	0.0349417	-0.259129
Ecm29	0.144321	0.081605	0.576556	0.936101	-0.283287	-0.376883	0.293096	0.475119	0.546938	-0.0117932	0.422367	0.609884	-1.05194	-1.50718	-0.510983	-0.34392
Edem3	2.0874	0.974453	2.62252	2.63165	-0.0205941	0.440602	0.736997	1.06908	-2.46872	-2.46872	-0.707093	-0.476294	-0.223253	-2.46872	-0.625232	-1.10407
Eef1g	-0.246807	-0.178501	0.0834367	0.219032	0.016436	0.0611836	0.0959854	-0.387955	0.541047	0.0777237	0.547503	0.427556	-0.143141	-0.61145	-0.0492015	-0.452845
Eef2k	2.15939	1.52454	2.00745	2.8908	1.46751	-0.489365	0.847841	1.74485	-1.54702	-1.51723	-0.63612	-0.70199	-1.36011	-3.3137	-3.3137	0.236856
Ehbp1l1	1.4176	1.83505	1.44698	1.73678	0.42801	-0.529615	-0.156601	-0.591148	-0.410928	-1.84748	0.524	-0.851006	-0.475669	-1.64336	-0.17875	-0.703867
Ehd4	1.02933	0.964273	1.15559	1.52827	0.41985	0.348077	1.00149	0.777026	-1.39438	-2.33625	-1.36854	-1.52714	-0.554272	-0.629021	0.428895	0.156812
Eif2a	0.5897	0.0560386	1.1939	1.32681	-0.146426	0.0947533	0.552415	0.249656	-0.358426	-1.01106	-0.065545	-0.115651	-0.989441	-1.37061	-0.0771687	0.071057
Eif2s2	0.0413123	-0.0493022	0.00478384	0.226967	0.0549333	0.0313877	0.10663	-0.18993	0.448418	0.0472034	0.284636	0.304988	-0.550318	-0.625474	0.02088	-0.157116
Eif3f	-0.569159	-0.428382	-0.386176	0.166232	0.0958056	0.0227753	-0.329846	-0.00323895	0.505688	-0.0566569	0.977866	0.625663	-0.263591	-0.408452	0.0810011	-0.0295292
Eif4a1	-0.0115107	-0.254336	-0.0356462	0.171701	0.0402481	-0.121752	0.203992	-0.120577	0.48984	-0.00154465	0.435952	0.226884	-0.269878	-0.510868	-0.0347692	-0.207735
Eif4a2	-1.0899	-1.13214	-0.775818	-0.96747	-0.021907	0.0160147	-0.392742	-0.437982	0.613408	0.621916	0.760646	0.39755	0.733575	0.331323	0.738726	0.604804
Eif5	-0.416431	-0.152334	0.0129268	-0.210102	-0.0158444	-0.087768	-0.0037769	-0.586549	0.803655	0.220492	0.219986	0.496279	-0.0981556	-0.217553	0.123881	-0.0887071
Eif5a	0.117486	0.0293558	-0.0476988	0.130255	0.0136729	0.130284	0.0557523	-0.159979	0.459803	0.28079	0.546682	0.232375	-0.344867	-0.619033	-0.396818	-0.428061
Elac2	-0.753949	-1.13505	-0.242186	0.0635961	-0.0433157	-0.353251	0.0185606	0.229205	1.1331	0.480329	1.15783	0.623528	-0.368048	-1.09188	0.45173	-0.170191
Ell3	-0.521006	-0.720358	-0.575887	0.435169	0.151965	-0.699584	0.054596	0.107838	2.33578	1.40479	2.4533	2.37915	-1.58641	-5.15583	-0.210749	0.147225
Elmo1	-0.437083	-0.79856	-0.645973	-0.434106	0.00529124	0.165649	-0.114804	-0.149512	0.400062	0.248723	0.364637	0.303748	0.350299	-0.0656889	0.378616	0.428701
Elmo3	-1.25573	-1.25573	-1.25573	-1.25573	-1.25573	2.41562	-1.25573	-1.25573	1.96007	1.04021	2.33851	2.24719	-1.25573	-1.25573	0.115535	1.18443
Elmod2	1.50527	1.11286	1.02393	1.19842	1.59052	0.970141	1.90805	0.725232	-0.227674	-0.826863	-0.164045	-1.44425	-1.81028	-4.57842	-0.529926	-0.452966
Elmsan1	-0.788885	-1.05142	-0.604158	-0.100576	-0.00349012	-0.0409011	0.307965	0.419579	0.271222	-0.558535	0.487848	0.0620461	0.183169	-0.0434496	0.786688	0.6729
Emc1	0.199146	0.323634	0.672719	0.687147	0.237164	0.0157467	0.913638	0.546807	-0.0288149	-0.515834	0.191634	-0.143085	-1.04781	-1.25731	-0.330577	-0.464202
Emc2	0.682857	0.0789213	0.480152	0.624864	0.249455	0.08841	0.414415	0.463535	0.0200337	-0.457872	0.174088	0.133886	-0.716518	-1.31634	-0.389056	-0.530836
Emg1	-0.256781	-0.63427	-0.484651	-0.273707	-0.0736256	0.131306	0.190598	0.00793043	0.535146	-0.114868	0.66175	0.201389	0.145241	-0.372669	0.377453	-0.0402427
Eml2	-1.5045	-1.5552	-1.2986	-0.691344	-0.473177	-0.476773	-0.47561	-0.0130553	1.47955	0.750598	1.28682	1.01063	0.557399	-0.186257	0.901209	0.688304
Eml4	-0.692458	-0.985381	-0.976874	-0.213991	0.18688	0.478922	0.551128	-0.064552	0.113918	-0.803528	0.230246	-0.0778409	0.536742	0.111678	0.959509	0.645602
Endod1	0.997846	-0.128765	0.194	1.20952	-0.100899	-0.675082	0.131606	0.16116	2.08946	0.756303	2.04988	1.74084	-2.02366	-3.98539	-1.15756	-1.25926
Endog	-1.2262	-1.79827	-1.79969	-0.786512	-0.894124	-0.870232	-0.150607	0.0647613	1.89738	1.19313	1.58609	1.30928	0.431219	-0.737193	1.34615	0.434817
Engase	-1.35169	-1.33494	-1.08326	-0.499854	-0.151323	-0.0215604	0.0961282	-0.407452	0.805432	0.844242	1.33881	0.818484	-0.175096	-0.195759	0.774534	0.543308
Eno1	-0.476364	-0.41121	-0.673111	-0.341226	-0.52707	-0.289681	-0.208041	-0.308321	0.807509	0.28027	0.621012	0.475441	0.063948	0.351338	0.398415	0.23709
Enoph1	-0.966331	-0.397122	-0.352887	-0.170675	-0.514652	-0.781915	0.389733	-0.224283	0.918147	0.861178	1.0194	0.721238	-0.826922	0.0232422	0.665774	-0.363923
Entpd1	1.9791	-0.550193	2.3484	2.25405	-0.493595	-3.56767	-0.301796	-0.762176	1.53796	1.2572	1.42761	1.06633	-3.56767	-1.73327	0.17369	-1.06798
Eogt	-1.96014	-1.96014	-1.96014	-1.96014	-1.96014	-1.96014	1.2118	0.648452	2.28026	0.318434	1.67998	2.36154	-0.194733	0.456906	2.28601	0.712218
Epb41	-1.04383	-1.602	-0.540367	-0.491891	-0.180722	-0.346613	0.0596559	0.0602344	0.0138939	-0.869444	0.367779	0.292412	0.896881	0.353714	1.48305	1.54724
Epb41l2	0.400384	0.235754	0.216784	0.685777	0.277236	0.194815	0.196012	0.0896448	-0.236878	-0.222045	-0.295576	-0.360656	-0.529473	-0.555308	0.01123	-0.1077
Ephx1	-1.53846	-1.34793	-0.82996	-0.83778	-0.055707	-0.131564	0.0519087	0.108923	0.733769	0.501854	0.777739	0.45587	0.503659	0.301264	0.877844	0.428575
Ephx2	-0.431204	-0.431204	-0.431204	-0.431204	-0.431204	-0.431204	-0.431204	-0.431204	1.78936	-0.431204	1.66668	2.1496	-0.431204	-0.431204	-0.431204	-0.431204
Epn1	-0.422171	-0.42855	-0.0957603	-0.260788	0.142908	-0.0704661	-0.369908	-0.867025	0.750834	0.276891	0.641308	0.253666	0.155097	-0.108639	0.566381	-0.163777
Eps15	-0.377104	-0.782694	-0.089698	0.0751079	-0.24798	-0.36859	0.158673	-0.158371	0.963694	0.50212	0.870275	1.06884	-0.391339	-0.928888	-0.126836	-0.167215
Eps8	3.42808	2.51858	3.42095	4.12514	0.213596	-1.67567	0.136969	0.777209	-1.67567	-1.67567	-1.67567	-1.67567	-1.67567	-1.67567	-1.67567	-1.21513
Erap1	0.125706	-0.0346752	-0.0321541	0.250993	0.112677	0.0313609	0.319147	0.124174	0.514634	-0.167171	0.553515	0.287844	-0.47702	-1.06893	0.0150447	-0.555146
Ercc2	-0.918523	-1.00931	-0.382458	-0.0713024	-0.230219	-0.343288	0.265533	-0.0955054	0.722864	0.419777	0.978508	0.754186	-0.187813	-0.654902	0.475436	0.277021
Ercc6l	1.94892	1.09502	2.69983	3.13598	1.19215	1.0708	1.74101	0.530236	0.615473	-2.49067	-2.49067	-0.930654	-0.645401	-2.49067	-2.49067	-2.49067
Ergic1	1.0937	-0.296419	0.769627	0.411165	-0.521211	-1.07658	0.245475	-0.771934	1.03305	0.40696	1.48124	1.03273	-1.19563	-1.56471	0.13611	-1.18358
Esd	-0.508901	-0.629964	-0.425816	0.174707	0.0446372	-0.0887447	0.126693	-0.407439	0.688232	0.296726	0.867732	0.151811	-0.154098	-0.0530587	0.148479	-0.230996
Etf1	-0.162812	-0.0443482	0.660803	0.0995095	0.166666	-0.0511313	0.121969	-0.215942	0.586081	0.154775	0.54047	0.200988	-0.461764	-0.747928	-0.0842906	-0.763046
Etfa	-0.309995	-0.288089	0.23957	0.205769	-0.274128	-0.429461	0.181863	-0.168418	0.704821	0.474846	0.769715	0.969384	-0.764837	-0.80055	-0.0948935	-0.415597
Etfb	-0.322178	-0.205029	-0.0529955	0.277017	-0.191497	-0.33406	0.0320173	0.0433647	0.71036	0.347097	0.665377	0.523217	-0.462518	-0.730792	-0.132163	-0.167219
Etv6	-0.173197	-0.749157	-0.281692	0.845973	-0.08845	-1.20854	0.632236	-0.495478	1.32216	1.26043	1.87131	0.724317	-0.884555	-1.04546	-0.773084	-0.956801
Evl	-1.04107	-0.712358	-0.879465	-0.329978	-0.173024	-0.10162	0.280691	0.228442	0.325399	-0.0053087	0.578289	0.467086	0.161995	0.0347764	0.513318	0.652828
Exoc6b	-0.732886	-0.732886	-0.732886	-0.732886	-0.732886	-0.732886	-0.732886	-0.732886	1.88313	1.25161	0.745612	1.69667	-0.732886	-0.732886	0.719184	1.03265
Exog	-0.45332	-0.297586	-0.171555	-0.674069	0.0884964	0.185026	0.0234595	-0.0732508	0.679228	0.55068	0.447205	0.738979	0.0228626	-0.807264	0.158544	-0.417435
Exosc1	-0.859386	-1.03805	-0.679017	-0.307489	-0.231018	-0.197286	-0.0846531	0.0762026	0.665928	0.172172	0.882885	0.685091	0.114106	-0.432948	0.397638	0.835825
Exosc10	-1.34573	-1.32986	-0.688577	-0.719994	-0.127932	-0.374229	0.196165	-0.161809	0.642846	0.355458	1.25149	0.78831	0.155063	-0.120196	1.00424	0.474746
Exosc2	-1.21153	-0.779487	-0.715626	-0.619634	-0.720477	-0.367874	-0.115367	-0.337226	0.969108	0.469379	0.96618	0.823289	-0.0900052	-0.167619	0.771514	1.12537
Exosc3	-0.774412	-0.792313	-0.672003	-0.933331	-0.36583	-0.373802	0.318569	-0.442144	0.848276	0.354233	0.864433	0.734511	0.090675	0.203541	0.910832	0.0287647
Exosc4	-1.02053	-1.34477	-1.02655	0.089537	-0.47468	-0.632739	-1.82577	0.355708	0.892461	0.715804	1.41524	1.23025	-0.106767	0.442405	1.07518	0.215212
Exosc5	-0.757721	-1.45555	-0.684977	-0.989957	-0.0431653	-0.82306	-0.530665	-0.164271	0.754539	0.61401	1.37468	0.769879	0.557421	0.0484898	0.691713	0.638634
Exosc6	-0.758602	-1.01765	-0.650207	-0.458094	-0.266163	-0.681349	-0.270929	0.268673	0.678833	0.430043	1.15462	0.658846	0.175122	-0.200303	0.27889	0.658272
Exosc7	-0.74095	-1.4909	-0.290687	-0.553239	-0.520377	-0.491176	-0.131915	-0.226564	0.764963	0.555916	0.95001	0.369812	0.493788	-0.10497	0.828054	0.588238
Exosc8	-0.691294	-1.89528	-0.627709	-0.279133	-0.0946647	-0.90587	-0.408017	0.0894477	0.846925	0.35734	1.16994	0.940126	-0.0687079	-0.158583	0.992201	0.733274
Exosc9	-0.865269	-1.67583	-0.75537	-0.296521	-0.275589	-0.587776	-0.141431	-0.0948039	0.891528	0.381755	1.00308	1.0049	0.261171	-0.0066612	0.643475	0.513337
Ezh2	1.84931	1.26316	2.95385	2.7403	1.07023	0.667125	2.05943	1.74175	-1.19708	-4.80699	0.01998	0.0623085	-2.19484	-4.80699	-0.856218	-0.56533
Fahd2	-0.0561374	-0.315086	-0.397689	-0.0477329	0.244225	-0.482192	-0.838624	-0.384709	1.54153	0.66759	1.1252	0.921484	-0.446466	-1.08695	-0.113476	-0.330959
Fam101b	-1.87628	-1.87628	-1.87628	-1.87628	-1.87628	-1.87628	-1.87628	3.93361	-1.87628	-1.87628	-1.87628	-1.87628	3.30481	3.52637	4.86744	5.0069
Fam105a	-3.19838	-3.19838	-3.19838	-3.19838	-3.19838	0.703847	0.849931	1.17101	1.70549	1.9479	2.65454	2.32143	0.347374	0.722214	1.91391	1.65427
Fam107b	0.0733995	0.413011	0.330592	0.42242	0.185372	0.398218	-0.0100012	0.20915	-0.805531	-0.915394	-0.733769	-0.928394	0.47164	0.166152	0.584429	0.138705
Fam118a	-0.777875	-2.1587	-2.1587	-2.1587	0.288192	-2.1587	0.738846	0.343942	2.44556	2.07191	2.80362	2.01452	-2.1587	-2.1587	1.69976	1.32373
Fam135a	-0.701612	-0.701612	-0.701612	-0.701612	-0.701612	-0.701612	0.758921	-0.701612	3.00878	1.15368	1.73814	1.05821	-0.701612	-0.701612	-0.701612	-0.701612
Fam162a	-0.708535	-0.767947	-1.31102	-0.16205	0.160819	-0.343673	-0.426924	-0.291588	1.43388	0.850856	1.35655	1.06763	-0.561695	-1.27114	0.650593	0.324239
Fam175b	-0.583485	-0.47314	-0.573633	0.0162731	-0.0672809	-0.377076	-0.128984	-0.0999701	0.461918	0.274668	0.357387	0.29352	0.366567	-0.339612	0.360102	0.512745
Fam21	-0.672162	-0.75884	-0.600707	-0.0839637	-0.0981542	-0.131054	-0.00416033	-0.216752	0.768974	0.144462	0.55126	0.287072	0.0385773	-0.140612	0.802941	0.113118
Fam213a	-1.86947	-1.56289	-2.40806	-0.866008	-0.584261	-0.775013	-0.160416	0.45697	1.45585	1.12602	1.40721	1.62274	0.560823	-0.425958	1.03492	0.987543
Fam26f	-0.890863	-2.61648	-2.61648	-1.5884	0.240112	0.502709	-0.891591	-0.886623	1.97812	1.97925	2.1084	2.02402	-0.418787	1.14792	0.286808	-0.358141
Fam32a	0.451905	0.581469	-0.386454	0.682536	-0.803579	0.331546	0.788853	0.591419	-1.36937	-1.4788	-0.895267	-0.486989	0.0824917	-0.103618	0.591531	1.42234
Fam3c	0.818829	0.106414	0.615741	0.833248	0.506948	-0.244561	0.527751	0.597607	-0.830533	-1.30717	-1.34048	0.000991461	-0.028802	-0.427498	0.259411	-0.0878928
Fam45a	-0.534179	-0.993917	-0.795862	-0.819667	0.35347	0.302627	0.0518356	-1.26056	1.24244	0.381486	0.410963	0.0992384	0.306341	0.171788	0.805296	0.278704
Fam49a	-1.9891	-0.962047	-0.636582	-0.383701	-1.35275	-1.04741	-0.705161	-0.38703	2.38622	1.73534	2.29083	2.08289	-0.236481	-0.821559	0.33254	-0.305994
Fam49b	-0.592279	-0.710283	-0.225458	-0.155436	-0.386762	-0.236799	0.163001	0.178428	0.484292	0.293255	0.397135	0.585656	-0.144412	-0.0495584	0.280247	0.118974
Fam65b	-0.233478	-0.42771	-0.438145	0.225695	0.531433	0.31866	0.769482	1.0135	-1.3336	-1.86921	-1.42095	-1.19395	0.815616	0.795214	1.28645	1.16099
Fam76b	0.119815	0.0708559	0.477416	0.707737	0.371725	-0.136521	0.275373	0.668764	-0.839721	-0.91689	-0.649426	-0.48634	-0.356923	-0.526325	0.325109	0.895352
Fam98b	-0.214404	-0.529591	-0.124419	0.0399444	-0.226686	-0.29624	-0.0737301	-0.24144	0.547461	0.228156	0.648921	0.493919	-0.133885	-0.24819	0.170695	-0.0405108
Fars2	0.945055	-0.277871	0.373686	0.0856174	1.12806	0.466621	1.00551	1.21976	2.46117	1.05322	0.409507	2.90171	-2.94301	-2.94301	-2.94301	-2.94301
Farsb	-0.303137	-0.347317	-0.252126	0.112111	-0.0162483	0.0375035	0.191045	-0.0485692	0.442465	0.0673571	0.37849	0.345314	-0.1454	-0.456204	-0.0988052	0.0935219
Fau	5.08618	-1.06663	4.45484	4.32513	-1.06663	-1.06663	-1.06663	-1.06663	-1.06663	-1.06663	-1.06663	-1.06663	-1.06663	-1.06663	-1.06663	-1.06663
Fbl	-0.875497	-1.02416	-0.729139	-0.41804	-0.459334	-0.430934	0.0812338	-0.126887	0.670588	0.336049	1.15703	0.538516	0.16198	-0.213964	0.71525	0.617309
Fbxl12	2.47472	2.25607	5.0125	4.03919	-1.14854	-1.14854	-1.14854	-1.14854	-1.14854	-1.14854	-1.14854	-1.14854	-1.14854	-1.14854	-1.14854	-1.14854
Fbxo22	0.19065	-0.0350758	0.0913632	0.736799	0.0715689	-0.113191	0.142829	0.0297104	0.606463	-0.0362746	0.314041	0.315443	-0.736348	-1.09886	0.0220854	-0.501204
Fbxo4	-1.5065	-3.26016	-2.31855	-0.738325	-0.348411	-0.349321	-0.200063	-0.335015	1.32248	1.05171	1.63639	1.72961	0.687372	0.299081	1.51012	0.81959
Fbxw11	0.877046	-0.00499176	0.745552	1.43182	0.477364	-0.389236	0.879576	0.589852	-0.231439	-1.85278	-0.756599	-1.24476	-0.107263	-1.08933	0.281904	0.393289
Fcer2	-3.4111	-5.82609	-5.82609	-1.68618	3.79391	3.7169	4.14447	4.31089	-5.82609	-5.82609	-2.92809	-2.19352	4.54854	3.64506	4.29133	5.07213
Fcgrt	-3.3406	-3.3406	-3.3406	-3.3406	1.97982	1.65631	2.04106	2.62926	-3.3406	-0.873571	-3.3406	-0.36939	3.59314	2.50329	3.17381	3.70987
Fchsd2	-1.19706	-1.29932	-0.857862	-0.193752	0.756601	0.775125	0.824953	0.758572	-0.922758	-1.52125	-0.84065	-1.08987	1.22496	0.403493	1.42317	1.75564
Fcrl1	-1.64495	-2.05337	-1.32931	-1.04336	0.478997	0.461938	0.707858	-0.289489	0.848778	0.579123	0.705884	0.875834	0.526708	-0.126498	1.24903	0.0528209
Fcrl5	-2.19184	-2.19184	-2.19184	-2.19184	-2.19184	-2.19184	-2.19184	-2.19184	6.20857	5.67851	6.20088	6.22687	-2.19184	-2.19184	-2.19184	-0.204604
Fcrla	1.1576	1.01941	0.89697	1.23514	0.601589	-0.116209	0.605138	0.3599	-0.891147	-1.31749	-0.820911	-0.813108	-0.542855	-1.25877	0.0377428	-0.152998
Fdps	-1.58649	-0.74972	-0.395173	-0.258763	-0.48901	0.186792	0.456644	0.383835	0.21508	-0.230538	-0.0111226	-0.623205	0.89641	0.4038	0.941431	0.860033
Ffar2	-0.981229	-0.981229	-0.981229	-0.981229	-0.981229	-0.981229	-0.981229	-0.981229	2.76386	3.27382	2.35337	3.3837	-0.981229	-0.981229	-0.981229	-0.981229
Fgd2	-0.581922	-0.931641	-0.113016	0.11192	0.10056	-0.0708608	0.129835	0.1414	0.975093	0.629026	1.19332	1.11282	-0.774013	-1.02533	-0.504337	-0.392859
Fgd3	0.208113	-0.17685	0.555429	0.536618	0.0813195	0.0438549	0.317873	0.270476	-0.692564	-0.951889	-0.363492	-0.46863	0.231654	-0.38347	0.384396	0.407161
Fgfr1op	0.0289698	0.277329	0.939056	0.317638	0.357089	0.182503	0.519333	0.72653	-0.667285	-1.26763	-0.842532	-0.273511	-0.866828	-0.373221	0.305626	0.636934
Fgr	-0.0853739	-5.1047	-5.1047	-1.78733	0.354098	-0.293163	1.21062	0.41539	1.81653	0.553911	2.07035	1.82288	1.01253	-0.299623	2.08754	1.33103
Fhit	0.644564	-0.0746488	0.404561	0.472113	-0.129292	-0.170341	1.51603	0.0180487	0.674992	0.442544	2.1086	1.27469	-1.51612	-2.14858	-1.35895	-2.15822
Fhl3	-2.37952	-3.59707	-1.81354	-1.30284	0.376321	0.492711	1.12959	0.706396	0.693665	-0.868813	0.613705	-0.92877	1.80836	1.01176	2.23414	1.8239
Fkbp15	-0.357906	-0.393346	-0.474625	0.0547854	-0.0929709	-0.166409	-0.0168323	0.0309014	0.783774	0.230033	0.56206	0.545329	-0.242135	-0.799488	0.413849	-0.0770172
Fkbp3	-0.396028	-0.303283	-0.401343	-0.150839	-0.331953	-0.290383	0.120179	-0.604632	0.494565	0.189229	0.690927	0.188471	0.227893	0.0205043	0.583989	-0.0372953
Fkbp4	0.183924	0.11001	0.307441	0.536782	0.0785266	0.183572	0.303692	-0.0454076	0.0454293	-0.413172	0.169338	-0.209318	-0.361873	-0.523053	0.045107	-0.410996
Fkbp5	-0.0799321	-0.545058	-0.301724	-0.340859	-0.530212	-0.15289	-0.25185	-0.196602	0.989478	0.268462	0.698621	0.2927	0.206371	-0.476594	0.330248	0.0898405
Fkbp8	0.882817	0.721859	0.952824	1.5066	0.511311	-0.21162	1.09481	0.836852	-0.330678	-1.12224	-0.498837	0.225735	-1.87871	-1.83221	-0.401781	-0.456733
Fli1	-0.333353	-0.296579	0.170022	0.334376	0.441912	0.26694	0.893335	0.296307	-0.91278	-1.27902	-0.333751	-0.49823	0.187654	-0.0621856	0.888047	0.237308
Flna	-0.0456387	-0.267256	0.112277	0.309298	0.926002	0.867906	1.0515	0.860806	-2.03176	-2.43058	-1.93393	-2.23808	1.20816	0.944589	1.39819	1.26851
Flnb	0.210559	-1.42884	1.06388	1.00051	0.650578	0.872276	1.5931	1.14624	-2.1055	-4.49981	-2.70518	-2.44368	1.5054	1.01352	2.38607	1.74089
Fmnl1	0.0203605	-0.308736	0.281399	0.0850057	0.29731	0.0382302	0.149347	0.182323	-0.442032	-0.744659	-0.40146	-0.442362	0.299224	0.051415	0.571163	0.363471
Fmr1	1.17858	0.59885	0.939576	1.41489	0.414809	0.496794	0.995633	0.538295	-0.990619	-2.22703	-0.59192	-1.11424	-0.396805	-1.30723	0.112615	-0.0621988
Fnbp1	-0.860257	-1.05704	-0.514996	-0.588547	-0.104525	0.213604	0.302724	-0.246821	0.887424	0.456857	0.655677	0.559394	0.119724	-0.450092	0.614637	0.0122334
Focad	0.487812	-1.15464	1.01754	1.10147	-1.15464	-1.15464	-0.646281	-1.15464	2.00782	0.844412	1.77032	1.15491	-1.15464	-1.15464	-1.15464	0.344447
Fpgt	-0.885261	-0.885261	-0.885261	-0.885261	-0.885261	-0.885261	-0.885261	-0.885261	1.50622	2.58446	2.24224	1.90666	-0.885261	-0.885261	-0.885261	1.49829
Fryl	0.907993	1.02892	1.40378	2.20814	0.42171	-0.310277	0.868931	0.442181	-0.373743	-2.06153	-0.674892	-1.09773	-0.82712	-1.9877	-0.123778	0.175114
Fth1	0.269289	0.381229	0.637742	0.0176024	0.12	0.176413	0.641086	-0.431078	0.112919	0.102859	0.368038	-0.0584697	-0.509432	-0.693515	-0.18995	-0.944735
Ftl1	0.69927	0.42188	1.64689	1.02358	0.0633331	-0.124168	0.590018	0.00648266	-0.297062	-0.394733	0.234458	0.00115495	-0.981966	-1.01654	-0.662108	-1.21049
Ftsj2	-0.701741	-0.701741	-0.701741	-0.701741	-0.701741	-0.701741	-0.701741	-0.701741	2.89885	-0.701741	3.5065	2.71729	-0.701741	-0.701741	-0.701741	-0.701741
Fubp3	0.900668	-0.352056	0.493309	1.17498	-0.0419604	-0.00217317	0.0194563	-0.242791	1.18605	0.280419	1.15207	0.842716	-1.91996	-1.96713	-0.63915	-0.884441
Fuca1	-0.258435	-0.660186	0.910633	0.415144	-1.14536	-0.342524	0.230331	-0.680436	1.45085	0.530488	0.784784	1.20238	0.0137096	-1.26724	-0.120602	-1.06353
Fuk	-0.346382	-2.15895	-3.20607	-0.085628	-0.773298	-1.62679	0.214502	0.298957	2.29667	1.33809	2.53473	1.54265	-0.651203	-1.67147	1.37652	0.917678
G6pdx	-0.489462	-0.341518	-0.568116	-0.146536	-0.214572	-0.00880862	0.0620256	-0.0952224	0.628855	-0.195758	0.748584	0.52366	-0.153209	-0.304323	0.400271	0.154128
Galk1	0.660511	0.466754	0.523624	0.813641	0.267868	0.159853	0.360007	0.160015	0.0618219	-0.039267	0.37331	-0.165461	-0.875679	-1.46115	-0.48767	-0.818183
Galk2	-1.47048	-1.56058	-0.408673	-0.329862	-0.815927	-0.706108	-0.070066	-0.703542	1.1395	0.780802	1.51135	1.09738	0.424807	-0.322774	0.985018	0.449153
Galm	-1.60816	-1.60816	-1.60816	-1.60816	-1.60816	-1.60816	-1.60816	-1.60816	4.63213	4.50228	5.32747	4.83601	-1.60816	-1.60816	-1.60816	-1.60816
Ganc	-2.55491	-1.9292	-1.6584	-1.51314	-0.862119	-0.755483	-0.557686	-0.236718	2.03947	1.78519	2.09028	1.9459	0.267909	0.124489	1.08627	0.728137
Gapdh	-0.213955	-0.221356	-0.486446	-0.0559523	0.0507128	-0.00628555	-0.00464556	-0.560166	0.684846	0.421439	0.41266	0.429456	-0.0148881	-0.00586767	-0.0551495	-0.374402
Gar1	-0.676166	-0.778534	-1.05051	-0.581714	-0.249801	-0.435374	-0.129664	-0.0752707	1.22375	0.839515	0.998429	1.18102	-0.000777989	-0.687605	0.200436	0.222254
Gas7	5.0111	5.27768	3.67868	5.46618	2.24598	-2.8376	2.45989	1.39886	-2.8376	-2.8376	-2.8376	-2.8376	-2.8376	-2.8376	-2.8376	-2.8376
Gbas	-0.158052	-0.96622	-0.372967	0.166767	-0.199752	-0.409872	-0.29147	-0.821005	0.781922	0.15747	0.955529	0.90229	0.0935302	-0.56907	0.431577	0.299323
Gbp2	-1.2177	-1.1987	-1.98345	-0.41031	-0.729313	-0.388451	0.699757	0.109058	1.41329	1.10915	1.52381	1.28158	0.0224017	-0.557023	0.483776	-0.157869
Gbp4	-0.860274	-0.987233	-0.968065	-0.410607	0.0104694	-0.311601	-0.0921918	-0.281529	1.2844	0.729181	1.5701	0.970775	-0.224669	-0.764743	0.45744	-0.121452
Gbp5	-0.975753	-1.60931	-0.773174	-2.13471	-0.290399	-0.723181	0.408889	0.152556	1.64854	1.0702	1.81657	1.57045	-0.090433	-0.717458	0.566418	0.0807902
Gbp7	-1.41251	-2.0648	0.11187	0.163655	-0.918536	-1.05415	0.686804	0.104785	1.18242	1.26878	2.00084	1.61262	-0.71081	-1.30491	0.78649	-0.452547
Gca	-1.23078	-1.23078	-1.23078	-1.23078	-1.23078	-1.23078	-1.23078	-1.23078	2.99229	3.18597	4.47551	4.11558	-1.23078	-1.23078	-1.23078	-1.23078
Gcat	1.30662	2.09113	1.82859	2.80393	0.613445	0.403341	1.11347	0.882765	-2.72964	1.03583	2.57977	-1.01066	-2.72964	-2.72964	-2.72964	-2.72964
Gcdh	-0.626298	-0.88344	0.455352	-0.216184	-0.88794	-0.35685	0.199615	0.111841	1.08223	0.334413	1.18422	1.54956	-1.24413	-0.961951	0.318187	-0.058629
Gclc	0.84567	0.714182	1.29859	1.42534	0.497322	0.0463608	0.983505	0.35118	-0.386111	-0.963158	-0.143538	-0.415346	-1.46092	-1.59731	-0.223817	-0.971945
Gde1	0.418682	-1.00476	-1.61417	-1.12069	0.46295	0.623007	0.418143	0.606539	0.470184	0.522067	1.3116	0.681947	0.268091	-1.02555	-1.17193	0.153894
Gdi2	0.00484966	0.130156	0.129291	0.168871	0.0545823	0.0280128	0.1978	-0.151996	0.35577	-0.111358	0.0533505	0.155042	-0.105023	-0.307962	-0.175261	-0.426125
Gdpgp1	-0.874876	-0.841303	-1.03202	-0.227045	-0.574372	-0.710428	0.215999	0.0766567	1.00022	0.657198	1.03931	1.04337	0.0940031	-0.587258	0.267288	0.453265
Gemin4	-0.143368	-0.0145049	-0.329663	0.652232	0.321082	0.483428	0.262345	0.0828842	0.529617	-0.242783	0.286466	0.653167	-0.846325	-0.72936	-0.455915	-0.509303
Gfer	-2.4034	-1.72326	-0.84444	-0.686914	-0.518772	-0.45953	-0.783992	0.202418	1.57737	0.949195	1.5636	1.42747	0.427044	-0.398624	0.657703	1.01414
Gfm2	-0.981137	-1.15649	-0.511208	0.253803	-0.496707	-0.494125	0.0581294	0.10502	1.33527	0.532413	1.10721	1.05241	-0.148054	-1.29087	0.491559	0.142774
Gfpt1	-0.306787	-1.53414	0.208716	0.194848	-0.671285	-0.41722	-0.348535	-0.578458	1.27915	0.508076	1.00477	0.787873	-0.0441681	-0.276102	0.21791	-0.0246533
Gga2	0.315981	-0.306775	0.251334	0.803332	0.473582	0.24923	0.780757	0.534571	-0.709037	-1.66593	-0.40468	-0.598469	-0.138347	-0.78873	0.614641	0.588535
Gga3	0.440891	-0.215147	0.494078	0.598727	0.223733	0.235014	0.128624	0.0719436	-0.365348	-1.36719	-0.55353	-0.460182	0.557481	-0.261777	0.165898	0.306778
Ggct	-1.54385	-1.40039	-1.43687	-1.62002	-0.471049	-0.558851	-1.05159	-0.426909	1.36669	1.13661	1.19984	1.45941	0.764505	0.75562	0.695816	1.13103
Ghitm	-0.344842	-1.58002	-0.789308	-0.339267	-0.446664	0.0994571	0.342557	0.58625	0.902228	0.390492	0.393184	0.879477	-0.287307	-0.733331	0.534468	0.392623
Gimap1	-1.05111	-1.16986	-0.974295	-1.04576	0.146806	0.214083	0.169534	0.545167	0.307438	0.118269	0.30078	0.660935	0.635301	0.028015	0.44802	0.666675
Gimap4	-3.47882	-2.88929	-3.00314	-3.12288	-0.144859	0.186673	0.173587	0.195519	1.2827	0.7121	1.37427	1.20664	1.7484	1.76561	2.16809	1.8254
Gimap5	-1.81897	-5.43418	-3.29157	-1.60738	0.495388	0.618889	0.350637	1.05441	1.45053	0.68493	0.613986	0.951711	1.35283	0.998107	1.72363	1.85705
Gimap7	-2.65228	-2.33662	-2.0654	-2.00281	0.127231	0.37019	0.349955	0.666813	0.491113	0.527639	0.535533	0.531726	1.39353	1.2065	1.36624	1.49063
Gimap8	-1.51637	-1.9938	-2.12496	-1.28799	0.497468	0.272501	0.16613	0.410642	0.477696	0.194783	0.53001	0.3544	0.978165	0.604144	1.27517	1.16201
Gimap9	-2.32403	-2.11673	-2.12972	-1.53112	0.171664	-0.286582	0.485067	0.55665	0.472216	0.324881	0.536518	0.488854	1.36065	0.790999	1.62878	1.57191
Gins1	2.92579	3.61929	3.8715	3.70846	2.03486	2.35506	2.82017	1.15438	-2.81119	-2.81119	-2.81119	-2.81119	-2.81119	-2.81119	-2.81119	-2.81119
Gins3	4.30258	3.84262	4.34765	4.65036	2.17109	0.431861	3.43413	2.59708	-3.22217	-3.22217	-3.22217	-3.22217	-3.22217	-3.22217	-3.22217	-3.22217
Gins4	2.36794	2.78325	3.79604	3.74876	2.28714	2.15627	1.53331	-2.45356	-2.45356	-2.45356	0.955788	-2.45356	-2.45356	-2.45356	-2.45356	-2.45356
Gk	0.0895925	-0.00342899	-0.164902	0.411455	-0.349391	-0.623744	0.362993	-0.218992	1.06682	0.500593	1.03329	0.809873	-0.781025	-1.70022	-0.0115869	-0.421319
Glmn	-0.77584	-1.76635	-0.987601	-0.0535159	-0.328808	-0.301887	0.353542	0.118704	1.49392	-0.241149	0.93112	1.06468	-0.393336	0.00107605	0.32574	0.559707
Glod4	-0.360541	-0.533592	-0.458949	-0.102866	-0.287259	-0.233387	0.0669252	0.00426757	0.652947	0.193272	0.707038	0.532473	-0.173867	-0.488964	0.400092	0.0824091
Glrx	0.62815	0.088175	0.4329	0.569536	-0.00766132	0.310187	0.168066	-0.376327	0.954041	0.257372	0.645081	0.801689	-0.800564	-0.968913	-0.991215	-1.71052
Gltp	-0.787008	-0.612406	-0.16053	-0.402491	0.0354807	-0.043071	0.078566	-0.230974	0.550365	0.583546	0.774356	0.477211	-0.178173	-0.22119	0.256819	-0.120502
Glud1	-0.720497	-0.80285	-0.513082	-0.28197	-0.276323	-0.307313	0.080323	-0.0942626	0.73463	0.215702	0.39664	0.449625	0.226761	0.00951478	0.686451	0.196649
Glyctk	-1.64651	-1.01233	-2.19753	-1.5544	0.215215	-0.0321307	-0.768742	-1.05447	1.84075	0.920785	1.45157	1.53839	0.650111	-0.298412	1.01226	0.935441
Gm15800	1.11163	0.221717	0.795239	1.32201	0.51356	0.249544	0.663043	0.313902	-1.29726	-1.18855	-1.30665	-1.07883	0.0464046	-0.17798	-0.034532	-0.153234
Gm17296	1.60194	1.43762	1.79652	1.90654	0.639962	0.553544	0.900035	0.25664	0.915764	0.198478	0.703441	-0.637702	-2.9742	-2.9742	-1.35018	-2.9742
Gmfg	-1.22455	-0.83088	-0.290024	0.403366	0.392132	0.747584	0.296272	0.635635	-0.86511	-1.27495	-0.731663	-0.294962	0.511881	0.672239	1.05595	0.797076
Gmip	-0.587104	-0.751082	-0.485656	-0.0524492	-0.387328	0.0173319	0.284967	0.148693	0.522553	0.297818	0.677572	0.816593	-0.179141	-0.729096	0.147556	0.258773
Gmppa	-0.0937761	-0.701444	0.0233081	-0.122368	-0.41344	-0.452802	0.00245208	-0.558869	1.02634	0.0232126	0.937845	0.572864	-0.0868751	-0.223155	0.290529	-0.223825
Gmpr	3.22595	-0.726088	2.52726	3.68594	-0.726088	-0.726088	-0.726088	-0.726088	-0.726088	-0.726088	-0.726088	-0.726088	-0.726088	-0.726088	-0.726088	-0.726088
Gna11	3.20708	2.59534	-0.93884	3.87839	1.58527	-0.93884	-0.93884	-0.93884	-0.93884	-0.93884	-0.93884	-0.93884	-0.93884	-0.93884	-0.93884	-0.93884
Gnb4	-0.405984	-0.405984	-0.405984	-0.405984	-0.405984	-0.405984	-0.405984	-0.405984	1.63618	1.45548	2.18614	-0.405984	-0.405984	-0.405984	-0.405984	-0.405984
Gnl3	-1.31892	-1.34849	-0.927198	-0.455754	-0.463406	-0.384373	-0.00104119	-0.165501	1.06629	0.720393	1.51815	1.27475	0.0884318	-0.774089	0.546566	0.624175
Gnpda1	-0.751038	-0.863043	-0.577802	-0.0333627	-0.149652	-0.377561	0.174097	-0.419445	1.24345	0.350912	1.34099	0.835925	-0.265104	-0.505405	0.247948	-0.25091
Gnpda2	-1.31785	-1.50466	-0.513708	-0.445148	-0.468912	-0.285351	0.435716	-0.612329	1.74562	0.264219	1.89389	1.24757	-0.025301	-1.276	1.03833	-0.176081
Got1	-0.511679	-0.87496	-0.440485	0.0449033	0.149449	-0.345005	0.0420134	-0.333693	0.620162	0.527529	0.763156	0.398226	-0.225637	-0.166087	0.210516	0.141593
Got2	-0.442421	-0.733239	-0.289395	-0.055386	-0.126253	-0.446144	0.00222672	-0.126842	0.898082	0.454336	0.931336	0.740451	-0.142209	-0.651967	0.168601	-0.181175
Gpam	1.90701	-0.0702924	-1.55217	3.04768	0.961352	1.29394	1.12257	2.58029	-1.55217	-1.55217	-1.55217	-1.55217	-0.500782	-1.55217	-1.55217	0.523435
Gpcpd1	0.664463	0.756648	2.25022	1.73668	0.525004	-0.0755719	0.691621	-0.249705	-0.031347	-0.360346	0.115509	-0.0187202	-0.0486211	-2.66401	-0.869923	-2.4219
Gpd1l	0.999693	0.685301	0.821071	1.10227	0.461144	0.189356	0.729847	0.689601	-1.31975	-1.75106	-1.0259	-1.02505	-0.20636	-0.351158	-0.070639	0.0716318
Gpd2	-1.72123	-1.61986	-1.09844	-0.770295	-0.16807	-0.0180589	0.365387	0.3991	0.260875	-0.192086	0.289791	0.378517	1.00304	0.419934	1.34794	1.12346
Gpi	-0.664681	-0.52763	-0.590009	-0.218273	-0.407792	-0.115381	0.0213874	-0.363965	0.88224	0.371139	0.578563	0.684524	0.0401097	-0.135145	0.235282	0.20963
Gpn1	-2.81088	-2.02188	-0.175931	-2.15983	-0.32054	-0.461024	1.19745	0.184131	1.74563	0.702286	1.69725	1.21975	-0.396938	0.51298	0.965423	0.122129
Gpr155	1.14059	0.943062	1.14701	1.86087	-0.162946	0.0460583	0.354257	0.650354	-1.5873	-1.5873	-1.5873	-1.5873	-0.140797	0.0339194	0.065463	0.411356
Gpr183	-1.35607	-1.58078	-2.21692	-4.18962	-0.0276918	1.01143	0.340655	-0.289202	-0.0369435	0.378481	0.637388	-0.91106	1.64204	1.9698	2.55241	2.07608
Gpx1	-0.971659	-1.22612	-0.927881	-0.724865	-0.0811132	-0.246233	-0.319372	-0.179867	1.09811	0.427557	0.882938	0.62627	0.55811	0.235258	0.742558	0.106311
Gramd4	2.10602	1.48467	1.82613	1.86004	0.831144	0.24877	1.40751	1.38646	-2.77962	-3.19234	-0.809999	-2.03792	-0.847014	-1.91881	0.109724	0.325227
Grap	-2.42148	-1.15082	-1.50116	-0.274338	-0.125067	0.36936	0.310227	0.0555044	0.921451	0.261134	1.29023	-0.0615793	1.0922	-0.720548	1.0495	0.905393
Grap2	-1.38738	-0.481557	-0.51903	-0.726312	0.550271	0.421418	0.86723	0.251529	-0.359753	-0.776401	0.240451	-0.359704	0.688592	0.347744	0.888446	0.354455
Grb2	-0.313882	-0.64247	-0.953655	-0.316959	0.247915	0.272148	-0.0458116	-0.306841	0.441153	0.198474	0.343534	0.305652	0.281652	-0.0228652	0.280018	0.231938
Grhpr	-0.770134	-0.836336	-0.679663	-0.547814	-0.521736	-0.599945	0.128621	-0.568848	1.39279	1.28036	1.44205	1.49658	-0.518708	-0.721796	0.288039	-0.263465
Gripap1	-0.59389	-0.847436	-0.218215	-0.0392052	0.293908	0.149474	0.459972	0.799665	-0.730541	-0.98334	-0.621585	-0.414208	0.4586	0.0092149	1.00195	1.27564
Grpel1	-0.716742	-1.43467	-0.602158	0.152728	0.169943	-0.447202	0.00705672	-0.00530143	0.793689	0.419875	0.920296	0.505067	-0.326677	-0.445422	0.57436	0.435164
Gsg2	1.26927	2.55334	3.03804	2.95844	-1.49864	-1.49864	2.04215	2.08175	-1.49864	-1.49864	-1.49864	-0.455196	-1.49864	-1.49864	-1.49864	-1.49864
Gsn	-1.59447	-1.52688	-1.89508	-1.84749	-0.422628	-0.305665	-0.726595	-0.229465	1.414	0.956186	1.10092	1.1189	0.963236	0.555156	1.00846	1.43141
Gstk1	-0.419417	-1.43304	-1.63227	-0.430534	-0.337163	-0.523741	-1.01997	-0.456144	1.6466	1.44796	1.67981	1.79164	-0.0576066	-0.849248	0.558569	0.0345546
Gstm1	1.2422	0.874511	1.10626	1.71246	0.719148	0.571927	1.12159	0.679027	-1.74863	-1.76551	-1.97898	-1.50389	-0.836064	-0.347181	0.240309	-0.0872002
Gsto1	0.757666	0.429036	0.519391	1.39921	-0.420585	-0.624529	-0.121612	-0.0324276	1.25884	0.893303	1.81428	1.45612	-2.07486	-2.96862	-0.936027	-1.34918
Gstp1	-0.614707	-0.681012	-0.633729	-0.405078	-0.352537	-0.467332	-0.53846	-0.281662	1.04022	0.407078	0.943115	1.0342	0.162191	-0.094308	0.460563	0.0214663
Gstt2	0.148847	-0.474368	0.0500748	0.38198	-0.0211505	-0.217343	-0.123074	-0.748914	1.15811	0.36909	0.964929	0.639372	-0.746832	-0.706445	-0.0902402	-0.584035
Gstz1	0.0331279	-1.19764	-0.194278	-0.119851	-0.305349	-0.114737	-0.593137	-0.391647	1.24393	0.765456	1.04095	1.03499	-0.00586684	-0.416575	0.238932	-1.0183
Gtf2e2	0.670112	0.574118	0.796204	0.845129	0.345152	-0.233412	1.32446	-0.444958	0.250833	-0.125619	0.242741	-0.39421	-1.09973	-1.67237	-0.625519	-0.452932
Gtf2f1	-0.225151	0.105549	0.0637395	0.273317	-0.138945	-0.157288	0.323525	0.100251	0.404537	-0.0690576	0.542784	0.453748	-0.676966	-0.654335	-0.0948024	-0.250903
Gtf2i	0.0207706	0.475973	0.429299	0.956999	0.0726271	-0.28251	0.581834	0.394514	0.32167	0.065583	0.791143	0.697043	-1.32589	-1.94436	-0.516922	-0.737765
Gtpbp2	1.18961	-0.187917	0.850961	2.43568	0.264779	-0.255922	0.748624	1.0249	-2.21731	-2.21731	-2.21731	-0.657418	0.0932378	-0.220691	0.550761	0.81533
Gtpbp4	-0.867101	-0.714441	-0.459772	-0.168414	-0.143866	-0.317102	0.319242	-0.0399438	0.411783	0.0414228	0.915063	0.384481	0.0399475	-0.36196	0.700597	0.260063
Guk1	-1.42901	-1.89451	-0.720204	-1.37554	-0.343306	0.129234	-0.318561	-0.249475	0.842467	0.718928	1.47678	1.26762	0.269311	0.376283	0.815886	0.434096
Gyg1	-0.766964	-1.53695	-1.47657	-0.339992	-0.403379	-0.80937	-0.175633	-0.138232	1.75742	0.853449	1.7971	1.17911	-0.55247	-0.31029	0.690948	0.231817
Gys1	-1.14718	-0.848859	-0.868684	-0.395009	-0.443151	-0.547255	-0.161065	-0.887043	1.50514	0.760207	1.59114	1.25716	0.142799	-0.261211	0.548349	-0.245336
H1fx	2.44453	2.06569	1.78966	3.20763	2.10648	1.70175	1.36456	1.83529	-5.17721	-5.17721	-5.17721	-1.11441	0.236542	-0.257073	0.0857395	0.0652499
H2-Aa	-1.50841	-1.23931	-1.1281	-0.902035	0.317803	0.228158	0.130815	0.542769	0.356453	-0.0320781	0.440321	0.19081	0.653421	0.246854	1.10357	0.598952
H2-Ab1	-0.660845	-0.722309	-0.743577	-0.712785	0.0342872	0.155426	0.613168	0.0818855	0.0337023	-0.209777	0.154473	-0.0888426	0.316971	0.167974	0.785548	0.794703
H2-DMa	-1.34551	-1.71251	-1.5731	-1.09413	-0.144512	-0.0681774	0.385064	0.6244	0.0795724	0.405159	1.21285	0.434874	0.633971	0.110954	0.93158	1.11952
H2-DMb1	-1.2513	-1.36403	-0.954162	-0.514586	-0.284243	-0.17483	0.182115	0.656024	0.268626	0.159174	0.48071	0.819852	0.276849	0.0609679	0.849328	0.789509
H2-Eb1	-1.45684	-0.972937	-1.5317	-1.03752	-0.0106578	0.254475	0.173475	-0.087838	0.55792	-0.00329912	0.799955	0.446732	0.548585	0.338389	1.1404	0.840855
H2-Eb1	-6.8291	-6.8291	-6.8291	0.877301	1.38534	1.58488	-2.1912	0.607381	2.4249	1.71621	2.66658	2.21083	2.56128	1.58703	2.68557	2.3712
H2-K1	-0.645758	-0.661821	-0.764042	-0.528354	0.142537	-0.045771	0.42076	-0.230935	0.262847	-0.243091	0.454589	0.163026	0.315245	0.288424	0.876798	0.195544
H2afy	-0.673452	-0.397909	-0.828841	-0.415837	-0.349819	-0.302918	-0.20328	-0.128848	0.270353	0.236394	0.478013	0.194908	0.598892	0.246445	0.595977	0.679924
Haao	-2.653	-1.70166	-1.86401	-1.66425	-0.72213	0.0140648	0.0578355	-0.228401	1.32115	0.979959	1.2392	1.18183	0.762358	0.663812	1.49742	1.11582
Hacd3	-1.13355	-0.798087	-0.63902	-0.302124	-0.483728	-0.181548	0.280967	-0.107015	0.870918	0.71907	0.880063	0.659799	0.0498457	-0.481459	0.537536	0.128337
Hat1	0.432897	0.323814	0.861214	0.521755	0.49155	0.00284758	1.15847	0.0194356	0.0221834	-0.776739	-0.307713	-0.915131	-0.167377	-0.512259	-0.0446807	-1.11027
Hbs1l	1.43699	0.437695	1.664	1.76316	0.455989	0.0481939	0.967671	0.434709	0.0304801	-0.976844	0.157827	-1.22134	-1.2956	-2.18696	-0.801049	-0.91492
Hck	0.547012	0.458149	0.903038	0.786211	0.0301699	0.0869984	0.322391	-0.0272037	0.729478	0.110827	0.910139	0.502259	-1.42442	-2.00866	-0.670562	-1.25583
Hcls1	-0.372153	-0.231729	-0.121245	0.060529	-0.0573789	0.0141321	-0.139874	-0.118829	0.62388	0.207716	0.288096	0.348413	-0.132776	-0.444756	-0.0606064	0.136582
Hdac2	0.598965	0.250385	0.933747	0.904345	0.186782	0.0693023	0.223204	-0.517745	0.110122	-0.561647	0.0297682	0.0878317	-0.400794	-0.831954	-0.276138	-0.806174
Hdac5	1.12844	0.260216	2.10524	2.23231	1.15518	0.0359462	0.218103	0.618683	-2.75694	-1.57109	-1.32417	0.00710985	-1.64913	-1.44344	-0.0709256	1.05447
Hdac8	0.89517	0.44435	0.847309	1.44754	0.434325	0.297475	0.670743	0.0165901	0.257395	-0.170394	-0.0329606	0.102567	-0.784812	-1.45433	-0.908943	-2.06202
Hddc2	-0.597714	-1.15522	-0.177048	-0.0816684	0.0555917	-0.264099	-0.211706	-0.323728	1.45502	0.608316	0.840352	0.87368	-0.197268	-0.477437	-0.0866335	-0.260431
Hdgfrp3	-1.94939	-1.94939	-1.94939	-1.94939	-1.94939	-1.94939	-1.94939	-1.94939	5.56046	5.75915	6.09241	5.98066	-1.94939	-1.94939	-1.94939	-1.94939
Hdhd2	-0.90416	-0.272547	0.134801	-0.658682	0.0425316	-0.191611	0.112634	-0.854211	1.03335	1.10473	1.149	0.280467	-0.36215	0.0842632	0.359788	-1.05821
Hdhd3	0.79957	0.886985	2.30538	0.139415	-0.173374	-0.0777243	-2.37666	-0.0328073	0.559603	1.44181	2.14792	1.84292	-2.37666	-2.37666	-0.333063	-2.37666
Heatr1	-1.18352	-1.25638	-0.459115	-0.064003	-0.526812	-0.162952	0.317676	0.341454	0.700241	0.447842	1.29231	1.0866	-0.245712	-0.915398	0.369956	0.257812
Heatr6	1.45743	1.17479	0.794515	1.43009	0.619646	0.356958	1.10646	0.664971	-1.05139	-2.22909	-1.16996	-0.738599	-0.493775	-1.15561	-0.496493	-0.269934
Hells	1.78565	1.51305	2.17143	3.08789	0.708873	0.281474	1.31265	1.35709	-1.20493	-1.93768	0.273164	0.116275	-2.1201	-4.92623	-1.5707	-0.847913
Herc4	-0.920153	-1.04628	-0.164314	-0.301741	-0.349489	-0.381768	0.49948	0.0617813	0.611659	-0.0858637	0.731059	0.40316	-0.0457761	0.0567602	0.601285	0.330195
Hhex	0.408798	1.34881	1.1237	0.963286	0.0631109	0.682233	1.58862	0.334357	-5.25816	-1.57536	-2.1857	-0.789264	0.444661	0.730678	0.720214	1.40003
Hibadh	1.3951	1.35698	1.36439	1.56509	1.0393	0.684325	1.22106	1.10988	-1.49231	-2.14016	-0.969463	-1.07349	-0.998507	-1.66462	-0.411109	-0.986462
Hibch	0.112479	-0.806044	-0.471752	0.10179	-0.583092	-0.61641	-0.460558	-0.0448444	0.700139	0.59899	0.741905	0.688428	-0.361445	-0.503132	0.139283	0.764265
Hint1	-0.416778	-0.321786	-0.33642	-0.0521264	-0.0471352	0.361228	-0.583418	-0.677838	0.63662	0.44408	1.4329	0.356724	-0.233876	-0.359948	0.335776	-0.538001
Hint2	-0.937846	-1.75599	-0.530667	-0.130616	-1.20774	-0.252464	-0.532278	-0.317951	1.13969	1.28556	1.50259	1.446	-0.22903	-0.154739	-0.118991	0.794468
Hint3	-1.11212	-1.37794	-1.82307	-1.09776	0.233964	0.514	-0.460562	-1.31357	1.59298	0.694896	1.15346	1.37499	0.651222	-0.0723742	1.01118	0.0306965
Hip1r	-0.0561629	-0.273668	0.22739	0.412074	0.355988	0.396126	0.580146	0.470033	-0.628214	-1.0319	-0.731296	-0.687018	0.10644	0.0137885	0.472377	0.373899
Hist1h1a	0.611039	-0.973785	0.869316	0.666813	0.368087	0.544676	0.567859	0.737926	-1.04893	-0.857514	-1.38597	-0.7563	0.128769	0.167175	0.0140545	0.34679
Hist1h1b	0.308349	0.450701	0.270884	0.537542	0.196335	0.182746	0.205088	0.613184	-0.866454	-0.934668	-0.577162	-0.494425	0.0419843	0.0144503	-0.353907	0.405352
Hist1h1c	-0.0904223	0.304253	-0.0191878	-0.0167853	0.130681	0.0890651	0.0326902	0.371016	-0.32884	-0.262516	-0.707291	-0.215094	0.341571	0.255	-0.170927	0.286787
Hist1h1d	0.35393	0.426104	0.173046	-0.129464	0.159027	0.255836	0.00423274	0.323475	-0.522407	-0.153143	-0.77512	-0.362387	0.121631	0.344748	-0.343673	0.124163
Hist1h1e	-0.257974	0.373865	0.202589	0.243043	0.200793	0.220697	0.321254	0.470157	-0.558487	-0.765547	-0.455385	-0.477982	0.0674023	0.217041	0.0290025	0.169532
Hist1h1t	0.438963	1.93616	1.22491	1.24911	0.152275	2.27824	-0.0338716	0.926125	-1.81856	-2.91814	-2.25857	-1.75263	1.18306	-0.981595	-1.28825	1.66277
Hist3h2bb	0.124248	1.18414	-0.501929	0.234655	0.469504	0.281525	0.0346803	0.778678	-0.801137	-0.91117	-0.800939	-0.503598	0.0446801	0.249608	0.00939342	0.107658
Hk1	-1.26957	-1.25341	-1.00659	-0.246752	-0.396371	-0.626839	-0.208628	0.303547	0.693885	0.348029	1.11161	0.706775	0.308732	-0.133726	0.800034	0.869274
Hm13	0.73625	0.133678	1.10358	0.567087	-0.20304	-0.00435991	-0.264691	0.000671091	-0.20161	-0.0626494	-0.310667	-0.143116	-0.0998703	-0.709623	-0.0552157	-0.486422
Hmbs	-0.589767	-0.655945	-1.42304	-0.221098	-0.127584	-0.885699	0.0159345	-0.179375	0.598863	0.3347	1.23973	1.24751	-0.530193	-0.375143	1.0589	0.4922
Hmg20a	0.738955	0.254687	1.02768	0.660729	0.0168124	-0.0340134	0.193695	-0.00844577	-0.264146	-0.622344	0.094709	-0.0629994	-0.290089	-0.881903	-0.284044	-0.53928
Hmgb1	0.18946	0.2864	-0.194488	0.468571	0.252757	0.293197	-0.292837	0.053568	-0.547213	-0.486193	-0.349974	-0.711252	0.363587	-0.0181524	0.232154	0.460417
Hmgb2	0.438189	0.804895	-0.0297755	1.21704	0.260412	0.346422	0.590305	0.463445	-0.884426	-1.04701	-0.484087	-1.17588	0.00482784	-0.198257	-0.318426	0.0123269
Hmgb3	0.918393	0.637623	0.897161	1.26681	0.346748	0.658646	0.819372	0.480281	-1.88122	-1.5807	-1.38727	-1.27162	0.0749629	-0.431097	0.250144	0.201759
Hmgn5	0.4816	0.378915	0.719491	0.751336	0.493255	0.35744	0.354384	0.0527198	-0.618669	-0.882494	-0.7694	-1.03346	-0.00531064	-0.183157	0.121721	-0.218367
Hmha1	-0.449515	-0.765204	-0.0864549	0.133937	0.169438	0.255176	0.491154	0.337458	-0.161623	-0.965315	-0.332711	-0.259886	0.340493	0.0669072	0.671331	0.554816
Hnrnpc	0.141004	0.00781027	0.0393072	0.165821	0.112083	-0.151615	0.161035	0.0304889	0.199951	0.143866	0.16223	0.234473	-0.535491	-0.37295	-0.0398743	-0.298139
Hnrnpul2	-0.479289	-0.706366	-0.382175	-0.282441	-0.154194	-0.0348436	0.00589705	-0.0893571	0.339288	-0.0138767	0.429046	0.163403	0.304719	-0.0297081	0.530262	0.399635
Hp1bp3	-0.558317	-0.574861	-0.741588	-0.280415	-0.313561	-0.132936	-0.131493	0.228946	0.11004	-0.078622	0.288402	0.309048	0.364874	0.0773502	0.59939	0.833741
Hprt1	0.0452829	-0.102477	0.0672659	0.00177649	-0.0777864	-0.306992	0.0560312	-0.328096	0.62967	0.0919531	0.602698	0.455499	-0.270564	-0.455846	0.130496	-0.538911
Hps4	-0.789591	-0.789591	-0.789591	-0.789591	-0.789591	-0.789591	-0.789591	-0.789591	2.2689	1.40887	3.09639	2.70094	-0.789591	-0.789591	-0.789591	-0.789591
Hps5	-1.00509	-1.77574	-1.62504	0.272805	-0.271293	-0.959073	0.511396	0.374937	1.28561	0.410163	1.6822	1.2967	-0.475047	-0.891812	0.644681	0.524599
Hras	1.99861	1.65606	1.46033	0.607287	1.16585	1.36486	-2.06751	0.988068	1.41669	0.790778	-2.06751	0.95655	-2.06751	-2.06751	-2.06751	-2.06751
Hrsp12	-1.00138	-1.96309	-0.919125	-0.0271871	-0.243828	-0.250521	-0.327831	-0.0505153	1.26732	1.04849	1.44166	1.15571	0.0292051	-0.0936491	0.47754	-0.542802
Hs1bp3	-1.3391	-1.93803	-1.44861	-1.40689	-0.0967398	-0.34505	-0.856664	-0.880279	1.84984	1.10145	1.61604	1.46838	-0.203652	0.155208	1.22783	1.09629
Hscb	-1.04709	-1.19477	-1.11473	-0.428443	-0.628041	-2.96494	0.00780703	-0.0298419	1.70142	1.1877	2.18623	1.61853	-0.193861	-1.14003	1.21903	0.821007
Hsd11b1	-2.18028	-2.18028	-2.18028	-2.18028	1.40959	1.32488	-2.18028	2.25932	-2.18028	-2.18028	-2.18028	1.72623	3.2394	2.69222	1.71054	3.08009
Hsd17b8	-0.291659	-1.4113	-0.645891	0.155813	-0.754703	-0.497667	-0.158382	-0.0881374	1.13376	0.802189	1.33503	1.37128	-0.482302	-1.25188	0.463068	0.320766
Hsdl1	-0.122878	-0.0779134	-0.623497	-0.416548	0.101028	-0.153868	-0.648378	-0.0369607	0.800689	0.543979	0.293584	0.433264	-0.102706	-0.224973	0.28582	-0.0506421
Hsdl2	-0.680337	-1.14097	-0.31048	-0.242874	-0.713038	-0.715149	0.16836	-0.121329	1.36997	0.76671	1.45899	1.10261	-0.245294	-1.09442	0.4046	-0.00735422
Hsp90b1	1.19938	0.32516	1.57026	1.35585	-0.0902734	-0.458856	0.13862	-0.13127	-0.228755	-0.446945	-0.0591951	-0.268876	-0.84975	-1.1536	-0.34569	-0.556054
Hspa2	2.41249	2.13008	2.18297	2.79135	1.49068	1.30423	1.80986	1.7892	-2.78499	-2.69669	-3.2926	-1.96533	-1.80014	-1.6048	-0.901379	-0.864941
Hspa4	-0.248285	-0.0387138	0.243526	0.220282	-0.100289	-0.0755343	0.195285	-0.18496	0.440105	0.163069	0.361634	0.311623	-0.398701	-0.544129	0.0261821	-0.371094
Hspa4l	1.3439	0.500791	0.92391	1.70982	0.874009	0.618886	1.19494	0.805646	-1.02376	-3.98192	-1.12189	-1.50389	0.239211	-1.02417	0.707789	-0.263288
Hspbap1	0.691774	0.282832	0.152797	1.37503	0.139133	0.0682537	-0.0312195	-0.0454733	-0.806086	-0.582584	-0.422049	-0.268828	-0.356429	-0.679863	0.241134	0.24158
Hspbp1	-0.893007	-1.51325	-0.377047	-0.140982	-0.215619	-0.0980012	0.112301	-0.0115691	0.565091	0.565951	0.340944	0.399932	-0.276287	0.505565	0.71065	0.325324
Hspd1	0.0109665	-0.169548	-0.170257	-0.0513188	-0.197423	-0.344585	0.27499	-0.498421	0.59365	0.368194	0.765013	0.507451	-0.360377	-0.776458	-0.116331	0.164455
Hspe1	-0.37843	-0.495804	-0.142347	-0.170448	-0.141755	-0.457541	-0.0441892	-0.349047	0.872124	0.714646	0.945332	0.752895	-0.301146	-0.694781	0.194666	-0.304174
Hsph1	-0.537165	-0.931354	-0.370054	-0.0358096	-0.139702	-0.133957	0.204798	-0.0219372	0.325881	-0.0665271	0.443524	0.363121	0.159423	-0.161961	0.449119	0.452602
Hus1	-0.340614	-1.10962	-0.568535	-0.447054	0.0192802	0.109574	-0.0163274	-0.848495	0.611325	-0.0139827	0.828704	0.0987219	0.424107	0.290144	0.943229	0.0195401
Hvcn1	0.541329	0.235625	0.520677	0.818705	1.05496	0.958844	1.6605	0.921138	-4.10378	-3.11757	-2.80268	-2.64651	1.57525	1.15196	1.6884	1.54315
Iah1	-1.23594	-1.09665	-0.480943	-0.550227	-0.0989793	-0.00189663	0.146984	0.0114672	0.942367	0.497936	0.833104	0.589624	-0.274002	-0.140774	0.659311	0.198617
Iap	1.77233	-0.0546419	1.39233	1.74867	0.633844	-2.15525	1.38259	0.241707	-0.0890972	-0.382695	1.32873	1.30915	-2.15525	-2.15525	-2.15525	-0.66193
Iars	0.507277	0.190479	0.812806	0.675197	0.184669	-0.088053	0.494924	0.057959	-0.0855654	-0.452582	0.232458	-0.133676	-0.604723	-0.992246	-0.0337106	-0.765214
Iars2	-0.644874	-0.529865	-0.87775	-0.189744	-0.253145	-0.317221	-0.309926	-0.184788	0.7969	0.315994	0.923048	0.648479	0.128371	-0.668543	0.692106	0.470958
Icoslg	-2.75775	-0.664502	-2.75775	-0.654212	-0.538874	0.967911	0.307522	1.36847	0.228817	0.207145	-0.0720377	0.368368	0.357452	0.75161	1.01323	1.87459
Ide	0.523402	0.225329	0.802609	0.78991	0.0461754	-0.231308	0.236059	-0.0634788	0.48535	0.0833289	0.399056	0.274066	-0.771038	-1.2353	-0.342288	-1.22187
Idh1	0.485459	0.134614	0.771449	1.27926	0.27988	-0.0601479	0.674009	0.628656	-0.552124	-1.05262	-0.690478	-0.716735	-0.570698	-0.672716	-0.030597	0.0927876
Idh2	0.995863	0.199251	0.775144	1.1409	0.306931	0.0553538	0.470568	0.451552	-0.105924	-0.825644	-0.280198	-0.0723128	-0.767981	-1.41486	-0.432155	-0.496489
Idh3g	-0.291488	-0.175693	-0.0769487	-0.487947	-0.15153	0.11892	0.0471287	0.0947922	0.517898	0.217342	0.351799	0.480487	-0.0869259	-0.521038	0.237761	-0.274557
Idi1	-0.362121	-1.43398	-0.256554	-0.561229	0.343721	0.403979	0.397532	-0.272079	-0.246069	-0.705424	0.163286	-0.296621	0.55342	0.388348	1.27191	0.611885
Ifi205a	3.20484	-2.04866	3.68116	3.87024	-2.04866	-2.04866	-2.04866	-2.04866	1.38201	1.18846	2.98825	2.12301	-2.04866	-2.04866	-2.04866	-2.04866
Ifi30	0.51717	0.0894139	1.34984	0.334266	0.333694	0.776723	1.03313	0.63073	-1.19933	-1.25418	-0.129666	-0.843925	-0.7199	-0.569254	0.304234	-0.652954
Ifit3	-1.58031	-4.97391	-2.08828	-3.76998	-0.296096	-0.320091	0.825492	-0.718669	2.09323	1.84855	3.06378	2.28265	0.972581	0.712448	1.44836	0.500236
Ifrd1	-2.60618	-2.60618	-2.60618	-2.60618	-2.60618	-2.60618	0.855491	-0.188313	1.81443	1.63138	1.56396	2.33466	1.91312	0.804994	2.49384	2.41352
Ifrd2	-2.06783	-1.64742	-1.07305	-0.860925	-0.91389	-0.13294	-0.304312	0.365883	1.63854	0.774256	1.64753	1.68811	0.512303	-1.05837	0.882227	0.549897
Igf2bp3	2.16264	2.44283	1.99817	4.5307	1.02277	0.940289	0.373921	3.61296	-2.48508	-2.48508	-2.48508	-2.48508	-2.48508	-1.03042	-2.48508	-1.14337
Ighm	1.39408	0.0629005	1.30831	1.32455	-0.0710828	-0.353584	0.197813	0.076466	-0.530954	-0.581328	-0.135647	-0.124554	-0.751245	-1.11386	-0.464249	-0.237623
Igj	7.72241	4.32412	7.48022	8.08363	-2.55044	-2.55044	-2.55044	0.444465	-2.55044	-2.55044	-2.55044	-2.55044	-2.55044	-2.55044	-2.55044	-2.55044
Iglc2	5.46682	2.48255	4.77981	6.72159	-3.2636	-3.2636	3.17953	-3.2636	-3.2636	-3.2636	3.56942	3.17267	-3.2636	-3.2636	-3.2636	-3.2636
Ikbkb	-0.961192	-0.999067	-0.896174	-0.348302	-0.175358	-0.0492173	0.0766472	0.285358	0.464868	-0.169442	0.538383	0.0595158	0.636922	0.0694802	0.778494	0.689083
Ikbke	-0.708631	-0.708631	-0.708631	-0.708631	-0.708631	-0.708631	-0.708631	-0.708631	2.81653	-0.708631	3.41588	2.97979	-0.708631	-0.708631	-0.708631	-0.708631
Ikbkg	-0.997341	-1.16564	-0.448582	-0.0381567	-0.442539	-0.452059	0.280198	0.287752	0.422906	0.261227	0.953897	0.772566	-0.0243247	-0.399735	0.798174	0.191653
Ikzf1	0.655635	0.43789	0.549443	0.540224	0.0450793	-0.131749	0.172843	-0.102142	0.21786	0.168013	0.395582	0.0924542	-0.639797	-1.30547	-0.408363	-0.6875
Ikzf3	0.704033	0.145624	0.427472	0.652396	-0.0601895	0.169463	0.528948	0.383081	-0.180509	-0.580992	-0.197785	-0.166256	-0.574631	-0.91144	-0.206574	-0.13264
Il16	-0.5786	-0.604979	-0.593392	0.0978446	0.0414126	7.80451e-05	0.0639902	0.191193	0.0979347	-0.18598	-0.0692663	0.170751	0.249189	0.00408968	0.48741	0.628326
Il21r	0.0860855	-1.02367	1.12561	0.835447	0.0939115	0.982619	0.691878	1.81999	-3.57634	-3.57634	-1.47051	-1.21949	1.77043	-0.89056	1.80837	2.54258
Il4i1	-2.00464	-0.445242	-0.671173	0.337008	0.879703	0.0929021	1.23619	1.00599	-1.23603	-1.79513	-0.222449	-1.19053	0.66827	0.21504	1.70246	1.42763
Ilvbl	0.50997	-0.010289	0.546053	1.00615	0.321361	0.0438717	0.470125	0.482733	-0.260948	-0.837645	-0.255019	-0.206502	-0.647827	-1.22595	-0.16616	0.230073
Imp3	-0.311057	-2.10211	-1.75439	-0.369307	0.0529609	0.173035	-0.616787	0.567984	1.31838	0.654346	1.19147	1.45234	-1.12853	-0.619327	0.840313	0.650672
Imp4	-1.88299	-1.10848	-0.603881	-0.310912	-0.569852	-0.350335	0.488205	0.419109	0.601453	0.835988	1.38577	1.07486	-0.275896	-1.10012	0.931486	0.465587
Impa1	-0.264754	-0.0381602	-0.269937	0.0816282	-0.294541	-0.338391	-0.23553	-0.263652	0.495738	0.21147	0.543838	0.416992	0.0435112	-0.230533	0.0844344	0.0578875
Impact	-0.861457	-0.861457	-0.861457	-0.861457	-0.861457	-0.861457	-0.861457	-0.861457	1.95118	1.64348	2.46167	4.28116	-0.861457	-0.861457	-0.861457	-0.861457
Impdh2	-0.902368	-0.751524	-0.464216	-0.0659676	-0.467245	-0.36081	0.0674998	0.00466114	0.674581	0.233481	0.865328	0.688689	0.0158602	-0.42266	0.518689	0.366
Inpp4a	-0.970792	-0.970792	-0.970792	-0.970792	-0.970792	-0.970792	-0.970792	-0.970792	3.51433	0.430134	4.0987	3.60634	-0.970792	-0.970792	-0.970792	-0.970792
Inpp4b	-1.83462	-2.39778	-1.08824	-0.374961	-1.3656	-1.96414	0.0125362	-2.03618	2.07811	1.51965	2.06268	1.70256	0.962002	-0.169707	1.97547	0.918208
Inpp5f	-1.35554	-0.202715	-1.7644	-0.0402509	-0.571512	-0.388929	0.441649	-0.0878466	1.29185	0.792165	1.56991	1.46207	-0.990483	-0.769219	0.713194	-0.0999479
Inpp5k	-0.0117666	3.09227	2.37596	2.90824	-0.729974	-0.431264	-1.71703	-1.99701	2.27129	2.51381	-1.41673	2.24681	-0.624811	-4.4325	-1.25273	-2.79456
Ints9	-0.130848	-0.693225	0.164484	-0.102149	-0.163159	-0.0519061	0.0619445	-0.215484	0.482929	0.180044	1.00617	0.682041	-0.451154	-0.831518	0.115015	-0.053181
Ipcef1	0.517987	-2.48115	-2.48115	-2.48115	0.281995	0.646992	-2.48115	-2.48115	2.70075	2.56245	2.71142	2.27978	1.75834	0.21357	-2.48115	1.21359
Ipo11	-0.0377803	-0.529342	0.0236227	-0.0152329	-0.465978	-0.52472	0.527661	0.214892	0.827329	0.300588	0.9818	0.480103	-0.521749	-0.694597	-0.0567898	-0.509807
Ipo5	0.311387	-0.0197405	0.596633	0.869959	0.10623	0.0221525	0.45629	0.177076	0.245679	-0.547491	0.172931	0.318869	-0.618914	-1.13422	-0.404228	-0.55261
Ipo7	-0.290886	0.0888763	0.352774	0.282968	0.0102787	0.0543516	0.197005	-0.358702	0.496339	0.222959	0.430274	0.308924	-0.175356	-0.830441	-0.0676256	-0.721738
Iqcb1	1.72595	1.46936	0.525285	2.1234	0.0679271	-0.40124	-0.526593	0.0386489	0.227293	-1.46612	-0.568332	1.20565	-1.3568	-1.68652	-0.350435	-1.02748
Irak1	-1.24241	-2.80121	-1.18719	0.201306	-1.40554	-0.802011	0.156067	-0.228441	1.94057	1.52764	1.97552	1.23652	-0.419067	-0.644939	1.41899	0.27418
Irak2	-0.5402	-3.51776	-3.51776	-3.51776	-0.133521	-0.140543	0.85962	-0.485178	1.83292	-1.16133	1.93285	1.56023	1.73673	0.39996	2.4364	2.25534
Irak3	-1.81938	-1.40078	-0.8162	-1.19016	-0.449988	0.131633	0.0884312	0.22177	0.400689	0.351514	0.784903	0.482922	0.6596	0.51095	1.28014	0.763956
Irf2bpl	-1.7412	-1.70741	-1.64414	-0.0713915	-1.02682	-0.287778	-0.0804527	0.39661	1.36074	0.757289	1.65495	1.16324	0.0828726	-0.750609	1.0765	0.81761
Irf4	0.506283	-0.110783	0.859633	0.750758	-0.412983	-0.358799	-0.198998	-0.219829	0.698864	0.381186	0.984651	0.448729	-0.628785	-2.17848	-0.098277	-0.423169
Irf8	0.618051	-0.149856	0.656147	0.811197	0.0662287	0.0291363	0.513676	0.31639	-0.998787	-1.06113	-0.464063	-0.367105	0.0922311	-0.482216	0.25525	0.16485
Isg15	-1.2547	-1.48236	-0.124946	-1.30781	-0.694786	-0.99891	-0.181966	-1.18024	2.68176	2.00851	2.9701	1.90526	-0.72512	-0.682326	0.508012	-1.44048
Isoc2b	0.190133	-1.20772	1.00346	0.847463	-4.17022	-1.31908	0.470113	-1.28987	3.2427	2.03258	2.94602	3.1109	-4.17022	-1.24417	0.142241	-0.584337
Itgal	-1.53317	-1.33093	-0.835371	-0.567567	-0.620873	-0.121111	0.0385626	0.325082	0.823713	0.554156	1.08084	0.981593	0.15036	-0.49224	0.758226	0.788742
Itgb2	-1.46319	-1.18874	-0.88497	-0.496537	-0.0969708	-0.171235	0.330982	0.442783	0.581091	0.381327	0.743351	0.823691	-0.327805	-0.00537099	0.569409	0.762181
Itgb3bp	4.05943	2.17435	2.6845	4.08373	-1.26517	-1.26517	-1.26517	0.914823	-1.26517	-1.26517	-1.26517	-1.26517	-1.26517	-1.26517	-1.26517	-1.26517
Itgb7	-4.52647	-4.52647	-1.60544	-0.867653	2.08958	1.91778	1.36793	1.9365	-2.75735	-2.19836	-1.35671	-1.10654	2.77925	2.13311	3.15505	3.56579
Itpa	0.281735	0.079816	0.617519	0.229991	0.117447	-0.107189	0.33548	0.113388	0.230243	0.0347168	0.170354	0.0453254	-0.431988	-0.733261	-0.153967	-0.829608
Itprip	-1.53307	-1.49053	-1.17986	-0.948052	-0.328201	-0.601441	-0.325255	-0.317709	0.953968	0.565642	1.20027	1.19962	0.543454	0.354013	0.906513	1.00065
Ivd	0.22874	-0.339754	-0.425985	0.233791	0.0282173	-0.210125	0.0273294	-0.212589	0.616096	0.302505	0.567515	0.453704	-0.483133	-0.795071	0.189032	-0.18027
Jade2	-4.59575	-2.97051	-4.59575	-1.25493	-0.842282	-0.0156059	0.0850928	1.3918	1.91282	1.62077	1.59068	1.41298	1.80001	0.732695	1.95449	1.77348
Jak1	-0.50503	-1.28489	-0.424342	0.0603388	0.45048	-0.0464177	0.552645	0.351546	-0.45214	-0.71373	-0.035195	-0.233512	0.339108	-0.00524527	0.854629	1.09175
Jak3	-3.14954	-3.14954	-3.14954	0.202473	-0.242924	-0.480058	-0.0239977	1.3609	1.46017	-0.738567	1.51193	1.31012	0.624573	0.120326	2.29232	2.05134
Jakmip1	0.430018	0.125259	1.10352	1.28738	0.234872	-0.151974	0.235453	-0.148834	-0.57462	-0.600457	-0.348951	-0.255342	-0.133554	-1.05413	0.0480606	-0.196704
Jarid2	2.0319	1.64744	3.03723	3.0859	0.517634	-2.28887	1.57397	2.33672	-0.75991	-2.28887	-1.62872	-2.28887	-2.28887	-2.28887	-0.619293	0.221474
Kbtbd11	-3.93407	-3.56895	-6.33129	-1.65718	0.546992	0.900134	0.00640309	0.973606	1.69597	0.7652	1.25212	1.1006	1.61937	1.52179	2.7532	2.3561
Kctd12	0.0403559	0.116197	0.442106	0.70414	0.0375632	0.273251	0.335425	0.296373	-0.278708	-0.417429	-0.232405	-0.112068	-0.196076	-0.620811	-0.0678236	-0.32009
Kdelr2	1.35544	0.497945	0.722852	0.431329	-0.819022	1.01194	0.0462986	0.244732	-0.407854	-0.11513	0.0814406	-0.293451	-0.782258	-1.08746	-0.256343	-0.630452
Kiaa0020	-0.815499	-0.706239	-0.567692	-0.191259	-0.0491863	0.0439955	0.233566	0.305438	0.361875	-0.00933731	0.576489	0.533797	-0.188588	-0.382733	0.25666	0.598711
Kiaa0196	-1.33232	-0.748876	-0.945497	-0.213136	-0.332338	-0.0898771	0.292	0.181775	0.766306	0.131691	0.720421	0.528423	0.0771723	-0.244041	0.878821	0.329472
Kif21b	0.238361	-0.808806	0.27518	0.997965	0.950508	0.966338	1.54394	1.56562	-1.62544	-3.44147	-2.25295	0.0571675	-0.862046	-0.465341	1.97875	0.882213
Kif4	3.62172	2.34544	3.77041	3.69128	1.08728	-1.29583	1.48873	0.434608	-2.54169	-2.54169	-0.474807	-1.44474	-2.54169	-2.54169	-2.54169	-0.515656
Kifc1	2.55585	2.38654	1.95079	2.83135	1.35478	0.443761	1.30225	1.80975	-2.50834	-4.3406	0.428215	0.0699813	-1.69933	-4.3406	-1.0766	-1.16779
Klc3	2.78722	2.61121	3.57339	2.86694	-1.37427	-1.37427	0.767977	1.13598	-1.37427	-1.37427	-1.37427	-1.37427	-1.37427	-1.37427	-1.37427	-1.37427
Klf2	0.687011	0.112432	0.763586	2.09791	-0.426269	0.5846	-0.276444	1.54439	-2.66807	-2.66807	-2.66807	-2.66807	1.82225	0.86281	2.02094	0.879055
Klf3	0.465974	-0.196425	1.14463	1.93861	-0.174415	0.491469	1.98894	1.04521	-4.06484	-4.06484	0.0176984	-4.06484	0.357723	0.61654	2.34629	2.15227
Klhl14	0.800084	0.301133	0.645645	1.24205	0.544979	0.539222	0.912444	0.700632	-0.0438188	-0.59962	-0.114361	-0.0771559	-0.975203	-1.94799	-0.745032	-1.18301
Klhl25	2.07365	0.503693	1.47866	3.37168	0.128527	-0.606962	0.546187	0.0625771	-0.687221	-1.96744	0.199142	-0.628786	-1.96744	-1.96744	-0.641641	0.102815
Klhl36	-1.80238	-1.80238	-1.80238	-1.80238	-1.80238	-1.80238	1.03607	-1.80238	1.97852	2.09003	2.2472	2.75472	-1.80238	0.940065	2.0856	1.28688
Kmo	-1.40473	-1.35222	-1.71583	-1.07167	0.086633	0.0124117	0.375785	0.167884	0.826822	0.409887	0.824038	0.861894	0.369499	0.0816255	0.945415	0.582546
Kri1	-2.34647	-1.84184	-1.26383	0.0216488	-0.64403	0.0765649	0.224223	0.360526	0.758275	-0.1243	1.19851	1.15768	0.319153	-0.21211	1.14681	1.16918
Krit1	0.71545	0.680641	0.952508	1.10139	0.455252	-0.0383063	0.391598	0.69479	-0.790766	-1.35929	-1.24503	-0.763193	-0.473313	-0.759433	0.308366	0.12933
Ktn1	0.829951	0.50904	1.15045	1.37563	0.316337	0.00793068	0.519539	0.623094	-0.0224621	-0.775418	-0.184216	-0.23567	-1.06299	-2.04586	-0.665844	-0.339508
Kynu	-3.88314	-2.70595	-2.73282	-2.17478	-0.716802	-0.262146	0.0301565	-0.0605534	2.32701	1.64774	2.19984	1.96762	1.16216	0.986439	1.33306	0.88215
Lactb	-0.780547	-1.06433	-0.917603	-0.714808	-0.467312	-0.590111	-0.016008	-0.175018	0.958348	0.382425	1.0863	1.11745	0.11385	-0.345328	0.944996	0.467694
Lancl2	0.447041	0.0578348	0.548263	0.780164	0.0983686	-0.0397623	0.497064	0.290417	0.330259	-0.449601	0.206818	-0.307002	-0.3974	-1.06222	0.0882504	-1.0885
Lap3	0.0102497	-0.0714101	-0.454773	0.14813	0.211533	-0.449733	0.00714403	-0.184626	1.33973	0.272805	1.28922	0.991329	-0.474319	-1.76609	-0.0318481	-0.837337
Lasp1	-0.720335	-0.285074	-1.00505	-0.203626	-0.099386	0.50089	0.124323	0.333921	0.0265997	-0.228575	-0.570817	-0.343866	0.509151	0.77084	0.695022	0.495978
Lax1	-3.22831	-3.22831	-3.22831	-0.151316	0.3412	0.118359	0.442695	0.644601	0.132811	0.00392413	1.60461	1.94649	0.770888	-0.215129	1.83492	2.21087
Lbr	0.637363	0.269567	0.384428	0.432248	0.186255	0.298476	0.397468	0.480591	-1.28193	-0.794112	-0.863199	-0.679793	0.193619	-0.296715	0.00661491	0.629114
Lclat1	-0.219142	0.42486	0.895412	0.724161	1.2845	0.388086	0.588894	0.972795	-1.08583	-1.1028	-0.0269225	-0.529803	-1.19577	-0.590312	0.246252	-0.774375
Lcp1	-1.15834	-1.05296	-1.02051	-0.735633	-0.106255	0.0283372	-0.0122721	0.0768106	0.705741	0.640695	0.395441	0.668386	0.240604	0.416231	0.526527	0.387202
Ldha	0.0676022	-0.2779	-0.088905	0.114844	-0.0961722	0.0626455	-0.127434	-0.327856	0.410025	0.287619	0.459194	0.618604	-0.265859	-0.454778	-0.090587	-0.29104
Lgals1	2.17581	1.32451	2.1872	1.64313	1.17918	1.65026	1.3474	1.04282	-2.41419	-3.80425	-2.80733	-1.87497	-0.266958	-0.229934	-0.442971	-0.70969
Lgals3	0.102931	0.0467116	1.28432	1.27808	0.711346	0.178453	0.679157	2.08923	-4.98109	-1.3197	-1.47148	-4.98109	1.89307	1.48691	1.85894	1.14421
Lgals9	1.78128	1.40775	1.59372	1.37673	0.297133	0.12496	1.04714	0.624465	-0.577804	-0.983597	-1.041	-1.21122	-1.36765	-1.64089	-0.386816	-1.04422
Lig1	1.57258	1.26979	1.69192	2.2557	0.545363	-0.235731	0.860325	0.37633	-1.32971	-1.67864	-0.542033	-1.34588	-1.43218	-1.52255	-0.203093	-0.28218
Limd2	-0.365881	-1.88927	-0.602343	-0.417929	0.557999	0.641915	0.639348	-0.249549	0.237058	-0.0199836	-0.715332	-0.171088	0.56248	0.109389	0.786933	0.896257
Limk1	-0.599522	-0.599522	-0.599522	-0.599522	-0.599522	-0.599522	-0.599522	-0.599522	2.73742	-0.599522	3.03264	2.02374	-0.599522	-0.599522	-0.599522	-0.599522
Lman1	0.969869	0.347112	1.55698	1.18653	-0.41133	-0.513233	0.244258	-0.215827	0.482933	-0.652602	0.628254	0.297718	-1.43176	-2.08837	-0.0683529	-0.332173
Lmnb1	0.262366	-0.185345	-0.026213	0.204437	0.0557667	-0.0208017	0.186304	0.380721	-0.639447	-0.532351	-0.282969	-0.365085	0.139132	-0.0608457	0.226204	0.658127
Lmnb2	-0.813188	-0.627388	-0.903581	-0.318587	-0.58114	-0.275677	-0.317989	0.163427	0.364114	0.096386	0.494074	0.683153	0.178142	-0.0315649	0.787425	1.10239
Lpcat1	-2.79885	-2.45332	-2.57454	-0.729166	-0.0771947	0.405157	-0.0281696	0.531642	0.948353	0.430279	0.995869	0.902539	1.00381	0.529884	1.35146	1.56225
Lpcat2	-1.05658	-4.39316	-4.39316	-1.77346	-0.249837	-0.899638	-1.56672	0.736418	2.78801	2.62458	2.37066	2.67719	0.678301	0.0936686	0.646854	1.71687
Lpxn	-1.64752	-1.32821	-0.6749	-0.837084	-0.484545	-0.174648	0.24141	-0.0436297	0.837022	0.28504	1.15647	0.994849	0.202603	-0.0780051	1.03901	0.512136
Lrba	-0.359024	-0.928855	-0.951463	-0.214972	0.0784334	0.215263	0.254017	0.21773	0.232872	-0.413091	-0.160438	-0.231859	0.473037	0.14276	0.917047	0.728543
Lrpprc	-0.129482	-0.39849	-0.281671	0.114633	-0.085256	-0.17735	0.134952	0.188779	0.590429	0.194665	0.575248	0.665433	-0.277924	-1.03166	-0.000556524	-0.0817522
Lrrc25	-3.11921	-3.11921	-3.11921	-0.0267378	1.75823	0.919369	-3.11921	-0.821881	4.24728	3.02903	3.88248	3.40347	1.17224	-3.11921	-3.11921	1.15176
Lrrc40	0.129318	-0.472943	0.837095	0.934462	-0.242614	-0.398241	0.12459	0.473855	0.733313	0.0482467	0.945782	0.77038	-0.963836	-1.78338	-0.787952	-0.348073
Lrrc59	0.751391	0.160106	1.13856	1.32187	-0.125404	0.287055	0.791239	0.892635	-0.492859	-1.48329	-0.118359	-0.35099	-0.872548	-1.54914	0.0790403	-0.429302
Lrrc8c	0.365695	-0.254941	0.565517	0.635664	0.437336	0.404038	0.683562	0.552351	-1.19575	-1.75104	-0.912978	-0.825926	0.441254	-0.183967	0.762363	0.276828
Lrrk1	-1.17322	-2.23324	-0.955928	0.0881135	0.0993215	-0.637999	0.153991	-0.160158	1.52791	0.488163	1.13672	1.43964	-0.308393	-0.215215	0.445802	0.304489
Lrrk2	-2.10491	-1.85809	-2.58746	-0.986285	-0.165921	-0.259399	0.596275	0.174903	1.57777	0.353267	1.34108	1.33233	0.455056	-0.101825	1.37654	0.856659
Lsm3	-1.06396	-1.18193	-0.791593	0.19735	-0.380451	-0.0392111	-0.632466	-0.223734	0.426077	-0.0956326	1.51468	0.973518	0.331919	-0.0333521	0.845999	0.15279
Lsp1	-0.297997	0.0649568	-0.184386	-0.340126	0.177864	0.425235	0.269361	0.0718082	-0.049439	-0.538317	-0.561079	-0.72498	0.613903	0.275236	0.638787	0.159174
Lta4h	-0.578161	-0.517807	-0.34356	0.0131593	-0.190389	-0.650067	-0.235779	-0.44568	0.841398	0.613628	0.886031	0.837642	-0.175149	-0.165066	0.184063	-0.0742624
Ltb	-1.08158	-3.88775	-1.95581	0.664146	1.79342	1.64043	1.58225	0.717792	-3.88775	-3.88775	-0.249499	0.921366	1.81499	1.50063	1.87347	2.44163
Lxn	1.4226	1.61863	1.16699	1.901	0.956979	0.49849	0.926958	0.889666	0.144037	-0.881196	0.0273354	-0.365513	-1.86437	-2.37343	-1.30841	-2.75977
Ly75	-2.85502	-4.1861	-1.15236	-0.808534	-0.594799	0.0825027	0.270983	0.37816	1.60332	1.1189	1.64754	1.96047	0.198775	-0.506698	1.4632	1.37966
Ly86	-0.805223	-1.01987	-0.297776	-0.507949	-0.599459	-0.196406	0.475585	-0.278462	0.732253	0.611527	1.49918	0.945777	-0.703259	-0.685004	0.937501	-0.108407
Ly9	-0.659961	-0.728819	0.0243699	-0.241435	0.263205	0.497502	0.430771	0.258947	-0.525515	-0.661396	-0.399512	-0.396279	0.608658	-0.223295	0.841268	0.911492
Lysmd2	-0.812355	-0.812355	-0.812355	-0.812355	-0.812355	-0.812355	-0.812355	-0.812355	4.2223	-0.812355	2.40491	3.9334	-0.812355	-0.812355	-0.812355	-0.812355
M6pr	-0.406106	-0.65603	-0.707106	-0.316267	0.214059	-0.0921469	0.0578223	0.28171	0.110538	-0.230119	0.120335	0.205611	-0.0110137	0.0889887	0.63589	0.703836
Macrod1	-0.547425	-1.69997	-1.11523	-0.58386	0.344876	-0.778255	-0.101722	-0.761172	1.40461	0.26662	0.791686	1.14356	0.0612486	0.344691	1.06293	0.167406
Malt1	-0.473466	-0.936269	-0.353019	-0.214651	-0.393198	-0.520503	-0.163883	-0.000767243	0.97452	0.400641	0.635598	0.863869	0.229612	-0.447687	0.367469	0.0317352
Maml1	0.16381	-1.44007	0.576922	1.55395	-1.44007	-1.44007	-1.44007	-1.44007	1.89447	0.466045	1.58263	0.713595	0.337838	-1.44007	0.774788	0.576369
Maml2	-1.24172	-1.24172	-1.24172	1.28373	0.478085	-1.24172	-0.0762934	-1.24172	1.89599	1.03725	2.28331	2.48475	0.54692	-1.24172	-1.24172	-1.24172
Man2a2	2.00901	0.642436	1.05055	2.45363	-1.1099	-1.1099	0.723569	1.10771	-1.1099	0.0191705	-1.1099	0.365963	-1.1099	-1.1099	-1.1099	-0.602721
Man2c1	-1.14742	-1.10892	-0.923017	-0.0312619	-0.834512	-0.898455	-0.322535	-0.196134	0.937278	0.623474	1.1065	1.07683	0.472027	-0.19964	0.940181	0.505596
Maoa	2.06773	2.14517	2.7944	2.98765	0.198521	-2.37782	2.5096	1.73487	-2.37782	-2.37782	0.376745	-0.451645	-2.37782	-2.37782	-2.37782	-0.0961512
Map2k1	-0.892111	-1.04715	-0.938506	-0.727247	-0.0727216	-0.20675	-0.0785939	-0.230221	0.818759	0.409251	0.828103	0.532136	0.554753	-0.0608772	0.589711	0.521471
Map2k2	-0.36289	-0.691292	-0.790745	0.02543	-0.264872	-0.123926	-0.163065	-0.0953124	1.06389	0.206199	0.497187	0.401262	-0.184736	-0.125685	0.241826	0.366728
Map3k8	-1.99392	-1.99392	-1.99392	-1.99392	0.635201	-0.584659	1.1722	-0.537649	0.486239	-1.99392	1.68538	0.825121	0.367667	1.1378	1.97739	2.80489
Map4k1	0.0975587	-0.143233	0.288299	0.410426	0.282078	0.22744	0.253527	0.232068	0.0356892	-0.213496	-0.222461	-0.242933	-0.115059	-0.572603	-0.309566	-0.00773563
Mapk1	-0.369989	-0.325755	-0.536815	-0.104644	-0.22757	-0.0308791	-0.34789	-0.23875	0.735507	0.557152	0.707319	0.441033	0.155284	-0.257736	0.00519042	-0.161459
Mapk11	-2.18859	-1.58287	-0.89893	-1.13633	0.724446	0.938398	1.13067	1.20475	-0.310663	-1.94101	-3.58607	-1.44855	2.09495	1.44309	3.04175	2.51496
Mapk12	-2.26778	-2.26778	-2.26778	-2.26778	-2.26778	-2.26778	-0.366985	0.0896579	-0.820067	-2.26778	-2.26778	-0.333186	4.64312	4.13872	5.58681	5.20416
Marcks	1.23314	1.04833	0.768422	0.479611	-0.107045	-0.587052	-0.348639	-1.09824	1.49152	1.73781	1.15711	1.31054	-1.88851	-1.92572	-1.54103	-1.73025
Marcksl1	0.699076	0.695258	0.710918	0.26199	0.298096	0.150184	0.610087	0.449492	-1.09115	-1.2857	-1.29514	-1.63336	0.509085	-0.0356659	0.520759	0.436066
Mark3	1.10473	0.139001	1.4844	0.971849	-0.229237	-0.23648	0.00323708	0.385037	-0.107973	-0.904106	-0.134767	0.29849	-0.331004	-1.77721	-0.774399	0.108439
Matk	1.14473	0.0705975	-2.46402	0.875777	-2.46402	1.61477	-0.872305	0.663124	1.70119	1.56609	2.65282	2.75457	-0.692465	-2.46402	-2.46402	-1.62279
Mavs	-0.789724	-0.792806	-0.206152	-0.424237	-0.353104	-0.130472	0.509757	0.283463	0.865047	0.580311	0.892937	0.693284	-0.372483	-0.864168	0.28291	-0.174563
Mboat7	-1.10422	-1.1915	-1.15609	-0.841988	-0.348967	0.52034	0.253778	0.133755	0.338953	0.324324	0.0415589	0.178396	0.705598	0.351825	1.21136	0.582872
Mccc1	-0.956733	-1.38251	-1.3361	-0.0957307	-0.55909	-0.799513	-0.156902	-0.370475	1.94009	1.13169	1.78747	1.71257	-0.173366	-0.959585	0.374429	-0.156243
Mccc2	-0.741854	-0.771191	-0.955043	0.0604746	-0.724352	-1.07907	-0.818589	-0.405019	2.12754	1.47224	1.96591	1.90188	-0.683204	-1.583	0.0431561	0.190112
Mcee	-2.29357	-2.29357	-2.29357	-2.29357	0.682703	-2.29357	1.60507	-2.29357	3.2199	2.65485	2.40407	3.47678	2.18066	-2.29357	2.12455	-2.29357
Mcm2	1.45739	1.23278	1.47841	1.87171	0.578598	0.417801	0.722496	0.58528	-0.296296	-0.919357	0.245097	-0.0921911	-2.04699	-2.57917	-1.233	-1.42257
Mcm3	1.65158	1.50804	1.91959	2.06573	0.690907	0.368507	1.13289	0.624999	-0.491498	-0.859402	1.17765e-05	-0.41139	-1.99269	-2.62039	-1.76148	-1.8254
Mcm4	1.6005	1.40971	1.70213	1.8165	0.63573	0.248182	1.16347	0.839077	-0.596532	-0.838087	0.016536	-0.464897	-1.82654	-2.44753	-1.30275	-1.95551
Mcm5	1.72291	1.70874	1.91628	2.38037	0.71863	0.332314	0.946808	0.671633	-0.232981	-1.07715	-0.318341	-0.495901	-1.88273	-2.80251	-1.68163	-1.90644
Mcm6	1.54925	1.45777	1.5621	1.81794	0.608144	0.415786	0.856512	0.68624	-0.345377	-0.728522	0.00640446	-0.449593	-1.89188	-2.4491	-1.40649	-1.68918
Mcm7	1.52416	1.40287	1.872	1.83993	0.843608	0.250883	1.20994	0.624458	-0.28187	-0.906407	0.0837501	-0.538312	-1.86444	-3.0515	-1.46012	-1.54895
Mctp2	3.19879	2.55865	3.19126	3.85329	-0.202512	-0.989665	1.52801	1.16304	-2.47071	-2.47071	-0.617042	0.0441648	-2.47071	-2.47071	-1.37447	-2.47071
Mcts1	0.207788	-0.58073	-0.395787	-0.225102	0.0939151	0.0585667	-0.0792665	-0.481768	1.07085	0.156616	0.339384	0.594005	0.00902824	-0.324324	-0.256776	-0.186398
Mcur1	-1.52556	-1.41973	-1.1396	-0.770516	-0.87362	-0.165407	-0.899995	-0.660586	1.43306	0.942903	1.32686	1.45233	1.29595	-1.16785	0.833138	1.33861
Mdh1	-0.53998	-0.767951	-0.531915	-0.511137	-0.327978	-0.416545	-0.0291516	-0.506859	0.488466	0.560957	0.677804	0.689091	0.0517664	0.185875	0.345135	0.632421
Mdp1	-0.790368	-0.725355	-1.2252	-0.307239	-0.701456	-0.134525	-0.536935	0.118935	0.95019	0.631804	1.29213	1.30108	-0.038903	-0.0235862	-0.0964856	0.285918
Mecp2	-1.91322	-1.77467	-1.96188	-1.09917	-0.869194	-0.589619	-0.734531	-0.0257334	0.872201	0.651528	1.17531	1.11864	1.05678	0.864009	1.51919	1.71036
Mef2c	-0.265449	-1.01046	-0.0473951	-0.364123	0.527185	-0.344041	0.514383	0.788224	-0.899119	-0.542964	0.0748448	-0.811154	0.642835	-0.114804	0.696821	1.15522
Mef2c	-1.60931	-1.60931	-1.60931	-1.60931	-1.60931	-1.60931	-1.60931	1.77657	1.90831	-1.60931	-1.60931	1.24575	3.40747	1.57109	2.55478	2.01986
Mettl1	-0.796938	-0.855286	-0.875974	-0.239319	0.0471288	-0.524932	0.239797	-0.59107	0.840587	0.172927	1.10381	0.913852	0.131146	-0.13356	0.487787	0.0800427
Mettl10	-0.22198	-0.42948	-0.430914	0.0308844	0.0733899	-0.0442072	-0.090488	0.167257	0.799623	0.201182	0.675433	0.358738	-0.046795	-0.830505	-0.0974922	-0.114646
Mettl15	-1.54933	-1.54933	-1.54933	-1.54933	-1.54933	0.229995	-1.54933	-1.54933	3.20329	2.58188	3.42361	2.61412	0.68102	-1.54933	-1.54933	1.21005
Mettl21A	-0.752222	-0.752222	-0.752222	-0.752222	-0.752222	-0.752222	-0.752222	-0.752222	3.08293	-0.752222	3.98764	2.70832	-0.752222	-0.752222	-0.752222	-0.752222
Mfge8	-1.66316	-1.66316	-1.66316	0.124698	-1.66316	-1.66316	-1.66316	-1.66316	2.23645	3.61374	3.9166	5.52421	-1.66316	-1.66316	-1.66316	1.21587
Mgst1	3.13215	1.94793	3.0139	3.32309	1.49181	2.22321	1.75846	2.31314	0.0557038	-1.37771	0.543867	0.15288	-7.26336	-7.26336	-0.86142	-3.19028
Mib1	0.183733	-1.03926	-1.03926	0.154637	-1.03926	-1.03926	-1.03926	0.255021	1.36038	1.82004	1.38777	1.00817	-1.03926	-1.03926	0.163654	0.941407
Mical1	-0.98598	-0.971872	-0.788832	-0.232725	-0.411916	-0.496717	0.0953236	-0.0787122	0.727304	0.430413	0.817832	0.832381	0.128964	-0.108415	0.583473	0.459479
Mina	-0.987811	-0.675404	-0.486226	-0.23164	0.0304218	-0.100319	0.3229	-0.441072	0.735407	0.124045	0.925799	0.533819	0.185468	-0.689534	0.653411	0.100735
Mis12	2.76541	3.16657	2.63336	1.79384	-1.45565	-1.45565	2.93136	1.26599	-1.45565	-1.45565	-1.45565	-1.45565	-1.45565	-1.45565	-1.45565	-1.45565
Mki67	3.89059	3.50604	4.22806	4.20873	1.94591	1.17825	2.54666	2.26943	-2.28154	-3.59897	-0.433758	-1.00868	-5.39422	-4.17623	-3.6958	-3.18446
Mlycd	-1.93466	-1.80338	-1.48965	-1.47637	-0.855848	-0.302032	-0.149053	-0.0681827	1.42695	1.14523	1.38065	1.07881	0.861012	0.112783	1.2558	0.817949
Mmab	-0.206356	-1.8984	-0.680339	0.684333	0.377043	-0.396878	-0.778532	0.107277	1.00483	0.653977	1.55839	1.75547	-0.557208	-1.12526	0.236564	-0.734902
Mndal	-0.288106	-0.385305	0.0364045	-0.147997	0.280683	0.241908	0.457581	0.218143	-0.198397	-0.537715	-0.161305	-0.266197	0.338686	-0.242098	0.455888	0.197826
Mob3a	-0.410613	-0.773114	-0.590601	-0.401913	0.518597	0.472748	1.04434	0.147221	0.83577	-0.988853	-0.849187	-1.4876	0.626695	0.305969	0.755726	0.794817
Mospd1	2.39477	2.79335	2.08824	2.7011	2.71253	0.95206	2.60359	0.885752	-2.36109	-2.36109	-2.36109	-2.36109	-2.36109	-2.36109	-2.36109	-0.603795
Mov10	0.445108	-0.805798	0.776343	0.77005	0.00835041	-0.424682	0.977257	0.477925	0.721312	-0.0284172	0.893006	0.540331	-1.03646	-1.72379	-0.150689	-1.43985
Mphosph10	-1.80475	-1.03294	-0.765527	-0.559073	-0.507901	0.0844159	0.607304	-0.238117	0.949176	0.552997	1.51003	1.29443	-0.368643	-0.693076	0.643723	0.327956
Mphosph6	-1.10304	-2.30952	-1.00449	-1.51939	0.444938	-0.560212	-0.036706	-0.216157	0.893207	1.29459	1.22695	1.18476	0.781237	-0.179506	1.29456	-0.191212
Mpp1	0.350075	-0.141927	0.660595	0.841392	-0.180343	-0.374902	0.329886	0.312145	0.593315	-0.0442218	0.440913	0.246952	-0.777423	-1.4976	-0.0229006	-0.735956
Mpst	0.106391	-0.677299	0.197193	-0.473749	0.159277	-0.0511262	0.240562	-0.572697	1.20227	0.815891	0.747627	0.649584	-0.72035	-0.493739	0.141577	-1.27141
Mri1	-1.26233	-0.814961	-0.562304	-0.449099	-0.269011	-0.253336	0.203689	-0.171291	1.25229	0.654645	1.63581	0.64241	-0.0233384	-1.07592	0.595968	-0.103227
Mrpl22	0.0759347	-0.347161	-0.102506	-0.278612	0.290154	-0.539012	0.483064	0.0151385	0.912634	0.25803	0.919123	0.615625	-0.749137	-0.68078	-0.348193	-0.524301
Mrpl23	-0.0745218	-0.657185	-0.346788	0.424373	0.150331	0.0466248	0.0930707	-0.0306425	0.927714	0.35458	0.654146	0.562908	-0.200598	-0.930952	-0.268936	-0.704123
Mrpl47	-0.809564	-0.315867	-0.483986	0.183774	-0.0890477	-0.0791176	0.576694	-0.226516	1.07305	0.386978	0.722283	0.764136	-0.529958	-0.80786	0.105922	-0.470919
Mrrf	-0.157574	-0.43881	-1.18488	-0.222428	-0.255691	-0.423591	-0.403262	-0.546734	1.21579	0.770691	1.14842	0.958335	-0.312086	-0.482405	0.311609	0.0226029
Mrs2	2.43348	0.699275	2.2635	2.71041	1.1758	-0.610589	2.17242	1.92286	-3.53135	2.33131	-1.40468	-2.23347	-3.53135	-1.19988	-0.520749	-2.67698
Ms4a1	0.415341	0.223562	0.513079	0.424902	0.0710416	0.237864	-0.0264515	2.96278e-05	-0.2538	-0.208321	0.0826574	-0.254583	-0.288261	-0.606199	-0.0147918	-0.316071
Msh2	0.696217	0.351933	0.449154	0.879086	0.197326	-0.0388213	0.619109	0.372311	-0.506144	-0.94902	-0.145872	-0.563715	-0.36407	-0.864908	0.131982	-0.264567
Msh3	0.827797	0.00934632	1.07202	0.998504	0.123143	0.143158	0.970003	0.492164	-1.01414	-1.23108	-0.336425	-0.52605	-0.279005	-0.92074	-0.108385	-0.220313
Msh6	0.742853	0.335055	0.885813	1.20594	0.476564	0.25554	0.666756	0.377314	-0.70409	-0.985313	-0.302555	-0.679301	-0.537119	-1.04733	-0.256922	-0.433201
Msi2	0.372172	0.260991	0.394847	0.660111	0.146218	0.105488	0.371934	0.134743	-0.240609	-0.566948	-0.160357	-0.310192	-0.104695	-0.709164	0.177454	-0.531993
Msmo1	-2.47519	-2.47519	-2.47519	-0.0983352	0.594551	1.77242	0.779011	1.08475	-2.47519	-2.47519	-2.47519	0.815267	2.42649	2.36353	2.57265	2.54082
Msn	-0.443066	-0.227119	-0.386318	-0.0914493	-0.038189	0.190306	0.213261	-0.0476918	0.273151	-0.0686633	-0.101513	0.0572596	0.208805	0.00858398	0.333358	0.119283
Msra	0.647452	0.800512	0.557103	1.0139	-0.115033	0.20582	0.138733	0.048028	0.0719877	-0.446357	0.407699	-0.0556896	-1.04796	-1.37942	-0.429742	-0.417032
Msto1	-1.88886	-2.04341	-2.33033	0.638343	0.143477	-0.506309	0.232168	0.69907	1.93568	0.144295	2.03807	1.62325	-1.19918	-0.505779	1.07246	-0.0529434
Mtap	-1.12821	-0.706229	-0.362471	-0.335542	-0.384231	-0.313244	0.054838	-0.128089	0.596574	0.0826619	0.747133	0.602737	0.221723	-0.0836621	0.778878	0.357132
Mtch1	1.38324	0.226376	1.07076	1.56925	0.799946	0.0148425	1.24482	0.821227	0.331722	-0.856078	0.445976	-0.53764	-0.935013	-4.27497	-0.531973	-0.772485
Mtch2	-0.968045	-0.407526	-0.561552	-0.0418579	-0.263978	-0.160909	0.0376053	0.16803	0.702272	0.203088	0.766649	0.674055	-0.309801	-0.671599	0.544511	0.289057
Mterf2	0.954768	0.19467	-0.035679	1.37257	0.350393	0.126855	0.175825	0.820005	0.627767	-0.810212	0.477841	0.572597	-1.25026	-2.37203	-0.978222	-0.226877
Mtf2	2.26819	1.50127	1.87619	1.85846	0.992933	0.520177	0.924947	0.908876	-0.709456	-1.5453	-4.66376	-0.532267	-0.288922	-1.85575	-0.375848	-0.879729
Mtg1	0.0590035	-0.171917	-0.817044	0.579059	1.11324	1.05753	-1.22919	0.738485	1.99371	1.37887	1.48406	1.39857	-3.00614	-0.753541	-4.07961	0.254903
Mthfd1	-0.251851	-0.18209	0.163322	0.334121	-0.242589	-0.222452	0.162427	-0.518759	0.948437	0.409818	1.06468	0.815047	-0.534169	-1.00657	-0.153275	-0.786091
Mthfd2	0.970029	0.486965	1.80209	1.00046	0.146019	0.155144	0.215145	0.390072	1.89229	0.447585	1.06294	1.12692	-3.85885	-3.85885	-0.0308002	-1.94716
Mthfs	-0.984995	-1.46819	-1.06457	-0.599013	-0.762544	-0.0841473	-0.130563	-0.0595758	0.642884	0.629346	1.07595	1.13761	0.702715	-0.285928	0.6188	0.632218
Mtif2	-0.533791	-0.929312	-0.291219	-0.180628	-0.388824	-0.597825	-0.194138	0.217986	1.03547	0.629018	1.11768	0.852217	-0.390199	-1.11552	0.368466	0.400616
Mtnd1	-0.199793	-0.275428	-0.0324113	0.0933575	-0.109089	-0.394008	0.163069	0.115818	0.692633	0.529197	0.612773	0.571423	-0.817089	-0.993494	0.45028	-0.407236
Mtr	-2.28936	-1.50234	-2.06113	-3.35199	-0.969472	-0.507854	-0.65201	-0.783846	2.1855	1.18948	2.13716	1.77505	1.25043	0.845277	1.77887	0.95625
Mtss1	0.792124	0.896982	0.978277	1.47248	0.270996	0.196067	0.549772	0.801394	-1.09221	-2.06988	-1.06158	-1.07774	-0.193832	-1.05503	0.220149	0.372031
Myadm	2.01233	2.07117	2.69271	2.74979	1.21636	1.83177	2.35717	2.2865	-3.07699	-6.03116	-6.03116	-3.4964	-0.0962667	-1.26134	1.33665	1.43885
Mybbp1a	-0.582537	-0.884406	-0.303299	-0.104952	-0.20459	-0.281775	0.273047	0.0563605	0.51944	0.373019	1.02874	0.685198	-0.191811	-0.671758	0.360108	-0.0707863
Myef2	0.792948	0.0328497	0.26122	0.662037	0.260675	0.210718	0.336648	0.32836	-0.0677099	-0.137009	0.00597075	-0.220549	-0.351547	-1.289	-0.369999	-0.455611
Myh14	-0.543812	-0.516947	-0.615104	0.0529327	-0.0801874	0.27256	0.044525	0.253643	-0.0196419	-0.505369	-0.228903	0.0322932	0.409605	0.0705855	0.79442	0.579399
Myh9	-0.32138	-0.568633	-0.360076	-0.0444341	0.130551	0.0881321	0.195215	0.157865	-0.141722	-0.417336	-0.129608	-0.142277	0.376439	0.0302417	0.58534	0.561681
Myl12b	-0.47628	-0.385682	-0.258008	-0.306731	0.003389	-0.0361652	0.354397	0.0617231	0.100165	-0.396756	-0.0585967	-0.184568	0.466951	0.145816	0.722581	0.247765
Myl4	4.64254	4.73471	4.84757	4.85253	3.60784	3.68021	4.1699	3.68272	-7.17706	-7.17706	-7.17706	-7.17706	-1.65509	-2.02533	-0.377038	-1.45232
Myo1c	0.611745	0.413766	0.623594	0.877716	0.213563	0.151589	0.425378	0.201742	-0.151609	-0.895943	-0.430508	-0.579449	-0.441103	-0.862825	0.0706246	-0.22828
Myo1f	-2.10217	-2.10217	-2.10217	-2.10217	-2.10217	-2.10217	-2.10217	-2.10217	2.83422	1.66936	2.55657	2.94251	1.66201	1.20305	1.62874	2.3209
Myof	-1.28529	-0.394089	-0.347329	0.190146	-2.16328	-1.79358	-1.67956	-0.382785	4.84741	4.50421	4.68468	4.82341	-3.65746	-4.27084	-0.959973	-2.11567
Mzb1	0.981723	-0.803301	1.63953	0.718131	-0.919385	-0.988014	-0.827135	-1.2047	1.48276	1.56538	1.79993	1.44206	-1.18092	-1.94927	-0.579523	-1.17727
N6amt1	-2.26796	-4.51712	-1.38584	0.088034	-0.515626	-1.66005	-0.408537	0.405891	2.36593	1.107	1.57698	1.07295	0.863003	1.12362	1.29447	0.857253
N6amt2	-2.3417	-2.3417	-2.3417	-0.0445924	-2.3417	-2.3417	-2.3417	1.75982	2.47038	2.8438	4.03088	3.81839	-2.3417	-2.3417	2.4435	1.41143
Naca	-0.232436	-0.359707	-0.179202	0.016891	0.00345101	-0.00821133	-0.19867	-0.295929	0.529152	0.339051	0.338516	0.431977	-0.152336	-0.26765	0.079056	-0.0439527
Nadsyn1	-0.299694	-2.20673	-1.68606	0.0286217	-1.66365	-0.515319	-0.755863	0.0716665	0.886334	0.846103	1.04363	1.22057	0.398587	0.0847783	1.52124	1.0258
Nagk	-0.827751	-2.33296	-1.57359	-0.0591125	-0.650783	0.0396444	-0.701189	-0.0560266	1.43665	0.350756	1.28925	1.29478	0.605374	-0.158469	0.931107	0.412317
Naip2	0.0635776	-0.845806	-0.845806	-0.845806	-0.845806	-0.845806	-0.845806	-0.845806	1.42793	0.914967	1.93565	3.23641	-0.845806	-0.845806	0.0369559	-0.00323608
Nampt	-0.363208	-0.533903	-0.124438	-0.269519	-0.108742	-0.280788	-0.117778	-0.214686	0.771217	0.259008	0.974747	0.429565	0.00132817	-0.319597	0.269509	-0.372716
Nanp	-1.47368	-0.988653	-0.80789	0.250633	0.0170145	-0.0376035	1.06174	-1.06769	1.6585	0.723739	0.955031	1.23399	-0.913214	-0.296169	-0.0995517	-0.216192
Nans	-0.220191	-0.285436	-0.822091	-0.221265	-0.276058	-0.195545	-0.188073	-0.503905	0.857573	0.120559	0.814788	0.843809	-0.0935892	-0.120888	0.470341	-0.180031
Narf	1.59288	1.43552	1.90593	4.88595	-0.941538	-0.941538	-0.941538	0.536635	-0.941538	-0.941538	-0.941538	-0.941538	-0.941538	-0.941538	-0.941538	-0.941538
Nars2	-1.73413	-1.61389	-0.246753	-2.06579	-0.578096	-1.96663	0.727748	0.201845	1.75161	2.0741	2.06768	2.04655	-0.326237	-1.0565	0.99972	-0.281228
Nasp	0.622146	0.744364	0.749643	1.09684	0.0472631	-0.0369061	0.490525	0.057936	-0.654122	-0.888416	-0.236152	-0.400021	-0.464209	-0.55696	0.148862	-0.720788
Natd1	1.71368	1.39599	1.58009	3.40268	1.81974	0.857725	2.13009	1.2316	-4.11464	-0.242724	2.16635	0.0453342	-4.11464	-4.11464	0.358006	-4.11464
Nbeal2	-1.99896	-1.99896	-1.99896	-1.69979	0.572116	-0.469606	-1.19604	-0.923945	1.28844	1.52784	6.04031	1.07175	-0.279305	0.0154059	-0.333321	0.383009
Nbn	-0.74853	-1.50563	-1.85377	-0.790281	-0.119679	-0.513333	-0.377718	0.119573	0.955345	0.407203	1.46077	0.812404	0.525393	-0.715899	1.261	1.08315
Ncapd2	3.15648	2.81267	3.54118	3.64265	1.88124	1.46033	2.69831	1.96851	-1.42363	-2.97528	0.31964	-1.75999	-5.47148	-5.47148	-1.25888	-3.12027
Ncapd3	2.93186	2.49196	3.02288	3.67563	0.849676	-0.732034	1.52073	2.02049	-2.31271	-2.31271	-1.11438	-0.790559	-2.31271	-2.31271	-2.31271	-2.31271
Ncapg	3.67846	3.18055	3.60158	4.10713	2.31272	1.78741	2.34898	2.32945	-1.41401	-2.95196	-0.724639	-0.902126	-2.90312	-4.81681	-4.81681	-4.81681
Ncapg2	3.04887	2.42026	3.26009	3.59551	1.58764	0.289307	1.14663	1.62419	-1.94194	-1.87023	-1.39021	-1.62002	-2.66501	-2.66501	-2.66501	-2.15506
Ncaph	3.72986	3.50443	3.50532	3.9637	2.94997	1.96599	2.85173	1.96988	1.00618	-4.60222	-1.00298	-1.43296	-4.60222	-4.60222	-4.60222	-4.60222
Ncaph2	2.3504	1.57606	3.07902	3.21343	0.396353	0.446199	2.22667	0.749896	-2.29883	-1.38574	-0.616438	-1.71512	-2.29883	-2.29883	-1.12542	-2.29883
Nceh1	-1.62152	-1.48984	-0.4173	-0.688592	-0.996738	-0.954187	0.0546946	-0.267205	1.38837	0.856492	1.54465	1.43294	0.326009	-0.277817	1.15583	-0.0457815
Ncf1	-0.619947	-0.771835	-0.386709	-0.0343713	0.269525	0.257064	0.389099	0.0157841	0.440887	0.0235731	0.346961	0.0778755	0.187745	-0.486943	0.341571	-0.0502797
Ncf2	-0.995362	-1.41656	-1.23501	-0.305931	-0.535464	-0.188437	-0.011296	0.175231	1.17288	0.599055	0.969614	1.01509	-0.0450749	-0.218824	0.468349	0.551733
Ncf4	-0.753629	-1.16913	-0.828205	-0.32451	-0.0619996	-0.236826	0.0467113	0.304177	0.945778	0.178375	0.604492	0.828957	-0.0499239	-0.161016	0.206605	0.47014
Ncl	-0.28436	-0.278395	-0.240567	-0.0490442	-0.184938	-0.270101	-0.0481059	-0.180567	0.442258	0.399387	0.649184	0.534989	-0.241098	-0.390372	0.145732	-0.00400148
Ncor2	-1.18012	-1.77864	-1.64704	0.063295	-0.35025	-0.852109	-0.082448	0.459815	1.35225	0.675467	1.77031	1.48563	-0.314934	-1.22536	0.735977	0.88817
Ndrg1	2.69848	2.74856	2.7296	2.88332	1.25609	0.610892	2.09941	1.17063	-4.02587	-4.02587	-4.02587	-4.02587	-0.418719	0.0331576	1.16835	-0.87628
Ndufa10	-0.565337	-0.469239	-0.355682	0.0222736	-0.12974	-0.348914	0.384376	-0.0634098	0.754018	0.162097	0.81093	0.524763	-0.292308	-0.712497	0.340104	-0.0614374
Ndufa5	0.131612	-0.677407	-0.154253	0.136152	-0.189415	-0.0771766	0.00519107	-0.265049	0.46313	0.302077	0.625061	0.771776	-0.0673232	-0.801949	0.0578856	-0.260312
Ndufaf3	-1.03865	-1.69436	-0.462694	-0.434982	-0.21089	-0.363227	0.0441588	-0.00239986	1.16605	0.518332	1.06829	0.642309	0.132418	-0.291471	0.765149	0.16197
Ndufaf4	-2.07188	-1.07364	-1.48323	-2.33454	-1.86192	0.340195	0.132446	0.100285	1.46536	1.51252	2.53611	1.40267	0.841104	-1.70062	0.664868	1.53027
Ndufaf5	-3.66501	-0.875388	-1.24931	-0.346783	-3.66501	-1.50219	0.580992	-0.572371	2.47389	1.24014	2.27259	1.69716	0.649918	1.28876	-0.0120116	1.68462
Ndufb7	-0.629801	-0.845526	0.168511	-0.121486	0.202036	0.330589	-0.357298	0.498331	1.09186	0.241716	0.954265	0.316431	-0.259736	-0.485519	-0.389934	-0.714438
Ndufs2	-0.115423	-0.543301	-0.0683599	0.110763	-0.155578	-0.0840811	-0.136776	-0.191598	0.732765	0.164081	0.879639	0.620448	-0.514591	-0.690009	0.347758	-0.355737
Ndufv2	-0.146423	-0.61214	0.166064	-0.102171	-0.218812	-0.0892155	0.0312835	0.214084	0.49429	0.224574	0.430745	0.582126	-0.441844	-0.398713	0.184683	-0.318531
Nedd4	1.52448	1.62023	1.65965	1.90738	1.16232	0.667696	1.58251	1.15116	2.50367	2.02184	2.15951	2.35282	-5.90819	-5.90819	-4.33192	-4.16496
Nedd4l	0.188023	-0.129766	0.461156	0.974003	0.321295	-0.883963	0.14775	0.546977	1.07939	0.528554	0.608509	0.801786	-1.16641	-2.69989	-0.286943	-0.490463
Neil1	1.34825	0.805749	2.00237	1.49905	0.613151	0.461337	0.702956	0.503992	-1.32529	-2.06025	-1.23972	-1.44539	-0.935866	-1.28582	0.570506	-0.215033
Nek7	-0.725948	-1.15273	-0.332096	-0.179994	-0.0323346	-0.137396	0.250062	0.0240049	0.380753	-0.145018	0.469145	0.339958	0.106691	-0.0851447	0.693852	0.526197
Nfatc1	-0.468196	-0.887144	-1.39899	0.210645	-0.772892	-0.745754	0.0483892	-0.292252	1.24287	0.690404	1.80975	1.57362	-0.0455637	-1.12983	0.117261	0.0476692
Nfatc2	-4.69314	-4.69314	-4.69314	-2.43917	-0.472357	-1.61284	-2.22082	0.158472	3.21901	2.73193	3.5041	3.61103	1.7081	0.920404	2.40372	2.56785
Nfatc3	-0.15606	-0.956983	-0.561377	-0.128599	0.0044187	-0.0556482	0.286059	-0.338211	0.879343	0.650825	1.28841	0.834259	-0.506659	-0.462001	0.109185	-0.886959
Nfic	-1.79894	-1.93732	-0.545869	0.462913	0.154147	0.902198	0.309218	1.09803	-1.40757	-0.922816	-1.28437	0.055024	1.37779	0.482949	1.91224	1.14238
Nfkb1	-1.01442	-0.796234	-0.718037	-0.12789	-0.112378	-0.0186579	0.329363	0.326521	0.352602	-0.133215	0.384039	0.356708	0.148003	-0.0919312	0.511306	0.604216
Nfkbib	-1.22147	-1.31424	-0.859078	-0.0544064	0.16881	-0.648235	0.278939	0.225549	0.0482564	0.284889	0.48166	0.49505	0.631026	0.0168648	0.904708	0.561676
Nhej1	-1.022	-1.53177	-0.0730044	-0.614342	0.240092	-0.18453	-0.0778194	-0.254904	0.749122	-0.0698016	0.930144	-0.0475475	0.335459	0.391429	0.845136	0.384345
Nhlrc3	1.85752	2.47638	1.41996	2.48143	-2.47895	-2.47895	-2.47895	0.566928	1.28631	1.59361	1.35091	1.66064	-2.47895	-2.47895	-2.47895	0.180029
Nhp2	-0.992854	-1.21914	-0.181765	-0.653791	-0.474454	-0.531497	0.00587425	-0.0942563	1.00982	0.830025	1.23239	1.1904	-0.120288	-0.350661	0.347712	0.00248092
Nhp2l1	-0.808632	-0.935178	-0.793347	-0.44072	-0.66125	-1.00684	-0.350465	0.0270251	0.249325	0.289457	1.10943	1.24389	0.23564	0.00133571	0.70762	1.1327
Nif3l1	-0.463457	-0.816235	-0.170175	-0.693283	-0.378351	-0.342349	-0.0567741	-1.35637	1.32736	0.728148	1.43283	0.80018	0.0977336	-0.214774	0.650095	-0.544576
Nifk	-1.58008	-1.04117	-0.577997	-0.218452	-0.467198	-0.462177	-0.1844	0.387242	1.20922	0.803251	1.68195	1.26742	-0.786183	-0.871466	0.247639	0.592398
Nin	-0.457528	-2.44767	-2.04015	-1.84095	0.297547	-0.98803	0.629611	0.317455	1.06293	0.206604	1.39962	1.46441	-0.0237543	0.825377	0.956162	0.638368
Nipsnap1	-0.751828	-0.532823	-1.04461	-0.743226	-0.328611	-0.391889	0.0491417	-0.327434	1.25534	0.477725	1.37933	0.408932	0.0722993	-0.277577	0.746428	0.00879947
Nit1	-0.716623	-1.04197	-0.634574	-0.0137699	-0.0715446	-0.566422	0.103404	-0.197726	0.954992	0.465816	1.08123	0.928002	-0.360686	-0.560945	0.536542	0.0942732
Nit2	-0.384744	-0.559139	-0.319897	-0.357295	-0.401063	-0.0326923	-0.536956	-0.22352	1.18576	0.641315	1.06028	0.757655	-0.224189	-0.388221	0.380239	-0.597535
Nlk	-0.843032	-0.843032	-0.843032	-0.843032	-0.843032	0.858599	0.990456	0.923609	-0.843032	-0.843032	-0.843032	-0.843032	1.78793	-0.843032	1.87326	1.99646
Nlrc4	-2.59577	0.652494	-1.42548	-1.05495	-1.26611	-1.61022	-0.888905	-0.296155	2.11673	1.68285	2.10995	2.08745	0.00295973	-0.829545	0.974844	0.339847
Nlrx1	-1.38282	-1.3173	-1.61456	0.491543	-0.912687	-3.08381	-0.877339	0.0867436	2.70373	2.41708	2.73549	3.11187	-1.21927	-1.61807	0.21931	0.260082
Nmd3	-1.0361	-0.904051	-1.07786	-0.519808	-0.345652	0.0080459	-0.210585	-0.200288	0.826159	0.564235	0.965619	0.604649	0.719106	-0.421606	1.01725	0.0108882
Nme1	-0.371637	-0.298072	-0.123218	0.212757	0.112876	-0.580257	0.140379	-0.225507	0.628131	0.495743	0.609978	0.542654	-0.256768	-0.481533	-0.149346	-0.256184
Nme4	2.40022	2.72233	2.69861	3.59211	2.35345	-3.89089	2.18734	2.65651	-0.0292511	-3.89089	3.09091	1.67309	-3.89089	-3.89089	-3.89089	-3.89089
Nmi	-0.643257	-0.809453	-0.239849	-0.873668	0.029447	-0.255996	0.433573	-0.0587863	0.74038	0.157575	1.19271	0.3607	0.223567	-0.191722	0.514573	-0.579793
Nmral1	1.22124	1.02163	1.29555	1.66006	0.475288	0.443994	0.833354	0.564488	-0.249902	-0.660941	-0.292219	-0.606192	-1.08286	-1.95754	-1.1886	-1.47736
No66	-1.08422	-2.5531	-1.21546	-0.813206	-0.822757	-1.65946	-0.719293	0.374257	1.21043	1.43164	2.21957	1.85234	0.271747	-0.774735	0.867241	1.415
Noc2l	-1.21173	-1.17196	-0.579086	-0.252854	-0.728006	-1.26653	-0.179385	-0.0473567	1.85608	0.246395	2.15628	2.07513	-0.282926	-1.09081	0.353834	0.122931
Noc3l	-2.21765	-1.95061	-0.514338	-0.236451	-0.836436	-1.05869	0.823112	0.457065	1.39311	0.347791	1.97558	1.34689	-0.374624	-0.311775	0.927984	0.229041
Noc4l	-1.53276	-1.6609	-0.381737	-0.743974	-0.292241	-0.315349	0.489482	-0.011847	0.916963	0.575695	1.61641	1.088	-0.0317416	-0.60919	1.0152	-0.122009
Nol10	-1.16695	-1.8987	-0.0163025	-0.533932	-0.214021	-0.12342	0.582928	-0.230445	0.89652	0.480344	1.16502	1.0789	0.0487192	-1.01876	0.904035	0.0460616
Nol11	-1.27926	-1.26569	-0.846461	-0.294195	-0.284093	-0.320822	0.479945	0.218754	0.804332	0.470169	1.50916	0.81788	-0.292354	-0.705158	0.648806	0.338997
Nol6	-1.15436	-1.76681	-0.478596	-0.0032734	-0.365222	-0.558119	0.00096568	0.119664	1.02755	0.436174	1.54062	1.31388	-0.308665	-0.918667	0.201262	0.913594
Nolc1	-0.601822	-0.683412	-0.523518	-0.189671	-0.764873	-0.594333	0.169835	0.386588	0.970303	0.605714	1.39528	1.2759	-0.517706	-0.972947	-0.123849	0.168514
Nop10	-1.46843	-1.29541	-1.73443	-0.160693	0.144106	-0.564304	-0.0174439	-0.717485	1.21301	1.06216	1.49353	1.49979	-0.58201	-0.44246	0.405419	1.16466
Nop14	-1.30885	-0.907035	-0.68772	-0.593743	-0.53738	-0.36608	0.0548024	0.200979	0.826215	0.527543	1.29604	1.02485	0.101663	-0.86311	0.894244	0.337583
Nop16	-0.634211	-0.998285	-0.700632	-0.216487	0.0782817	0.126439	0.0519484	0.0451143	0.502368	0.271066	0.820586	0.738895	-0.151072	-0.638324	0.367144	0.33717
Nop56	-0.871784	-1.19115	-0.500928	-0.45669	-0.883365	-0.578354	-0.0278461	-0.037198	0.651122	0.624022	1.05073	1.12479	0.0749387	-0.123163	0.463134	0.68175
Nop58	-0.972082	-1.08265	-0.520529	-0.529788	-0.341605	-0.368697	-0.206139	-0.100612	0.794104	0.614609	1.06464	0.926409	0.110977	-0.262882	0.588766	0.285476
Notch2	-0.425904	-0.425904	-0.425904	-0.425904	-0.425904	-0.425904	-0.425904	-0.425904	1.70684	0.226181	1.25985	1.91798	-0.425904	-0.425904	-0.425904	-0.425904
Nova2	0.505096	0.817911	1.25847	0.659925	0.377305	-0.0822479	0.0160435	1.1709	-0.96502	-2.30645	-0.492185	-0.312341	0.0838892	-0.959226	-0.183472	0.411409
Npepl1	-1.40644	-1.68127	-1.17864	-0.836603	-0.494634	-0.228318	0.218198	-1.02679	1.56766	0.998129	1.56486	1.05882	0.4774	-0.120993	1.09512	-0.00650334
Npm1	-0.202735	-0.483334	-0.381586	-0.0426854	-0.114552	-0.503942	-0.449153	-0.245331	0.604509	0.702576	0.602719	0.530424	-0.160009	-0.427867	0.268332	0.302634
Npm3	-0.346367	-0.969707	-0.679795	-1.14223	-0.192883	-0.483751	-0.0185484	0.702898	0.501662	0.99685	0.541017	1.22538	-0.327744	-0.31857	-0.0104836	0.522269
Nqo2	-0.733166	0.154916	-0.239626	-0.300418	-1.56119	-0.313585	-0.0467159	-0.00187044	1.06813	0.900327	1.49759	1.24046	-0.500517	-1.28455	0.706084	-0.585872
Nr2c2	0.692731	0.289277	0.252258	0.747898	-0.0353435	-0.0122891	0.208914	0.596962	-0.658097	-1.10606	-0.467604	-0.451935	-0.127132	-0.532795	-0.0198316	0.623043
Nrbp1	-0.775787	-1.24011	-0.948747	-0.16359	0.0982378	0.10505	0.165612	0.0265005	0.591774	0.146004	0.386818	0.394033	0.174535	0.22369	0.684144	0.131833
Nrm	1.04598	-0.0239758	0.15863	0.42655	-0.237127	0.263852	0.278783	0.535365	-0.638039	-0.983031	-0.778175	-1.54087	0.517121	0.00903884	0.456424	0.50947
Nsa2	-2.23247	-5.60948	-1.36511	-0.0183547	-0.181184	0.657856	-0.22669	1.46586	1.60956	0.640613	1.57874	2.21413	1.03781	-0.285253	-0.237403	0.951376
Nsf	-0.531131	-0.738715	-0.537838	0.0523609	-0.234256	-0.405425	0.115791	0.0466986	0.611246	0.0656336	0.6377	0.62635	0.0631189	-0.467818	0.38229	0.313995
Nsl1	3.0523	1.99805	3.79104	4.30106	0.6608	-1.82822	1.71168	0.939047	-1.82822	-1.82822	-1.82822	-1.82822	-1.82822	-1.82822	-1.82822	-1.82822
Nsmaf	-2.255	-1.66212	-2.71324	-1.10564	-0.248195	0.955002	-0.17406	-1.32725	1.49734	0.7565	3.41275	1.42357	1.40704	-0.138687	0.202029	-0.0300286
Nsun2	-0.341907	-0.486283	-0.509643	-0.0950455	-0.305401	-0.176778	0.105085	-0.183555	0.854919	0.404162	1.07682	0.383305	-0.304345	-0.680982	0.450566	-0.190922
Nsun5	-2.13435	-2.86884	-0.73842	-0.311683	0.860922	0.818822	-0.419963	-0.0871345	0.473038	1.84739	1.49116	0.828542	0.590317	-0.731838	0.136501	0.245546
Nt5c	-0.452394	-1.24421	-0.309166	-0.190605	-1.1951	-0.0643501	-0.286428	-0.122701	0.474969	0.651499	0.733363	0.796578	0.406332	0.0813636	0.468525	0.252329
Nt5c2	0.544538	0.563211	0.632422	0.89047	0.219344	-0.299898	0.177309	-0.105414	0.127692	-0.371546	0.177523	-0.193081	-0.420227	-1.12187	-0.10231	-0.718165
Nt5dc1	-1.03364	-0.975535	-1.3655	-0.150915	-0.282501	-0.619063	-0.0971266	-0.286147	0.911635	0.333241	0.803859	0.760174	0.520544	0.233425	0.782832	0.464719
Nt5dc2	1.76607	2.39677	2.72036	3.87671	0.524361	1.33689	2.74114	0.507492	-1.98372	-1.98372	-1.98372	-1.98372	-1.98372	-1.98372	-1.98372	-1.98372
Nt5dc3	-0.0839468	-2.56707	-2.56707	-0.481568	-0.0299641	-0.172886	-2.56707	0.205516	3.1446	1.06389	3.15569	2.91432	-1.33199	0.186332	-2.56707	1.69827
Ntpcr	-1.23366	-0.870781	0.0786297	0.0469503	-0.254216	-0.173322	-0.313412	0.456398	0.856892	0.345399	1.09661	0.961662	-0.186161	-0.778636	-0.379452	0.34709
Nuak2	1.52872	0.0210167	1.81946	2.37008	-1.7807	0.148219	0.575337	-0.0423401	-1.7807	-1.7807	-1.7807	-1.7807	0.737691	-1.7807	1.51047	2.01555
Nubpl	-1.4698	-4.19458	-4.19458	-0.0404036	-0.859386	-0.459276	1.13011	-1.54959	1.77475	0.907313	3.00462	2.63806	0.0120435	-0.27355	2.53606	1.0382
Nucb2	0.196874	0.314799	0.582458	0.816214	-0.672678	0.0283331	0.478017	0.194625	0.532637	0.810379	1.29239	1.13862	-1.98926	-2.2628	-0.702845	-0.757765
Nudc	0.562747	-0.0490378	0.531594	0.630906	0.0987645	-0.25467	0.0298674	0.206428	0.206561	-0.203529	0.296861	-0.180974	-0.412811	-0.694521	-0.101046	-0.667141
Nudcd1	0.225036	0.120005	-0.056642	0.784525	-0.133853	-0.33495	-0.405173	-0.417192	0.619675	0.213765	0.67338	0.227308	-0.579905	-0.576824	-0.192086	-0.167069
Nudcd2	0.387476	-0.108137	0.284315	0.375701	0.0217743	0.200521	-0.55239	0.0686436	0.551597	0.845599	0.511182	0.305513	-0.93353	-1.09651	-0.394493	-0.467264
Nudt15	-1.72491	-0.33275	-1.5698	-1.08402	0.0410623	-0.507378	-0.214408	-1.36705	1.7364	0.928718	1.75824	0.30495	0.797384	0.733315	1.38739	-0.887144
Nudt16	-0.918397	-1.72805	-1.17563	-0.086826	-0.473707	-0.430489	-0.428845	0.0759468	0.878275	0.234356	1.07306	0.945748	0.287866	0.105853	0.9505	0.690333
Nudt16l1	-0.274864	-0.509388	-0.200207	0.187369	-0.0802138	-0.348712	-0.0508499	0.482553	0.762507	0.550955	0.83205	0.140944	-0.650321	-0.617175	-0.061475	-0.163172
Nudt18	-3.50209	-3.50209	-0.90507	-0.476429	-3.50209	-1.00991	-0.0529671	-0.673675	3.12523	2.68275	3.09282	2.65973	0.131659	-0.0192958	0.720814	1.23063
Nudt2	-1.51952	-0.513704	-1.11407	-0.331261	-2.49551	-0.494468	-0.295663	-0.347139	1.31958	1.77808	1.97741	1.65043	0.265351	-0.0442424	0.775854	-0.61112
Nudt8	-4.33075	-4.33075	-4.33075	-0.993252	-2.15083	0.904798	-4.33075	0.490958	3.36242	2.68497	3.15942	2.95124	1.43688	1.0041	2.16286	2.30942
Nup62	0.193352	-0.0204287	-0.212168	0.163531	0.294034	-0.0491872	0.422634	0.07737	0.10781	0.0694333	0.491444	0.444575	-0.586061	-0.855577	-0.0392608	-0.5015
Nutf2	-0.66798	-0.24871	-2.53695	0.298837	-0.65076	-0.027679	-0.892325	-0.379218	1.30994	0.550578	2.67759	1.19993	0.0806111	-0.523364	0.0758536	-0.266358
Oard1	-0.586889	-0.509324	-0.878473	-0.394572	-0.0188986	-0.187195	-0.176978	-0.495486	0.716826	0.212259	0.278354	0.427298	0.459545	0.421213	0.441484	0.290835
Oas3	-2.23675	-2.36873	-3.01555	-1.9892	-1.63244	-0.816616	0.598296	-0.813981	0.836125	0.224123	2.5024	0.856555	0.0502303	3.23071	2.82052	1.7543
Oat	-0.786059	-1.48877	-0.356503	-0.0730712	-0.397584	-0.217468	-0.0906065	-0.308204	0.818536	0.262432	0.863845	0.69011	0.245666	-0.2402	0.832489	0.245389
Odf2	0.32906	0.179909	0.181754	0.792865	0.257818	0.18069	0.477563	0.975665	-1.07958	-1.85234	-1.09479	-0.663922	0.263982	-0.267694	0.742417	0.5766
Ogg1	-1.48425	-1.49848	-1.00081	-0.815363	0.220854	0.127218	0.0691165	0.205856	-0.0169972	0.142139	-0.377461	-0.39872	1.38688	0.817707	1.17141	1.45091
Ogt	0.504746	0.318851	0.556401	0.889439	0.13253	0.149251	0.41022	0.276848	-0.249557	-0.833653	-0.203473	-0.16201	-0.441202	-1.0712	-0.249602	-0.0275889
Ola1	0.0108258	0.179126	0.285727	0.331117	-0.00190927	0.112499	0.106759	-0.304253	0.215419	0.0477146	0.531305	0.353665	-0.328027	-0.793687	-0.120003	-0.626281
Orc1	3.17441	3.1547	0.92466	3.8861	1.28095	-1.45904	-1.45904	2.16959	-1.45904	-1.45904	-1.45904	-1.45904	-1.45904	-1.45904	-1.45904	-1.45904
Osbpl7	-0.995052	-1.38412	-2.25907	-0.117045	-0.117862	-0.137401	-0.060839	0.326127	1.03473	0.320271	1.446	1.13533	0.0773911	-0.617409	0.52459	0.824354
Otub2	2.54467	2.52052	2.46512	2.96015	-0.109388	1.36129	0.409	-0.455035	-0.567967	-1.16216	-1.06504	-1.07751	-1.22488	-1.49336	-3.41497	-1.69044
Otulin	-1.36558	-1.16478	-0.467872	-0.375774	-0.303361	-0.0165914	0.143305	0.097448	0.490159	0.319569	0.630544	0.635265	0.555978	-0.4899	0.584507	0.727086
Oxsm	-0.438497	-0.616657	-0.287795	-0.137298	-0.372109	-0.0814214	-0.346394	-0.953485	1.31607	0.379455	0.965224	0.829337	0.414624	-0.902661	0.610586	-0.378975
P2rx4	-0.578202	-2.02933	-1.21453	-1.10697	0.20001	-0.781423	0.244092	-0.853051	0.600755	-0.23115	0.841392	1.11143	0.717727	0.512259	1.33614	1.23085
P2ry10	-1.64758	-1.64758	-1.64758	-1.64758	0.499474	2.65781	-1.64758	1.91555	-1.64758	-1.64758	-1.64758	-1.64758	2.48049	0.509699	3.72523	3.03995
P4hb	0.538056	0.116219	0.283416	0.615882	0.104303	-0.0878663	0.158473	-0.266571	-0.0439684	-0.258304	0.0833496	-0.261751	-0.166862	-0.624085	0.122362	-0.312653
Pa2g4	0.448041	0.290743	0.43386	0.697995	0.0384858	0.0288609	0.0910306	-0.0938164	0.652954	0.0806174	-0.00206549	0.258565	-0.718786	-0.78155	-0.472528	-0.952407
Pabpc4	0.370455	-0.599272	-0.0441232	0.315237	0.27875	0.0690601	0.149645	-0.375374	1.29096	0.0811556	0.940388	1.00142	-0.646108	-1.40748	-0.707785	-0.716923
Pacs1	-1.06019	-1.63904	-1.84606	-1.09814	-0.0182354	0.0587129	0.39113	0.234007	0.74014	0.0322382	0.668888	0.515309	0.339694	0.256575	1.28668	1.13829
Pacsin1	-4.10405	-4.10405	-4.10405	-4.10405	-0.645147	-4.10405	-2.14621	-0.924289	3.63943	2.16417	3.69177	3.71989	2.82982	2.24828	3.44247	2.50006
Pacsin2	-0.149634	-0.350793	-0.393694	0.171178	-0.0146336	-0.0143374	-0.0437011	-0.193831	0.834471	0.413831	0.787099	1.027	-0.645574	-1.12023	-0.0545982	-0.252553
Padi2	1.69183	0.44444	2.09443	2.20184	0.18841	0.020969	2.05907	1.46709	-2.84903	-1.48616	-1.38909	-1.03355	-1.58601	-1.914	0.307349	-0.217588
Pafah1b2	-0.354406	-0.228589	-0.411172	-0.214285	-0.0614404	0.112054	0.098123	-0.352953	0.651405	0.311001	0.579513	0.116274	0.0268076	-0.099519	0.349594	-0.522407
Pafah1b3	2.05213	1.71345	2.01033	2.2372	0.929846	0.561048	1.22332	0.977445	-1.70168	-2.23318	-1.16292	-1.7315	-1.3283	-1.62668	-0.867077	-1.05343
Paics	0.0663781	-0.136199	-0.330743	0.161361	0.11985	0.074066	0.112583	-0.30951	0.885759	0.158543	0.628329	0.45279	-0.536978	-0.820761	-0.0628675	-0.462601
Palm	2.51518	1.9116	3.56374	3.27732	-1.1583	1.25597	1.61864	1.11106	0.00922555	-3.74774	0.355217	-3.74774	-3.74774	-3.74774	0.0069296	0.524383
Park7	-0.473559	-0.656573	-0.616092	0.357671	-0.345609	-0.351913	-0.186389	-0.314507	0.864587	0.144271	0.720149	0.625594	-0.17467	-0.304263	0.269467	0.441838
Parp1	-0.745589	-0.704295	-0.550974	-0.264646	-0.0164525	-0.0855222	0.0803585	0.167639	-0.175289	-0.42291	-0.00197647	-0.33262	0.741919	0.466893	0.966493	0.876969
Parp3	-1.65304	-1.21315	-1.04953	-1.41539	-0.107707	0.23666	0.0151519	-0.306625	0.627954	0.631041	0.86356	0.487079	0.814159	0.327543	1.06992	0.672375
Pars2	-0.463883	-1.74093	-0.637616	-0.452964	-0.555663	-0.271299	-0.14964	0.249008	1.24004	0.653318	1.02653	1.38095	0.00817415	-1.29082	0.452144	0.552652
Pax5	0.626812	-0.0588914	0.99362	1.00988	-0.124922	0.0786432	0.253477	0.507234	-0.558391	-0.517765	-0.13431	-0.0240065	-1.10205	-0.956665	-0.154972	0.162303
Paxx	-1.54216	-3.33333	0.0743403	-1.21348	-0.432511	0.934582	0.815307	-0.828607	-0.396107	0.4598	0.833685	0.750794	1.14001	0.987216	1.32672	0.42374
Pbrm1	0.631605	0.401323	0.709565	1.11085	0.328611	-0.232612	0.424812	0.313565	-0.241637	-0.822451	-0.0070815	-0.249477	-0.54154	-1.40734	-0.0690377	-0.349151
Pcca	-0.825145	-0.937065	-0.813434	-0.379817	-0.656126	-0.666817	-0.594319	-0.120602	1.06971	0.651226	1.29309	1.43683	0.0492948	-0.692268	0.56572	0.619717
Pccb	-1.12846	-0.586051	-0.87685	-0.279413	-0.702411	-0.574682	-0.297384	0.163563	1.41655	0.373705	1.13044	1.30639	0.0242143	-0.424435	0.338094	0.116733
Pcnxl2	0.402831	0.142737	0.587117	1.12153	0.0348344	-0.0369236	0.209273	0.524201	-0.88815	-2.86467	-0.555995	-0.376802	0.562903	-0.0594197	0.484523	0.712014
Pcp4	-5.01547	-5.01547	-5.01547	1.52255	2.8089	4.02225	2.31183	3.17866	0.588425	-5.01547	-5.01547	1.08846	3.0045	2.59853	1.59152	2.36174
Pctp	-1.69808	-6.35814	-0.777915	-0.693919	0.280843	0.361506	0.197002	0.294254	1.86353	1.71324	1.75892	1.3494	0.325147	0.444769	0.471698	0.467738
Pcyt1a	0.680066	1.1481	1.23509	1.16407	-0.233794	0.252317	0.504431	0.149936	-0.631255	-1.26744	0.518761	-0.494777	-1.0498	-1.02616	0.0641821	-1.01372
Pcyt2	-0.469904	-1.62009	-0.730426	-0.623657	-0.0430059	-0.168539	0.398744	-0.0624829	1.15046	0.23322	0.609554	0.365707	0.164897	-0.0337447	0.509099	0.32016
Pdcd11	-1.22608	-1.38311	-1.10144	-0.2539	-0.271031	-0.355655	0.126061	0.251986	0.895438	0.551431	1.35376	1.17561	-0.0190156	-0.736487	0.449001	0.543429
Pdcd4	-0.421155	-0.449696	-0.237556	-0.221248	-0.0790996	-0.205471	-0.304943	-0.241115	1.11377	0.655014	1.10447	1.09822	-0.501429	-0.824976	-0.33858	-0.146216
Pdcd6	-0.713709	-0.726868	-1.48851	-0.740452	-0.0863888	-0.326066	-0.185088	-0.641058	1.50494	0.85985	1.15262	0.85635	-0.579004	0.266936	0.593547	0.252896
Pde2a	2.31098	2.1509	2.88798	2.8179	1.90869	1.79786	2.7031	1.94221	-5.7203	-5.7203	-5.7203	-5.7203	0.977744	0.607475	1.67454	1.1018
Pde8a	-0.402975	-0.402975	-0.402975	-0.402975	-0.402975	-0.402975	-0.402975	-0.402975	1.27048	1.52842	1.40678	0.630017	-0.402975	-0.402975	-0.402975	-0.402975
Pdha1	-0.784916	-0.547533	-0.699781	-0.280721	-0.0602897	-0.219514	0.126969	0.0195387	0.68092	0.0190565	0.628401	0.77578	-0.00511961	-0.649469	0.39474	0.601937
Pdhb	-0.401987	-0.469111	-0.243785	-0.0105624	-0.264237	-0.110263	0.145473	-0.0994928	0.469369	0.315624	0.38296	0.562677	-0.134917	-0.341782	0.0672895	0.132746
Pdia4	0.489864	-0.644883	0.635961	0.704324	-0.925675	-0.900864	-0.594446	-0.613726	1.3628	1.24968	1.47286	1.61588	-1.04957	-1.7314	-0.380257	-0.690544
Pdk1	-2.2039	-4.11935	-2.96313	-0.696105	-0.374218	-0.96379	0.0248607	0.592747	2.05192	1.35964	2.00573	2.18931	0.540958	0.0297094	1.5866	0.939017
Pdlim1	0.418474	-0.0320251	0.585522	1.0318	0.139454	-0.0893041	0.931449	0.375198	-0.39008	-0.932649	-0.289418	-0.40135	-0.568728	-0.789451	0.251611	-0.240505
Pdlim2	-0.0318007	-0.668583	-0.106387	-0.0302094	0.0691604	-0.26889	0.229845	-0.0423282	0.795695	0.324822	0.599877	0.436901	-0.512794	-0.759027	0.108138	-0.144419
Pdxk	-1.59018	-0.820948	-0.8741	-1.06088	-1.24999	-0.438184	-0.789443	-0.755786	2.35596	1.593	2.15543	2.15046	-0.52399	-0.397831	0.399142	-0.152644
Pebp1	-0.276486	-0.391494	-0.0043981	-0.263665	-0.106582	-0.121477	-0.248587	-0.43232	0.720267	0.381941	0.513219	0.616933	-0.14549	0.0836126	0.0872189	-0.412693
Pelo	1.05205	2.18861	0.934585	2.04532	0.258056	-1.61948	0.917119	0.292701	0.63268	-2.04306	-0.0361695	0.165207	-1.2187	-1.4468	-0.3181	-1.80402
Pfas	-0.731746	-0.882893	-0.36001	0.0327201	-0.353323	-0.234759	-0.0454292	-0.395542	0.640627	0.177048	0.800487	0.350198	0.260719	-0.116302	0.641345	0.21686
Pfkfb3	1.06242	0.474098	0.76138	0.829772	-0.147259	0.0154906	-0.160608	-0.364372	0.767236	0.184464	0.551295	0.403119	-0.667557	-1.23329	-1.34952	-1.12667
Pfkfb4	-1.56118	-2.58078	-1.61857	-2.00421	0.187901	-0.357141	-0.448482	0.60833	1.22765	0.0766469	0.806101	1.73585	0.871975	0.522524	0.685249	1.84815
Pfkl	-1.21125	-1.00559	-0.657922	-0.521533	-0.161928	-0.457325	-0.00479164	-0.402683	0.981583	0.449691	0.735764	0.566592	0.247625	0.28176	0.902428	0.257572
Pfkm	1.99943	0.445929	1.53573	1.11554	0.254103	-2.03297	2.04858	-0.28277	1.07213	0.292751	2.3537	-0.670296	-2.03297	-2.03297	-2.03297	-2.03297
Pfkp	-0.53099	-0.552723	-0.422308	-0.229378	-0.123051	-0.115928	-0.0894036	-0.377202	0.85291	0.107568	0.597682	0.483303	0.143561	-0.199481	0.535899	-0.0804591
Pfn1	-0.699462	-0.610127	-0.189959	-0.20738	-0.210579	-0.0998878	0.228288	0.0726111	0.415853	0.326201	0.190133	0.448715	-0.115229	-0.0064274	0.22387	0.233382
Pgam1	-0.197171	-0.349698	0.236434	-0.197404	-0.153717	-0.17451	0.197646	-0.612693	0.938827	0.27796	0.702556	0.497894	-0.449462	-0.509124	0.19553	-0.403067
Pgap1	-2.63516	-2.92429	-3.03031	-1.91234	0.087831	0.694609	0.538854	0.999468	0.251644	-0.486386	0.282458	0.585673	1.96263	1.11839	2.24487	2.22204
Pgk1	-0.0459388	-0.165198	-0.13279	0.206164	-0.16087	-0.0523174	-0.21183	-0.171313	0.67363	0.354322	0.717778	0.462306	-0.367917	-0.592126	-0.182825	-0.331074
Pgm1	-1.19946	-1.29178	-1.07588	-1.11023	-0.677384	-0.710812	-0.787454	-0.773906	1.8412	1.4508	1.6368	1.74716	0.265704	-0.0770449	0.514016	0.248268
Pgm2	-0.896186	-1.01136	-1.30654	-1.34412	-0.449022	-0.666359	-0.884426	-0.677723	1.73874	1.40089	1.55545	1.49128	0.253801	0.0801225	0.479286	0.236162
Pgm2l1	2.42778	2.35571	2.13664	2.35016	1.35683	1.011	1.64926	1.06768	-2.37398	-2.80394	-1.97554	-2.34411	-1.18235	-1.60521	-0.953143	-1.1168
Pgm3	-0.609928	-0.931413	-0.289445	-0.215959	-0.792632	-0.273654	0.00736141	0.114985	1.02891	0.530881	0.645691	0.95463	-0.338066	-0.599633	0.444653	0.323619
Phax	-1.35227	-1.46781	-0.249984	-0.447876	-0.436289	-1.48552	0.562536	-0.428828	0.633504	0.121855	1.12296	0.624358	0.78214	0.111641	1.07719	0.832386
Phc2	-0.56037	-1.17295	-0.646918	-0.459842	0.145002	-0.45151	0.0356223	-0.00905639	1.23821	0.144633	1.27286	0.714538	0.251496	-1.01851	0.348874	0.167907
Phc3	-2.17704	-2.17704	-2.17704	-0.752438	-0.320308	-0.308325	0.0901785	0.308047	1.8348	0.664437	2.28806	1.93777	-0.0857082	-2.17704	1.29037	1.76127
Phf1	-2.75674	-4.15258	-3.19214	-0.649995	-0.506113	0.360142	-0.285689	0.183557	1.25869	0.653977	1.13798	1.53936	1.38436	0.882662	1.82537	2.31717
Phf2	0.859962	0.501995	0.511665	1.25433	0.339691	-0.053765	0.477825	0.0839113	-0.402012	-1.00988	-0.248953	-0.333374	-0.697614	-1.36173	0.0971293	-0.0191811
Phgdh	0.510777	-0.135558	0.437566	0.939783	0.0367364	-0.123851	-0.0820082	0.153323	0.208225	-0.0903154	0.399228	0.483735	-0.671828	-1.31629	-0.341562	-0.407965
Phka2	0.117008	-0.902261	-0.902261	-0.902261	0.127698	-0.0823776	0.533523	-0.902261	1.39064	1.13155	0.479822	1.06086	-0.902261	0.16472	0.49013	-0.902261
Phpt1	0.212532	-0.603209	-0.361753	-0.473063	0.0107678	-0.449073	-0.0259639	-1.41842	1.53444	1.00866	1.68847	1.17592	-0.600534	-0.403503	-0.4544	-0.840872
Phykpl	-0.369363	-0.219691	-3.32032	-1.09583	-0.801585	-0.417397	-1.00926	-0.40035	1.43133	0.178501	1.27421	1.24654	1.30849	0.255126	1.55327	0.386318
Picalm	0.0502314	0.357733	0.512797	0.859462	0.338928	0.357097	0.307407	0.253412	-0.0979507	-0.898217	-0.925781	-0.554373	-0.304623	-0.583231	-0.11253	0.439637
Pik3ap1	-1.43062	-1.5468	-1.10047	-0.937607	-0.020151	0.140769	0.154819	0.38545	0.738568	0.328944	0.783832	0.605352	0.380326	0.271248	0.653968	0.592368
Pik3r1	0.334548	0.204477	0.14176	0.740498	0.206135	0.139792	0.534242	0.167853	-0.100254	-0.747732	-0.0354965	-0.12391	-0.363302	-0.752676	0.0348591	-0.380793
Pik3r4	-1.03864	-1.08182	-0.525113	-0.0302256	-0.268925	-0.112751	0.261727	0.105087	0.773093	0.148381	0.931453	0.885623	-0.209454	-0.519237	0.624281	0.0565235
Pin1	-0.0222894	0.248169	0.743717	0.903911	0.2843	0.353998	0.887804	0.120827	-0.215983	-0.535563	0.22798	-0.151761	-0.824214	-0.813516	0.237688	-1.44507
Pip4k2a	-0.636996	-0.877554	-0.834799	-0.182215	-1.10802	-1.67081	-0.00385283	-0.453801	1.81237	1.61975	1.87502	2.08369	-0.726745	-0.807658	0.0513177	-0.139684
Pip4k2b	-0.36299	-0.196859	-0.815348	-0.068092	-0.220287	-0.225947	-0.0932875	-0.243312	1.0501	0.820317	0.869914	1.09535	-0.419843	-0.760815	-0.0371616	-0.391745
Pithd1	-1.15434	-0.792035	-0.562425	-0.327567	0.14653	0.107896	-0.190606	-0.219431	1.20376	0.583437	0.406287	0.655311	0.450268	-0.650632	0.562485	-0.218937
Pitpna	-0.581665	-0.624164	-0.663201	-0.0707003	-0.174848	-0.15967	0.140071	-0.167456	0.236437	-0.0941765	0.292384	0.133863	0.300713	0.125476	0.600489	0.70645
Pitpnb	0.74248	0.16316	0.891328	0.829976	0.549719	0.426172	0.543095	-0.239009	0.30566	-0.68891	0.214681	-0.363761	-0.217189	-1.21985	-0.651475	-1.28607
Pitrm1	-0.00589662	-0.243874	-0.31539	0.454668	-0.275814	-0.318733	0.237974	-0.299695	0.812528	0.205508	0.882861	0.648811	-0.588098	-0.929469	-0.0565849	-0.208796
Pkm	-0.596997	-0.3938	-0.0143026	-0.310635	-0.308693	-0.122617	0.094234	-0.528733	0.845837	0.494831	0.798518	0.612833	-0.0325494	-0.293396	0.129372	-0.373901
Pla2g16	-2.36437	-2.54011	0.313637	-2.30646	-0.043434	-0.554431	1.11605	1.02306	0.191546	1.19128	1.32178	1.42373	1.09502	-1.09829	0.381265	0.849733
Plac8	-0.881292	-0.361475	0.344698	0.276543	-1.05336	-0.557413	-0.198578	0.397013	1.34986	1.28349	1.1105	1.46965	-1.22183	-1.07826	-0.407686	-0.471857
Plaur	-2.8508	-2.8508	-2.8508	-2.8508	0.208238	0.400728	-2.8508	0.464844	2.71428	3.26215	3.22148	3.28629	1.19458	-2.8508	2.41565	-0.0634059
Plbd1	-2.57715	-5.38613	-1.66099	-1.83881	-5.38613	-1.05462	-0.064062	0.201091	2.73297	2.55693	2.93	3.16749	1.46162	0.92883	2.11393	1.87503
Plcl2	0.254895	0.341781	0.453196	0.948534	0.280268	0.172396	0.302034	0.539445	-0.881104	-1.17447	-1.03879	-0.905179	0.392221	-0.354704	-0.0144859	0.683968
Pld4	0.217069	0.0145469	0.332011	0.645522	0.147983	-0.223644	0.463764	0.154007	0.52605	0.0277624	0.732326	0.699339	-0.937014	-1.48643	-0.589377	-0.723913
Plec	-0.984543	-1.07727	-1.11525	-0.0701085	0.186843	0.0842211	0.296721	0.754669	-0.420611	-1.18067	-0.0976787	-0.266119	0.772695	0.290636	1.38035	1.44612
Plek	-2.77861	-2.1271	-1.03314	-2.50033	0.442084	-0.352964	0.557449	-0.279523	1.1232	0.824618	1.02829	0.99477	1.00433	0.774474	1.47775	0.844701
Plekha2	0.833027	0.558058	1.09185	1.37231	0.203274	-0.0983759	0.717349	0.336439	-1.36572	-2.18192	-0.959448	-0.666482	-0.327904	-0.34366	0.479891	0.351302
Plekhf2	0.605894	0.0607893	0.567836	1.01745	0.338447	0.153862	0.912166	0.522582	-0.806714	-1.07903	-0.278006	-1.15044	-0.536704	-0.906351	0.407198	0.171023
Plgrkt	-0.810892	-0.815764	-1.01249	-0.922921	-0.308235	-0.122326	-0.350605	0.0500645	0.935686	0.476863	1.025	1.19589	0.232018	-0.357714	0.206952	0.578471
Pls1	3.91541	-1.31656	4.09694	5.13255	-1.31656	-1.31656	0.403853	0.933461	-1.31656	-1.31656	-1.31656	-1.31656	-1.31656	-1.31656	-1.31656	-1.31656
Plxnb2	2.39565	1.87522	2.15064	3.17	-0.784823	0.166472	0.922445	1.8427	-2.25926	-2.25926	-2.25926	-0.80497	-2.25926	-2.25926	0.486748	-0.123811
Plxnc1	-0.912731	-0.912731	-0.912731	-0.912731	0.853536	-0.912731	-0.912731	-0.912731	2.37145	1.23608	1.50238	4.0766	-0.912731	-0.912731	-0.912731	-0.912731
Plxnd1	-0.656876	-0.656876	-0.656876	-0.656876	-0.656876	-0.656876	-0.656876	-0.656876	1.95492	0.791593	2.57108	2.56491	-0.656876	-0.656876	-0.656876	-0.656876
Pmf1	3.77742	3.57301	4.34236	4.39675	1.22983	0.694365	-2.16421	1.46416	-2.16421	-2.16421	-2.16421	-2.16421	-2.16421	-2.16421	-2.16421	-2.16421
Pml	-0.66401	-0.921847	-0.905885	-0.337346	0.127474	0.0631145	0.0374754	0.144856	0.149632	-0.256641	0.431069	0.185756	0.296682	0.123501	0.723608	0.80256
Pmm2	-0.108102	-0.334303	-0.178125	0.0361177	-0.0407431	-0.552577	-0.167522	-0.507671	0.505973	0.456082	0.90258	0.728274	-0.365889	-0.188851	-0.0343299	-0.150912
Pms2	1.63893	-0.987466	0.701733	0.927718	0.725273	-2.12073	0.964535	-0.141197	1.48244	1.31733	1.50308	1.68183	-3.00697	-3.00697	0.195197	-1.87472
Pnkp	-0.799455	-0.855955	-1.06831	-0.377109	-0.0205577	-0.513073	0.0554281	0.0334695	0.56253	0.0449294	0.520389	0.223319	0.490167	0.130826	0.835531	0.73787
Pnpla2	1.30126	-0.631774	0.865624	2.02064	1.67558	0.0313465	2.2435	1.90635	-1.98665	-1.98665	-1.98665	-1.98665	-1.98665	-1.98665	1.54371	0.963649
Pnpla8	0.396384	0.282271	0.91776	1.32297	0.00820621	-0.122395	0.830031	-0.0148466	0.324933	-0.358709	-0.0606813	0.551212	-0.606756	-1.92067	-0.117237	-1.43248
Pnpo	-1.59585	-1.82665	-6.65089	-0.645551	0.41166	-0.287126	-1.63154	0.0557064	2.65778	2.37512	2.89319	2.5266	0.0445182	0.701916	1.35709	-0.385977
Pola1	2.26249	1.95603	2.65853	2.66098	1.28043	1.0073	1.78935	1.49712	-0.53239	-5.37676	-0.229925	-0.629309	-2.46034	-3.29371	-1.47051	-1.11929
Pola2	1.47592	1.55892	1.90647	2.41231	1.03807	0.555618	0.943564	-0.298429	0.223828	-1.62295	-0.430124	-0.82433	-0.652321	-2.99014	-1.38045	-1.91596
Poll	-2.41161	-0.477162	-4.2641	-1.52062	-0.16068	-1.5975	0.579283	-0.814088	2.21219	1.71348	2.46508	1.91733	1.27417	-2.0023	1.70796	1.37857
Polm	1.51522	1.06523	2.03559	2.26662	0.924479	0.227719	1.433	0.604119	-1.17113	-2.05763	-0.920416	-0.950005	-1.46566	-2.20719	-0.914683	-0.38526
Polr1a	-2.13159	-2.86598	-1.19245	-0.205941	-0.49006	1.02646	0.727289	0.395739	0.998397	1.11032	1.78268	1.25801	0.188581	-1.72394	0.819808	0.302686
Polr1b	-1.0231	-0.976451	-2.01561	-0.409924	-0.271253	0.0641122	-0.00526453	0.430838	0.909415	0.830904	1.6809	1.04893	-0.284475	-1.23371	0.705843	0.548838
Polr1c	-2.39877	-1.1859	-1.16356	-0.112713	-0.3686	-0.73025	0.678795	0.432333	0.64411	0.44459	1.37953	1.47671	-0.213946	-0.154928	0.861383	0.411215
Polr1e	-2.0786	-1.04081	-0.857559	-1.14617	-0.164875	-0.399001	0.292792	0.353772	1.33035	0.790191	1.5243	1.87987	-0.591137	-0.675467	0.703105	0.0792359
Polr3a	-1.32828	-1.51369	-0.826208	-0.551666	-0.0833037	-0.0599481	0.658314	0.186052	1.43863	-0.0475215	1.57225	1.09689	-0.646593	-0.722021	0.454084	0.373011
Polr3d	-0.54073	-1.1243	-0.35344	0.547938	-0.418707	-0.600136	-0.41673	0.117361	1.07014	0.905582	0.992521	1.60899	-0.863473	-1.02835	0.0799819	0.0233642
Pon3	2.6582	0.854146	3.14797	3.03431	-0.368344	-0.929888	0.129955	0.139052	1.26778	0.30074	1.53462	1.40396	-5.07465	-5.07465	-1.16016	-1.86304
Pou2f1	0.93377	0.439071	1.42112	1.45038	-0.0205112	-0.636859	1.03892	0.661529	-0.886062	-0.99329	0.0194786	0.0679976	-1.55429	-1.80581	0.0904124	-0.225855
Ppa1	-0.301814	-0.295307	0.32362	-0.165936	-0.25644	-0.158389	0.135292	-0.624612	1.07043	0.417617	1.05668	0.495572	-0.431678	-0.576661	0.19241	-0.880786
Ppa2	-0.531978	-0.563371	-0.7161	-0.553816	-0.0899367	-0.34502	0.0518134	-0.609681	0.973502	0.181379	0.92233	0.806052	0.290352	-0.236426	0.701329	-0.280428
Ppat	-0.712939	-0.388581	-0.744666	0.251027	-0.0704202	-0.0375175	0.118437	-0.622467	1.11508	0.555807	1.39688	1.08123	-0.912613	-1.26062	0.365764	-0.134404
Ppcs	-0.608893	-1.35999	-0.632194	-0.408447	0.0404865	0.213891	-0.52187	-0.720506	1.32068	1.02718	0.87163	1.30952	0.274676	-0.107246	-0.748872	0.0499636
Ppfibp2	-1.73193	-1.73193	-1.73193	1.01138	-1.73193	-1.73193	-1.73193	0.17885	3.20383	1.17391	3.45533	3.66399	-1.73193	-1.73193	-0.497104	1.66523
Ppid	-0.192482	-0.0622585	-0.0195596	0.46137	0.221411	0.158725	-0.00537843	-0.643363	0.667062	0.261063	0.375065	0.574557	-0.371463	-0.677965	-0.0237681	-0.723015
Ppil3	0.0514015	-0.250684	-0.0417765	0.0183705	-0.295258	-0.0938479	0.248694	0.103559	0.422532	-0.0452038	0.505427	0.507744	-0.250236	-0.388285	-0.209437	-0.283
Ppm1e	1.53174	2.4787	2.48533	2.89242	1.02742	0.570236	1.71556	2.15518	-0.950543	-3.26669	0.0385587	-0.267944	-3.26669	-3.26669	-3.26669	-0.609914
Ppp1r7	-0.55904	-0.490272	-0.493267	0.230186	0.00670629	-0.399897	-0.26833	-0.272408	0.715735	-0.0059007	0.702754	0.469913	-0.0141722	-0.145428	0.428445	0.0949782
Ppp1r9b	-1.40836	-0.870995	-1.63158	-0.162106	-0.363116	-0.119037	-0.168756	0.0310667	0.980485	0.19768	0.596904	0.771528	0.333981	0.111529	1.01482	0.685946
Ppp2r4	-0.79684	-0.222512	-0.295481	-0.211438	-0.125298	0.157085	-0.539704	-0.13489	0.956714	0.34762	0.647739	0.710572	0.0291242	-0.312189	0.126934	-0.337437
Ppp2r5a	0.579333	0.253821	0.201751	1.09067	0.161633	0.0107772	0.0808328	0.327261	-0.148296	-0.768712	-0.356598	-0.0158842	-0.357163	-0.784946	-0.316606	0.0421303
Ppp3ca	-0.553352	-0.490665	-0.0753844	-0.0950266	0.132027	-0.0394647	0.168396	0.334068	0.196171	-0.401152	-0.0505004	-0.305424	0.187329	0.018287	0.511661	0.463031
Ppp3cc	-2.77969	-2.77969	-2.77969	-2.77969	-2.77969	-2.77969	-2.77969	2.30343	1.87616	1.16309	1.04284	3.00794	2.36731	2.41255	2.57634	2.70817
Prdx1	-0.335042	-0.246019	-0.381855	0.215441	-0.190618	-0.157982	-0.199987	-0.207184	0.598989	0.375921	0.562358	0.649862	-0.186669	-0.432852	-0.0699843	0.00561961
Prdx2	-0.107294	-0.185392	0.151931	0.560762	-0.0164377	-0.12826	0.0567135	-0.136233	0.430604	0.0278725	0.535047	0.573523	-0.558196	-0.489404	-0.0256326	-0.689603
Prdx3	-0.370849	-0.365018	-0.702014	-0.161595	-0.12151	-0.0813626	-0.505363	-0.144282	0.775741	0.52603	0.874792	0.668505	0.0674934	-0.819298	0.306372	0.0523575
Prdx5	-0.698916	-0.659448	-0.678304	-0.205507	0.0770816	-0.157675	0.206155	0.0557803	0.518086	0.195549	0.308674	0.561556	-0.000610639	0.0960974	0.226202	0.155278
Prdx6	-0.738958	-0.529665	-0.383211	-0.288926	-0.148461	-0.376249	-0.32865	-0.676379	1.16865	0.715871	1.07926	0.955995	-0.420774	-0.160204	0.313567	-0.181866
Prep	0.802674	0.908448	0.862822	0.956593	0.503576	0.493703	0.663554	0.286189	-0.303171	-0.759899	-0.592938	-0.464883	-0.659821	-1.01324	-0.601434	-1.08217
Prex1	0.937277	0.884498	1.58705	1.82524	0.118016	-0.211396	1.04061	0.304065	0.18099	-0.67337	0.288488	0.165853	-1.76683	-1.76325	-1.82436	-1.09286
Prim1	2.0264	1.9372	2.16118	2.54872	1.03588	0.328355	1.44344	1.23625	-0.588845	-3.30847	-0.51328	-1.02799	-2.02271	-2.82322	-1.15252	-1.2804
Prim2	1.79373	2.43027	2.15476	2.8555	0.990273	0.732163	1.70584	1.31128	-1.98392	-2.69159	-0.526342	-0.766177	-2.89333	-3.32664	-0.320439	-1.46538
Prkacb	-0.448713	-0.510332	-0.28031	-0.0154074	-0.217087	-0.636379	0.0457372	-0.191488	0.65973	0.23546	0.708713	0.441936	-0.0904777	-0.481209	0.534299	0.245529
Prkar2a	-3.90756	-1.57513	-3.90756	-0.861535	-0.665588	-1.49594	-0.502415	-1.21389	3.66309	3.43268	3.41037	3.41942	-0.974525	-0.509178	1.37346	0.3143
Prkca	1.2673	0.658789	0.83798	1.11459	1.06849	0.143898	0.599752	-0.0549477	0.217777	-0.704674	0.257735	-2.16668	-0.70699	-1.79196	-0.342975	-0.39809
Prkcb	-0.587634	-0.596746	-0.90714	-0.547076	0.230731	-0.0581937	0.16015	-0.306032	0.695498	0.182877	0.420751	0.0117057	0.416823	0.0575669	0.641531	0.185187
Prkd2	-1.32239	-1.81806	-0.772558	-0.184691	-0.0147256	0.34841	0.730837	0.378147	0.209747	-0.584576	0.419944	-0.0401906	0.535069	0.394545	1.13273	0.587762
Prkdc	-0.157557	-0.656146	-0.312091	0.888533	-0.214854	-0.777457	-0.0762484	0.520723	2.68895	0.115024	1.61062	1.21611	-1.67071	-2.60408	-0.384821	-0.185991
Prmt5	0.370941	0.0880576	0.354046	0.454866	0.210175	0.065601	0.242796	-0.212279	0.579886	0.110531	0.724886	0.155547	-0.487007	-1.3755	-0.340804	-0.941742
Prmt6	0.70015	0.47734	0.357465	0.294674	-0.163782	0.947873	-1.90873	-0.758652	2.18178	1.23621	2.27025	1.2275	-0.530261	-4.47344	-1.22915	-0.629224
Prosc	-0.731713	-0.572047	-0.480153	-0.160957	-0.411373	-0.261961	-0.113629	-0.462277	0.933362	0.656142	0.951238	0.782508	-0.236783	-0.123018	0.374193	-0.143533
Proser1	1.16746	0.941957	2.25339	2.36705	-1.27533	-0.0920328	1.50115	2.00812	-1.27533	-1.27533	-1.27533	-1.27533	-1.27533	-1.27533	0.0555393	-1.27533
Prps2	-0.676182	-0.300672	0.0663261	0.268071	0.0908909	0.00472196	0.0482588	-0.11373	0.662523	-0.00288419	0.623759	0.688486	-0.467376	-0.615228	-0.145631	-0.131333
Prpsap1	-0.364143	-0.385477	-0.21593	-0.0932151	-0.0122924	-0.250217	0.447974	-0.472202	0.947345	0.357132	0.669137	0.573333	-0.51024	-0.461804	0.213307	-0.442707
Prpsap2	-0.379946	-0.518902	-0.178762	-0.20453	-0.397138	-0.212121	-0.0606663	-0.285822	0.747677	0.37163	0.657132	0.453294	0.011876	-0.190108	0.418337	-0.231952
Prr14	-0.213806	-0.395696	-0.111423	0.420645	-0.0556762	0.192648	-0.109246	0.12863	-0.783035	-0.786742	-0.274663	-0.782635	0.823477	0.0115314	0.921886	1.0141
Prrc2b	-0.775965	-0.775965	1.64761	0.907419	1.58579	2.00524	0.633974	0.56829	-0.775965	-0.775965	-0.775965	-0.775965	-0.775965	-0.775965	-0.775965	-0.364647
Psat1	1.32988	1.10792	1.20608	1.59614	0.824171	0.245378	0.507559	0.27544	0.0841831	-0.945356	-0.302068	-0.786016	-1.25933	-2.25928	-0.768878	-0.855813
Psma2	-0.725525	-0.558	-0.0564836	0.0517658	-0.218758	0.06273	0.230766	-0.322652	0.909855	0.549451	0.687525	0.255101	-0.237257	-0.479294	0.388828	-0.538053
Psma3	-0.217239	-0.400267	-0.249687	0.0378894	0.166952	-0.397864	0.240068	-0.517431	0.654748	0.205648	0.666713	0.496982	-0.427967	-0.339908	0.15274	-0.0713787
Psma4	-0.23214	-0.285361	0.0850507	-0.029845	-0.378228	-0.1222	0.128414	-0.475672	0.548624	0.272751	0.65166	0.39434	-0.115305	-0.363792	0.253524	-0.33182
Psma5	-0.426389	-0.648501	-0.867419	0.136303	-0.0988723	-0.308192	-1.01995	-0.119751	0.727358	0.380823	1.33018	1.04586	-0.00686728	-0.28783	-0.00249143	0.165727
Psma6	-0.387498	-0.251272	-0.441239	0.0500517	-0.010931	-0.0613666	-0.0456602	-0.178622	0.642854	0.300734	0.468521	0.638712	-0.245812	-0.255502	0.00511707	-0.228088
Psmb1	-0.436661	-0.238857	-0.310211	-0.170314	-0.0660017	-0.288473	-0.202012	0.010087	0.520228	0.433742	0.598053	0.373619	-0.164087	-0.312477	0.0843732	0.168991
Psmb3	-0.120206	-0.263377	-0.105474	0.0181674	-0.242962	-0.278223	0.0228184	-0.116054	0.564601	0.220533	0.620416	0.510631	-0.458469	-0.135804	0.252337	-0.488933
Psmb4	-0.274956	-0.497785	-0.0434027	0.195322	-0.486129	-0.452264	0.107178	-0.216615	0.376833	0.231448	0.540888	0.540553	-0.144049	-0.184836	0.25849	0.0493236
Psmb5	2.27744	2.87852	1.84358	3.00915	0.691857	0.678585	2.03813	1.68745	-0.0504965	-0.594932	-1.59101	-0.55353	-5.454	-5.454	-0.814373	-0.592372
Psmb8	0.00733289	-0.511904	-0.58076	-0.0467641	0.0276714	0.16255	-0.353871	-0.310668	0.861012	0.344176	0.61758	0.515249	0.0889256	-0.462679	-0.167785	-0.190065
Psmb9	-0.321718	-0.651353	-0.199695	-0.389419	-0.308049	-0.124116	-0.751668	-0.0575371	0.782972	0.614987	1.05078	0.525781	0.0681428	-0.11135	0.367492	-0.495253
Psmc5	0.0378668	-0.0750378	-0.0619809	0.304876	0.222962	-0.076821	0.0538905	-0.0863654	0.555018	-0.0277032	0.32193	0.164906	-0.342353	-0.547288	-0.0236234	-0.420278
Psmd12	0.10071	-0.0480765	0.29911	0.261397	-0.0450178	0.0439873	-0.0361492	-0.0836443	0.37711	-0.0881681	0.35801	0.394242	-0.404951	-0.821732	0.081304	-0.388132
Psme1	-0.41134	-0.439701	-0.327255	-0.978263	-0.111664	0.105975	-0.1314	-0.631471	1.07536	0.74108	0.913898	0.506228	-0.177626	-0.0392681	0.211945	-0.306495
Psme2	-0.598123	-0.755342	-0.385197	-0.209268	-0.171133	-0.410059	-0.211654	-0.312631	0.86178	0.595897	1.15834	0.64025	0.115374	-0.490042	0.267164	-0.095351
Psme3	-0.207335	0.101901	0.0351402	0.136615	0.370494	-0.0522676	-0.0996936	0.0107729	0.606086	0.0707837	0.918369	0.109595	-0.61409	-0.642516	-0.189172	-0.554683
Pspc1	-0.095358	-0.435463	-0.395569	-0.394565	-0.00598127	-0.256393	-0.0942237	-0.134527	0.525386	0.32393	0.414867	0.383163	0.0941787	-0.328845	0.228912	0.170488
Ptgr1	4.21182	3.98106	4.6412	4.721	3.17057	3.29061	3.91262	3.41534	-3.88197	-3.44955	-3.90266	-7.45625	-3.64315	-2.75479	-3.7883	-2.46755
Ptgr2	-0.0539842	0.0111794	-0.373285	0.201128	0.182806	-0.191863	0.0770296	-0.24535	0.796818	0.438851	0.856558	0.649924	-0.916137	-0.659779	-0.134173	-0.639723
Ptk2	-0.896273	-0.896273	1.11689	-0.896273	-0.896273	-0.896273	-0.896273	-0.896273	1.97821	0.937157	2.11436	2.33854	-0.896273	-0.896273	0.47758	-0.896273
Ptk2b	-0.902864	-1.04008	-0.822529	-0.298899	-0.176239	0.0404864	0.319184	0.327719	0.274625	-0.176647	0.17681	0.158313	0.446057	0.167435	0.838655	0.66797
Ptma	0.749052	0.78253	0.68711	0.862768	0.55326	0.330543	0.34692	0.28439	-1.11584	-0.703121	-0.669313	-0.58342	-0.450494	-0.267269	-0.455095	-0.352024
Ptms	-7.91761	-7.91761	-1.19494	-1.74483	-0.530324	-0.150791	0.517015	0.697215	2.53216	1.60979	2.77961	2.54758	1.41099	2.2058	2.44725	2.7087
Ptpn1	-0.565273	-0.688378	-0.0659843	0.0652822	-0.37036	-0.352592	0.184004	-0.07193	0.519116	0.293129	1.09269	0.883199	-0.204102	-0.907349	0.356033	-0.167483
Ptpn12	-1.18074	-3.16571	-3.16571	0.455716	-1.81523	-3.16571	0.312738	0.637419	2.37609	0.317632	2.56631	1.41363	0.88163	0.134095	1.73542	1.66242
Ptpn14	-0.98925	-0.98925	-0.98925	-0.98925	-0.98925	-0.98925	-0.98925	-0.98925	2.67233	2.33578	3.89904	2.96384	-0.98925	-0.98925	-0.98925	-0.98925
Ptpn18	-0.811125	-1.32861	-0.5549	-0.577058	-0.508066	0.0836977	0.550072	-0.213264	1.09578	0.850233	0.338449	0.175674	0.0806767	0.183147	0.279907	0.355388
Ptpn22	-2.28948	-2.28948	-2.28948	-0.700332	-0.345839	-1.20957	1.85338	0.460836	3.7298	2.3296	4.19434	4.30811	-2.28948	-2.28948	-0.883471	-2.28948
Ptpn6	-0.233961	-0.136648	-0.251247	-0.217751	0.183329	0.276555	0.381162	0.146829	0.227366	-0.265232	-0.135377	-0.313084	0.0583918	-0.0899374	0.298901	0.070705
Ptpn7	-0.152855	-1.9733	-1.36876	-0.0644266	-1.85243	-1.91747	-0.284214	-1.36	1.93543	1.32535	1.57408	1.87757	-0.442855	-0.0107609	1.37162	1.34302
Ptprc	-0.661643	-0.713952	-0.231537	-0.432231	-0.0215673	0.190709	0.53229	0.30706	-0.0781562	-0.243725	-0.00912422	-0.119125	0.297255	0.0510166	0.705518	0.427213
Ptpre	-0.506337	-1.68412	-0.178495	-0.490087	0.430749	0.235055	0.17117	0.120537	0.909539	0.437874	0.0465926	1.02955	0.285675	-0.16212	-0.114884	-0.530697
Ptprj	0.299018	0.136691	0.619293	0.990024	-0.349685	-0.358302	0.448053	-0.0647705	0.499262	-0.16954	0.765641	0.381909	-1.13343	-1.40249	0.0255733	-0.687246
Ptrh2	0.446538	0.0274983	-0.100956	0.22035	0.552055	0.152578	0.384836	0.251763	-0.230649	-0.217831	-0.22814	-0.108566	-0.428974	-0.712604	-0.0610888	0.0531915
Pura	-0.158313	-0.413276	-0.861732	-0.284257	-0.282785	0.0184362	-0.0739452	-0.276234	0.788739	0.589333	0.154208	0.674524	-0.254036	-0.0263056	0.247755	0.157889
Pus1	-0.546815	-1.04386	-0.554793	-0.381421	-0.0324568	-0.0524873	-0.0938331	-0.0888072	0.936368	0.44478	1.05871	0.580213	-0.250373	-0.394517	0.447004	-0.0277082
Pus10	0.218019	-0.150277	0.192624	0.341951	0.265925	-0.3417	0.329847	0.141349	0.882976	0.0596963	1.05762	0.729816	-1.24115	-1.51416	-0.352968	-0.619567
Pus7	-1.18009	-0.928037	-0.555215	-0.274637	-0.0149565	-0.33171	0.242704	-0.0642902	1.05248	0.69799	1.36825	1.02638	-0.342793	-0.98134	0.359039	-0.0737694
Pwp2	-1.01387	-0.745269	-1.23551	-0.429872	-0.31637	-0.209968	0.0378522	0.351846	0.94471	0.587965	1.48184	1.28913	-0.476645	-0.772804	0.2641	0.242865
Pxdc1	-1.84438	-1.84438	-1.84438	-1.84438	-1.84438	-1.84438	2.09553	-1.84438	2.36853	-1.84438	-1.84438	1.62883	2.59484	2.03247	2.38373	3.49545
Pxk	-0.834767	-0.729529	-1.33635	-0.645185	0.465688	0.425602	0.395254	0.177048	0.00152492	-0.478907	-0.220422	-0.566427	0.827102	0.450946	1.28358	0.784843
Pycard	0.463779	0.123062	0.799727	0.529727	0.194948	0.359243	0.484279	0.0715053	-0.125324	-0.301449	0.148857	0.0906102	-0.763089	-0.703984	-0.281231	-1.09066
Pycr1	5.56623	-1.25429	4.66776	6.07175	-1.25429	-1.25429	-1.25429	-1.25429	-1.25429	-1.25429	-1.25429	-1.25429	-1.25429	-1.25429	-1.25429	-1.25429
Pycrl	-0.607297	-0.891628	-0.626614	0.0170385	-0.613259	-0.246511	0.0157357	0.0355182	0.790003	-0.06705	0.668451	0.406971	0.144103	-0.270384	0.526972	0.71795
Pygb	-0.648543	-0.501702	-0.589039	-0.0570317	-0.235726	-0.292199	-0.0252504	-0.135374	0.66194	0.00443805	0.704741	0.669811	-0.0708221	-0.266397	0.545165	0.235989
Qdpr	-0.907895	-0.902319	-0.0109564	-0.0716077	-0.424081	-0.3282	0.0570504	-0.155702	0.784431	0.271808	0.808742	0.772116	-0.183837	-0.191389	0.270304	0.211537
Qtrtd1	-1.96043	-0.784315	-1.17342	-0.807423	-0.798259	-0.382188	0.811178	0.477482	1.62737	0.783475	1.54537	1.03906	-0.0016681	-1.20382	0.804648	0.0229478
R3hdm4	-0.853466	-0.853466	-0.853466	-0.853466	-0.853466	-0.853466	-0.853466	-0.853466	2.83458	-0.853466	3.00979	3.04341	-0.853466	-0.853466	-0.853466	1.35381
Rab30	-1.5629	-3.17511	-0.645086	-0.923224	0.0661059	-0.308153	-0.103183	-0.0990409	1.1108	0.865162	1.23901	0.891848	0.889374	-0.359573	1.55339	0.560581
Rab3a	3.8328	3.17958	1.45117	4.0802	1.79714	0.786148	-1.95703	2.48627	-1.95703	-1.95703	-1.95703	-1.95703	-1.95703	-1.95703	-1.95703	-1.95703
Rab4b	-0.720996	-0.683414	-0.769767	-0.388209	0.0151019	0.070809	0.149275	0.399843	0.599694	-0.109866	0.201353	0.28519	0.143921	-0.195152	0.754315	0.247902
Rab6b	-1.41733	-1.41733	-1.41733	-1.41733	-1.41733	-1.41733	-1.41733	-1.41733	1.31746	-1.41733	2.42398	2.15152	1.93705	-1.41733	2.8192	3.52405
Rabep2	-0.955117	-0.971398	-0.684409	-0.753195	-0.0139778	-0.0662426	-0.0603195	-0.0986047	0.775207	0.303824	0.496485	0.747963	0.496967	-0.165796	0.554939	0.393674
Rac1	-0.39188	-0.770454	-0.774854	-0.208974	-0.45454	-0.1262	-0.125296	0.336642	0.637999	0.0421073	0.406234	0.201606	0.181176	0.104969	0.310441	0.631025
Rac2	-0.899006	-0.556944	-0.605825	-0.451216	-0.321937	-0.368906	0.187785	0.376466	0.107184	0.20793	0.622786	0.661811	-0.115576	-0.147016	0.413533	0.888933
Rad21	0.108095	-0.0263598	0.373961	0.305572	0.0598846	0.0525091	0.43811	0.388397	-0.379444	-0.586458	-0.155218	-0.257288	-0.106187	-0.372274	0.217502	-0.0608011
Rad23b	-0.545218	-0.273671	-0.0521009	-0.185052	-0.0938999	-0.165149	-0.0376759	-0.34891	0.423289	0.77786	0.941772	0.343341	-0.308415	-0.634175	0.268152	-0.110148
Rad51ap1	2.12812	2.71909	1.71112	3.91061	1.42326	-1.08111	-1.08111	-1.08111	-1.08111	-1.08111	-1.08111	-1.08111	-1.08111	-1.08111	-1.08111	-1.08111
Rai1	2.42288	0.800282	1.89493	2.11415	0.045906	-0.662113	0.647624	0.828373	-1.15171	-1.55783	-0.571963	-0.182833	-1.26806	-2.73818	-0.69968	0.0782312
Ralgps2	-0.279527	-0.687245	-0.621927	-0.240723	0.160037	-0.106396	0.115826	0.214276	0.331231	-0.29706	-0.0609025	-0.0434506	0.223561	0.0110154	0.719179	0.562106
Ranbp1	0.297206	0.292344	0.255958	0.692612	0.0514624	-0.062878	0.201121	0.0294818	0.300546	-0.00381997	0.395245	0.198989	-0.880238	-1.091	-0.184246	-0.492783
Ranbp3	-0.103481	-0.0968932	-0.218227	0.116286	-0.0519337	-0.227456	-0.0159155	0.0504921	0.357966	0.247918	0.616771	0.318735	-0.332188	-0.515261	0.00281933	-0.149632
Rap1b	0.0325831	-0.603742	0.321706	0.167493	-0.0348013	0.370742	0.104269	0.443458	-0.630676	-0.688934	-0.282248	-0.352351	0.257576	0.0604294	0.365286	0.469209
Rap1gap2	-0.662997	-0.662997	-0.662997	-0.662997	-0.662997	-0.662997	-0.662997	0.969108	-0.662997	-0.662997	-0.662997	-0.662997	1.8142	-0.662997	1.98016	3.1925
Rap1gds1	-0.813444	-1.56657	-1.37095	-0.841189	-0.0933497	-0.352434	-0.295267	0.122367	0.683711	0.308854	0.597704	0.448533	0.777694	0.480474	1.12968	0.784191
Rapgef5	-0.515216	-0.515216	-0.515216	-0.515216	-0.515216	-0.515216	-0.515216	-0.515216	-0.515216	-0.515216	-0.515216	1.0982	0.480853	1.01598	1.92258	1.14976
Rars2	-1.33716	-0.809219	-0.235307	-0.220795	-0.442607	-0.87623	0.106042	0.0729879	1.13066	0.728345	0.937503	1.00454	-0.217132	-0.894007	0.696505	0.355878
Rasa2	-1.67965	-4.80747	-2.41611	0.0603754	0.419607	0.35585	0.302799	1.43465	0.749267	-0.261296	0.746287	1.70503	0.976442	0.350592	0.854536	1.20908
Rasa3	0.154956	0.174605	0.247032	0.687143	0.528232	0.531484	0.769698	0.664761	-1.14835	-1.78774	-1.25234	-1.04822	0.213948	0.237517	0.674299	0.352991
Rasal1	0.397591	-1.23332	0.405753	1.07738	-1.18646	-1.13052	-0.126211	-0.20347	1.6118	1.17286	1.30829	1.74348	-0.906491	-1.65119	0.139147	-1.41864
Rasal3	-1.16616	-1.21871	-0.967484	-0.297309	0.103756	-0.0239931	0.519305	0.616506	0.113159	-0.70826	0.083611	0.207024	0.514093	-0.208639	1.30554	1.12757
Rasgrp1	2.57694	-0.280461	2.22011	3.7398	1.90614	-1.75815	1.86402	2.44258	-1.75815	-1.75815	-1.75815	-1.75815	-1.75815	-1.75815	-1.75815	-0.403893
Rasgrp2	-0.283024	-0.601864	-0.0202859	-0.0512175	0.622856	0.548423	0.756212	0.199518	-0.501065	-1.0253	-0.39642	-0.929708	0.662434	-0.0840331	0.776134	0.327338
Rasgrp3	-2.99421	-2.99421	-1.79961	-0.741972	1.39578	1.14653	2.51331	1.26893	-1.64753	-2.99421	0.399822	-0.746764	1.81772	0.867755	2.6351	1.87355
Rassf2	-1.0835	-0.841324	-0.560012	-0.276112	-0.107908	0.0710204	0.446308	0.483909	0.402759	-0.51445	0.261292	-0.176516	0.40756	0.0690829	0.843602	0.574285
Rassf3	-1.05959	-1.05959	-1.05959	-1.05959	-1.05959	-1.05959	2.59093	-1.05959	-1.05959	-1.05959	-1.05959	-1.05959	1.9249	1.8262	3.36219	1.95123
Rassf4	2.90937	2.96989	4.01608	4.25291	2.66456	2.40541	3.29542	1.99209	-1.3142	-4.78489	-4.78489	-1.15094	-4.78489	-4.78489	-2.04356	-0.857461
Rb1	1.52058	0.290347	1.32784	1.75326	0.25027	-0.11776	0.133267	0.370328	0.925305	-0.882193	1.37108	0.611491	-1.70624	-4.11432	-0.741847	-0.991401
Rbbp9	-1.4084	-2.45395	-3.19269	-0.00150413	0.038092	0.511833	0.145694	-0.65329	1.15281	1.01974	1.09322	0.508966	0.610605	0.713427	1.70432	0.211133
Rbks	0.63075	0.820965	-0.477494	0.0768266	0.7842	0.89361	0.723788	-0.25103	2.5977	2.13568	1.6635	1.02713	-4.60377	-1.67454	0.256452	-4.60377
Rbpms	-1.49147	-1.49147	-1.49147	-1.49147	-1.49147	2.91941	-1.49147	-1.49147	-1.49147	-1.49147	-1.49147	-1.49147	3.01465	3.17663	3.35808	3.93736
Rcbtb1	-2.88586	-2.88586	-2.88586	-2.88586	1.52719	-0.413961	0.574874	-2.88586	2.84895	1.44525	2.10924	0.613491	1.62951	0.78198	1.86986	1.44289
Rcc2	0.302793	0.00605184	0.0663056	0.297781	0.253414	0.155441	0.124173	-0.057489	-0.224416	-0.332337	-0.218602	-0.175515	0.0445759	-0.361685	0.0987421	0.0207663
Rchy1	1.02953	0.423916	0.466244	1.08552	-0.0979526	0.220759	0.587398	0.194186	-0.138373	-0.827767	-0.122134	-0.101239	-0.771904	-1.31103	0.0871647	-0.724327
Rcn1	0.223347	1.2678	0.769301	0.995092	0.652051	1.11584	1.24553	0.224123	1.52545	0.800328	1.69376	-0.0454063	-2.07665	-2.15404	-2.09452	-4.14199
Rdh11	0.941197	0.118806	0.727569	0.83296	0.292138	0.206594	0.522136	0.368325	-0.796745	-1.47841	-0.481681	-1.00758	-0.0880683	-0.951339	0.413452	0.38065
Rdh12	-0.993363	-1.09386	-1.23022	-0.174255	-0.0824146	0.340508	0.607415	0.4591	0.13682	-0.394165	-0.310794	0.128459	0.645947	0.377387	0.667267	0.91617
Rdx	0.0316169	0.0597841	0.183325	-0.406979	-0.438554	0.0306798	-0.138655	-0.438476	0.662479	0.400762	0.657059	0.381245	-0.450603	-0.240166	0.0405124	-0.334029
Rela	-1.06174	-0.689655	-0.19831	-0.234199	0.00137767	-0.260743	0.0765292	-0.0954871	0.552921	0.0648005	0.422047	0.0858591	0.22635	0.148426	0.578674	0.383149
Relb	-0.880886	-1.79516	-0.444501	-0.401945	0.122173	0.388806	0.40699	-0.151451	0.696067	-0.398146	0.0988321	0.594491	0.497747	-0.198459	0.445344	1.0201
Rell1	4.15896	3.30291	4.64027	3.39439	-1.70876	3.29981	-1.70876	-1.70876	-1.70876	-1.70876	-1.70876	-1.70876	-1.70876	-1.70876	-1.70876	-1.70876
Rfc3	0.446862	0.295759	0.248145	0.732128	0.213687	0.218598	0.685339	0.479691	-0.719124	-1.12257	-0.449085	-0.161785	0.10115	-0.874534	-0.255137	0.160876
Rfc4	0.210992	0.0257326	0.441146	0.870014	0.251971	0.178864	0.378772	0.376302	-0.35897	-0.837506	-0.131601	-0.181893	-0.419127	-0.813574	0.232262	-0.223384
Rftn2	-0.783086	-0.783086	-0.783086	-0.783086	-0.783086	-0.783086	-0.783086	-0.783086	-0.783086	-0.783086	-0.783086	-0.783086	4.55062	-0.783086	2.86548	2.76402
Rfxap	-0.337505	-0.722401	-0.663843	-0.611121	-0.19232	-0.133472	-0.921456	-0.631683	0.728367	0.298641	0.810368	0.0675029	0.164611	0.440649	0.927082	0.776581
Rgl2	-0.592578	-0.518916	-2.29755	-2.29755	-2.29755	0.700936	0.905404	1.69596	-0.509485	-0.751838	-0.681836	0.0214783	1.11464	1.1572	2.24554	2.10613
Rgs10	1.18598	-1.11836	0.679428	0.695345	-1.42637	-0.561179	0.35938	-0.904828	3.67306	3.86772	4.43269	4.30742	-6.27493	-6.27493	-1.26714	-1.37329
Rgs3	-2.05814	-2.05814	-2.05814	-1.48701	-2.05814	-2.05814	-2.05814	-1.50764	3.9771	3.34571	3.82506	3.33657	0.741076	-0.304924	1.78675	-1.36386
Rhof	-1.39785	-1.42094	-2.43193	-0.957832	0.304444	0.438853	0.707101	0.619523	0.363672	0.0527509	0.229562	0.0922521	0.859521	0.424366	0.913507	1.203
Rhog	-0.18019	-0.564558	-0.787928	-0.380448	-0.00252229	0.130945	0.112573	-0.0718701	0.45639	0.611973	0.114826	0.578988	0.201257	-0.216728	0.111039	-0.113747
Ric1	0.249787	0.807498	0.78753	1.61647	-0.348036	-0.310942	0.873978	0.91475	-0.419127	-0.311625	-0.369096	-1.38823	-0.459445	-0.63566	-0.454253	-0.553602
Rilpl2	-0.689058	0.51995	0.468677	1.61871	-0.0160558	0.661495	0.441789	0.382835	2.97668	2.50818	2.49071	3.31982	-3.67093	-3.67093	-3.67093	-3.67093
Rin3	-1.01399	-1.1682	-1.65688	-0.708411	0.205806	0.406251	-0.00125707	0.503327	0.444214	0.224168	0.716582	0.448844	0.390111	-0.314361	0.634249	0.889549
Ripk2	-0.54882	-1.92797	-0.675864	-0.133613	-0.516865	-0.451281	0.0317616	-0.120368	0.922449	0.298951	1.1306	0.337927	0.667407	0.172861	0.350117	0.46271
Ripk3	0.0695226	0.366627	0.193148	0.477495	0.372583	0.424768	0.485787	0.039048	-0.162275	-0.347001	0.250607	-0.340613	-0.625781	-1.00685	-0.122737	-0.0743306
Rit1	0.511893	0.48542	-3.35093	0.893198	1.20416	0.198458	1.54886	0.0298366	2.74836	1.89895	2.84118	1.39313	-0.349702	-3.35093	-3.35093	-3.35093
Rmdn1	-1.06611	-0.85191	-0.615492	-0.150272	-0.535264	-0.896955	0.305585	0.173585	1.24605	0.384947	0.990171	0.951176	-0.00907322	-1.00535	0.666599	0.412318
Rnaseh2a	0.586983	0.39077	0.501255	1.4956	0.374351	0.0175998	0.8266	0.712805	-0.520781	-1.24438	0.299766	0.116811	-0.923278	-1.19273	-0.345572	-1.0958
Rnaseh2b	0.765646	0.638764	1.00148	1.60877	0.30022	0.403369	0.723929	0.501008	-0.553714	-0.731941	0.142488	-0.72412	-0.865912	-1.83103	-0.582883	-0.796071
Rnaseh2c	0.149259	-0.0275945	0.974302	0.942862	0.224313	0.557128	0.749558	0.171158	-0.410221	-0.800679	0.358274	-0.20679	-0.869019	-1.27983	-0.113857	-0.418864
Rnasel	-1.36696	-1.36696	2.01183	1.95494	-1.36696	-1.36696	-1.36696	-1.36696	2.93963	0.893552	3.16584	2.70383	-1.36696	-1.36696	-1.36696	-1.36696
Rnf135	-0.687755	-0.687755	-0.687755	-0.687755	-0.687755	-0.687755	-0.687755	1.25712	1.87404	-0.687755	2.30485	2.81705	-0.687755	-0.687755	-0.687755	-0.687755
Rnf14	-0.093734	-0.285059	-0.487839	-0.431839	0.652699	-0.569943	-0.69229	-0.361473	1.67763	1.09319	1.32334	0.820917	-1.37337	-1.76386	0.514373	-0.0227433
Rnf169	0.813631	0.263702	0.603811	1.71333	0.13162	0.398084	0.790952	0.506698	-0.305901	-1.33758	-1.34407	-0.664431	-0.362245	-1.02985	0.0134183	-0.191165
Rnf219	-0.477551	-0.477551	-0.477551	-0.477551	-0.477551	-0.477551	-0.477551	-0.477551	2.8367	-0.477551	1.285	2.08647	-0.477551	-0.477551	-0.477551	-0.477551
Rnmt	-0.0929133	-0.327087	0.0208088	-0.14721	0.0355644	-0.242476	-0.103595	0.109716	0.626691	0.309818	0.663486	0.149844	-0.259971	-0.78179	0.167422	-0.128307
Rnpep	-0.264461	-0.155068	0.0699928	0.184287	-0.365158	-0.128844	-0.0447124	-0.297947	1.06839	0.611628	1.09224	0.847071	-0.60954	-1.01645	-0.368152	-0.623283
Rogdi	1.70235	0.708016	1.05743	1.08999	1.96489	-0.378243	1.69246	0.662594	-3.52053	-3.52053	0.0311934	-0.640093	-0.814324	-0.308448	0.600025	-0.326775
Rpf2	-1.87834	-2.53696	-0.155402	-0.283454	-0.447943	-0.159211	0.517512	-0.320542	1.27408	0.470266	1.91243	1.45858	0.135036	-0.871251	1.10381	-0.218614
Rpia	0.0350024	0.227933	0.169746	0.679215	0.365397	0.290424	0.213865	0.683161	-0.265517	-1.42194	-0.346403	-0.562771	-0.252692	-0.321663	0.339845	0.166396
Rpl10a	-0.3641	-0.315297	-0.0212396	0.287373	-0.195215	-0.269798	-0.0192081	-0.0831662	0.638551	0.196024	0.384152	0.501848	-0.217091	-0.445777	-0.0676789	-0.00937585
Rpl13a	0.0429071	-0.0612043	-0.26727	-0.259351	-0.497139	0.0321508	0.0169114	-0.143789	0.783231	0.43408	0.778617	0.31412	-0.454379	-0.798537	0.267659	-0.188009
Rpl30	-0.39637	-0.745299	0.134926	0.0421	-0.110693	0.0280812	0.100901	0.139226	0.358717	0.253289	0.247807	0.713352	-0.215307	-0.297369	-0.11524	-0.138122
Rpl4	-0.45515	-0.234094	-0.182989	0.067871	-0.450406	-0.156117	0.325827	-0.260162	0.849022	0.102922	0.994458	0.592165	-0.427624	-0.715621	0.362799	-0.412901
Rpl6	0.0382857	-0.182736	-0.537592	0.0301663	-0.0960203	-0.104077	-0.152067	-0.163273	0.475213	0.237396	0.654846	0.31641	-0.0572358	-0.549851	0.255536	-0.165002
Rpp30	-0.32249	-0.355307	-0.735103	-0.0319319	-0.843662	-0.430974	-0.120055	-0.0967509	0.733326	0.433152	0.899036	0.78972	-0.292716	-0.424965	0.518109	0.280611
Rpp38	-1.05747	-0.707947	-0.698975	-0.406638	0.211449	0.0501842	-0.121666	-0.368138	0.781782	0.969964	1.35444	1.07251	-0.444755	-0.708246	0.091887	-0.0183801
Rpp40	-0.954032	-0.810665	-0.538985	-0.564511	-0.425916	-0.0917401	0.0485789	-0.214597	0.93903	0.426689	0.992943	0.568873	0.0278248	-0.320683	0.826163	0.0910267
Rprd1b	-0.656453	-0.55467	-0.290983	-0.0146432	-0.247246	-0.216873	0.0719174	0.0260159	0.363881	0.130095	0.245248	0.303346	-0.0144722	-0.0183038	0.403516	0.469624
Rps16	-0.207129	-0.28247	-0.106049	0.166078	-0.23364	-0.0725919	-0.0519171	0.0177725	0.522302	0.164064	0.326573	0.285976	-0.186068	-0.457606	0.00937897	0.105327
Rps18	0.10779	-0.145629	-0.0259297	0.0708585	0.0162544	-0.0864485	-0.0211252	-0.321044	0.318296	0.321059	0.283397	0.369788	-0.25451	-0.441888	-0.0831705	-0.107698
Rps2	-0.236121	0.000532407	-0.0320884	0.190986	-0.202116	-0.0941735	0.0186173	-0.363965	0.482803	0.296832	0.422675	0.416045	-0.331618	-0.275677	-0.0793078	-0.213424
Rps26	-0.276131	-0.184545	0.255434	-0.111394	-0.00999259	-0.247933	0.25406	-0.115964	0.326716	0.180855	0.584036	0.40434	-0.0850569	-0.551544	-0.252109	-0.170772
Rps27l	0.0141329	-0.230529	0.838592	0.903072	0.290655	-0.302604	0.225389	0.381097	0.161199	-0.0489569	0.634914	0.423704	-1.18823	-1.13195	-0.277079	-0.69341
Rps28	-0.143657	-0.231132	-0.858557	0.0291636	-0.152327	-0.267905	0.282147	0.18515	0.549555	0.187012	0.385619	0.611343	-0.355775	-0.103836	0.0875327	-0.204333
Rps3	-0.0765941	-0.251918	0.100454	0.170089	-0.118782	-0.16398	0.00418068	-0.153983	0.45079	0.172785	0.328145	0.37824	-0.146208	-0.462831	-0.168778	-0.061609
Rps4x	-0.31658	-0.419804	-0.0572852	0.0402874	-0.013163	-0.0464545	0.14047	-0.0999698	0.493859	0.308843	0.664739	0.325051	-0.134574	-0.49681	-0.0941411	-0.294469
Rps6ka1	0.0961894	-0.531532	-0.458492	0.44835	-0.207057	-0.292788	-0.651075	-0.122629	1.16543	0.57953	0.972003	1.01705	-0.260068	-1.4191	-0.275572	-0.0602394
Rps6ka4	-1.48504	-3.53836	-0.904295	-0.330778	0.0438612	0.100969	0.513633	0.456619	1.03445	0.326847	1.23297	0.81777	0.317488	0.0167604	0.963218	0.433887
Rpsa	-0.30295	-0.226964	-0.0913726	-0.185217	-0.0620939	0.0730013	-0.144798	-0.310886	0.492977	0.426914	0.554075	0.428711	-0.206915	-0.161935	0.0291686	-0.311717
Rpusd2	-0.922637	-2.00301	-0.985447	-0.162363	0.131077	-0.786026	0.169867	0.188759	0.932536	0.0676207	1.09806	1.13791	0.476268	-0.624167	0.899904	0.381642
Rrad	-1.74157	-1.74157	-1.74157	-1.74157	-1.74157	-1.74157	-1.74157	2.85701	-1.74157	-1.74157	-1.74157	2.57406	1.50863	1.87358	4.23315	4.36928
Rras2	-1.37888	-1.90539	-0.71686	-0.859727	-0.540323	-0.51371	0.0963722	0.289359	0.916888	0.768341	1.21061	0.985022	0.388471	-0.427591	0.896703	0.790719
Rrbp1	0.476854	-0.375859	0.537016	0.832956	-0.216327	-0.469861	-0.0791731	-0.00936171	0.498139	0.0417552	0.57104	0.503607	-0.757687	-1.13657	-0.265094	-0.151434
Rrm1	1.77085	1.06618	1.65602	2.25642	0.123594	-0.132899	1.17104	0.459476	-0.130546	-2.53063	0.0947213	-0.465778	-1.54622	-2.33779	-0.319652	-1.13478
Rrm2b	2.85204	2.61771	3.03565	3.13899	-0.0898	-0.149049	1.36795	1.42299	-1.06052	-2.08029	-0.346608	-0.944182	-1.73033	-1.78238	-4.82089	-1.43127
Rrp1	-1.40927	-1.47752	-0.352257	-0.248208	-0.0493353	-0.203551	0.632565	-0.347191	0.641051	0.441112	0.913627	0.685113	-0.194925	-0.0864019	0.885002	0.170187
Rrp12	-1.565	-1.20542	-1.03942	-0.135342	-0.404531	-0.400028	0.573538	-0.119885	1.05477	0.442071	1.52636	1.00163	-0.111591	-0.849349	0.856616	0.375587
Rrp15	-1.32716	-0.345487	-0.442114	-0.0747389	0.369731	-0.448883	0.0811968	-0.174686	0.662936	0.223968	0.416282	0.870575	0.210309	-0.2145	0.0364031	0.156169
Rrp1b	-0.552762	-0.357214	-0.609309	0.191215	-0.401589	-0.397277	0.067017	0.040072	0.707724	0.329711	1.01301	0.905025	-0.37468	-1.03784	0.240862	0.236032
Rrp36	-0.450267	-0.83126	-0.590902	-1.2326	-0.191479	0.466178	-0.54171	-0.503056	0.691805	0.110649	0.605941	0.901432	0.21279	0.215623	0.800564	0.336295
Rrp7a	-1.30739	-1.88002	-0.740401	-0.458109	-0.117872	-0.20601	-0.94166	0.340002	1.02889	0.711935	1.3203	1.525	0.24612	-0.558073	0.277017	0.760283
Rrp9	-0.821325	-0.73702	-0.549315	-0.537132	-0.11509	-0.304399	0.0752947	0.0811802	0.758919	0.130696	1.09711	0.277127	0.0175085	-0.616894	0.73946	0.503877
Rrs1	-1.20306	-0.97649	-0.707366	-0.640147	-0.726813	-0.339946	0.695547	0.0803952	0.896363	0.355216	1.66004	0.843227	-0.0845461	-1.15218	0.730744	0.569023
Rsl1d1	-0.511135	-1.26875	-0.960963	-0.375441	-0.351848	-0.160557	-0.135855	0.165974	0.777325	0.444147	0.989379	0.853159	0.172357	-0.589128	0.559566	0.391774
RtcA	-0.713769	-0.880461	-0.407551	-0.132944	-0.478367	-0.409253	-0.205302	0.0757929	0.483501	-0.244436	0.458553	0.467502	0.417638	0.218773	0.994288	0.356036
Rtcb	-0.0678116	-0.718251	-0.384127	0.0524488	-0.257893	-0.358171	-0.0767404	-0.190955	0.751109	0.173928	0.782328	0.50167	-0.0525908	-0.648884	0.397711	0.0962294
Rtn3	0.452199	0.138806	0.901481	0.701632	-0.610254	0.0573166	0.28296	0.135228	-0.0999761	0.0853765	0.265115	-0.0574527	-0.0302486	-1.06889	-0.830478	-0.322811
Runx3	-5.49495	-5.49495	-2.13583	-0.213478	-0.0353031	-1.10292	1.0486	0.727987	2.17109	1.17909	2.87968	2.70572	0.838876	0.172475	1.63419	1.11972
S1pr1	-1.4456	-1.4456	1.29048	1.58068	-1.4456	-1.4456	1.37732	-1.4456	1.80011	1.09641	1.94428	3.92113	-1.4456	-1.4456	-1.4456	-1.4456
Samd9l	1.18764	0.840431	1.33836	1.88516	1.27822	1.04192	1.99001	1.38474	-2.27522	-3.00449	-1.91614	-2.23797	-0.464951	-1.19016	0.197197	-0.0547415
Samhd1	-1.12769	-1.26155	-0.482111	-0.82761	0.188187	0.0852273	0.256652	0.0375662	-0.0947623	-0.348463	0.0043662	-0.395667	0.942478	0.822723	1.35529	0.845367
Samm50	-0.227795	-0.46453	0.154526	0.0238524	-0.0879532	-0.0996496	0.142977	-0.133541	0.540468	0.121888	0.506415	0.603543	-0.263863	-0.67031	0.212713	-0.358742
Sash3	-0.33506	0.0736724	-0.152316	0.144286	-0.0361563	-0.279406	0.0448093	-0.333957	0.581837	0.252	0.569925	0.305637	-0.202886	-0.138175	0.0471095	-0.541318
Satb1	-1.15499	-2.40119	-1.5334	-0.199251	0.365944	0.597866	0.910549	0.781082	-0.547701	-1.16776	0.256028	-0.131872	0.591235	0.56475	1.75508	1.31363
Sbds	-0.45207	-0.795421	-0.271863	0.0622059	-0.208157	-0.52113	-0.331761	-0.121514	0.609029	0.164249	0.556057	0.618905	0.154522	-0.0991157	0.298973	0.337091
Scimp	1.02243	0.680057	0.363749	0.526912	1.37033	1.27847	1.02009	1.7148	-4.54754	-4.54754	-4.54754	-4.54754	2.2599	2.29906	3.19114	2.46322
Scin	2.07628	2.85081	2.27018	1.73005	-0.921603	-0.921603	1.21032	-0.921603	-0.921603	-0.921603	-0.921603	-0.921603	-0.921603	-0.921603	-0.921603	-0.921603
Scly	-1.75212	-1.23631	-0.968248	-0.6551	-0.486945	-0.910665	0.126108	0.0474549	1.31084	1.02122	1.81951	0.807797	-0.471975	-0.22729	0.938556	0.637166
Scp2	0.175303	-0.118676	-0.631704	-0.00422593	0.0360423	-0.324412	-0.116974	-0.146972	0.820647	0.151377	0.548704	0.635603	-0.314914	-0.780816	0.134988	-0.0639707
Scpep1	0.268168	0.248245	0.614147	0.767646	0.609448	0.0875064	0.735595	0.72858	-0.667662	-1.23182	-0.609223	-0.108353	-0.262666	-1.1879	0.517528	-0.509249
Scrn2	-0.82259	-1.64161	-0.772376	0.209778	-0.505867	-0.498779	0.0287743	-0.514939	1.44993	0.298215	1.46327	0.782759	-0.123693	-0.246502	0.538794	0.354839
Sdr39u1	-2.91944	-1.91504	-0.768231	-0.31517	-1.02609	-2.02281	-0.179568	0.204414	1.73501	1.52541	2.01067	2.02696	0.268442	-0.256347	1.19653	0.435262
Sec11a	-0.690377	-0.761572	-0.425831	-0.116331	-0.0838602	-0.652762	0.12169	0.149192	0.528225	0.0946817	0.460233	0.341365	-0.00754939	0.153176	0.582433	0.307288
Sec11c	0.943913	-0.0812335	1.23503	0.974029	-0.186146	-0.00824587	0.102686	-0.197011	0.610444	-0.598465	-0.118377	0.344751	-0.931442	-0.795154	-0.166932	-1.12785
Sec22b	0.355555	0.3137	0.20656	0.228508	0.0902986	0.226526	0.182027	-0.278641	0.138393	0.0487359	0.15764	0.0173143	-0.486275	-0.637488	-0.183972	-0.378883
Sec24d	4.17262	-1.02741	4.63217	4.55151	-1.02741	-1.02741	-1.02741	-1.02741	-1.02741	-1.02741	-1.02741	-1.02741	-1.02741	-1.02741	-1.02741	-1.02741
Selenbp1	0.858484	0.458777	0.5177	1.3762	0.909447	0.123164	0.57824	0.308462	2.47151	1.2788	2.17936	2.38589	-4.48151	-6.19166	-1.68569	-1.08717
Selh	-1.11349	-0.906185	-0.737412	-0.219894	-0.313828	-0.518219	0.0525361	-0.266389	0.690966	0.320364	0.653151	0.351715	-0.00334363	0.44334	0.773226	0.79346
Sell	-2.39242	-2.39242	-2.39242	-0.291316	1.03456	2.6161	2.37687	2.35805	-2.39242	-2.39242	-2.39242	-2.39242	0.945414	2.45005	1.85926	3.39793
Senp8	-1.88077	-1.88077	-1.88077	1.51729	-1.88077	-1.88077	-1.88077	-1.88077	3.84751	2.90074	2.83758	2.53118	-1.88077	-1.88077	1.70032	1.59233
Sephs2	-0.525218	-0.882738	-0.310552	-0.338989	-0.244616	-0.065991	0.0204765	-0.6254	0.919246	0.278078	0.703569	0.128397	0.494296	0.377274	0.403669	-0.331502
Sergef	-1.72019	-4.2017	-0.622835	-0.115447	-1.419	-0.338569	-0.307067	0.182739	1.52784	0.4221	1.94927	1.76967	0.930493	-0.0442672	0.711522	1.27544
Serinc3	0.428533	1.44398	2.35834	1.96148	-0.653057	-1.00977	-0.455733	0.762386	-0.875157	0.249465	-1.33184	-1.84405	-1.31901	-0.0220607	-0.751775	1.05826
Serinc5	2.31833	2.41882	4.47411	4.40411	-1.13461	-1.13461	-1.13461	-1.13461	-1.13461	-1.13461	-1.13461	-1.13461	-1.13461	-1.13461	-1.13461	-1.13461
Serpinb1a	-0.982063	-0.684898	-1.25839	-0.630774	0.103717	0.0483636	0.202984	0.206971	0.230872	-0.0871602	0.152409	-0.160464	0.741615	0.62921	0.932219	0.555392
Serpinb9	-1.96814	-5.54682	-3.25509	0.551311	-2.57263	-1.97049	-0.556608	0.345484	2.84987	2.80732	2.85111	2.95875	-0.234482	0.657753	1.455	1.62767
Sesn3	-2.2863	-2.2863	-2.2863	-0.856112	0.885335	-2.2863	1.46908	-0.752718	3.65083	0.808484	3.38426	2.9497	-2.2863	-2.2863	1.48229	0.696659
Set	-0.225386	-0.608273	-0.215767	-0.18938	0.169019	-0.264377	-0.12232	-0.330779	0.920546	0.121144	0.641447	0.521984	-0.167975	-0.525303	0.189763	0.0856563
Sfxn1	-0.106778	-0.568686	0.242788	0.208803	-0.220982	-0.209651	0.0464707	-0.041194	0.924704	0.550858	0.960504	1.03444	-0.466553	-1.63573	-0.18764	-0.531353
Sfxn2	-2.84948	-2.79135	-0.805613	-1.34024	-0.574744	-0.829695	0.978455	-0.0504428	1.89186	0.918823	1.8822	1.93739	0.315472	-0.154336	1.09432	0.377378
Sfxn3	-1.03323	-1.52575	-0.57842	-0.304989	-0.179243	0.109888	-0.0307083	0.519412	-0.00449273	-0.394799	-0.198093	0.581425	0.651261	0.49483	0.928599	0.964304
Sfxn5	-1.92647	-1.92647	-1.92647	-1.92647	-1.92647	-1.92647	1.10449	0.940134	2.63866	1.03187	3.16017	4.10698	-1.92647	-1.92647	1.79912	0.630324
Sgpl1	-0.643081	-1.7514	-0.759155	-0.132907	-0.51126	-0.148555	0.119605	0.205427	0.533384	-0.100262	0.919481	0.472205	0.474204	0.0677664	0.8132	0.44135
Sgsh	-2.85056	-2.85056	-2.85056	0.104451	-2.85056	-2.85056	-0.841841	1.76727	1.10656	-0.167007	1.7136	2.39158	1.79886	0.547962	3.12004	2.71132
Sh3bgrl3	-1.34987	-1.04339	-1.95156	-0.792193	-0.0397304	0.505888	-0.145629	-0.0751935	0.715834	0.387288	0.493232	0.177859	0.710687	1.09475	0.641443	0.670588
Sh3bp1	-1.62182	-1.67636	-1.66169	-0.740787	0.0714844	-0.384565	-0.22561	-0.00516489	1.54458	1.12905	1.43791	1.40857	0.682554	-0.686181	0.455894	0.272137
Sh3bp2	-4.05526	-1.55361	-2.41201	-0.98999	0.113529	0.944729	0.701333	1.02232	0.852995	-0.500509	0.167239	0.844442	1.4633	0.231897	1.65195	1.51764
Sh3kbp1	-1.27106	-1.28782	-0.872209	-0.257887	-0.432379	-0.407288	-0.633086	-0.0875474	1.19395	0.927428	1.31782	1.26181	0.133753	-0.384226	0.365309	0.433437
Shcbp1	2.25785	1.41737	3.70975	3.99193	-1.2627	-1.2627	1.09816	0.151958	-1.2627	-1.2627	-1.2627	-1.2627	-1.2627	-1.2627	-1.2627	-1.2627
Shmt1	0.308	0.178261	0.919975	0.682779	-0.166883	0.25327	0.439933	0.321619	0.565313	0.172707	0.804462	0.472718	-1.0655	-1.66066	-0.799348	-1.42665
Shmt2	0.115307	-0.281152	0.337386	0.447364	-0.0278418	-0.098694	0.324874	-0.0476639	0.690069	0.19744	0.730893	0.459707	-0.651706	-1.315	-0.128719	-0.752262
Sidt1	-0.666406	-0.666406	-0.666406	-0.666406	-0.666406	-0.666406	-0.666406	0.694138	1.13568	0.857955	0.752997	0.883103	-0.666406	-0.666406	0.788504	0.885275
Siglec1	-0.461333	-0.461333	-0.461333	-0.461333	-0.461333	-0.461333	-0.461333	-0.461333	1.591	0.298013	0.932755	2.71423	-0.461333	-0.461333	-0.461333	-0.461333
Sigmar1	-1.81088	-4.47488	0.318929	-4.47488	-1.53501	-0.076218	1.34658	-4.47488	2.62742	2.43417	2.85443	2.07509	-0.10996	0.106588	2.35436	2.83914
Sin3b	-0.85933	-1.81705	-0.488721	-0.0497415	-0.405034	0.0350469	0.175558	0.4869	0.799585	0.315363	0.722297	1.06114	-0.191002	-0.413354	0.315414	0.312932
Sipa1	-0.784209	-0.958696	-0.814766	-0.32715	-0.00289471	0.0211902	0.275561	0.224406	0.794779	0.119104	0.496803	0.42734	-0.0966735	-0.347035	0.524515	0.447726
Sirpa	-1.49377	-1.49377	-1.49377	-1.49377	0.0546377	-1.49377	-1.49377	0.899484	3.45714	0.817083	4.34276	3.89023	-1.49377	-0.0174462	-1.49377	-1.49377
Sirt3	0.506317	-0.0393554	-1.83079	0.0714786	-1.83079	-1.83079	-1.83079	1.6645	3.20932	1.91331	3.24254	1.39635	-1.83079	-1.83079	0.851094	-1.83079
Sirt5	-0.0344094	-1.86995	-0.325736	0.3042	0.600309	-0.870324	-0.438424	-0.560868	1.48707	1.15636	2.03118	1.68375	-0.668298	-1.86119	-0.648809	0.0151263
Sit1	2.49642	2.17466	1.79442	2.65608	1.88056	0.114331	1.77676	1.45385	-2.74675	-2.74675	-2.74675	-2.74675	-2.74675	-2.74675	0.499599	1.63382
Skiv2l	-0.342338	-0.728471	0.0591391	0.526283	-0.142543	-0.291362	-0.0838193	-0.240434	0.919286	0.286429	1.07151	0.702478	-0.773462	-1.05519	-0.0672395	0.159726
Slamf1	-3.54028	-3.54028	-3.54028	-0.563734	1.24773	1.38284	2.3316	2.27636	-0.934265	-3.54028	0.655672	-0.495206	1.89769	0.925366	3.19763	2.23941
Slamf7	2.11759	1.38196	2.98934	3.04788	0.152148	0.863817	1.91143	2.04135	-3.97049	-3.97049	-3.97049	0.485099	-0.264905	-3.97049	1.57168	-0.41542
Slc16a1	3.01436	2.687	2.54327	2.57025	0.981145	0.734455	1.1602	1.00693	-1.50192	-2.55254	-1.05582	-0.67872	-2.57944	-2.67585	-1.62137	-2.03196
Slc1a5	0.977915	1.15277	1.74374	1.80264	0.149276	0.121051	0.675526	0.806705	-1.71612	-1.67785	-1.19554	-0.831727	-0.942106	-0.927518	-0.225528	0.0867807
Slc25a1	-0.479738	-0.562914	-0.0161929	0.0702867	0.222889	-0.188832	0.230968	-0.272648	0.82417	0.260647	0.425148	0.428094	-0.265967	-0.315221	0.0018785	-0.362568
Slc25a10	1.22204	0.279613	1.58915	1.7127	0.238496	0.15256	0.365574	1.0573	0.0116245	-2.13898	-0.0504853	0.161496	-0.572921	-2.75315	-0.56577	-0.709245
Slc25a11	-0.478409	-0.627533	-0.851464	-0.30063	-0.232731	-0.0988775	0.237529	-0.00674471	0.826748	0.280599	0.691002	0.0860768	-0.0999685	-0.242221	0.712679	0.103944
Slc25a12	-1.19461	-1.42822	-0.587447	-0.531101	-0.273124	-0.582546	0.147425	0.0978806	0.770923	0.444369	1.00968	0.985795	0.198819	-0.139236	0.671745	0.409642
Slc25a20	-0.522814	-0.575001	-0.295992	-0.930168	-0.229013	-0.18099	-0.206814	0.303008	0.962047	0.297355	0.980473	0.703648	-0.289715	-1.0989	0.551613	0.531264
Slc25a4	-0.252937	-0.709307	0.121412	0.0113473	-0.192747	-0.290689	0.281968	0.20202	0.829987	0.668255	1.04149	1.08646	-0.723783	-1.06426	-0.172188	-0.837026
Slc28a2	-2.08124	-1.01177	-2.78321	-0.445142	-0.0553399	0.389912	0.695461	-0.156889	1.17344	1.09201	1.3122	1.58546	-0.601006	-0.487231	0.528815	0.844525
Slc35a1	0.699933	0.726538	1.04397	2.32152	0.837363	0.432688	1.11951	1.25055	-3.671	0.50131	-3.671	-3.671	0.104855	0.0944141	0.638251	1.24208
Slc38a2	1.23649	1.23109	1.36422	1.50342	1.82775	1.59983	0.205571	0.542089	0.196167	-3.04759	-3.04759	-1.24565	0.399177	-0.0717758	0.354399	-3.04759
Slc43a3	-0.730912	3.02442	2.12492	2.3295	-0.730912	-0.730912	1.2921	-0.730912	-0.730912	-0.730912	-0.730912	-0.730912	-0.730912	-0.730912	-0.730912	-0.730912
Slc4a7	1.26592	-0.33465	0.653447	1.25169	-0.19846	0.639275	-0.58073	0.56903	-0.811015	-2.40108	-1.27115	-1.08627	0.447936	0.0513367	0.696135	1.10858
Slc7a5	1.99143	1.02331	1.5598	1.44405	-0.475325	-0.294109	-0.130854	0.161119	-0.517735	-1.19253	-0.24962	-0.437266	-1.27414	-1.29463	-0.167851	-0.145646
Slirp	-1.32219	-2.32217	-1.50584	-0.157298	0.66112	0.556488	1.27567	0.393307	0.888804	1.09086	1.23626	-0.605581	0.0551807	0.286404	0.774589	-1.30559
Smad3	-2.16043	0.963773	-2.16043	1.36718	-2.16043	-2.16043	-2.16043	0.53664	3.0734	1.49871	3.43234	2.95028	-2.16043	-2.16043	0.959731	0.340944
Smap	-0.633849	-0.11175	-0.331255	-0.0101077	-0.492204	-1.04493	-0.334521	-0.356747	1.14137	0.622618	0.119314	0.740129	0.144427	-0.284456	0.638546	0.193419
Smap2	-0.538109	-0.526108	-0.564017	0.128215	0.289205	0.340257	0.340126	0.43126	-0.496115	-1.00588	-0.396725	-0.349296	0.464319	0.140032	1.07093	0.67191
Smarca2	-1.93263	-2.40201	-1.71182	-0.753353	-0.761735	-0.6268	-0.261536	0.500896	0.815648	0.954788	1.50718	1.41804	0.17099	0.299496	1.3525	1.43035
Smarca4	0.333349	0.183629	0.339039	0.804888	0.254194	0.120032	0.301429	0.192807	-0.404476	-0.58716	0.0163164	-0.268996	-0.553786	-0.74075	0.0320617	-0.0225778
Smarcc1	0.624245	0.332929	0.791555	1.10645	0.275478	0.0900182	0.603105	0.339259	-0.528121	-0.821158	-0.238619	-0.344282	-0.583127	-0.941151	-0.235321	-0.47126
Smc1a	0.276554	0.150139	0.188056	0.702865	0.129702	0.113129	0.143581	0.369347	-0.395057	-0.675128	-0.217804	-0.320929	-0.149806	-0.611801	0.0927521	0.204398
Smc2	3.21575	2.79697	2.92694	3.37627	1.7232	1.10708	2.03456	1.83077	-1.63169	-2.69834	-0.456764	-0.969697	-3.44588	-4.79725	-2.14589	-2.86603
Smc3	0.405263	0.158285	0.259546	0.453153	0.147607	0.112061	0.268742	0.402538	-0.459163	-0.651584	-0.138787	-0.174272	-0.207967	-0.669152	0.0257567	0.0679726
Smc4	3.00291	2.56861	3.31954	3.48453	1.75843	0.869272	1.82894	1.78136	-0.904858	-2.77543	-0.324605	-1.18374	-4.37678	-6.02426	-0.933071	-2.09084
Smc5	-0.599888	-1.09966	-0.509953	-0.22958	-0.558583	-0.542331	0.168943	0.102327	0.0853422	0.145637	0.61626	0.616914	0.424473	-0.354923	1.02963	0.705399
Smc6	-1.06337	-0.835492	-0.483138	-0.677868	-0.484429	-0.481429	-0.141978	-0.0776129	0.862692	0.31376	0.790653	0.721022	0.234108	-0.0617861	0.935586	0.44928
Smim4	1.40731	1.55285	1.13792	-3.35772	2.40516	1.38284	0.944939	1.03426	2.81575	1.12407	2.92521	0.0583102	-3.35772	-3.35772	-3.35772	-3.35772
Smug1	-1.364	-2.11567	-2.61997	-0.500708	-0.172455	-0.233754	0.820964	1.15348	1.00054	-0.463668	-0.220619	-0.190084	0.693657	1.85872	1.44338	0.910183
Smyd5	-0.300826	-1.94535	-0.15689	-0.17319	-0.261337	-0.717768	0.229659	-0.713105	1.35236	0.711329	1.79167	0.752498	-0.265402	-1.03232	0.65194	0.0767275
Snap29	0.702098	-0.0731501	0.65837	1.07093	0.148267	-0.142203	0.380397	0.611312	-0.419686	-0.894345	-0.978846	-0.355877	-0.344131	-0.289404	0.0745414	-0.148272
Snrpa	0.123632	0.0957301	-0.242379	0.222181	0.142121	-0.0713983	-0.0513976	-0.40969	0.283627	0.0954831	0.345842	0.334556	-0.154091	-0.373517	-0.0900602	-0.250639
Snx12	-0.411529	-0.260969	-0.608242	-0.043911	0.176053	-0.0604452	0.191313	0.298214	-0.381622	-0.15305	0.0912947	-0.35789	0.189759	0.304637	0.606261	0.420127
Snx2	-0.523366	-0.661972	-0.469089	0.0376331	-0.112709	-0.00977781	0.137404	0.346694	-0.154686	-0.382412	-0.218616	-0.0817185	0.426476	0.276709	0.526099	0.863332
Snx3	-0.43243	-0.40559	-0.166706	-0.0451735	0.0011156	0.152704	-0.000915595	0.340858	-0.31837	-0.737841	-0.413304	-0.230025	0.52188	-0.351305	0.895029	1.19007
Snx5	-0.898796	-0.668438	-0.863421	-0.234358	-0.127843	0.279536	0.260639	0.209936	0.151181	-0.345127	-0.0382259	0.0249213	0.465105	0.384843	0.826516	0.573532
Snx9	-1.0014	-1.10435	-0.451382	-0.403841	0.124022	0.534832	0.374915	-0.206657	0.235265	-0.316144	0.266783	-0.568187	0.606696	0.303814	1.23797	0.367671
Sod1	-0.16792	-0.0941679	-0.394589	0.322194	-0.105802	-0.405376	-0.406505	-0.448744	0.546911	0.643492	0.997771	0.744704	-0.400284	-0.286903	-0.162468	-0.382314
Sod2	-0.952443	-1.07879	-0.341014	-0.542991	-0.311367	-0.429455	-0.243676	-0.116575	1.28115	0.804407	1.17686	0.752324	-0.0842805	-0.46409	0.6586	-0.108661
Sorbs2	-0.716772	-0.716772	-0.716772	-0.716772	-0.716772	-0.716772	-0.716772	0.60279	2.94379	-0.716772	1.8391	3.21559	-0.716772	-0.716772	-0.716772	-0.716772
Sorcs2	3.08144	2.66164	3.50034	3.42319	-0.106927	-1.3513	0.953359	-1.3513	-1.3513	-1.3513	-1.3513	-1.3513	-1.3513	-1.3513	-1.3513	-1.3513
Sord	1.6911	1.59488	1.66218	2.09992	1.4246	1.02675	1.20272	0.746382	-0.964113	-2.60984	-1.51618	-0.688174	-1.61169	-1.77125	-1.62442	-0.662861
Sorl1	0.37113	-0.440772	-0.261204	0.626084	1.04335	1.02049	1.12616	1.40919	-2.2339	-3.08996	-2.71612	-2.5231	1.34066	0.741932	1.77303	1.81303
Sp110	-0.576483	-0.59829	-0.2948	-0.316792	0.0810355	0.172461	0.3323	0.329001	-0.0324464	-0.0878296	-0.26438	0.268324	-0.000571238	0.0483912	0.545637	0.394443
Sp3	0.437224	0.0270196	0.232797	-0.0569957	0.116185	0.364577	0.647677	0.0352492	-0.63524	-0.378702	-0.159994	-0.657741	-0.217249	-0.305066	0.501406	0.0488524
Spata6	-2.86404	-2.86404	0.0431341	-0.845183	-0.294075	0.264337	-0.881218	1.09392	-0.0453094	-0.877919	-0.588512	0.422658	2.05166	0.718269	2.14709	2.51923
Spcs1	-0.0440317	-0.600842	-0.394765	0.117748	-0.0709787	-0.198927	-0.344672	-0.375088	0.680119	-0.00872511	0.253649	0.710306	0.0488681	-0.023761	0.291105	-0.0400032
Spg7	-2.32063	-1.21908	-0.467219	-0.563957	-0.852728	0.538085	-0.134466	-0.207746	1.64511	0.544222	0.678084	1.96285	0.678572	-1.32957	0.0675318	0.980945
Spice1	-1.2783	-2.49533	-0.732519	0.0996406	0.549087	-0.0570558	0.991716	1.56612	-1.40039	-3.98368	-0.960259	0.128854	1.57358	0.894366	2.65431	2.44986
Spidr	-0.86008	-0.86008	-0.86008	-0.86008	-0.86008	-0.86008	-0.86008	-0.86008	1.26447	1.56164	2.33959	1.12812	1.73879	-0.86008	0.568194	-0.86008
Spn	1.86856	1.78636	1.59075	2.04707	1.37647	1.15398	1.19002	1.51255	-4.86439	-4.86439	-2.64562	-4.86439	1.00598	1.02979	1.32738	1.34989
Spr	-0.708799	-1.33168	-0.593293	0.336469	-0.733311	-0.68342	-0.282497	-0.0277141	0.715251	0.443698	1.08394	0.842696	-0.352497	0.0917406	0.590552	0.60886
Spryd7	-3.59742	-3.59742	-3.59742	-0.755361	-0.740541	-3.59742	0.67226	0.717234	3.20242	0.566261	1.27056	2.17003	1.44625	1.84509	1.74569	2.24979
Sptan1	-0.0568837	-0.290963	0.199724	0.281073	0.132032	0.108713	0.39138	0.313631	-0.670362	-1.14978	-0.862244	-0.785091	0.192807	0.682913	0.586262	0.92679
Sptbn1	0.150509	-0.19579	0.170545	0.492909	0.100834	0.230228	0.419942	0.434491	-0.577037	-1.11149	-0.835908	-0.589048	0.221272	-0.14864	0.617383	0.619798
Spty2d1	1.24046	1.09816	0.556912	1.98181	0.775747	-0.153962	0.0603248	0.585124	0.577219	-0.673296	-0.290062	-0.671686	-2.50324	-2.34691	-0.298563	0.0619449
Sra1	-0.967494	-1.36069	-0.390896	-0.0938109	0.0973215	0.196781	0.61187	0.141715	0.697742	0.491704	0.475556	-0.215791	0.0711599	-0.174282	0.549012	-0.129895
Sri	-0.740421	-0.152847	-0.966368	-0.238396	-0.442218	0.242234	-0.455793	-0.218068	1.25368	0.094388	1.19288	0.838281	-0.275446	-0.10969	0.321366	-0.343588
Srm	-0.0662387	-0.444975	0.0862516	0.397909	0.0658242	-0.188774	0.478855	-0.53895	1.56	0.498493	1.32182	0.966587	-1.27116	-1.37946	-0.242032	-1.24415
Srpk1	-1.4047	-1.39472	-0.794477	-0.341692	-0.0265598	-0.785101	0.424517	-0.109502	1.15229	0.519482	1.31859	0.721044	0.119872	-0.554143	0.686361	0.468754
Srprb	0.634634	0.174828	0.630214	0.490414	-0.114631	0.183793	0.116988	-0.123935	-0.104762	-0.170451	-0.0637939	0.0945609	-0.424387	-0.605631	-0.260731	-0.45711
Srr	-1.91735	-1.91735	-1.91735	-1.91735	-1.91735	-1.91735	-1.91735	-1.91735	2.31194	2.20465	3.89025	3.88046	0.261411	-1.91735	2.0544	2.65303
Ssbp1	-0.544212	-0.772998	-0.0941178	0.224786	-0.520956	0.0906208	-0.386269	0.306988	0.582591	0.624143	0.559602	0.678773	-0.242525	-0.550935	0.0569537	-0.0124456
Ssh1	-1.36555	-3.90596	-1.89391	-0.674041	0.251994	0.514404	-0.508486	0.571444	1.36664	0.367477	1.27363	0.914697	1.04845	0.447452	1.00192	0.589849
St13	0.00555694	-0.0755612	0.144703	0.477499	0.0193014	0.11708	-0.0540093	-0.169782	0.483029	0.0895946	0.314977	0.013178	-0.24833	-0.468907	-0.154192	-0.494136
St3gal1	1.39548	0.6261	1.5697	2.26478	0.765016	-0.936381	1.09865	0.577043	-1.66347	-3.84636	-2.05661	-1.87872	0.23535	-1.02709	1.96709	0.9094
St6gal1	1.42917	-0.324169	1.96121	2.10565	-0.290154	0.12884	0.728558	1.39497	-2.60121	-5.09603	-0.73898	-3.08284	1.33399	-0.0556937	1.51958	1.58712
Stag1	0.26055	0.258617	0.634917	0.602245	0.179711	0.299532	0.508936	0.556672	-0.686681	-0.996796	-0.511511	-0.740976	-0.141784	-0.862831	0.219314	0.420086
Stambpl1	2.30259	2.49582	2.52958	3.12069	1.29774	1.22398	1.50563	1.02484	-1.07085	-6.49308	-1.74382	-2.22794	-1.26732	-1.16583	-0.238384	-1.29363
Stap1	-1.71433	-1.91947	-1.37186	-1.62532	0.155927	0.244879	0.308431	-0.306763	0.982695	0.689599	0.669347	0.805578	0.861011	0.812754	1.00926	0.398268
Stard10	-1.43838	-4.43133	-4.43133	-0.215036	-4.43133	-0.124288	-0.456954	0.491373	3.4588	3.04588	2.3838	2.94082	0.0980841	0.301861	1.13985	1.66817
Stard5	-1.19949	-0.954511	-0.809912	-1.10832	0.19668	-0.463743	0.120144	-0.10288	1.57379	1.08279	1.44587	1.02399	-0.092991	-0.568151	0.477182	-0.620454
Stat1	-0.524766	-0.604145	-0.176158	-0.0470489	-0.197861	-0.152128	0.201336	-0.169847	0.851888	0.139855	0.732717	0.39142	-0.323442	-0.351782	0.296069	-0.0661065
Stat3	-0.679781	-0.69389	-0.321113	-0.196244	-0.173949	0.0113425	0.293108	0.109204	0.192436	-0.0643354	0.324399	0.297319	0.030083	-0.0864384	0.704425	0.253436
Stat4	-4.99583	-4.99583	-4.99583	-4.99583	2.25571	2.26267	-0.19593	0.599547	0.613655	-0.046195	0.696749	0.303258	3.01614	2.90754	3.98814	3.58204
Stat5b	-0.715513	-0.667213	-0.14614	-0.505442	-0.118384	-0.0508906	-0.00139178	-0.336295	0.658106	0.123331	0.500234	0.334102	0.243931	-0.410002	0.769351	0.322215
Stat6	-0.713683	-0.538092	-0.70566	-0.437925	0.178856	0.108561	0.477755	-0.364977	0.725781	0.333308	0.0321488	0.143185	0.355468	0.10955	0.701878	-0.406155
Steap4	3.80204	-1.13953	4.79414	4.4423	-1.13953	-1.13953	0.635875	-1.13953	-1.13953	-1.13953	-1.13953	-1.13953	-1.13953	-1.13953	-1.13953	-1.13953
Stip1	0.0541388	-0.00215197	-0.182578	0.045422	-0.0328104	-0.10391	0.0944683	-0.204368	0.334191	0.122899	0.315856	0.213103	-0.197395	-0.29327	0.0265978	-0.190194
Stk17b	-1.0645	-0.730756	-1.19704	-0.470053	0.291091	0.250028	0.5711	0.236896	-0.21601	-0.165024	0.188967	0.0104855	0.335273	0.558325	1.11457	0.286647
Stk24	-0.332915	-0.604079	-0.232929	0.00243006	0.0454932	-0.0904895	0.14988	0.268397	0.0374956	-0.0986179	-0.286535	0.0757488	0.114015	0.170637	0.331933	0.449536
Stmn1	2.28466	2.19608	2.9766	3.33322	0.963348	0.901261	1.62182	1.47684	-1.51643	-2.07357	-0.674668	-0.684594	-4.24308	-2.45363	-1.83315	-2.27471
Stmn2	1.99182	2.08175	2.1158	2.87936	0.906407	0.374811	1.1423	0.833273	-0.997621	-1.62432	-0.689791	-1.34609	-2.16373	-2.20798	-1.60796	-1.68804
Stom	1.15222	-3.32792	3.08417	2.30619	-3.32792	-3.32792	1.99496	1.42838	2.91402	2.17168	4.1874	4.05642	-3.32792	-3.32792	-3.32792	-3.32792
Stoml2	-0.0840306	-0.368758	-0.343902	-0.126519	0.403711	-0.249951	-0.193478	0.468334	0.753451	0.469084	0.43608	0.989652	-0.552786	-1.40747	-0.0383475	-0.155068
Stx18	0.0219754	-0.146836	0.590198	0.195922	-0.709475	0.174467	-0.0158824	0.0738995	0.441675	0.231907	0.502314	0.699165	-0.625603	-0.90276	-0.132544	-0.398421
Stxbp1	1.74006	1.44291	2.51941	2.29119	0.244885	-1.04638	-1.04638	0.476271	0.702676	-1.04638	-1.04638	-1.04638	-1.04638	-1.04638	-1.04638	-1.04638
Stxbp5	-2.89935	-2.89935	0.0739698	-1.2683	-0.755387	-0.429573	-1.12234	-1.41065	1.8281	1.38516	2.3861	2.23609	0.856334	-0.455234	2.03749	0.436934
Sub1	-1.3105	-1.89473	-0.634257	-0.399994	-0.742132	-0.333471	-0.414298	-0.043422	1.2925	-0.0168038	1.24671	0.170309	0.454196	0.442726	1.67319	0.509974
Suclg1	-0.478171	-0.67117	-0.728694	-0.0551242	-0.209948	-0.488679	-0.349076	-0.139281	0.688254	0.486664	0.906643	0.504162	-0.166951	-0.284684	0.563096	0.422959
Suclg2	-0.791452	-1.33211	-0.806008	-0.652999	-0.464454	-0.544066	-0.331176	-0.15971	1.29119	0.897896	1.2792	1.03787	0.0695287	-0.332506	0.725305	0.113489
Suox	-1.88012	-0.657535	-0.453956	0.264857	-2.08348	-0.751062	-0.78743	-0.210845	1.82838	0.897379	1.84613	1.83404	-0.307592	-0.671406	0.740209	0.392433
Supv3l1	-0.241236	-0.974527	-0.25624	-0.502069	-0.0915503	-0.386205	-0.0184179	-0.142985	0.876172	0.533798	0.8416	0.844657	-0.353541	-0.530497	0.132879	0.268163
Surf2	-0.152285	0.0384283	-1.71379	-0.937361	0.464815	0.165484	-0.685359	-0.127813	2.0218	0.844297	1.68206	1.64063	-0.29057	-0.940443	-1.13451	-0.875381
Surf6	-1.16792	-0.998849	-1.06429	-0.216334	0.088859	-0.748214	0.250106	0.35964	0.532993	0.264471	0.919213	0.783185	0.0398325	-0.261533	0.586775	0.632066
Suv39h1	0.507934	0.446721	1.01615	1.67205	0.584911	0.22981	1.16803	1.52504	-2.04097	-3.18695	-0.906015	-1.04829	0.0444675	-1.51285	0.498881	1.00108
Swap70	-0.838615	-0.537496	-0.462537	-0.244817	0.173711	0.217916	0.309599	0.118763	0.0548483	0.0175943	0.221642	0.0224359	0.18006	-0.161034	0.383514	0.544416
Syncrip	0.162052	0.127052	0.633345	0.309344	0.244976	0.289392	0.232301	-0.14816	0.353422	-0.0756461	-0.0220705	-0.180636	-0.0909525	-0.401096	-0.651198	-0.782125
Syne1	-0.367667	-1.55828	-0.379723	0.19443	-0.823133	-1.31561	-0.509474	0.410618	1.19635	0.649551	2.18598	1.901	0.547425	-1.08582	-0.854563	-0.191079
Sypl1	-0.561955	-1.66065	-2.02734	-0.504672	-0.32115	-0.595622	0.405502	0.171314	0.191289	0.48148	0.581857	0.322396	0.285023	0.612096	1.38871	1.23172
Syvn1	1.76851	0.642891	1.17367	1.55626	0.961326	0.308693	0.77595	0.348599	-0.358028	-1.32585	-0.233075	-0.031787	-1.07303	-3.9292	-0.408572	-0.176354
Tagln2	0.291367	-0.04729	0.470151	0.598237	0.408048	0.0193259	0.626606	0.497327	-0.836422	-1.11796	-1.01376	-0.685783	-0.033027	0.0312021	0.351981	0.440002
Taldo1	-0.657784	-0.370398	-0.763961	-0.248321	-0.250943	-0.229455	-0.097354	-0.310817	0.41747	0.436997	0.647169	0.357475	0.273457	0.0741722	0.30712	0.415174
Tank	-0.987752	-2.49746	-1.12773	-1.81557	0.418861	0.0329604	-0.813987	-0.661321	1.58164	1.71133	1.99838	1.47158	0.800997	-0.428768	0.0683628	0.248482
Taok3	-0.397379	-0.25753	-0.0427176	0.351994	0.0729525	-0.260559	0.0360203	0.10195	0.700914	0.228987	0.567098	0.440435	-0.308848	-0.725609	-0.0176159	-0.490091
Tap1	-0.492499	-0.991501	-0.691161	-0.229095	-0.0885056	-0.135011	0.452685	0.168215	0.13571	-0.179431	0.432926	0.27091	0.173268	-0.0820846	0.631811	0.623762
Tapbp	-0.867926	-0.922615	-0.184491	-0.298224	-0.14015	-0.25085	0.394037	0.375448	-0.112375	-0.256126	0.438289	0.222167	0.362175	-0.0836393	0.688317	0.635962
Tapt1	1.54296	1.46796	1.70888	1.844	0.551729	0.34707	0.827303	0.462824	-1.52847	-1.26922	-1.03134	-0.568252	-0.969359	-1.72922	-0.705073	-0.951787
Tars2	-1.00135	-0.64318	-0.187716	0.143612	-0.930349	-0.0195929	0.255619	-0.456851	1.08035	0.963682	1.64642	1.45828	-0.632187	-2.17131	-0.0210761	0.515644
Tatdn1	-0.958494	-0.45839	0.285951	0.673547	-0.76562	-0.40485	-0.339543	0.0798975	1.33875	0.610168	1.71781	1.46073	-1.65504	-2.03376	0.354425	0.0944214
Tbc1d10b	1.45796	0.333713	0.0767073	1.52057	0.495499	0.541865	-0.0223942	0.199913	-0.457594	-1.26909	-0.0562392	-1.33703	-0.552272	-0.882702	0.0404684	-0.0893793
Tbc1d5	-1.02903	-1.44043	-1.90897	-0.792227	-0.352892	0.0540193	-0.162103	0.149919	1.41888	0.712341	0.976325	0.89041	0.577655	-0.32016	0.582401	0.643861
Tbc1d9b	-2.89667	-3.04425	-1.93614	-0.412651	3.03232	-1.64307	2.0778	-0.445324	0.218892	2.66778	1.5003	2.88766	-0.481583	-1.19463	-0.367965	0.0375313
Tbca	-1.1932	-0.365128	-0.303618	-1.0485	-0.0136509	0.000572277	0.464838	-0.259262	0.404189	0.609717	0.643235	0.417506	0.00433694	0.172958	0.234575	0.231434
Tbcd	0.200225	-0.0214218	0.253745	0.87259	-0.23899	-0.211653	0.113834	0.10423	0.757431	-0.0339967	0.658014	0.566476	-0.825322	-1.5316	-0.376836	-0.286726
Tbk1	-0.706687	-1.55846	-0.948391	-0.23888	-0.0690785	-0.0550163	0.0225219	0.0369346	0.926024	0.499811	1.06431	0.528495	0.152226	-0.736164	0.684763	0.397598
Tbl2	0.49133	0.279987	0.740764	0.885329	-0.0299828	-0.079398	0.363034	0.500007	-0.0937004	-0.255026	0.142475	-0.127663	-0.704257	-1.20737	-0.202971	-0.702562
Tbl3	-1.1753	-1.40702	-0.559122	-0.43609	-0.158392	-0.123334	0.383808	0.0104146	0.953593	0.428849	1.4729	1.04279	-0.192395	-0.809756	0.354639	0.214415
Tcea1	-0.247653	-0.00672854	-0.68415	-0.0129555	-0.0813652	-0.172224	-0.232874	-0.13863	0.485315	0.0954656	0.538191	0.286723	0.041415	-0.177621	0.0673423	0.239751
Tceb3	0.453959	0.0637365	0.64396	1.22904	0.235509	0.00661401	0.460895	0.258647	-0.356204	-0.774924	0.157462	-0.444986	-0.601081	-1.22405	-0.258433	0.149855
Tcf3	2.74505	2.36133	3.35787	3.67976	0.721182	-0.784425	1.20809	0.540948	-2.35494	-1.83013	0.357429	-0.618549	-2.71461	-4.7955	-0.0850109	-1.78849
Tcirg1	0.362397	0.022321	0.380357	0.48643	-0.0288699	0.0722978	0.0837224	0.202491	-0.316632	-0.764582	-0.475196	-0.409968	-0.0889723	-0.168793	0.60299	0.0400074
Tcp1	-0.398357	-0.316174	-0.0238755	0.24846	0.0782186	-0.242597	0.0381852	-0.225651	0.660823	0.227552	0.498759	0.426441	-0.322099	-0.499085	-0.0262003	-0.124401
Tdg	2.71674	1.80212	2.86203	3.09611	1.84653	-2.26321	3.2623	2.39703	-2.26321	-2.26321	-2.26321	-2.26321	-2.26321	-2.26321	-2.26321	0.1228
Tdp1	0.789845	0.506032	1.35813	1.60746	-0.316334	-0.388257	1.06655	0.454241	-0.0544243	0.0378836	-0.107136	-0.117134	-1.05497	-2.77144	-0.537389	-0.473047
Tdrd3	2.75649	-0.981905	2.44699	2.82681	-2.15471	-2.16708	1.09025	-0.330245	0.634967	2.43055	1.48032	0.599246	-1.8183	-4.23971	-0.830842	-1.74284
Tec	-2.07089	-3.3668	-3.3668	-0.811275	0.0067363	1.51683	1.67112	1.60292	0.119345	-1.95228	-1.72509	0.89638	2.08405	0.00170074	2.81931	2.57475
Terf2	-0.182054	-0.103131	0.105541	0.28882	-0.0110638	-0.329601	0.332381	0.211233	0.367729	0.207571	0.490657	0.78045	-0.711933	-0.967726	-0.313296	-0.165576
Tex30	1.7906	1.26187	2.05403	2.16654	1.02582	0.754021	1.30795	0.304356	-0.762139	-2.82673	-0.465803	-2.85929	0.325325	-3.27571	-0.120411	-0.680445
Tfam	-0.902481	-0.826355	-0.846443	-0.922597	-0.259577	-0.412364	-0.0864482	0.161825	0.731568	0.406115	0.7556	1.11473	0.477661	-0.421096	0.688575	0.341289
Tfdp1	0.833816	-2.38995	-2.38995	2.68199	1.43911	-0.127507	-2.38995	-0.0512509	2.71666	2.83131	3.35865	3.04685	-2.38995	-2.38995	-2.38995	-2.38995
Tfg	0.365048	0.551973	0.518758	0.876376	0.117313	-0.0269365	0.871328	-0.00159242	-0.241343	-0.459467	0.105154	-0.450864	-0.61964	-1.1226	0.134859	-0.618368
Tfrc	1.12614	0.712836	2.13529	1.68077	0.335716	0.0478989	0.890293	0.738606	-1.16671	-1.96628	-0.723864	-1.02652	-0.818387	-1.61415	-0.105672	-0.245964
Tgfb1	0.969292	-0.103091	0.51092	0.695138	1.82707	1.00568	0.969083	1.30827	-1.92603	-4.1789	-4.1789	-4.1789	2.32046	1.19115	1.51557	2.2532
Tgfbr2	-1.59867	-1.84582	-4.08822	0.124352	-0.631303	-0.9024	0.965785	1.66325	-1.08549	-0.721997	0.960855	0.741747	1.20269	1.0715	1.77954	2.36418
Tgfbrap1	-2.31316	-0.327542	-3.36545	-0.539887	-0.724471	0.232325	0.544407	-0.160403	0.742395	0.718314	1.3824	0.0436465	0.562478	1.00641	1.68369	0.514851
Tgm2	-2.33019	-0.238717	-2.33019	-0.782034	-2.33019	-2.33019	0.601868	1.01712	1.76533	1.05587	2.63841	2.70122	0.55875	-0.110363	1.02647	-0.913156
Tgtp1	-2.05682	-2.4584	-0.177091	-1.84855	0.268231	-0.33305	0.270099	-0.622097	1.01132	0.356399	1.86782	0.754796	0.783332	0.0597084	1.48666	0.63764
Thg1l	-0.10071	-0.557379	-0.0920851	0.203636	0.446959	-0.277861	0.758229	-0.21983	1.46276	0.163805	1.43167	0.916182	-0.944471	-0.346838	-1.72854	-1.11553
Thnsl1	-2.01528	-2.01528	-2.01528	-2.01528	-2.01528	-0.292653	-0.662391	-0.166506	2.91422	1.74107	1.80235	2.85369	0.505641	-1.34137	1.80205	0.920297
Thumpd1	-0.716182	-0.888782	-0.81581	-0.537676	-0.359052	-0.0994335	-0.303761	-0.487908	0.808082	0.64897	0.985452	0.687929	0.340101	-0.00402714	0.571066	0.171033
Thumpd2	-1.18565	-2.13303	-1.63539	-1.21219	0.0304863	-0.288006	-0.51903	0.214172	1.21424	1.14516	1.03827	1.47502	0.871856	-0.291861	0.616509	0.65945
Thumpd3	-0.506817	-0.580475	-0.605705	0.17948	-0.382416	-0.330314	-0.105663	-0.119048	0.996189	-0.0556138	1.16733	1.14041	-0.683618	-0.634264	0.491431	0.0290933
Thyn1	-1.3662	-0.321409	-0.139301	0.918748	-0.963435	-1.35504	0.134244	-0.00492745	1.65056	0.466776	1.76097	1.2244	-0.934501	-1.03039	-0.067579	0.0270725
Tifa	2.02882	1.76853	2.46632	2.37134	0.575082	0.232132	0.907944	0.903135	-0.389897	-0.59128	-1.39492	-0.655414	-1.50161	-3.46398	-1.52418	-1.73202
Timeless	1.81041	0.950008	2.03487	1.46666	0.367045	-0.425458	0.805728	-1.1031	0.0907602	-2.30823	0.843294	0.613885	-2.30823	-0.953699	-0.378436	-1.50551
Timm13	-0.507398	-0.801707	-0.420932	-0.209656	-0.324506	0.185523	0.0396942	-0.19903	0.595134	0.688142	0.968854	0.934522	-0.413314	-1.04414	0.320638	0.188171
Timm22	-0.888369	-1.02689	-0.974656	0.154075	-0.486058	-0.26163	-0.445086	0.272774	1.38601	0.671921	1.16782	1.19925	-0.223665	-0.668101	0.215918	-0.0933103
Timm8a1	-1.43187	-1.43187	-1.43187	-1.43187	-1.43187	-1.43187	-1.43187	-1.43187	5.03354	2.58342	5.59553	3.96997	-1.43187	-1.43187	-1.43187	-1.43187
Tk2	-1.91117	-0.583621	-2.82322	-0.758159	-1.13784	-0.736573	-2.07815	0.53938	1.8515	1.72672	1.37307	2.48973	1.11884	-1.08242	0.867272	1.14466
Tkt	-0.498368	-0.295695	-0.5372	-0.288867	-0.209262	-0.15205	-0.114381	-0.278011	0.354889	0.267063	0.359705	0.301592	0.265662	0.117994	0.313109	0.39382
Tle3	0.421044	0.224965	0.43264	0.871871	-0.174554	-0.595294	0.0328492	0.176518	0.461238	0.00428814	0.689379	0.535211	-1.01626	-1.63575	0.0456591	-0.473805
Tlr3	-2.33689	-2.33689	-2.33689	-1.10598	-2.33689	-2.33689	-2.33689	-1.69878	5.34611	4.91046	5.41391	5.53724	-2.33689	-1.38938	0.260994	-0.916331
Tlr7	-1.17426	-1.17426	-1.17426	-1.17426	-0.244483	-1.17426	1.32545	-1.17426	3.00545	0.993623	3.45978	3.20276	-1.17426	-1.17426	-1.17426	-1.17426
Tm6sf1	-4.33149	-4.33149	-4.33149	-0.979714	0.894402	0.895687	-4.33149	1.64324	3.7897	3.54277	4.15995	4.17434	0.642914	-4.33149	0.652355	2.24183
Tma7	-0.512452	-0.146776	-1.32781	0.138165	0.157499	0.0890574	-0.584616	-0.381035	0.0615791	-0.000566245	-0.161519	-0.0660054	0.733722	0.730823	0.364761	0.905177
Tmc6	-0.317744	-0.45634	0.950315	0.489667	-0.215651	0.658893	1.33531	1.66124	-2.86085	-1.52596	-0.478161	-1.25186	0.515687	-0.636361	0.840885	1.29092
Tmem106b	0.761619	0.325412	1.41129	0.647656	0.531087	0.109873	0.355898	0.36086	-0.0105355	-1.46075	-0.613649	-1.09785	-0.140565	-1.41651	-0.0404201	0.276575
Tmem126a	-0.0844402	-0.818413	-0.0156731	-0.209429	0.258753	-0.955125	0.345086	0.0442484	1.52692	1.11143	0.975186	0.883373	-1.08929	-1.74735	0.121504	-0.346781
Tmem14c	1.03919	0.445072	0.499845	0.145938	-0.293824	0.845937	-0.56365	-0.122362	0.651037	0.00125716	0.0601363	-0.044486	-0.401046	-0.511865	-0.742195	-1.00899
Tmem201	-0.920752	-1.38194	-1.48043	-1.1714	-0.157486	0.0476865	0.254738	-0.657819	0.433164	-0.0575783	1.12324	0.749209	1.18866	0.688291	0.66361	0.678814
Tmem206	-0.283485	-0.443976	0.0249081	0.366987	-0.574932	-0.261005	0.504338	0.182832	0.979987	0.797567	0.777267	1.0649	-1.38629	-1.15241	-0.208066	-0.388619
TMEM229B	3.42725	3.64767	2.5512	3.68181	3.05312	2.91347	1.57198	-2.31628	-2.31628	-2.31628	-2.31628	-2.31628	-2.31628	-2.31628	-2.31628	-2.31628
Tmem263	4.03874	4.05772	2.98721	3.4791	-3.01939	1.60392	3.5722	2.58883	-3.01939	-3.01939	-3.01939	-3.01939	-3.01939	-3.01939	1.82738	-3.01939
Tmem71	1.91803	0.454301	0.589012	1.47142	0.580297	0.696674	2.02103	1.78065	-0.916896	-1.05338	-3.76073	-3.76073	0.303483	-0.0610493	-0.757679	0.49556
Tmpo	0.340955	0.258509	0.586503	0.413107	0.163064	-0.0733449	0.41184	0.296057	-0.48704	-0.524814	-0.426078	-0.30987	-0.226413	-0.479016	0.124389	-0.0678489
Tmppe	-1.77041	-2.96733	-0.495873	-0.404919	-0.523358	-0.360105	0.568034	0.661339	0.531088	-0.19935	0.508929	0.746961	0.938272	0.276475	1.21249	1.27775
Tmx3	-0.761173	-0.739911	-0.19594	0.0341183	-0.249339	-0.0442911	0.076645	0.119142	0.497194	0.265437	0.345688	0.507396	0.232635	-0.345826	0.0509979	0.207227
Tnfaip8	-0.22199	-0.890507	-0.235575	0.453081	-0.576483	-0.227629	-0.567757	-0.278234	0.874387	0.870316	0.612453	0.85939	-0.316996	-0.475817	-0.132408	0.25377
Tnfaip8l2	-0.906362	-2.51848	-0.543253	-1.17157	0.339273	0.0559455	0.701586	-1.51905	0.909896	0.286531	1.18006	0.0871542	0.734959	0.440235	1.58406	0.339022
Tnfrsf13b	-2.49928	-2.49928	-2.49928	-2.49928	-2.49928	-2.49928	-2.49928	0.887386	2.66723	2.35182	3.98585	3.73701	-2.49928	0.862903	3.02107	2.48097
Tnip2	-2.19485	-2.19485	-2.19485	-2.19485	-2.19485	-2.19485	-2.19485	1.96238	1.66627	-2.19485	1.80654	2.31426	1.22477	0.940557	3.96447	3.67952
Tomm20	-0.391675	-0.42723	-0.287006	0.227622	-0.0307462	-0.479951	0.157246	-0.00724453	1.07474	0.94242	0.533212	0.801998	0.155575	-0.607972	-0.878213	-0.782777
Tomm34	-0.664307	-0.931934	-0.552864	-0.566164	-0.230246	-0.316159	-0.0683011	-0.225784	0.833996	0.58961	0.751921	0.599097	0.0779701	-0.11348	0.574738	0.241907
Tomm40l	-0.525825	-0.921256	-0.755468	-0.559216	-0.303816	-0.139292	-0.477959	0.256571	0.833029	0.455186	0.930746	0.515811	0.609326	-0.83935	0.628496	0.293018
Top1	0.479282	0.138037	0.59702	0.675282	-0.107244	-0.0516975	0.33799	-0.248778	0.0714933	-0.220726	0.359496	0.130959	-0.631449	-0.793394	-0.285045	-0.451225
Top2a	3.15163	2.59795	3.51002	4.02296	1.89316	0.694734	2.30358	1.45806	-0.822242	-3.73244	0.0310867	-0.178772	-3.73244	-3.73244	-3.73244	-3.73244
Top2b	0.329122	-0.0558732	0.305103	0.519154	0.194892	0.11176	0.342576	0.465455	-0.305554	-0.730934	-0.0990046	-0.263706	-0.290138	-0.679237	0.0662119	0.0901721
Tor1a	-0.800763	-0.148446	0.0137147	-0.1335	-0.102972	-1.46643	-0.312707	-0.201444	0.814983	1.10142	0.332917	0.853032	0.148203	-0.6549	0.141123	0.415766
Tor1aip2	-0.649599	-1.15245	-0.746962	-0.577933	-0.760936	-1.06696	-0.514363	-0.133381	0.162483	-0.439346	1.17844	1.55832	1.07533	0.360852	1.09149	0.615021
Tor1b	-0.909405	-1.44197	-1.3842	-0.222058	-0.142231	-0.259343	-0.512479	0.340298	0.928825	1.108	1.3386	1.08058	0.155265	-0.91125	0.848192	-0.0168257
Tor2a	-1.5003	-0.845003	-2.17309	-0.674689	-1.15501	-0.376493	-0.563394	1.14267	1.13411	0.216592	1.10121	1.50281	-0.131922	0.531986	0.928502	0.862018
Tor3a	-1.68789	-1.93812	-0.833112	-0.609143	-0.566272	-0.543908	0.755182	-0.0689539	1.25727	0.817751	1.74142	1.24714	-0.24022	-0.702081	1.12398	0.246955
Tp53rk	-1.50255	-0.872151	-0.626341	-0.439372	-0.712904	-0.390053	0.28978	0.0628971	1.19751	0.784431	0.721439	0.65421	0.75158	0.0165434	0.506368	-0.441384
Tpd52	-0.661271	-0.951389	-0.894935	-0.669487	-0.457688	-0.270269	-0.575768	-0.765794	1.05589	0.81078	0.887411	1.05901	0.18098	0.255317	0.713988	0.283233
Tpi1	-0.279198	-0.298304	-0.408243	-0.0615815	-0.103227	0.0154423	-0.032107	-0.200875	0.757616	0.634188	0.472434	0.532621	-0.2452	-0.228749	0.0281048	-0.582923
Tpk1	-1.25556	-1.18536	0.0183414	-0.389869	-1.13054	-0.989031	0.340172	-0.518645	1.22602	1.36531	1.73018	1.49112	-0.89281	-0.152928	0.72332	-0.379719
Tpm3	0.299197	1.42831	0.48472	0.829906	0.784578	0.0909663	-0.105151	-0.0856551	-0.64943	-0.292983	-1.16137	-0.838175	-0.0478518	-0.857081	-0.187177	0.307197
Tpm3	-0.121449	-0.0218918	-0.448749	0.151011	0.106108	0.222124	0.13225	0.092475	-0.135227	-0.305829	-0.512514	-0.0758745	0.179032	0.0669843	0.248358	0.423192
Tpm4	0.644671	0.450615	-0.122993	0.413823	0.41974	0.208209	0.564942	0.237633	-0.955956	-1.14789	-0.851031	-0.804731	0.146357	-0.122879	0.376862	0.542631
Tprg1l	-0.133769	-0.236479	0.103919	-0.144992	0.370734	-0.0417072	0.385058	-0.0536932	0.0221383	-0.983862	-0.461796	-0.443727	0.465058	0.11784	0.910505	0.124774
Tprkb	-0.287799	-0.779837	-0.648725	-0.301073	-0.349971	-0.348136	-0.260696	-0.286973	1.2075	0.270081	0.627677	0.504655	0.309271	0.0151557	0.515013	-0.186144
Tpst2	-1.79992	-1.79992	-1.79992	2.0784	-1.79992	-1.79992	-1.79992	-1.79992	3.6571	2.91128	3.98526	4.21325	-1.79992	-1.79992	-1.79992	1.15392
Traf1	-3.14295	-3.14295	-3.14295	-3.14295	-3.14295	-0.527762	-3.14295	-3.14295	4.16622	3.4142	4.52948	4.15029	1.43932	-0.478539	3.18658	2.12084
Traf2	-1.06178	-1.82692	-1.15303	-0.514256	0.213068	-0.544336	-0.358963	-0.0443084	1.5577	0.802556	1.23947	0.845647	0.041598	-0.408797	0.681409	0.530941
Traf4	-1.8259	-1.8259	-1.8259	-1.8259	-0.448888	-0.263723	0.550657	-1.8259	2.32441	1.44092	2.94593	1.61905	-0.104457	-0.862303	2.03928	-0.111383
Tram1	0.780048	0.762639	0.744006	0.630264	0.143736	0.159983	0.660004	0.141198	-0.361705	-0.516362	-0.125064	-0.540186	-0.280295	-0.97091	-0.07926	-1.1481
Tram2	3.3795	2.1648	4.76307	3.9316	1.32315	-1.67155	1.15339	-1.67155	-1.67155	-1.67155	-1.67155	-1.67155	-1.67155	-1.67155	-1.67155	-1.67155
Trappc1	-1.01179	-1.9048	-1.2632	-0.177924	-0.304252	-0.567302	0.192323	0.344298	1.28621	0.441452	0.502071	0.32322	0.496623	0.17384	1.00508	0.464143
Trappc13	-0.304477	-1.37396	-0.51431	-0.135685	-0.146064	0.163581	-0.183709	0.139354	0.454632	-0.0967578	0.436412	0.871305	0.0877243	0.122444	0.378007	0.101506
Trappc2l	-1.54756	-0.948692	-1.06684	-0.0229044	-0.345441	-0.240297	0.178998	0.496488	0.695472	0.104523	0.539332	0.497794	0.238857	-0.106095	0.67785	0.848515
Trappc4	-0.218063	-0.914329	-0.743455	-0.395256	-0.0462222	-0.0163087	0.107167	-0.449622	0.568101	0.215123	0.902624	0.0068452	0.516807	-0.143591	0.40427	0.205909
Trappc6b	-0.406149	-1.10391	-1.00224	-0.552475	0.116487	-0.124652	0.0199778	0.0555144	0.963263	0.0620071	0.726577	0.161376	0.096684	-0.116229	0.429873	0.673905
Trappc8	-1.23059	-1.07183	-0.767957	-0.108891	-0.107007	-0.136473	-0.00667944	-0.161291	0.679143	0.15502	0.827813	0.370329	-0.0191184	-0.242516	0.882827	0.937224
Trex1	0.424843	-0.0756618	0.922107	0.788385	-0.0984138	0.0268022	0.561219	0.380114	-0.347437	-0.58866	-0.145111	-0.192068	-0.442577	-1.0377	-0.193248	0.0174056
Trim32	-0.46421	0.669534	1.24117	1.98358	0.174868	-3.51998	-0.549172	1.06998	2.10209	1.17313	2.43872	2.48424	-3.51998	-3.51998	-0.939542	-0.824431
Trim34a	-1.67935	-1.83849	-1.40968	-1.29003	-0.433442	0.164613	-0.255136	0.60027	0.967234	0.580931	0.887882	0.877266	0.163346	0.175955	1.06451	1.42412
Trim59	-3.98528	-3.98528	-3.98528	-3.98528	1.33204	0.507852	1.12146	1.44622	-0.678564	-0.149753	1.15299	0.959198	2.57205	1.87744	3.07161	2.72858
Trim7	0.0712092	-3.19807	-3.19807	-3.19807	0.592669	0.467888	1.16823	1.08689	-0.2607	0.29153	0.876962	2.0631	0.0481011	0.406542	1.94207	0.839729
Trip13	2.59169	1.93093	2.6339	3.01616	1.86652	0.999129	1.74146	1.93328	0.855164	-4.54816	0.199856	0.700364	-4.54816	-4.54816	-2.18959	-2.63438
Trit1	-1.35101	-2.73389	-1.50501	-1.32014	-1.14801	-0.402874	0.445873	-0.0700293	1.46261	1.43793	0.600996	2.24929	-1.20121	-0.247609	1.53977	2.24332
Trmt10c	-0.602369	-0.803565	-0.649974	-0.552013	-0.075034	-0.177647	0.149499	-0.0302977	0.534285	0.331181	0.85117	0.705086	-0.175932	-0.329935	0.335647	0.4899
Trmt1l	-0.157193	-0.812241	-0.23226	-0.0748925	-0.339076	-0.354575	0.244748	-0.407237	1.10694	0.471233	1.1399	0.923964	-0.71752	-1.01582	0.520517	-0.296485
Trmt6	-1.55801	-1.0847	-0.8896	-0.641831	0.0514225	-0.577732	-0.116839	0.157826	1.16058	0.735465	0.985724	1.22395	0.325206	-0.529923	0.23668	0.521785
Trmt61a	-1.94527	-0.123742	-1.0398	-0.559464	-0.251895	0.513989	0.393479	-0.484108	1.06686	0.482809	1.03027	0.743896	0.551773	-0.62739	0.406639	-0.158043
Trmu	-0.0256841	-0.59252	-0.38172	-0.815254	-0.370186	-0.642652	0.0399013	-0.122417	0.853719	0.743036	0.966082	0.77618	0.215626	-0.931703	0.175373	0.112219
Trnt1	-0.723249	-1.05392	-0.630833	-0.390982	-0.252042	-0.338581	-0.346125	-0.0567335	0.585835	0.268753	0.61866	0.412759	0.55812	0.136411	0.699563	0.512369
Tsen2	-3.80371	-3.80371	-0.137754	-0.470908	-0.258566	-0.078665	-0.465425	-0.695677	2.59139	2.2269	3.20105	2.85814	0.557935	-3.80371	1.00884	1.07386
Tsen54	-1.83007	-4.19436	-4.19436	1.50254	-0.0370723	-0.474139	-0.579824	0.579468	2.50573	1.75879	2.56889	2.54686	-0.654873	-1.78988	1.45208	0.840234
Tsn	-0.498914	-0.242398	-0.857887	-0.306358	-0.0520424	-0.0753407	-0.176787	-0.289278	0.444582	0.257307	0.520208	0.303163	0.349172	-0.0293831	0.563972	0.0899847
Tsnax	-0.757033	-0.459763	-0.62258	-0.0184466	-0.521625	-0.280613	0.00563964	-0.254273	0.728438	0.249779	0.639925	0.458231	0.0413342	0.0300912	0.641021	0.119876
Tspan15	-0.971573	-0.971573	-0.971573	-0.971573	-0.971573	-0.971573	-0.971573	-0.971573	2.59616	3.27892	3.207	2.57679	-0.971573	-0.971573	-0.971573	-0.971573
Tspan31	0.161699	-4.67841	-4.67841	-4.67841	0.566646	0.586293	-0.211547	0.787441	2.00519	1.27133	2.01736	1.65648	1.26877	0.848714	1.34642	1.73043
Tspo	-0.930899	-7.03594	-1.45645	-2.61924	0.985776	0.392112	1.99643	0.0501095	1.78494	2.42826	2.56021	0.65806	-0.0180501	0.958144	2.38036	-2.13381
Tsr1	-1.42822	-1.47988	-0.84658	-0.76663	-0.123196	-0.221373	0.291015	-0.0198207	0.965184	0.427968	1.3512	1.00091	0.252006	-0.661411	0.976529	0.282306
Ttc37	-0.42398	-0.748619	-0.275162	0.27286	-0.100945	-0.320496	0.011808	0.312623	0.724443	0.228675	0.919823	0.969301	-0.528803	-1.05254	0.156097	-0.145084
Ttc38	-1.18536	-1.52755	-0.643419	-0.368295	-0.112189	-0.369051	-0.00875986	-0.474865	0.913021	0.55236	1.17653	0.867767	-0.00933827	0.092941	0.81216	0.28405
Tuba1c	0.701499	0.689769	0.384167	0.677228	0.1208	0.0150618	-0.55461	0.279403	-0.0385694	-0.107279	-0.504103	0.492283	-0.615543	-0.489408	-0.713703	-0.336996
Tuba4a	-1.03392	-0.96287	-0.804852	-0.679236	-0.502853	-0.325422	-0.146849	-0.0431426	0.760314	0.545104	0.580591	0.907805	0.278066	0.395174	0.928738	0.103355
Tubb2b	0.411264	0.72331	1.32291	1.49302	0.232117	-0.910509	1.00332	-0.00120569	-0.359098	-0.268499	0.265776	0.251264	-1.80591	-0.805328	0.0310938	-1.58352
Tufm	-0.410486	-0.64063	-0.219339	-0.00244015	-0.206284	-0.28822	-0.0311143	0.0562066	0.437137	0.222259	0.494446	0.53961	-0.0379068	-0.283493	0.2027	0.167555
Tut1	-0.973432	-1.27888	-0.977137	-0.128663	0.067892	-0.234115	0.115936	0.385181	0.129891	-0.607273	0.465501	0.262744	0.43627	0.16857	1.11996	1.04756
Twf1	0.425597	0.369174	0.23263	0.498245	0.224812	-0.338022	0.00764115	-0.240657	-0.00107733	-0.240159	0.209769	0.240022	-0.121373	-0.766331	-0.0518311	-0.448439
Twf2	-0.933383	-0.882006	-1.05854	-0.602452	0.00580286	0.190757	0.0188909	-0.487106	0.821895	0.295736	0.422626	0.158716	0.490519	0.33251	0.790009	0.436026
Txn	0.456288	0.238466	0.634268	0.459785	0.137099	0.217929	-0.063075	-0.488972	0.3913	0.239812	0.431757	0.260676	-0.676726	-0.874997	-0.840138	-0.523471
Txndc12	0.368866	0.682582	0.269419	0.116446	0.165563	-0.532959	-0.147719	-0.571263	0.491204	0.245972	-0.0174948	0.349316	-0.64069	-0.541488	0.0710981	-0.308853
Txndc5	1.83321	0.215147	2.366	2.07221	-0.0790589	-0.323603	0.0878868	-0.0035867	-0.765437	-1.28891	-0.94723	-0.947874	-0.59382	-1.02575	-0.0448679	-0.554311
Txnrd1	-1.10372	-0.932042	-0.539518	-0.435667	-0.436311	-0.777237	-0.183024	-0.0334775	1.37074	0.678497	1.14199	0.972142	-0.299139	-0.25098	0.548386	0.279355
Txnrd2	-1.09355	-1.85577	-1.38346	-1.15055	0.0468679	-0.566886	0.0257295	-0.47389	1.17063	0.84551	1.16597	0.981692	0.709873	0.0430493	1.40216	0.132625
Tyms	1.90143	-0.63137	2.36451	3.218	-0.63137	-0.63137	-0.63137	0.0924903	-0.63137	-0.63137	-0.63137	-0.63137	-0.63137	-0.63137	-0.63137	-0.63137
Uba7	-1.28716	-1.06782	-0.60412	-0.0818918	-0.402114	-0.226046	0.191581	0.211692	0.991817	0.394726	1.31169	0.866771	-0.00840756	-0.806748	0.357507	0.158529
Ube2e3	2.414	2.47848	2.99739	2.06178	1.36555	1.18037	0.335228	-0.0461356	1.93401	0.255956	-3.14532	0.750009	-3.14532	-3.14532	-3.14532	-3.14532
Ube2h	1.12491	1.02234	1.93079	1.57503	0.640162	0.137824	1.26166	0.0459435	-0.548077	-0.944882	-0.893261	-1.49653	-1.17801	-0.890577	-0.647183	-1.14015
Ube2i	-0.545926	-0.213462	-0.849609	-0.292083	-0.100998	0.00707473	-0.0103252	-0.267096	0.479982	0.0710582	0.533445	-0.126834	0.33117	0.0873749	0.655897	0.240332
Ube2l3	0.236129	0.21427	0.139876	0.2859	0.0251832	-0.0304116	0.150859	-0.125123	0.284622	-0.121797	0.074925	0.197823	-0.395589	-0.774634	-0.134887	-0.027145
Ube2r2	-0.740016	-1.48599	-0.147668	0.430673	-0.359122	-0.159629	0.290001	-0.371012	1.101	0.438245	1.62686	1.42553	-0.911046	-0.967109	0.152993	-0.323699
Ube3a	-0.337396	-0.27272	0.0749262	0.0932781	-0.561605	-0.0271541	0.0268283	-0.0157879	0.731176	0.207038	0.689957	0.855597	-0.202299	-0.963458	-0.131306	-0.167074
Ublcp1	-0.99783	-0.842615	-0.664717	-0.43776	-0.201566	-0.0948966	-0.116484	-0.0325851	0.65987	0.403983	0.723165	0.345717	0.21752	0.0365315	0.751549	0.250117
Ubr3	0.304415	-0.170224	0.394955	1.20248	0.781226	0.162662	0.483272	0.433202	1.16616	-1.03397	0.366865	0.864828	-1.56951	-1.83228	-1.09914	-0.454928
Ubxn7	0.503009	0.204478	0.633255	0.65755	0.364293	-0.147549	0.385842	0.218656	-0.0582664	-0.120194	-0.00442866	-0.114129	-0.437887	-1.46994	-0.23859	-0.376104
Uchl1	4.48454	3.86	4.50973	3.68257	2.74053	2.46225	3.43261	2.81556	-6.83521	-6.83521	-6.83521	-2.787	-2.30535	-0.487892	-0.448009	-1.45391
Uchl3	-0.907552	-1.34435	-0.825621	-0.280748	-0.286575	-0.125155	-0.546081	-0.00171132	0.491341	0.477899	1.50437	1.23515	-0.356915	0.142638	0.452364	0.370953
Uck1	-0.702308	-0.58106	-0.756972	-0.290904	-0.463691	-0.382935	-0.22888	-0.575633	0.841311	0.0399101	0.692687	0.578312	0.67306	0.10287	0.594195	0.460038
Uckl1	-1.00623	-1.80388	-1.16773	-0.500116	-0.48255	-0.56123	-0.110452	0.341843	0.710482	0.330006	1.15885	0.894939	0.123306	-0.149589	1.22632	0.996029
Ufl1	-0.692399	-0.992341	-0.132493	-0.0550769	-0.609029	-0.673382	-0.126818	-0.492617	1.19106	1.00921	1.12365	1.2426	-0.360295	-1.01257	0.432255	0.148236
Uhrf1	2.74727	1.18946	2.89143	3.89484	0.510512	1.29881	1.68274	1.43638	-2.16205	-2.16205	-0.517068	-2.16205	-2.16205	-2.16205	-2.16205	-2.16205
Umps	0.0472902	0.135599	0.625782	0.708594	-0.0557801	-0.0913541	0.519516	0.0371409	0.138361	-0.205236	0.857358	0.211006	-0.637089	-1.23553	-0.427725	-0.627932
Unc13d	-1.54059	-1.99982	-1.69249	-0.362811	2.87752	2.22444	-0.0418515	1.67847	0.371188	-0.766503	0.175069	-0.050847	-0.210949	-1.04756	0.466755	-0.0800291
Unc93b1	0.0281366	-0.565251	0.177452	-0.168075	-0.158108	-0.0725268	0.269786	-0.0640493	0.529036	0.377425	0.55253	0.420071	-0.312084	-0.704317	0.223843	-0.533869
Upf3b	-0.284555	-0.641942	-0.16697	0.252351	-0.186069	-0.426785	0.239679	-0.00138924	1.0613	0.237823	0.911949	0.7748	-0.327747	-1.08182	0.195058	-0.555685
Uprt	-0.0594379	-1.64226	-0.722241	-0.577886	-0.203475	-0.0706719	-0.233779	-0.0214453	0.52355	0.481089	0.861299	0.698946	0.154762	-0.42846	0.929927	0.310087
Uqcrb	-0.23518	-0.395531	-0.139077	-0.160017	-0.130789	-0.280809	0.233038	-0.125235	0.573707	0.214007	0.517117	0.437656	-0.0794237	-0.549274	0.196947	-0.0771384
Uqcrh	-1.18096	-0.710853	0.0769679	-0.158979	-0.247968	0.000997643	0.168673	0.0918074	0.724879	0.458425	0.617219	0.84361	-0.25794	-0.269022	0.515615	-0.672471
Urb1	-1.81952	-2.24656	-0.783955	0.140609	-0.515147	-0.226337	0.217169	0.533579	1.20693	0.436806	1.66399	1.54715	-0.494463	-0.938883	0.677635	0.601001
Urb2	-1.84621	-2.396	-1.88295	-0.443977	-0.41553	0.126702	1.41861	0.946279	1.45663	0.600708	1.7534	1.31265	-0.617843	-1.17206	0.836584	0.32301
Urod	0.615925	0.219391	0.715294	1.34809	-0.0088791	-0.38196	0.439379	0.504886	-0.675323	-0.809797	0.165055	-0.0400686	-0.590779	-1.22066	-0.174149	-0.106405
Usb1	-1.76582	-2.05197	-0.872628	-0.508454	-1.46873	-1.33155	-0.0100947	0.16456	1.30991	0.546658	2.28024	1.08199	0.428765	-0.0830311	1.25827	1.02188
Usmg5	-0.0821126	-0.554931	0.113047	0.394696	-0.231165	-0.442617	-0.0688963	0.0145978	0.386673	0.437214	0.522195	0.754017	-0.244113	-0.590943	-0.177848	-0.229813
Usp11	0.182117	0.00946786	-0.373913	0.439493	-0.69824	-1.18228	0.299851	-0.091757	1.17171	0.864807	1.39924	1.46001	-0.927436	-1.69011	-0.175157	-0.687795
Usp34	0.698455	0.395847	0.895549	1.56073	0.741446	-0.82863	0.614182	0.546718	-0.0898096	-0.0938356	-0.215708	-0.00075418	-1.5073	-1.51896	-0.898408	-0.299517
Utp15	-0.985403	-0.68161	-0.685129	-0.286572	-0.385433	-0.0238815	0.297257	0.243844	0.814847	0.592139	1.08043	0.922495	0.00194684	-1.2517	0.200381	0.146398
Utp20	-1.23556	-1.23641	-0.953372	-0.652376	-0.33873	-0.123703	0.543283	0.212714	1.05434	0.609773	1.49057	1.15274	-0.139198	-1.14522	0.577047	0.184094
Utp23	-2.03558	-0.890724	-0.147214	-2.05067	0.249069	-0.0957763	0.208975	-0.414141	0.599544	0.314175	1.08131	-0.00518929	0.732351	0.258633	0.946346	1.24888
Utp3	-0.779166	-1.12209	-0.103342	-0.12199	0.304598	-0.145264	0.475144	0.0223648	0.498535	0.688948	0.900862	0.837273	-0.389196	-1.15213	-0.0214046	0.106857
Utp6	-0.735802	-0.556168	-1.01904	-1.88555	0.092866	-0.637338	-0.492509	-0.0490364	1.28562	0.895308	1.67674	1.17711	0.1031	-0.742605	0.787921	0.0993924
Utrn	-0.408355	-1.24806	-0.826335	-0.216999	-0.853417	-1.24806	-1.24806	-0.582785	1.59656	0.166831	1.72393	2.47333	-0.632915	-0.310642	0.616009	0.998967
Vars	-0.229627	-0.531001	-0.132161	0.137186	-0.161344	-0.118329	0.102918	-0.149186	0.552333	0.138666	0.47813	0.386393	-0.178687	-0.289461	0.207269	-0.213101
Vars2	-0.944375	-1.19802	-1.98182	-0.124261	-0.0289319	-0.490864	-1.04647	0.437607	1.50974	0.767856	1.78362	1.92447	-0.676087	-1.09118	0.362082	0.796641
Vasp	-1.00731	-0.852099	-1.09628	-0.912576	-0.117633	-0.178357	0.0314685	-0.161972	0.989629	0.74174	0.798601	0.895616	0.346829	-0.324455	0.457131	0.389674
Vcl	0.648157	0.46833	0.901096	1.22177	0.353048	0.210774	0.702846	0.428264	0.12342	-0.271407	0.105703	0.352618	-1.33638	-1.96194	-1.31398	-0.632319
Vcp	0.0143843	0.218606	0.219706	0.382996	0.0751858	-0.132981	0.126463	-8.7357e-05	0.512948	-0.102124	0.275505	0.325341	-0.422856	-0.730313	-0.215141	-0.547632
Vdac2	-0.41429	-0.281174	0.0578123	0.0619882	-0.0973753	-0.172375	-0.0929753	0.195811	0.236785	0.283839	0.409129	0.636766	-0.212025	-0.532998	-0.0411119	-0.0378075
Vim	0.446103	0.18528	0.598696	0.890195	0.62737	0.621271	0.865791	1.23996	-2.54283	-2.74042	-1.86663	-2.31102	0.823374	0.576962	1.20685	1.37906
Vipas39	-1.22464	-0.720855	-0.455841	-0.0593983	-0.696241	-0.0127929	0.307796	0.199473	0.793912	0.319685	0.747064	0.617793	0.113901	-0.362539	-0.0428228	0.475504
Vkorc1	-0.892816	-2.29029	-0.699787	-1.03524	-1.02374	0.178742	-0.584537	0.547794	0.598787	0.222346	1.02724	0.985606	0.83091	0.121378	1.1464	0.867208
Vps11	-0.887032	-0.916096	-0.830563	-0.0137706	-0.053455	-0.252738	0.213017	0.110564	0.943263	0.156434	0.649704	0.589174	0.0915142	-0.671959	0.374882	0.497061
Vps13a	0.874584	0.510409	1.23089	1.25221	0.335258	0.297253	0.708714	0.47832	0.168923	-0.321069	-0.0820637	-0.00500518	-1.16402	-1.913	-0.979958	-1.39145
Vps16	-0.777702	-0.593927	-0.852969	0.0807568	-0.332267	-0.425478	0.176058	-0.351515	0.835041	0.356362	0.814626	0.537389	0.0082813	-0.589969	1.01009	0.105221
Vps25	-0.0826964	0.0268145	-0.475564	-0.598825	-0.135355	-0.180935	0.0889637	-0.260323	0.615559	0.495025	0.780859	0.275124	-0.160304	-0.788035	0.254134	0.145557
Vps26b	2.47534	1.41235	1.92954	3.14066	0.599143	0.315186	1.84017	1.00636	-3.62107	0.76403	1.08117	0.52498	-3.62107	-3.62107	-3.62107	-0.604657
Vps33b	-0.750903	-0.57198	-0.649758	0.0381603	-0.254142	-0.253695	-0.103554	-0.194357	0.781016	0.423762	0.91141	0.476433	0.0317791	-0.902432	0.661883	0.35638
Vps39	-0.569097	-1.27776	-0.413136	-0.163737	-0.531393	-0.0534846	0.0747131	-0.103814	0.939939	0.212229	0.929007	0.813254	-0.294352	-0.637648	0.730258	0.345021
Vps41	-0.470158	-0.984839	-0.286917	-0.307717	-0.389495	-0.141663	-0.0788009	-0.366103	0.900452	0.456171	1.17683	0.692001	-0.120134	-0.912749	0.455711	0.377415
Vps8	-1.39052	-1.53748	-0.793678	-0.540015	-0.55121	-1.29648	0.241134	-0.023075	0.305161	0.0293637	1.44371	0.948744	0.220501	0.234875	1.74238	0.966592
Vrk2	0.245959	0.330203	0.266712	0.281538	-0.0113328	-0.134962	0.0190508	0.516023	0.83022	0.588928	1.46263	0.717787	-1.38161	-3.05091	-0.564515	-0.115726
Vwa5a	-0.228869	-0.40632	-0.0965198	0.504627	-0.456101	-0.634936	0.396416	0.0670676	1.97594	1.75524	2.35682	2.11861	-2.41636	-2.66712	-0.981776	-1.28672
Vwa8	-0.436598	-1.30879	-0.146189	0.209395	-1.1969	-1.62355	-0.452036	-0.0561075	1.49442	0.925901	1.59444	1.67676	-0.0403969	-1.42442	0.358253	0.425811
Wapal	-0.480383	-1.19354	-1.03216	-0.277949	-0.375945	-0.370441	0.135639	0.212601	0.617112	0.157279	1.26065	1.04474	0.0384476	-0.89239	0.671959	0.484378
Wars2	-1.27554	-2.75605	-0.655818	-0.94696	-0.585433	-0.348217	-0.11483	0.108384	1.08564	0.466562	1.04161	0.822166	0.784263	0.544374	1.07221	0.757646
Wdfy2	-3.91718	-3.91718	-3.91718	-3.91718	-0.601139	1.03378	0.811451	-0.327002	2.98112	2.34442	3.36341	2.83582	1.59476	-1.18679	1.32481	1.4941
Wdhd1	2.26056	0.941322	2.38133	3.03497	0.722525	0.262055	1.64626	0.47884	-1.37127	-3.56034	-0.393475	-0.343727	-1.43567	-2.45085	-0.786036	-1.38649
Wdr1	-0.378351	-0.257594	-0.336159	-0.492636	-0.0800213	0.0297198	0.0729807	-0.38144	0.559998	0.31291	0.38998	0.0250471	0.138162	0.0193669	0.418082	-0.040045
Wdr12	-0.411694	-0.580123	-0.866164	-0.439053	0.0603887	-0.510906	-0.0341882	-0.42504	1.19236	0.39257	1.31816	1.03745	0.192427	-1.08882	-0.0151075	0.177748
Wdr3	-0.888414	-1.02434	-0.600649	-0.607631	-0.36278	-0.0997991	0.322143	-0.274795	1.02785	0.562336	1.48663	1.01738	-0.0392576	-0.865181	0.172952	0.173559
Wdr36	-0.849929	-1.18099	-0.829092	-0.492906	-0.41249	-0.385411	0.455455	0.313465	1.08394	0.483159	1.35123	1.01173	-0.402226	-0.894713	0.280003	0.468761
Wdr37	-1.45481	-1.23833	-0.803897	-1.09206	-0.41226	-0.859252	0.295525	0.169154	1.01754	0.444845	1.34537	1.2197	-0.0629849	-0.120392	1.24847	0.30338
Wdr43	-0.976076	-1.1074	-0.2821	-0.315623	0.0554282	-0.122658	0.353236	-0.488976	0.870797	0.387022	1.09214	0.693192	-0.146353	-0.572	0.324413	0.234958
Wdr55	-0.942135	-0.751411	-0.148431	-0.797054	-0.368811	0.0579575	-0.320899	-0.203141	1.21227	0.831317	1.0707	0.741298	-0.0128024	-0.315426	0.397159	-0.450589
Wdr75	-0.898994	-0.89507	-1.22449	-0.28557	-0.173136	-0.437245	0.420196	0.152777	1.13894	0.138909	1.47715	1.1548	0.0302364	-1.38893	0.736708	0.053717
Wdr76	0.658265	0.346864	0.558704	1.25316	0.433784	0.239965	0.770438	0.846598	-1.81014	-1.09569	-0.447909	-0.800377	-0.048303	-1.32796	0.0617774	0.360822
Wdr77	-0.100676	0.174654	0.118643	0.3043	-0.186359	0.198284	0.124628	0.52663	0.560703	-0.222712	0.627223	0.765886	-1.07683	-1.12174	0.19823	-0.890862
Wdr89	-1.49185	-1.2137	-1.66211	-0.605972	-1.02681	0.036629	-0.161746	-0.222747	1.44168	0.81522	1.29438	1.19514	0.422315	-0.348809	0.879607	0.64877
Whsc1	0.939403	2.14711	3.38562	3.14977	-0.302812	-2.04943	2.17509	1.31431	0.0944162	-2.04943	1.44313	-2.04943	-2.04943	-2.04943	-2.04943	-2.04943
Xpc	-0.373032	-1.49433	-0.0585415	0.0893367	-0.0252234	0.0743027	0.370649	-0.726246	0.833273	0.696636	1.05278	0.661075	-0.165531	-0.652879	-0.334111	0.0518422
Xpnpep1	-0.188841	-0.0410612	0.362504	0.271529	-0.0465552	0.134109	0.394238	0.179104	0.510703	-0.0455304	0.326673	0.093946	-0.342954	-0.573338	-0.0969645	-0.937562
Xpnpep3	-1.25936	-1.53165	-0.146229	-0.173089	-0.515593	-0.0912753	0.128496	0.402054	0.736832	0.668738	0.66134	0.850444	0.21434	-0.547297	0.312347	0.289894
Xpo4	0.157874	-0.330798	-0.00864918	0.801162	-0.0489132	-0.109944	0.358335	0.0914353	0.56376	-0.00872186	0.857929	0.773518	-1.25333	-1.44309	-0.107555	-0.293011
Xpot	-0.484556	-1.22984	-0.72481	-0.612517	0.0242782	0.0615232	-0.0597931	0.545202	1.35147	0.166691	0.76496	0.562013	0.00367483	-1.17522	0.660704	0.146225
Xrcc4	0.782492	0.672662	1.50038	1.82545	0.767764	0.0996915	0.394935	0.433123	-0.0756702	-1.45204	-0.742961	0.514498	-2.12182	-1.52457	-0.761529	-0.312415
Xrcc5	-0.679938	-0.858977	-0.782906	-0.588397	-0.349316	-0.455486	-0.390672	-0.074659	1.12671	0.817684	1.16949	0.995137	0.20306	-0.640923	0.288369	0.220826
Xrcc6	-0.693735	-0.705188	-0.467296	-0.316165	-0.421829	-0.809487	-0.0907766	-0.115498	1.01086	0.699505	1.04456	1.14128	-0.521571	-0.346435	0.238691	0.353089
Xrcc6bp1	-1.46049	-1.46049	-1.46049	-1.46049	-1.46049	-1.46049	-1.46049	1.48621	3.76701	2.82158	1.87463	3.70723	-1.46049	-1.46049	-1.46049	0.948278
Yars	0.567804	-0.0188849	0.672953	0.847646	-0.0159832	-0.67678	0.141324	-0.227285	0.508676	-0.252956	0.408087	0.321774	-0.594699	-0.990795	-0.243972	-0.446908
Ykt6	0.586325	0.30191	0.341514	0.529072	0.300001	-0.103525	0.35455	0.67172	-0.057556	-0.443552	-0.393493	-0.217789	-0.668214	-0.726988	-0.0550642	-0.418911
Ywhae	0.111718	0.182589	0.554742	0.229969	0.0704756	0.295598	0.193915	0.0908689	0.0337757	0.0235117	-0.175416	-0.324861	-0.470101	-0.354134	-0.102223	-0.360428
Zadh2	-1.70721	-1.03663	-1.636	-0.33881	0.0484049	0.173575	0.198336	0.0481035	0.705564	0.370893	0.737283	0.730791	0.337272	-0.039112	0.827906	0.579628
Zap70	-0.513772	-0.513772	-0.513772	-0.513772	-0.513772	-0.513772	-0.513772	-0.513772	2.61588	-0.513772	2.07099	1.99217	-0.513772	-0.513772	-0.513772	-0.513772
Zbp1	-1.37985	-0.784354	-0.696367	-0.268835	-0.228014	0.252462	0.629745	0.0206985	0.811072	0.434438	1.26734	0.0675292	-0.163351	-0.348382	0.499854	-0.113992
Zbtb18	3.1982	2.90789	3.71921	2.83893	-1.55237	-1.55237	1.46062	1.39885	-1.55237	-1.55237	-1.55237	-1.55237	-1.55237	-1.55237	-1.55237	-1.55237
Zbtb20	-0.959734	-0.959734	-0.959734	-0.959734	-0.959734	-0.959734	-0.959734	1.65876	2.46326	1.65596	3.60845	1.17065	-0.959734	-0.959734	-0.959734	-0.959734
Zbtb38	-1.24067	-1.24067	-1.24067	0.674987	-1.24067	-1.24067	-1.24067	-1.24067	1.41082	1.40479	2.83545	1.94408	-1.24067	-0.50631	0.668483	1.4931
Zbtb8os	-2.63513	-1.5493	0.0877542	-0.391483	-0.689802	-0.7702	0.196636	0.46722	1.2009	0.675948	1.79622	1.70752	-0.673539	-0.192621	0.382289	0.387592
Zcchc9	-2.63876	-2.63876	-2.63876	-2.63876	1.38639	1.40812	2.53974	1.78069	2.56336	1.61267	0.343419	-2.63876	1.3119	-2.63876	2.19352	0.692721
Zeb2	2.11299	2.72867	3.06503	3.65821	-0.963741	-0.963741	-0.963741	-0.963741	-0.963741	-0.963741	-0.963741	-0.963741	-0.963741	-0.963741	-0.963741	-0.963741
Zfand1	0.595219	-0.807142	-1.72164	0.0422216	0.157078	-0.18334	-1.04728	-1.32168	1.92314	1.30323	1.3027	0.772798	0.368949	-0.209947	0.00116625	-1.17548
Zfp62	0.425517	-0.0859939	0.410789	1.08766	0.179361	0.276075	0.939402	0.501352	-0.593727	-0.94156	-0.0835044	-0.869255	-0.236749	-0.943486	-0.483356	0.417475
Zfpm1	2.83577	-1.20633	2.21478	4.03259	1.45249	-1.20633	0.873341	0.654368	-1.20633	-1.20633	-1.20633	-1.20633	-1.20633	-1.20633	-1.20633	-1.20633
Zmat1	-1.69453	-1.69453	-1.69453	-1.69453	-1.69453	-1.69453	-1.69453	-1.69453	3.75597	0.864697	3.70199	3.03829	-1.69453	-0.0511582	3.3892	0.551767
Zmat2	-1.31294	-1.16543	-1.30712	-0.169039	0.429364	0.464116	-0.111042	-0.0583043	0.169518	0.0153578	0.909329	0.123868	0.70761	-0.731296	1.14637	0.889647
Zmpste24	0.287235	0.0395758	0.295919	0.16189	0.368892	0.0313847	0.415691	0.0868329	0.05793	-0.235068	0.046487	-0.186355	-0.439965	-0.775988	0.039265	-0.193727
Znf131	0.752347	0.886355	-0.171595	0.449533	0.917625	0.0184702	0.312807	0.634261	-0.839792	-1.14176	-0.341352	-0.99794	-0.14109	-0.487048	-0.0771818	0.226365
Znf318	-1.32699	-1.03154	-1.1193	0.000965392	0.809571	0.592872	0.624158	1.48937	-1.62728	-2.02252	-0.760132	-0.929232	1.00421	0.512363	1.68829	2.09519
Znf593	-0.0887399	-1.28451	0.111558	0.301075	0.503622	-0.391012	0.523323	-0.0187775	-0.927303	-0.870735	-0.161915	-0.5188	0.923152	0.353772	0.814153	0.73114
Znf608	2.38342	0.744494	0.928936	2.03731	1.06015	0.374601	0.400044	1.32151	-2.86424	-2.86424	-1.30024	-1.54057	-0.235508	-0.943817	0.546611	-0.0484576
Znf622	-0.2381	-0.451184	-0.589945	-0.26391	-0.0272435	-0.217277	0.249663	-0.5579	0.768888	0.133147	1.20393	0.568574	-0.0626495	-0.841096	0.378387	-0.0532889
Znf706	0.813305	0.575056	0.243197	0.813899	0.251205	0.385752	0.0128575	0.226714	-0.444589	-0.549171	-1.32672	-0.18243	-0.285678	-0.337584	-0.394347	0.198535
Znf710	-0.499248	2.62676	1.96857	2.38994	-0.226677	0.033152	1.89357	-0.204518	-1.23802	-1.23802	-1.23802	-1.23802	-0.434539	-0.118874	-1.23802	-1.23802
Znf800	-0.631681	-1.04744	-0.362142	-0.415653	-0.506089	-0.555413	0.366367	0.33685	0.647312	0.398022	0.993915	0.631839	-0.110612	-0.589875	0.588643	0.255963
Znhit6	-1.94193	-1.94193	-1.94193	0.797873	-1.94193	-1.94193	0.98459	0.431129	2.60575	2.64336	2.76763	2.33864	0.562751	-1.94193	-1.94193	0.461821
Zyx	-1.95794	-3.4046	-1.42363	-0.702822	-0.043289	-0.0979086	0.11009	-0.352168	1.20159	0.819631	1.56199	0.682891	0.686226	0.261494	1.25518	1.40327
NA	1.02677	0.590659	1.08131	1.26407	0.228823	0.0991723	0.477031	0.647281	0.0385008	-0.254544	0.289424	0.0377213	-3.01206	-1.65045	-0.470614	-0.393099
NA	-0.117145	-0.192514	-0.125819	0.298181	-0.214037	-0.140512	0.00772734	-0.279418	0.447565	0.12943	0.593603	0.410072	-0.169485	-0.617885	0.0731268	-0.10289
NA	-1.26063	-1.13897	-0.798437	-0.631277	-0.646802	-1.32143	-0.574544	-0.270533	1.49012	1.08885	1.40776	1.52705	0.205118	-0.196038	0.500735	0.619028
NA	0.543277	0.693381	0.771177	1.3306	0.277003	0.257365	0.337542	0.483894	-0.715871	-1.04569	-0.504325	-0.609127	-0.753469	-0.756106	-0.0720445	-0.23761
NA	-0.94746	-0.912604	-0.0731072	-0.457277	-0.173311	-0.248353	0.497055	-0.557151	1.05197	0.291554	1.15385	0.469947	-0.14406	-0.183772	0.516492	-0.283778
NA	3.0975	4.64661	3.38017	5.16375	2.06236	3.84646	-2.7541	2.59004	-2.7541	-2.7541	-2.7541	-2.7541	-2.7541	-2.7541	-2.7541	-2.7541
NA	1.61092	0.125793	1.60698	2.22947	-0.302739	-0.84754	0.396371	0.571253	-0.570598	-1.25286	0.0506667	0.00666716	-0.762617	-2.42724	-0.417233	-0.0172988
NA	2.35288	1.44705	0.613407	3.57077	1.14169	-0.138368	0.291902	0.4887	-0.225466	-4.20323	-4.20323	-4.20323	0.279542	0.139646	1.91486	0.73309
NA	1.7472	-0.212377	2.10207	1.12552	0.389217	0.179407	-0.614223	0.419709	-2.08377	-1.65716	-0.88666	-0.624046	-0.82315	-0.390908	0.434053	0.895119
NA	1.63456	0.267539	1.90925	1.99514	0.221504	-0.0340551	0.275422	0.0721691	-0.808367	-1.28271	-2.1259	-0.606513	-0.323654	-1.17204	-0.160102	0.137757
NA	-2.0406	-1.97337	-2.12474	-1.36205	0.878266	1.05465	1.07481	1.09015	-1.03393	-1.15557	-1.06563	-0.730903	1.70336	1.7305	2.23609	1.71895
NA	0.32655	-0.115515	0.6999	0.706598	0.786895	0.501315	-0.287361	0.247547	-0.9757	-0.983894	-0.38262	-1.14525	-0.0873291	0.0636517	-0.0762961	0.721506
NA	1.24082	0.26283	1.23897	1.57453	0.841372	0.436253	0.497226	0.992029	-1.24644	-4.90182	-1.14097	-0.453669	0.449872	-0.606302	-0.0244047	0.839708
NA	-1.40546	-1.40546	-1.40546	-1.40546	-1.40546	-1.40546	-1.40546	-1.40546	2.3946	3.39491	5.4195	5.65655	-1.40546	-1.40546	-1.40546	-1.40546
NA	-1.22968	-2.63274	-0.343584	-1.13721	-1.19589	-1.09992	-0.209698	-0.844366	2.40865	1.79206	2.19813	2.11753	0.0811085	-0.0723888	0.606339	-0.438353
NA	-1.48861	-1.48861	-1.48861	-1.48861	-1.48861	-1.48861	0.387095	0.973789	2.57686	1.8527	2.49612	2.35734	-1.48861	-1.48861	0.307412	0.957553
NA	-1.19485	-0.516403	-0.748988	-1.19775	-0.458101	0.0420416	0.0776172	-0.310949	1.17018	1.0889	1.39443	1.04492	0.215898	-0.897094	0.495701	-0.205551
NA	-2.68656	-3.76266	-2.30564	-1.46521	-2.36151	-1.22195	-0.842103	0.193229	3.11127	2.97557	3.29943	3.4744	0.263094	-0.341379	0.478335	1.19169
NA	-0.804942	-0.73331	-0.369617	-0.422368	0.242763	0.241798	0.111591	-0.233008	0.680649	0.250629	0.330016	0.368027	0.396447	-0.00157488	0.0473999	-0.1045
NA	-0.742496	-0.742496	-0.742496	-0.742496	-0.742496	-0.742496	-0.742496	-0.742496	2.34097	-0.742496	2.78495	4.52653	-0.742496	-0.742496	-0.742496	-0.742496
NA	-0.421683	-1.12972	-0.670639	-0.443347	0.0487791	0.104954	0.14106	-0.160607	0.58453	-0.0577305	0.296728	0.405128	0.321941	-0.0908393	0.725877	0.345571
NA	-2.39968	-2.39968	-2.39968	-0.106937	0.173552	-2.39968	1.69213	1.59632	2.93658	2.07318	3.36289	2.76688	-2.39968	-2.39968	0.483902	-0.580382
NA	0.297693	0.0431137	0.606376	0.660888	0.00126789	0.0116638	0.600462	-0.074228	-0.121164	-0.237998	-0.16976	-0.0386124	-0.608824	-0.508069	-0.0302907	-0.432519
NA	-0.317105	-1.00711	-1.56786	-0.290077	0.33784	0.454716	-0.729967	-0.419153	1.40726	0.987518	1.66759	0.973919	-0.765602	-0.379371	-0.0547891	-0.297808
NA	0.242402	-0.264156	-0.156769	0.810231	-0.0758651	-0.505186	-0.504563	-0.0666397	1.35412	0.0406269	1.46791	1.25258	-1.26043	-0.862008	-0.895147	-0.577108
NA	-0.310059	-0.546261	-1.95585	-1.14848	-0.299539	-0.123793	-0.173724	-0.961952	0.966271	0.608835	1.32591	1.23187	0.0742495	0.363306	-0.0241375	0.97335
NA	-1.05029	-0.672959	-0.959441	-0.38859	-0.509831	-0.483354	0.00281765	0.230596	0.922762	0.268419	0.973122	0.744051	0.0932971	-0.564761	0.664057	0.730107
NA	-0.691979	-0.869321	-0.888854	-0.468954	0.143199	-0.321858	-0.182382	-0.305856	1.13929	0.173861	0.445132	0.490245	0.344572	0.205568	0.746863	0.0404702

## Sheet: Figure 2
Figure 2a
Gene names	T1.BR1.copies.normal	T1.BR2.copies.normal	T1.BR3.copies.normal	T1.BR4.copies.normal	T2.BR1.copies.normal	T2.BR2.copies.normal	T2.BR3.copies.normal	T2.BR4.copies.normal	MZ.BR1.copies.normal	MZ.BR2.copies.normal	MZ.BR3.copies.normal	MZ.BR4.copies.normal	FoB.BR1.copies.normal	FoB.BR2.copies.normal	FoB.BR3.copies.normal	FoB.BR4.copies.normal
Ahr	-0.505783	-0.505783	-0.505783	-0.505783	-0.505783	-0.505783	-0.505783	-0.505783	2.79617	-0.505783	2.05346	1.72553	-0.505783	-0.505783	-0.505783	-0.505783
Apex1	-0.916476	-1.03162	-1.37882	-1.04817	-0.237381	-0.125479	-0.405054	-0.614381	1.13139	0.937351	0.922019	0.761417	0.512737	0.579124	0.890021	0.0233292
Arid3a	2.69095	2.36889	2.92845	3.0087	1.34586	1.08951	1.80722	0.988136	-1.55855	-1.8043	-0.302999	-1.53358	-3.3691	-4.34967	-1.67398	-1.63554
Atf1	0.248745	-0.144399	0.647261	0.221182	0.292174	0.408421	0.17227	-0.107431	0.574379	0.500609	0.559166	0.127182	-1.54977	-1.15455	0.158288	-0.953533
Bach2	2.09801	1.52008	2.48841	2.89147	1.19131	0.955891	1.87291	1.5386	-3.74992	-6.35921	-1.89237	-4.24102	0.0916952	-0.0964623	0.860069	0.83053
Cebpz	-1.23761	-1.21186	-0.88273	0.133751	-0.405657	-1.03214	0.257467	0.400163	0.910529	0.498943	1.6529	1.49865	-0.57276	-1.03849	0.529724	0.499119
Cux1	1.80777	1.14706	1.941	2.30115	0.723334	0.302323	0.807926	0.610793	-1.01118	-1.61871	-0.682811	-1.33803	-1.17317	-2.60892	-0.508246	-0.700306
Eno1	-0.476364	-0.41121	-0.673111	-0.341226	-0.52707	-0.289681	-0.208041	-0.308321	0.807509	0.28027	0.621012	0.475441	0.063948	0.351338	0.398415	0.23709
Etv6	-0.173197	-0.749157	-0.281692	0.845973	-0.08845	-1.20854	0.632236	-0.495478	1.32216	1.26043	1.87131	0.724317	-0.884555	-1.04546	-0.773084	-0.956801
Fli1	-0.333353	-0.296579	0.170022	0.334376	0.441912	0.26694	0.893335	0.296307	-0.91278	-1.27902	-0.333751	-0.49823	0.187654	-0.0621856	0.888047	0.237308
Fubp3	0.900668	-0.352056	0.493309	1.17498	-0.0419604	-0.00217317	0.0194563	-0.242791	1.18605	0.280419	1.15207	0.842716	-1.91996	-1.96713	-0.63915	-0.884441
Hdac5	1.12844	0.260216	2.10524	2.23231	1.15518	0.0359462	0.218103	0.618683	-2.75694	-1.57109	-1.32417	0.00710985	-1.64913	-1.44344	-0.0709256	1.05447
Hhex	0.408798	1.34881	1.1237	0.963286	0.0631109	0.682233	1.58862	0.334357	-5.25816	-1.57536	-2.1857	-0.789264	0.444661	0.730678	0.720214	1.40003
Hmg20a	0.738955	0.254687	1.02768	0.660729	0.0168124	-0.0340134	0.193695	-0.00844577	-0.264146	-0.622344	0.094709	-0.0629994	-0.290089	-0.881903	-0.284044	-0.53928
Ikzf1	0.655635	0.43789	0.549443	0.540224	0.0450793	-0.131749	0.172843	-0.102142	0.21786	0.168013	0.395582	0.0924542	-0.639797	-1.30547	-0.408363	-0.6875
Ikzf3	0.704033	0.145624	0.427472	0.652396	-0.0601895	0.169463	0.528948	0.383081	-0.180509	-0.580992	-0.197785	-0.166256	-0.574631	-0.91144	-0.206574	-0.13264
Irf4	0.506283	-0.110783	0.859633	0.750758	-0.412983	-0.358799	-0.198998	-0.219829	0.698864	0.381186	0.984651	0.448729	-0.628785	-2.17848	-0.098277	-0.423169
Irf8	0.618051	-0.149856	0.656147	0.811197	0.0662287	0.0291363	0.513676	0.31639	-0.998787	-1.06113	-0.464063	-0.367105	0.0922311	-0.482216	0.25525	0.16485
Jarid2	2.0319	1.64744	3.03723	3.0859	0.517634	-2.28887	1.57397	2.33672	-0.75991	-2.28887	-1.62872	-2.28887	-2.28887	-2.28887	-0.619293	0.221474
Klf2	0.687011	0.112432	0.763586	2.09791	-0.426269	0.5846	-0.276444	1.54439	-2.66807	-2.66807	-2.66807	-2.66807	1.82225	0.86281	2.02094	0.879055
Klf3	0.465974	-0.196425	1.14463	1.93861	-0.174415	0.491469	1.98894	1.04521	-4.06484	-4.06484	0.0176984	-4.06484	0.357723	0.61654	2.34629	2.15227
Mef2c	-0.265449	-1.01046	-0.0473951	-0.364123	0.527185	-0.344041	0.514383	0.788224	-0.899119	-0.542964	0.0748448	-0.811154	0.642835	-0.114804	0.696821	1.15522
Mtf2	2.26819	1.50127	1.87619	1.85846	0.992933	0.520177	0.924947	0.908876	-0.709456	-1.5453	-4.66376	-0.532267	-0.288922	-1.85575	-0.375848	-0.879729
Myef2	0.792948	0.0328497	0.26122	0.662037	0.260675	0.210718	0.336648	0.32836	-0.0677099	-0.137009	0.00597075	-0.220549	-0.351547	-1.289	-0.369999	-0.455611
Nfatc1	-0.468196	-0.887144	-1.39899	0.210645	-0.772892	-0.745754	0.0483892	-0.292252	1.24287	0.690404	1.80975	1.57362	-0.0455637	-1.12983	0.117261	0.0476692
Nfatc2	-4.69314	-4.69314	-4.69314	-2.43917	-0.472357	-1.61284	-2.22082	0.158472	3.21901	2.73193	3.5041	3.61103	1.7081	0.920404	2.40372	2.56785
Nfatc3	-0.15606	-0.956983	-0.561377	-0.128599	0.0044187	-0.0556482	0.286059	-0.338211	0.879343	0.650825	1.28841	0.834259	-0.506659	-0.462001	0.109185	-0.886959
Nfic	-1.79894	-1.93732	-0.545869	0.462913	0.154147	0.902198	0.309218	1.09803	-1.40757	-0.922816	-1.28437	0.055024	1.37779	0.482949	1.91224	1.14238
Nfkb1	-1.01442	-0.796234	-0.718037	-0.12789	-0.112378	-0.0186579	0.329363	0.326521	0.352602	-0.133215	0.384039	0.356708	0.148003	-0.0919312	0.511306	0.604216
Notch2	-0.425904	-0.425904	-0.425904	-0.425904	-0.425904	-0.425904	-0.425904	-0.425904	1.70684	0.226181	1.25985	1.91798	-0.425904	-0.425904	-0.425904	-0.425904
Nr2c2	0.692731	0.289277	0.252258	0.747898	-0.0353435	-0.0122891	0.208914	0.596962	-0.658097	-1.10606	-0.467604	-0.451935	-0.127132	-0.532795	-0.0198316	0.623043
Parp1	-0.745589	-0.704295	-0.550974	-0.264646	-0.0164525	-0.0855222	0.0803585	0.167639	-0.175289	-0.42291	-0.00197647	-0.33262	0.741919	0.466893	0.966493	0.876969
Pax5	0.626812	-0.0588914	0.99362	1.00988	-0.124922	0.0786432	0.253477	0.507234	-0.558391	-0.517765	-0.13431	-0.0240065	-1.10205	-0.956665	-0.154972	0.162303
Pou2f1	0.93377	0.439071	1.42112	1.45038	-0.0205112	-0.636859	1.03892	0.661529	-0.886062	-0.99329	0.0194786	0.0679976	-1.55429	-1.80581	0.0904124	-0.225855
Pura	-0.158313	-0.413276	-0.861732	-0.284257	-0.282785	0.0184362	-0.0739452	-0.276234	0.788739	0.589333	0.154208	0.674524	-0.254036	-0.0263056	0.247755	0.157889
Rad21	0.108095	-0.0263598	0.373961	0.305572	0.0598846	0.0525091	0.43811	0.388397	-0.379444	-0.586458	-0.155218	-0.257288	-0.106187	-0.372274	0.217502	-0.0608011
Rai1	2.42288	0.800282	1.89493	2.11415	0.045906	-0.662113	0.647624	0.828373	-1.15171	-1.55783	-0.571963	-0.182833	-1.26806	-2.73818	-0.69968	0.0782312
Rela	-1.06174	-0.689655	-0.19831	-0.234199	0.00137767	-0.260743	0.0765292	-0.0954871	0.552921	0.0648005	0.422047	0.0858591	0.22635	0.148426	0.578674	0.383149
Relb	-0.880886	-1.79516	-0.444501	-0.401945	0.122173	0.388806	0.40699	-0.151451	0.696067	-0.398146	0.0988321	0.594491	0.497747	-0.198459	0.445344	1.0201
Runx3	-5.49495	-5.49495	-2.13583	-0.213478	-0.0353031	-1.10292	1.0486	0.727987	2.17109	1.17909	2.87968	2.70572	0.838876	0.172475	1.63419	1.11972
Satb1	-1.15499	-2.40119	-1.5334	-0.199251	0.365944	0.597866	0.910549	0.781082	-0.547701	-1.16776	0.256028	-0.131872	0.591235	0.56475	1.75508	1.31363
Smad3	-2.16043	0.963773	-2.16043	1.36718	-2.16043	-2.16043	-2.16043	0.53664	3.0734	1.49871	3.43234	2.95028	-2.16043	-2.16043	0.959731	0.340944
Sp110	-0.576483	-0.59829	-0.2948	-0.316792	0.0810355	0.172461	0.3323	0.329001	-0.0324464	-0.0878296	-0.26438	0.268324	-0.000571238	0.0483912	0.545637	0.394443
Sp3	0.437224	0.0270196	0.232797	-0.0569957	0.116185	0.364577	0.647677	0.0352492	-0.63524	-0.378702	-0.159994	-0.657741	-0.217249	-0.305066	0.501406	0.0488524
Stag1	0.26055	0.258617	0.634917	0.602245	0.179711	0.299532	0.508936	0.556672	-0.686681	-0.996796	-0.511511	-0.740976	-0.141784	-0.862831	0.219314	0.420086
Stat1	-0.524766	-0.604145	-0.176158	-0.0470489	-0.197861	-0.152128	0.201336	-0.169847	0.851888	0.139855	0.732717	0.39142	-0.323442	-0.351782	0.296069	-0.0661065
Stat3	-0.679781	-0.69389	-0.321113	-0.196244	-0.173949	0.0113425	0.293108	0.109204	0.192436	-0.0643354	0.324399	0.297319	0.030083	-0.0864384	0.704425	0.253436
Stat4	-4.99583	-4.99583	-4.99583	-4.99583	2.25571	2.26267	-0.19593	0.599547	0.613655	-0.046195	0.696749	0.303258	3.01614	2.90754	3.98814	3.58204
Stat5b	-0.715513	-0.667213	-0.14614	-0.505442	-0.118384	-0.0508906	-0.00139178	-0.336295	0.658106	0.123331	0.500234	0.334102	0.243931	-0.410002	0.769351	0.322215
Stat6	-0.713683	-0.538092	-0.70566	-0.437925	0.178856	0.108561	0.477755	-0.364977	0.725781	0.333308	0.0321488	0.143185	0.355468	0.10955	0.701878	-0.406155
Sub1	-1.3105	-1.89473	-0.634257	-0.399994	-0.742132	-0.333471	-0.414298	-0.043422	1.2925	-0.0168038	1.24671	0.170309	0.454196	0.442726	1.67319	0.509974
Tcf3	2.74505	2.36133	3.35787	3.67976	0.721182	-0.784425	1.20809	0.540948	-2.35494	-1.83013	0.357429	-0.618549	-2.71461	-4.7955	-0.0850109	-1.78849
Tfam	-0.902481	-0.826355	-0.846443	-0.922597	-0.259577	-0.412364	-0.0864482	0.161825	0.731568	0.406115	0.7556	1.11473	0.477661	-0.421096	0.688575	0.341289
Tfdp1	0.833816	-2.38995	-2.38995	2.68199	1.43911	-0.127507	-2.38995	-0.0512509	2.71666	2.83131	3.35865	3.04685	-2.38995	-2.38995	-2.38995	-2.38995
Zbtb20	-0.959734	-0.959734	-0.959734	-0.959734	-0.959734	-0.959734	-0.959734	1.65876	2.46326	1.65596	3.60845	1.17065	-0.959734	-0.959734	-0.959734	-0.959734
Zeb2	2.11299	2.72867	3.06503	3.65821	-0.963741	-0.963741	-0.963741	-0.963741	-0.963741	-0.963741	-0.963741	-0.963741	-0.963741	-0.963741	-0.963741	-0.963741
Zfpm1	2.83577	-1.20633	2.21478	4.03259	1.45249	-1.20633	0.873341	0.654368	-1.20633	-1.20633	-1.20633	-1.20633	-1.20633	-1.20633	-1.20633	-1.20633
Figure 2b-f
Gene names	Copy.number.T1.BR1	Copy.number.T1.BR2	Copy.number.T1.BR3	Copy.number.T1.BR4	Copy.number.T2.BR1	Copy.number.T2.BR2	Copy.number.T2.BR3	Copy.number.T2.BR4	Copy.number.MZ.BR1	Copy.number.MZ.BR2	Copy.number.MZ.BR3	Copy.number.MZ.BR4	Copy.number.FoB.BR1	Copy.number.FoB.BR2	Copy.number.FoB.BR3	Copy.number.FoB.BR4
Pax5	92093	54378.7	128340	171607	60189.1	68155	94704.9	99274.3	78622.8	55142	122592	97782.7	30640.6	28219.8	86915.4	89713.6
Zeb2	289.006	440.356	643.436	1311.59	0	0	0	0	0	0	0	0	0	0	0	0
Tcf3	7196.17	5231.26	11914.2	19703.6	1915.65	636.103	3269.88	1793.41	334.278	350.513	3032.48	1107.27	138.592	0	1588.32	367.748
Arid3a	16782.5	12746.4	21388.4	29899	7246.08	5957.94	12093.8	6006.31	1642.31	936.373	4677.45	1435.6	235.418	81.7158	1261.97	1074.93
Klf2	358.778	216.743	411.127	1455.12	159.556	358.834	219.9	798.227	0	0	0	0	921.293	377.118	1563.91	558.461
Bach2	13619.1	8655.57	19303.7	33766	7976.84	6655.95	15515.4	10809	385.116	0	1851.61	216.525	3709.94	2706.82	9335.72	7575.04
Irf4	14343.1	8871.36	19812.6	24286.8	8328.71	8504.15	11699.7	10137.1	31849.3	17414.4	45129.6	22978.7	7185.84	2020.13	15289.1	10099.9
Zbtb20	0	0	0	0	0	0	0	233.984	734.115	263.99	1992.73	218.912	0	0	0	0
Stat1	49490.1	44497.4	68109.4	98485.3	68345	69365.3	109098	74140.7	249735	103931	267141	155788	62820.5	51285.9	141940	91456.4
Stat2	2867.83	1695.89	4895.94	7854.8	3885.61	4468.03	7628.47	6073.78	19640.4	9471.55	25378.2	16969.5	4097.6	2069.6	11035.5	8483.34
Stat4	0	0	0	0	6475.77	6398.25	1390.37	2154.92	3609.79	1539.01	4447.85	2486.43	11030.6	8515.51	31874.1	19911.3

## Sheet: Figure 3
Figure 3a
Gene names	T1.BR1.copies.normal	T1.BR2.copies.normal	T1.BR3.copies.normal	T1.BR4.copies.normal	T2.BR1.copies.normal	T2.BR2.copies.normal	T2.BR3.copies.normal	T2.BR4.copies.normal	MZ.BR1.copies.normal	MZ.BR2.copies.normal	MZ.BR3.copies.normal	MZ.BR4.copies.normal	FoB.BR1.copies.normal	FoB.BR2.copies.normal	FoB.BR3.copies.normal	FoB.BR4.copies.normal
Ccr1	-0.510694	-0.510694	-0.510694	-0.510694	-0.510694	-0.510694	-0.510694	-0.510694	2.20521	-0.510694	2.13614	2.29767	-0.510694	-0.510694	-0.510694	-0.510694
Cd180	-1.01924	-1.54132	-0.633939	-0.526263	-0.204295	-0.12663	0.104352	0.0753297	1.16029	0.874378	0.931347	1.16445	-0.133087	-0.474177	0.26895	0.0798646
Cd1d1	0.630167	-1.0717	0.605686	0.0188635	-0.100173	-0.592779	0.236275	-0.289118	2.47281	1.21479	2.21497	1.96361	-1.07261	-4.0746	-0.786075	-1.37011
Cd2	0.0730326	-0.2137	0.51392	-0.0631397	-0.180861	0.309206	0.850258	1.26876	-0.971952	-1.28135	-1.1911	-1.60567	0.664369	0.449017	0.360714	1.01851
Cd200	-4.5666	-4.5666	-0.290687	-0.650449	0.701522	0.566444	1.71112	1.68869	-0.447161	-0.917135	-0.781355	0.179651	1.73788	1.3217	2.47764	1.83535
Cd22	-1.33636	-1.07317	-0.474708	-0.491289	0.00571293	0.111523	0.387637	0.26197	0.316338	-0.184991	0.205121	-0.0207785	0.406329	0.175897	0.858314	0.852456
Cd274	-0.258685	-3.42459	-3.42459	-3.42459	-3.42459	0.147056	-0.0456651	0.363523	2.56467	3.14607	3.41936	2.30848	1.00638	0.0366691	0.129227	0.881301
Cd2ap	-0.78438	-0.813683	-0.819596	-0.412115	-0.432877	-0.28619	-0.0812362	-0.232224	0.890282	0.554801	0.468303	0.690106	0.355471	-0.196973	0.514502	0.58581
Cd36	-0.0837552	-0.630106	0.456862	0.509217	-0.432978	-0.221244	0.788658	0.0217487	2.13574	1.78226	2.23275	2.06916	-2.65535	-3.78747	-0.846299	-1.3392
Cd38	-0.957145	-0.792408	-0.781178	-0.323109	-0.259828	-0.308745	-0.024124	-0.389843	1.00667	0.893135	1.16655	0.969787	-0.0462101	-0.460639	0.155342	0.151744
Cd55	-0.882516	-2.80562	-0.756061	0.185905	0.98103	0.651039	1.48277	1.58361	-1.56187	-1.98978	-2.46209	-1.06788	1.70574	1.25408	2.33879	1.34285
Cd72	0.76152	0.336574	0.459427	1.22348	-0.120419	-0.0900772	0.426973	0.570765	-0.879425	-1.05686	-0.708147	-0.659531	-0.224319	-1.01332	0.46111	0.51225
Cd74	-0.515126	-1.25475	-0.693911	-0.17226	0.0662588	-0.452326	0.203388	0.630455	-0.109761	-0.494125	0.100703	-0.073105	0.581236	0.0204138	1.10767	1.05523
Cd84	-1.23905	-1.82474	-0.374667	-0.689545	-0.778219	-0.287207	0.792924	0.600832	0.292919	0.204133	0.118555	0.41586	0.712099	-0.191673	0.936699	1.31108
Cd93	3.11132	1.37833	3.71884	3.85396	0.75588	1.05965	1.33243	1.74201	-2.11905	-2.11905	-2.11905	-2.11905	-2.11905	-2.11905	-2.11905	-2.11905
Cd97	-0.88384	-1.16374	-0.639599	-0.0957879	-1.25043	-0.311254	-0.109608	0.00142386	1.49865	1.03592	1.10135	1.36944	-0.406365	-1.00854	0.713541	0.148846
Cr2	-3.16974	-2.37415	-2.52036	-2.14229	-0.024326	-0.354771	0.0815509	0.190472	2.26254	1.83737	1.8696	2.29034	0.763347	-0.587147	0.639513	1.23805
Cxcr5	-4.29365	-4.29365	-4.29365	0.51526	0.296894	0.74194	1.46624	2.16978	1.9191	0.758509	1.42508	1.77579	-0.0289487	-0.0596567	-0.0234154	1.92437
Fcer2	-3.4111	-5.82609	-5.82609	-1.68618	3.79391	3.7169	4.14447	4.31089	-5.82609	-5.82609	-2.92809	-2.19352	4.54854	3.64506	4.29133	5.07213
Fcrl1	-1.64495	-2.05337	-1.32931	-1.04336	0.478997	0.461938	0.707858	-0.289489	0.848778	0.579123	0.705884	0.875834	0.526708	-0.126498	1.24903	0.0528209
Fcrl5	-2.19184	-2.19184	-2.19184	-2.19184	-2.19184	-2.19184	-2.19184	-2.19184	6.20857	5.67851	6.20088	6.22687	-2.19184	-2.19184	-2.19184	-0.204604
Fcrla	1.1576	1.01941	0.89697	1.23514	0.601589	-0.116209	0.605138	0.3599	-0.891147	-1.31749	-0.820911	-0.813108	-0.542855	-1.25877	0.0377428	-0.152998
Il21r	0.0860855	-1.02367	1.12561	0.835447	0.0939115	0.982619	0.691878	1.81999	-3.57634	-3.57634	-1.47051	-1.21949	1.77043	-0.89056	1.80837	2.54258
Itgal	-1.53317	-1.33093	-0.835371	-0.567567	-0.620873	-0.121111	0.0385626	0.325082	0.823713	0.554156	1.08084	0.981593	0.15036	-0.49224	0.758226	0.788742
Itgb2	-1.46319	-1.18874	-0.88497	-0.496537	-0.0969708	-0.171235	0.330982	0.442783	0.581091	0.381327	0.743351	0.823691	-0.327805	-0.00537099	0.569409	0.762181
Itgb3bp	4.05943	2.17435	2.6845	4.08373	-1.26517	-1.26517	-1.26517	0.914823	-1.26517	-1.26517	-1.26517	-1.26517	-1.26517	-1.26517	-1.26517	-1.26517
Itgb7	-4.52647	-4.52647	-1.60544	-0.867653	2.08958	1.91778	1.36793	1.9365	-2.75735	-2.19836	-1.35671	-1.10654	2.77925	2.13311	3.15505	3.56579
Nlrc4	-2.59577	0.652494	-1.42548	-1.05495	-1.26611	-1.61022	-0.888905	-0.296155	2.11673	1.68285	2.10995	2.08745	0.00295973	-0.829545	0.974844	0.339847
Nlrx1	-1.38282	-1.3173	-1.61456	0.491543	-0.912687	-3.08381	-0.877339	0.0867436	2.70373	2.41708	2.73549	3.11187	-1.21927	-1.61807	0.21931	0.260082
Notch2	-0.425904	-0.425904	-0.425904	-0.425904	-0.425904	-0.425904	-0.425904	-0.425904	1.70684	0.226181	1.25985	1.91798	-0.425904	-0.425904	-0.425904	-0.425904
Ptprc	-0.661643	-0.713952	-0.231537	-0.432231	-0.0215673	0.190709	0.53229	0.30706	-0.0781562	-0.243725	-0.00912422	-0.119125	0.297255	0.0510166	0.705518	0.427213
S1pr1	-1.4456	-1.4456	1.29048	1.58068	-1.4456	-1.4456	1.37732	-1.4456	1.80011	1.09641	1.94428	3.92113	-1.4456	-1.4456	-1.4456	-1.4456
Sell	-2.39242	-2.39242	-2.39242	-0.291316	1.03456	2.6161	2.37687	2.35805	-2.39242	-2.39242	-2.39242	-2.39242	0.945414	2.45005	1.85926	3.39793
Tgfbr2	-1.59867	-1.84582	-4.08822	0.124352	-0.631303	-0.9024	0.965785	1.66325	-1.08549	-0.721997	0.960855	0.741747	1.20269	1.0715	1.77954	2.36418
Tgfbrap1	-2.31316	-0.327542	-3.36545	-0.539887	-0.724471	0.232325	0.544407	-0.160403	0.742395	0.718314	1.3824	0.0436465	0.562478	1.00641	1.68369	0.514851
Tlr3	-2.33689	-2.33689	-2.33689	-1.10598	-2.33689	-2.33689	-2.33689	-1.69878	5.34611	4.91046	5.41391	5.53724	-2.33689	-1.38938	0.260994	-0.916331
Tlr7	-1.17426	-1.17426	-1.17426	-1.17426	-0.244483	-1.17426	1.32545	-1.17426	3.00545	0.993623	3.45978	3.20276	-1.17426	-1.17426	-1.17426	-1.17426
Tnfrsf13b	-2.49928	-2.49928	-2.49928	-2.49928	-2.49928	-2.49928	-2.49928	0.887386	2.66723	2.35182	3.98585	3.73701	-2.49928	0.862903	3.02107	2.48097
Figure 3b-e
Gene names	Copy.number.T1.BR1	Copy.number.T1.BR2	Copy.number.T1.BR3	Copy.number.T1.BR4	Copy.number.T2.BR1	Copy.number.T2.BR2	Copy.number.T2.BR3	Copy.number.T2.BR4	Copy.number.MZ.BR1	Copy.number.MZ.BR2	Copy.number.MZ.BR3	Copy.number.MZ.BR4	Copy.number.FoB.BR1	Copy.number.FoB.BR2	Copy.number.FoB.BR3	Copy.number.FoB.BR4
Tlr3	0	0	0	74.7956	0	0	0	25.3182	15436.2	7768.58	18801.6	15137.7	0	33.1648	318.776	87.6087
Tlr7	0	0	0	0	38.7132	0	241.035	0	1292.45	179.811	2089.9	1281.62	0	0	0	0
Tlr9	11284.3	9350.18	14347.1	21883.7	10812.7	10169.5	13664.1	11689.3	16413.1	7300.47	14058.6	9045.86	12687.9	5088.4	22615.7	18606.3
Nlrc4	115.846	1359.66	334.256	587.6	385.267	289.498	621.068	846.529	7803.15	3925.33	9023.08	6562.76	991.621	447.969	2920.34	1539.05
Nlrx1	87.4847	88.6886	74.2779	606.311	149.883	0	187.179	364.28	4093.89	2279.15	4864.27	4684.72	113.318	62.9358	559.499	478.217
Cd180	27130.1	17937	38305.3	54573.6	52572	54552.2	78814.9	67905.3	238988	133651	236909	205754	55389.8	36399.5	107633	78195.1
Taci (Tnfrsf13b)	0	0	0	0	0	0	0	430.502	2635.47	1434.01	7768.48	4820.34	0	331.561	2831.89	1596.86
Cd40	5658.06	6868.9	12146.1	17154	15023	15797.3	22665.5	20629.4	30369.5	17757	48153.6	24787.1	14453	8213.78	39422	34162.9
Cd22	18158.3	20710.4	35690.3	46647.5	50740.3	53689.7	80035.5	64486	111060	53482.6	119454	75459.9	67183.4	47673.9	135147	111489
Slc2a1	2001.75	473.092	2879.44	892.97	2119.32	1229.42	3194.19	1621.99	3073.2	1462.88	2459.65	1062.28	2382.78	1847.99	3672.72	1348.2
Slc2a3	109.177	0	251.211	0	0	471.22	1301.25	550.006	2636.48	469.164	3538.05	1662.82	261.145	0	1347.84	210.38
Slc7a5	2205.2	1052.84	1755.94	2138.32	404.088	456.122	634.897	693.544	690.179	275.568	983.559	630.192	214.694	175.728	752.32	633.626
Slc27a1	594.629	256.217	652.218	1785.45	139.291	236.7	1082.42	858.329	197.05	0	0	437.744	0	50.3464	333.423	218.644
Slc16a1	15848.8	11992.6	12343.8	16629.2	4230.03	3498.83	5802.72	4582.42	1273.05	392.435	2046.81	1983.48	320.258	247.1	974.24	594.155
Slc1a5	7634.81	8192.54	14057.8	19363.1	4713.52	4543.92	8238.33	7936.02	2227.84	1561.28	3751.23	3585.28	2195.58	1846.97	5345.38	5510.35
Slc27a4	1091.07	1238.89	2868.46	5279.18	1616.61	1812.15	5058.91	6348.96	5325.64	2375.73	8388.77	4708.03	1880.22	1534.74	10258.1	6730.59
Fabp5	42463.9	43628.1	65054.9	87671.8	32809.9	24236.5	69505.9	38158.6	22653.8	7851.2	43428.1	17318.9	10117.9	0	27930.8	5868.98
Cd36	4574.99	2964.5	7210.37	9887.44	3944.24	4497.84	11201.3	5768.1	41662.9	22223.7	51778.4	34149.8	813.886	289.747	4351.18	2545.93

## Sheet: Figure 4
Figure 4d
Gene names	TPM.T1.BR1	TPM.T1.BR2	TPM.T1.BR3	TPM.T1.BR4	TPM.T2.BR1	TPM.T2.BR2	TPM.T2.BR3	TPM.T2.BR4	TPM.MZ.BR1	TPM.MZ.BR2	TPM.MZ.BR3	TPM.MZ.BR4	TPM.FoB.BR1	TPM.FoB.BR2	TPM.FoB.BR3	TPM.FoB.BR4
Tnfrsf13b	400.312	480.328	384.45	436	356.441	408.853	348.521	381.368	396.5	374.341	354.388	361.176	352.882	356.825	329.964	339.432
Notch2	38.5085	45.6287	52.9541	56.3651	65.124	67.5074	79.01	83.5827	91.9798	108.691	105.303	115.031	90.1095	90.8416	98.6584	86.2011
Gene names	Copy.number.T1.BR1	Copy.number.T1.BR2	Copy.number.T1.BR3	Copy.number.T1.BR4	Copy.number.T2.BR1	Copy.number.T2.BR2	Copy.number.T2.BR3	Copy.number.T2.BR4	Copy.number.MZ.BR1	Copy.number.MZ.BR2	Copy.number.MZ.BR3	Copy.number.MZ.BR4	Copy.number.FoB.BR1	Copy.number.FoB.BR2	Copy.number.FoB.BR3	Copy.number.FoB.BR4
Taci (Tnfrsf13b)	0	0	0	0	0	0	0	430.502	2635.47	1434.01	7768.48	4820.34	0	331.561	2831.89	1596.86
Notch2	0	0	0	0	0	0	0	0	255.547	29.4109	194.435	264.163	0	0	0	0

## Sheet: Figure 5
Figure 5a						Figure 5b						Figure 5c
Gene names	TPM.T1	TPM.T2	TPM.MZ	TPM.FoB		Gene names	TPM.T1	TPM.T2	TPM.MZ	TPM.FoB		Gene names	TPM.T1	TPM.T2	TPM.MZ	TPM.FoB
Cd69	95.3105	170.657	106.964	202.243		Nr4a1	12.0068	42.475	60.4296	45.3014		Myc	59.9727	153.81	361.936	147.566
	102.34	169.894	126.974	218.131			13.2117	39.8911	50.3464	49.6523			73.0466	161.973	469.712	148.249
	298.347	449.854	525.117	627.547			36.2474	121.158	266.928	173.972			104.442	247.625	1181.59	311.476
	143.058	200.059	167.788	225.414			19.4903	46.6178	64.7874	49.9396			84.6118	193.507	407.394	135.486
Gene names	Copy.number.T1	Copy.number.T2	Copy.number.MZ	Copy.number.MZ		Gene names	Copy.number.T1	Copy.number.T2	Copy.number.MZ	Copy.number.MZ		Gene names	Copy.number.T1	Copy.number.T2	Copy.number.MZ	Copy.number.MZ
Cd69	0	0	0	0		Nr4a1	0	0	0	0		Myc	0	0	0	0
	0	0	922.362	0			0	0	0	0			0	0	0	0
	0	0	0	0			0	0	0	0			0	0	0	0
	0	0	0	0			0	0	0	0			0	0	0	0
Expression matched controls	Celltype	Gene.Name	Mean.TPM	Mean.copies		Expression matched controls	Celltype	Gene.Name	Mean.TPM	Mean.copies		Expression matched controls	Celltype	Gene.Name	Mean.TPM	Mean.copies
Cd69	T1	Elob	159.68	1		Nr4a1	T1	Mindy3	20.2374	1		Myc	T1	Mdm2	80.5041	1
	T1	Hnrnpf	160.008	455735			T1	Noxred1	20.2422	1			T1	Arglu1	80.56	19883.5
	T1	Map2k1	160.123	28891.6			T1	Agk	20.2358	33852.4			T1	Il17ra	80.5694	31.8115
	T1	Eno1	160.141	523810			T1	Fam60a	20.2336	1763.55			T1	Ergic2	80.5725	3121.41
	T1	Slc12a6	160.307	4162.17			T1	Wrap53	20.2479	738.987			T1	Nfx1	80.4629	223.174
	T1	Rpl37	159.208	520.889			T1	Pias2	20.2487	131.266			T1	Srp9	80.4499	53666.3
	T1	Ndufb7	160.338	38570.7			T1	Polr3h	20.2281	912.458			T1	Polr1d	80.4466	5622.3
	T1	Nfkbid	159.19	271.012			T1	Leo1	20.2236	5510.53			T1	Stip1	80.4177	214440
	T1	Fli1	160.348	30159.2			T1	Pura	20.2546	29387.3			T1	Sar1b	80.6619	23326.9
	T1	Ctso	159.115	493.435			T1	Pxmp4	20.2067	216.118			T1	Nemf	80.6643	5331.11
	T1	Psmd4	160.475	6990.63			T1	Slc25a45	20.2744	282.765			T1	Sirt2	80.3704	8564.22
	T1	Psmd4	160.475	58315.2			T1	Hipk3	20.2819	1			T1	Rbm6	80.298	9309.25
	T1	Skp1a	159.019	1			T1	Pla2g16	20.1955	996.544			T1	Eef1g	80.26	239690
	T1	Emid1	158.89	1			T1	Rnf185	20.2852	1			T1	Rnf115	80.2457	397.3
	T1	Cox5b	158.755	15850.5			T1	Ckap5	20.1889	7143.14			T1	Vrk3	80.8081	22310.3
	T1	Hspe1	158.754	1.15405e+06			T1	AI987944	20.2924	1			T1	Ifi214	80.8207	1
	T1	Tk2	160.794	877.69			T1	Tlr7	20.2941	1			T1	Mtx1	80.197	19549.6
	T1	Csnk1a1	160.927	19971.4			T1	Mrpl50	20.2944	8051.4			T1	Gtf2b	80.8602	43123.9
	T1	Csnk1a1	160.927	537.372			T1	Slc17a9	20.2968	1			T1	Rpl27a	80.8643	278986
	T1	Cyth4	158.554	4219.52			T1	Pla2g12a	20.2972	499.592			T1	Cdc123	80.1684	1617.03
	T1	Prpf38b	158.499	14783.8			T1	Taf15	20.3127	87822			T1	Tardbp	80.8848	231020
	T1	Cox7a2	161.167	11832.5			T1	Josd1	20.1652	1			T1	Pfdn6	80.0996	44717.8
	T1	Nisch	161.26	7704.1			T1	Pom121	20.315	2511.62			T1	Yrdc	80.9447	2686.65
	T1	Smim20	161.333	422.022			T1	Ube2l6	20.153	171.568			T1	Fopnl	80.9588	559.634
	T1	Glyr1	158.058	95449.3			T1	Ggta1	20.3291	1			T1	Myo18a	80.9866	19537.6
	T1	Cd83	157.984	1			T1	Wdr44	20.146	3965.01			T1	Rab11a	80.0315	692.072
	T1	Ubxn1	161.621	25600.3			T1	Pin4	20.1437	36558.2			T1	Atp5k	80.0207	1
	T1	Rps6	161.64	305075			T1	Adck5	20.3501	54.6595			T1	Snrpa	80.0153	141656
	T1	Map1lc3b	161.768	11314.6			T1	Dcaf17	20.351	1			T1	Ndufs3	79.9978	72262.1
	T1	Mbd2	157.672	19046.2			T1	Arl2	20.3519	5193.13			T1	Hmgcl	79.9964	33767.2
	T1	Emg1	162.008	36430.6			T1	Mfhas1	20.3602	25.9325			T1	Tor1a	79.9938	2800.29
	T1	Evl	162.04	40298.5			T1	Cdc14a	20.3621	1			T1	Arhgap9	81.0689	7363.22
	T1	Rab1b	157.518	112293			T1	Ap3m1	20.3642	16179.8			T1	Snrpa1	79.9626	101057
	T1	Snrpe	157.248	137491			T1	Glipr2	20.3693	3520.86			T1	Cpsf1	79.9593	10980
	T1	Ikzf1	157.11	63770.6			T1	Igbp1	20.1087	12130.6			T1	Tbce	81.1175	2624.25
	T1	Tfeb	162.57	28325.8			T1	Pdap1	20.1064	57538			T1	Vps35	79.9234	35821.4
	T1	Cd164	162.616	1			T1	Zfp398	20.3884	1			T1	Khnyn	79.9163	5266.14
	T1	Il4ra	156.907	1			T1	Ccdc125	20.3921	1			T1	Ints4	81.1258	8786.58
	T1	Fmnl1	156.854	67736.9			T1	Mrps34	20.08	12372.2			T1	Ndufa10	79.8413	43665.5
	T1	Atp5f1	162.853	221843			T1	Terf2ip	20.4133	20475.9			T1	Odf2	81.23	3513.45
	T1	Sidt2	156.711	709.484			T1	Ulk2	20.0655	1			T1	Nr3c1	81.2343	7010.36
	T1	Irf3	156.697	9382.43			T1	Nrip1	20.4193	1			T1	Slc35b1	81.2436	1534.93
	T1	Morc3	162.946	16953			T1	Trim24	20.048	1563.8			T1	Unc13d	81.2462	3148.41
	T1	Commd3	162.992	3120.44			T1	Mief1	20.4335	283.984			T1	Nme2	79.7307	252975
	T1	Stat6	163.04	9611.6			T1	Atg7	20.0457	3624.14			T1	Abtb1	79.7268	1
	T1	Gmip	156.469	13154.9			T1	Rapgef5	20.4409	1			T1	Sp140	79.717	8345.39
	T1	Marc2	163.155	1			T1	Nup188	20.4422	4164.48			T1	Arhgef2	81.3278	18766
	T1	Ero1lb	156.198	6328.34			T1	Pik3r5	20.4423	1			T1	Raly	81.3895	258624
	T1	Tmem55b	163.476	6496.64			T1	Mrs2	20.4441	2370.98			T1	Ppp3r1	81.4274	18975.4
	T1	Klf6	156.078	1			T1	Mkrn2	20.4443	1241.94			T1	Zc3hav1	79.6186	14045.5
	T1	Sp110	155.939	68192			T1	Eef2kmt	20.4546	1			T1	Rpl30	81.5225	410470
	T1	Btk	163.824	31094			T1	Ldlrap1	20.4621	282.765			T1	Ecd	79.5237	1014.92
	T1	Taf6l	155.765	1695.76			T1	Rtf1	20.4689	19316.9			T1	Trnt1	79.5144	38768.9
	T1	Trpc4ap	155.757	1			T1	Rpap3	20.4729	7553.74			T1	Lmbr1l	79.4993	1
	T1	Rpl38	155.752	403850			T1	Metap1	20.4738	15487.4			T1	Mknk1	79.4863	2308.55
	T1	Smdt1	164.231	1			T1	Rwdd4a	20.4738	1			T1	Fzr1	79.4822	37.852
	T1	Mgrn1	164.233	1			T1	Sigmar1	20.0011	333.568			T1	Hmox2	81.568	101499
	T1	Gtf2a2	155.175	14391			T1	Nsun4	20.4832	1090.65			T1	Get4	81.5777	5013.43
	T1	Lypla2	164.505	55615.1			T1	Pdk1	20.4838	1291.74			T1	Abi3	79.4674	18836.7
	T1	Lmo2	164.673	1			T1	Nin	20.4853	40.5639			T1	Apobec1	79.4532	2854.23
	T1	Rab7	164.73	1			T1	Usp36	19.9949	100.173			T1	Atg101	81.6102	117.147
	T1	Smap2	154.919	35361.7			T1	Nudt5	19.9911	33062			T1	Unc50	79.4396	1
	T1	Uckl1	164.865	3380.89			T1	Nipsnap1	19.9903	8595.14			T1	Hist1h1c	81.6159	7598066
	T1	Clptm1l	164.971	2819.62			T1	Arl6ip6	20.495	3492.72			T1	Babam1	79.4311	8225.28
	T1	Caprin1	154.631	22114.4			T1	Rffl	20.5031	1			T1	1110008P14Rik	81.6342	1
	T1	Plekhj1	165.107	1			T1	Wapl	20.5048	1			T1	Psma2	81.6434	134640
	T1	Arap1	165.129	10285.4			T1	Phf2	20.5048	16376.2			T1	Hdac9	81.6594	438.23
	T1	Stk38	165.155	23287.4			T1	Plk4	19.9627	1			T1	Birc2	79.3832	118.577
	T1	Susd3	154.387	1			T1	9130401M01Rik	20.5242	1			T1	Srpr	79.3824	13246.5
	T1	Mat2b	154.357	1236.7			T1	Foxp4	19.95	909.036			T1	Spcs3	81.6795	42772.2
	T1	Mat2b	154.357	29769.3			T1	Cyp51	20.536	1			T1	Ssh2	79.3629	1581.29
	T1	Dynlrb1	165.427	7992.18			T1	Alg2	19.945	10676.6			T1	Timm8b	81.7012	1
	T1	Cd180	165.437	34487.5			T1	Cfap36	19.9445	805.717			T1	Trabd	81.7183	10207.3
	T1	Pabpc1	154.259	177812			T1	Zfp777	20.5433	1			T1	Ccz1	79.3251	3738.88
	T1	BC035044	154.114	1			T1	Leng1	19.9379	2767.02			T1	Arf3	81.7489	1
	T1	Ywhae	165.638	701335			T1	Bcl2l13	19.9342	16287			T1	Pdcd2l	79.2751	137.721
	T1	Nckap1l	154.078	37383			T1	Tsc1	19.933	855.015			T1	Mrps18a	79.2627	4624.3
	T1	Ociad1	153.983	33969.2			T1	Gxylt1	19.931	516.322			T1	Hspa4	81.7948	179103
	T1	Samd9l	153.837	8070.5			T1	Rassf7	20.5523	1			T1	Hdac7	79.2207	3612.33
	T1	Supt4a	165.952	1			T1	Kynu	19.9267	1538.39			T1	9530068E07Rik	81.8412	1
	T1	Naca	153.8	20775.2			T1	Tmem120a	20.5588	1531.07			T1	Chfr	79.1993	159.225
	T1	Slc3a2	166.094	11268.2			T1	Atp5s	19.9235	1033.2			T1	Zfand2b	81.8631	4790.89
	T1	Ostc	166.179	52891.7			T1	Ylpm1	19.9222	5047.38			T1	B9d2	79.1842	1
	T1	Pdhb	166.18	79834.3			T1	Dph7	19.911	1017.79			T1	Rnf10	81.8767	1
	T1	Hint1	153.523	147579			T1	Zdhhc9	19.9074	1			T1	Tpp1	81.8985	5048.24
	T1	Zfp706	153.472	1			T1	Hira	19.9056	2563.4			T1	Crbn	81.9007	1809.45
	T1	Dusp1	166.501	1			T1	Hira	19.9056	119.034			T1	Tsnax	81.9679	44535
	T1	Ndufb9	153.245	32658.8			T1	Npepps	20.5796	31040			T1	Zc3h14	81.9699	12214
	T1	Gemin7	166.774	303.272			T1	Adal	20.5823	226.307			T1	Lpcat1	81.9737	2649.69
	T1	Ndufa1	166.939	988.615			T1	Fxn	19.8983	1426.1			T1	Itpr3	81.9888	19408.2
	T1	Ddx58	152.896	37523.4			T1	Prkx	20.5882	952.239			T1	S1pr4	79.0719	1
	T1	Bax	167.08	44699.6			T1	Smim26	20.5884	1			T1	Strn4	82.0033	8754.35
	T1	Dnajb11	152.707	79998.5			T1	Ppp2r5e	20.5909	4765.61			T1	Dera	79.0537	23812.8
	T1	Gps2	167.245	2088.37			T1	D1Ertd622e	20.5923	1702.8			T1	Was	79.0108	44240.6
	T1	Mff	152.609	16925.9			T1	Gpatch3	20.6039	1			T1	Pdcd6	79.0064	22196.4
	T1	Mff	152.609	1			T1	Bod1	19.8761	168.296			T1	Tor3a	78.9843	4010.01
	T1	Bzw1	167.319	97794.6			T1	Ddx21	19.8736	137826			T1	Stt3b	82.0858	13142.5
	T1	Dynll1	167.319	23840.6			T1	Hmgxb3	19.8644	1			T1	Snrnp200	82.0909	73545.8
	T1	Polr2m	167.571	1464.94			T1	Cyb561d1	19.8641	1			T1	E2f4	82.0916	2088.81
	T1	Rabac1	152.119	849.635			T1	Ets2	20.6271	1			T1	Pank4	78.975	3056.33
	T1	Akt1	152.063	13477.3			T1	Antxr2	19.8582	693.369			T2	Rbm3	189.158	345398
	T1	Sub1	151.977	178599			T2	Rpl15	62.5486	110183			T2	Srsf10	189.117	90368.9
	T1	Srsf9	167.962	38320.6			T2	Usp15	62.5199	7471.86			T2	Becn1	189.488	8724.91
	T1	Uba52	151.863	1			T2	Yme1l1	62.5164	6943.74			T2	Parvg	189.574	22262.2
	T2	Irf1	247.494	123.335			T2	Hmgcr	62.509	1			T2	Eif3b	189.602	69843
	T2	Selenof	247.109	1			T2	Rnf14	62.5683	714.597			T2	Ndufb7	188.716	55450.7
	T2	Ebf1	246.722	12983.5			T2	Eps15l1	62.5917	18004.9			T2	Polr2e	189.756	65058.2
	T2	Actr2	246.649	248965			T2	Eps15l1	62.5917	91.4703			T2	Rpl23	188.676	359895
	T2	Cers2	246.553	11176			T2	Trim30a	62.5957	3135.96			T2	Otud5	189.791	249.966
	T2	Ndufa3	248.721	8399.09			T2	Paxbp1	62.4715	7004.98			T2	Lrp10	188.548	57.9663
	T2	Atp5j	246.475	58536.1			T2	Klhl24	62.6003	1			T2	Dnajc8	189.917	96240.3
	T2	Sec11c	248.789	24174.3			T2	Gart	62.4534	29260.4			T2	Sh2b3	189.993	77.614
	T2	Fam43a	249.116	1			T2	Stard3	62.6187	1475.36			T2	Sema4d	188.399	2190.26
	T2	Rpl38	249.163	425716			T2	Arfgef1	62.4489	4779.63			T2	Papola	190.13	20096.7
	T2	Pkm	249.571	688408			T2	Arfgap2	62.4469	17811.1			T2	Nckap1l	188.283	39315.5
	T2	Pkm	249.571	1334.26			T2	Nifk	62.6294	15299.9			T2	Irf2	188.19	14507.9
	T2	Ndufa7	245.292	58241.5			T2	Ppp1r12a	62.4217	17368.9			T2	Bzw1	188.067	78732.1
	T2	Hhex	245.14	3067.58			T2	Fmr1	62.4093	12156.9			T2	Far1	190.4	9818.26
	T2	Pik3cd	250.282	8114.59			T2	Neil1	62.3668	11005.8			T2	Cd180	188.059	63462.1
	T2	Grb2	250.309	185455			T2	Aff1	62.7169	115.617			T2	Cytip	187.921	3307.39
	T2	Arhgap17	250.368	57126.4			T2	Plekhm3	62.7198	1			T2	Skp1a	187.907	1
	T2	Arhgap17	250.368	1522.94			T2	2700060E02Rik	62.3515	1			T2	B3gnt5	190.67	1
	T2	Rbck1	250.409	4307.43			T2	Ehmt2	62.3364	2737.99			T2	Ssb	187.731	184104
	T2	Man1a	244.831	1			T2	Srebf1	62.7376	1			T2	Rpl6	190.756	391986
	T2	Ctbp1	244.667	73758.3			T2	Suds3	62.3184	10157.3			T2	Supt4a	187.697	1
	T2	Psma6	250.723	258268			T2	Plaa	62.3045	44889.8			T2	Rabep2	190.864	29652.3
	T2	Sri	244.475	143450			T2	Wrnip1	62.8107	4301.27			T2	Commd3	187.587	3946.95
	T2	Tmem131l	250.976	1			T2	Tmem165	62.8247	4361.29			T2	Sf3b3	187.586	109953
	T2	Srsf7	244.241	235457			T2	H13	62.2344	1			T2	Nt5c	187.397	73887.1
	T2	Dgkd	244.125	153.862			T2	Eif2b5	62.2021	4375.91			T2	Lamp1	187.266	9118.05
	T2	Idh3g	251.524	52372.1			T2	Drg2	62.1769	22233.7			T2	Cox5b	191.453	22009.6
	T2	Eif3g	243.745	66787.2			T2	Mpc2	62.8976	28669.2			T2	Ankrd13a	191.622	11881.7
	T2	Cd40	243.456	18529.8			T2	Tmem229b	62.8984	1			T2	A630001G21Rik	191.995	1
	T2	Atp6v1f	251.867	1291.76			T2	Gmfb	62.1452	54728.9			T2	Pold1	186.439	33296.2
	T2	Ctsa	243.354	15396.5			T2	Ugp2	62.9437	28149.1			T2	Gmip	186.376	18928
	T2	Add3	252.058	46.6448			T2	March5	62.129	1			T2	Arf5	192.14	35122.9
	T2	Add3	252.058	63837.7			T2	Rpa2	62.1199	56252.5			T2	Irf3	186.341	12055.9
	T2	Grcc10	252.073	1			T2	Rnf122	62.9643	1			T2	Tmbim6	192.22	3669.17
	T2	Tax1bp1	243.236	3528.09			T2	Cnot7	62.9743	7054.5			T2	Lpcat1	186.246	10791.6
	T2	Psmb9	242.854	59600.6			T2	Sumo2	62.9902	1			T2	Arap1	186.173	17831.1
	T2	Anapc5	242.695	5484.25			T2	Baz2a	62.0839	666.24			T2	Dgka	192.428	2408.93
	T2	Rpl41	252.681	1			T2	Psmg2	62.0762	5596.36			T2	Dock10	185.938	10455.5
	T2	Rps26	242.582	478121			T2	Ufc1	63.0149	27483.3			T2	Hnrnpf	192.77	586302
	T2	Rab4b	252.785	80960			T2	Phf3	63.0222	3163.52			T2	Rpl36al	185.644	1
	T2	Psma3	242.515	182816			T2	Emc2	62.0409	15725.4			T2	Vim	185.641	839580
	T2	Uqcrh	242.329	164318			T2	Hat1	62.0241	11144.4			T2	Gtf2a2	185.511	16810
	T2	Pabpn1	253.029	128614			T2	Ilf3	63.0577	76214.1			T2	Arhgap15	193.026	16564.7
	T2	Arhgap25	253.2	97168.2			T2	Ftsj3	62.017	5578.94			T2	Srsf1	193.072	627256
	T2	Arhgap25	253.2	1			T2	Med28	62.0156	351.747			T2	Brf1	185.414	787.649
	T2	Ndfip1	253.204	1			T2	Tars	62.0092	33485			T2	Trim26	185.334	1077.33
	T2	Cxcr5	241.441	2263.43			T2	Tmed4	61.9792	2446.69			T2	Zfp36l1	185.191	1378.36
	T2	Birc3	254.391	1			T2	Wdr6	63.1159	2855.57			T2	Mif	193.713	71736.6
	T2	Ciita	254.72	1			T2	Thap3	63.1175	48.528			T2	Gemin7	184.784	595.37
	T2	Hnrnpd	254.808	1097866			T2	Vdac3	63.1187	128351			T2	AI467606	184.766	1
	T2	Spcs2	254.967	131172			T2	Ezh1	61.9457	2520.22			T2	Sub1	193.919	267681
	T2	Myl12a	255.014	40834.1			T2	Kcnab2	61.9422	28512.8			T2	Psmd4	184.54	5313.71
	T2	Eif3k	239.834	40735.1			T2	Pstpip1	61.9343	6339.62			T2	Psmd4	184.54	44191.5
	T2	Srsf3	255.684	361977			T2	Cstf3	61.934	18097.3			T2	Hnrnpm	184.424	664455
	T2	Herpud1	239.71	1609.13			T2	Myg1	61.9157	40550.8			T2	Rpl39	184.398	9853.77
	T2	Cmtm6	239.617	6338.27			T2	Arhgap1	61.9118	45331.8			T2	Phc2	184.282	7921.18
	T2	Cox5a	256.138	51568			T2	Chmp6	61.9103	6231.6			T2	Ndufb8	194.512	3308.49
	T2	Il4ra	239.159	1			T2	Irf4	61.905	9668.42			T2	Mgrn1	184.029	1
	T2	Atp5h	239.106	499714			T2	Ctr9	63.1833	8758.07			T2	Snn	194.807	4261.06
	T2	Sat1	256.841	1			T2	Egr1	63.1907	1			T2	Tspan13	194.991	4751.32
	T2	Lgals9	238.567	64377.4			T2	Edem2	63.208	67.2913			T2	Plekhj1	183.618	1
	T2	Nfkbid	238.562	2687.01			T2	Atp5g2	63.2089	1			T2	Akap13	195.125	6776.08
	T2	Rpl37	238.479	5138.43			T2	Ddx46	61.8539	43584.7			T2	Chchd10	183.507	5480.67
	T2	Pecam1	257.279	5719.31			T2	Cdt1	63.2364	4532.27			T2	Rubcn	195.35	1
	T2	Akna	238.28	5658.17			T2	Msl2	61.8363	1653.54			T2	Elob	183.059	1
	T2	Ppp6r1	238.275	24172			T2	Ube2k	61.7962	73122.4			T2	Hip1r	183.033	48213
	T2	Sdcbp	238.261	2624.44			T2	Rbl2	63.2882	1038.02			T2	Cct7	182.943	119274
	T2	Ubl3	237.984	2336.61			T2	Srcap	61.7829	1733.68			T2	Hnrnpdl	182.918	115353
	T2	Eno1	237.955	606272			T2	Tmem9b	61.7789	7334.54			T2	Kmo	195.874	18316.5
	T2	Taz	237.425	564.503			T2	Ndufa5	63.3067	81817.3			T2	Ube2b	195.88	2328.86
	T2	Pdia3	237.241	417402			T2	Fam53a	61.7666	1			T2	Cybb	182.76	17547.8
	T2	Btf3	258.855	22448.7			T2	St8sia4	61.7582	139.167			T2	Sec61a1	182.72	58041.1
	T2	Ppdpf	259.014	1			T2	Nptn	63.3301	1957.51			T2	Ccdc12	182.637	44397.4
	T2	Prkd2	236.661	29412.4			T2	Acsl5	61.7486	12634			T2	S100a11	196.086	37543
	T2	Cyth1	259.145	16135.3			T2	Plrg1	63.3359	56457.8			T2	Atp5f1	182.528	226760
	T2	Myh9	236.598	469068			T2	Rbfa	63.347	68.7265			T2	Dynlrb1	182.485	10893.9
	T2	Banf1	260.091	180956			T2	Trip12	61.7206	14330			T2	Prpf38b	196.229	20999.7
	T2	Ssrp1	260.165	74766.7			T2	C87436	61.6967	1			T2	Ndufa1	182.352	7835.97
	T2	Hnrnph1	235.402	126844			T2	Cdc37	61.69	67545.9			T2	Csnk1a1	182.305	22486.8
	T2	Cdc42se1	260.689	863.568			T2	Lamtor4	63.4087	6813.61			T2	Csnk1a1	182.305	206.553
	T2	Ikzf3	235.055	158741			T2	Rlf	61.6712	55.1279			T2	Ociad1	182.289	37651.9
	T2	Plgrkt	234.723	61990.3			T2	U2af1l4	63.4133	1604.22			T2	Ctso	182.263	265.16
	T2	Capza2	261.308	206866			T2	Ddit3	63.4141	1			T2	Canx	196.508	254180
	T2	Tcp11l2	234.526	900.291			T2	Yif1b	63.4168	4227.62			T2	Limd1	181.805	13426.6
	T2	Arhgap30	261.627	22666			T2	E4f1	61.6544	229.435			T2	Caprin1	181.683	20169.2
	T2	Ube2d3	261.729	100242			T2	Kpna1	63.4293	13588.3			T2	Ddx41	181.375	13266.6
	T2	Haao	233.944	20536.7			T2	Slc16a6	63.4462	1			T2	Tmem59	197.569	1
	T2	Rps4x	233.942	665406			T2	Pirb	63.4472	1			T2	Polr2m	181.178	1726.42
	T2	Trp53i11	262.249	94595.7			T2	Mcmbp	61.621	8979.89			T2	Gps2	197.688	1732.95
	T2	Cib1	233.772	2512.79			T2	4932438A13Rik	63.4664	1			T2	Slc12a6	181.123	4057.37
	T2	Cdc42se2	262.339	8685.43			T2	Glg1	63.4693	26260.9			T2	Rnf114	197.703	29602
	T2	Vav1	262.479	56248.2			T2	Mfsd1	63.488	377.207			T2	Ldb1	180.536	185.392
	T2	Sdha	262.728	100376			T2	Slc4a7	61.5963	226.075			T2	Mob3a	198.423	15663.9
	T2	Ndufs7	262.782	26195.4			T2	Elp5	63.5181	1726.04			T2	Stx5a	198.454	1
	T2	Jtb	233.246	4843.58			T2	Dnaja3	61.5463	11154.2			T2	Tmem234	198.678	1
	T2	Mdh2	262.894	1.0029e+06			T2	Dnaja3	61.5463	1			T2	Cnr2	180.226	388.629
	T2	Map2k1	233.136	50590.9			T2	Map1s	61.5309	9954.98			T2	Cerk	198.974	523.997
	T2	Id3	233.015	1			T2	Card19	61.5287	1			T2	Emg1	199.203	52787.8
	T2	Nrbp1	232.961	17198.7			T2	Map3k8	61.5048	196.96			MZ	Rps28	601.337	883053
	T2	Pdia6	263.269	94829.3			MZ	Dennd4b	110.626	17729.8			MZ	H2-Oa	600.505	1
	T2	Psmb10	232.601	208179			MZ	Mau2	110.643	7387.02			MZ	Gnai2	610.322	404701
	T2	Tgfb1	232.495	1994.43			MZ	1110008F13Rik	110.651	1			MZ	Fos	596.094	1
	T2	Fam107b	264.15	219605			MZ	R3hdm4	110.658	747.611			MZ	Ppp1r15a	594.158	1
	T2	Tprgl	264.319	1			MZ	Adh5	110.51	385815			MZ	H2-Ob	617.238	1
	MZ	Srsf7	231.455	384502			MZ	Bloc1s1	110.772	25602.6			MZ	Eif1	617.545	233730
	MZ	Cirbp	232.273	60091.5			MZ	Emid1	110.795	1			MZ	Actr3	618.43	1.39338e+06
	MZ	Pxk	230.98	23030			MZ	Mrpl42	110.429	229.783			MZ	Cox4i1	590.665	590584
	MZ	Grcc10	232.672	1			MZ	Cstb	110.414	252910			MZ	Slc44a2	589.515	14144
	MZ	Rpl22l1	230.352	43554.4			MZ	Plekha2	110.384	15663.5			MZ	S1pr1	626.511	1083.31
	MZ	Rnf145	233.251	1			MZ	2410015M20Rik	110.881	1			MZ	Capg	632.01	617381
	MZ	Anapc5	229.976	12443.7			MZ	Stub1	110.356	4702.93			MZ	Ppp1ca	579.228	471228
	MZ	Ywhaz	229.569	1.50178e+06			MZ	G3bp1	110.353	61524.3			MZ	Siglecg	635.223	12070.2
	MZ	Lgmn	229.326	2768.11			MZ	Ppp4r3b	110.344	1			MZ	Capzb	574.877	930118
	MZ	Rpsa	234.475	848516			MZ	Pcna	110.928	148855			MZ	Dtx1	638.963	1788.41
	MZ	Arhgap17	234.476	78580.1			MZ	Zbtb7a	110.998	9221.03			MZ	H2-DMa	571.754	81897.4
	MZ	Arhgap17	234.476	1716.14			MZ	Pttg1	110.245	1			MZ	Sipa1	571.282	70034.8
	MZ	Cst3	234.819	6997.54			MZ	Rer1	110.158	46053.8			MZ	Cd1d1	568.196	36530.4
	MZ	Txn2	228.409	29678			MZ	Ttc7	110.137	1			MZ	Foxp1	644.87	19506.8
	MZ	Rnf130	235.364	137.815			MZ	Hes6	111.13	1			MZ	Dusp2	566.993	1
	MZ	Malt1	228.058	33135.8			MZ	Ndufb2	111.137	1			MZ	Atp2a3	650.996	161953
	MZ	Il9r	228.008	1			MZ	Txn1	111.153	1			MZ	Fau	651.546	1
	MZ	Sirt7	235.518	22670			MZ	Aco2	111.204	412296			MZ	Fau	651.546	738317
	MZ	Ppp4c	235.674	46476.1			MZ	Bud31	111.212	130020			MZ	Rpl36	561.908	377555
	MZ	Cd9	227.666	5512.97			MZ	Rnaset2b	110.006	2760.93			MZ	Rpl9	559.258	541826
	MZ	Nfkbia	227.611	821.683			MZ	Tmed10	110.002	201452			MZ	Swap70	559.19	304556
	MZ	Capza2	227.552	403238			MZ	Ankrd44	110.001	54629.4			MZ	Napsa	655.406	14261.6
	MZ	Arhgap4	227.488	47186.7			MZ	Ap1g2	109.978	18018.9			MZ	Myl12b	557.502	580582
	MZ	Arpc4	236.06	1.38709e+06			MZ	Zdhhc18	111.299	1			MZ	Msn	657.8	1.4352e+06
	MZ	Atp5h	236.181	1.12371e+06			MZ	Add1	109.849	27954.9			MZ	Jun	658.963	1
	MZ	Cyth1	236.369	34528.7			MZ	Add1	109.849	1			MZ	Vars	554.183	320984
	MZ	Cd164	226.941	1			MZ	Fbxw2	111.441	1			MZ	Arpc2	662.594	858262
	MZ	Ndufs7	226.906	67896.6			MZ	Hspa4	109.678	345532			MZ	Adgre5	549.827	1
	MZ	Ptp4a2	236.77	49226.2			MZ	Il17ra	111.638	1			MZ	Mbnl1	546.098	115884
	MZ	Ikbkb	226.759	31317.3			MZ	Sept7	109.609	1			MZ	Cd72	670.983	12587.7
	MZ	Srp14	226.747	100233			MZ	Capns1	111.769	107010			MZ	Cyb561a3	544.869	24721.3
	MZ	Ppia	236.92	5173511			MZ	Sem1	111.776	1			MZ	Cyb561a3	544.869	314.5
	MZ	Il16	226.61	264514			MZ	Vti1b	111.786	29922.8			MZ	Rpl34	542.788	905531
	MZ	Prdx1	237.043	2.76533e+06			MZ	Arhgef6	109.467	54847.3			MZ	Eif5a	674.766	1.73628e+06
	MZ	Pold4	237.292	26483.6			MZ	Zc3h11a	109.44	29256.7			MZ	Rac2	676.349	1.55095e+06
	MZ	Rpl22	237.375	740900			MZ	Hp1bp3	111.842	501066			MZ	Laptm5	541.422	1
	MZ	Foxn3	226.081	1655.47			MZ	Hp1bp3	111.842	2442.85			MZ	Rps3a1	676.686	1
	MZ	Arrdc1	226.08	1263.16			MZ	Irf9	111.844	9789.06			MZ	Rsrp1	677.928	1
	MZ	Ypel3	237.722	1			MZ	Ddx47	111.859	76722.2			MZ	Rps21	539.476	684668
	MZ	Rps23	225.653	812449			MZ	Xab2	109.389	25933.7			MZ	Blnk	684.917	65705.3
	MZ	Ctso	225.502	1253.04			MZ	Gpbp1	111.902	413.556			MZ	Eif5	685.397	115870
	MZ	Anxa6	225.321	900398			MZ	Tmpo	111.909	325588			MZ	Arpc5	533.176	482420
	MZ	Naca	238.426	49902.6			MZ	Tmpo	111.909	6327.48			MZ	Tbc1d10c	533.137	36315.8
	MZ	Csk	238.538	320443			MZ	Tmpo	111.909	147646			MZ	Hspa1b	687.175	4668.46
	MZ	Rnf187	224.99	1			MZ	Atp6v1h	111.921	22785.5			MZ	Blk	692.688	53374.1
	MZ	2010107E04Rik	224.702	1			MZ	Ech1	111.926	20363.5			MZ	Gimap6	693.114	1644.78
	MZ	Hsp90aa1	238.952	368108			MZ	Ppp1r18	111.94	37348.2			MZ	Rps15	526.71	225801
	MZ	Crlf3	224.263	58382.8			MZ	Ahcyl2	109.245	50906.7			MZ	Gpx1	696.534	552200
	MZ	Atp6v1f	239.816	6783.5			MZ	Erp44	109.217	132713			MZ	Cdc42	522.08	740278
	MZ	Rpl30	239.926	977036			MZ	Zufsp	109.206	1			MZ	Cdc42	522.08	1303.72
	MZ	Ubap2l	223.474	455.087			MZ	Srebf2	109.19	1			MZ	Hnrnpk	518.395	1.39785e+06
	MZ	Ubap2l	223.474	22622.2			MZ	Mien1	109.153	6527.91			MZ	Hnrnpk	518.395	15031.5
	MZ	Safb2	223.315	57413.9			MZ	Dcaf11	112.117	7833.45			MZ	Clk1	517.583	949.902
	MZ	Serpinb1a	240.665	970609			MZ	Gmppa	109.12	38368			MZ	Eef2	708.481	871195
	MZ	Vav1	223.067	89765			MZ	Orc3	109.112	3417.62			MZ	Cybb	516.53	118730
	MZ	Klhl6	222.946	2326.52			MZ	Nemf	109.101	8602.31			MZ	Sf3b1	515.426	159553
	MZ	Arf1	222.925	687410			MZ	Snx17	112.19	10952.8			MZ	Hspa8	511.89	1607841
	MZ	Hvcn1	222.796	6098.23			MZ	Trir	112.283	1			MZ	Arhgdia	510.436	1.79455e+06
	MZ	Ikzf3	222.693	167879			MZ	Fcer2a	108.961	1			MZ	Rpl3	507.527	494594
	MZ	Park7	222.535	1.39777e+06			MZ	Cul1	112.391	21325.5			MZ	Rplp2	504.968	1.79021e+06
	MZ	Mdh1	222.503	1.84964e+06			MZ	Fam96a	112.425	4524.22			MZ	Tm6sf1	501.745	21983.7
	MZ	Nxf1	222.166	48915.4			MZ	Csnk1d	112.428	8932.41			MZ	Ctsz	730.364	114584
	MZ	Ctbp1	222.074	135740			MZ	Sumo3	108.819	1			MZ	Nedd9	497.916	18936.5
	MZ	Ifi27	241.909	1			MZ	Sumo3	108.819	732.085			MZ	Rps7	496.673	1206676
	MZ	Ikzf1	242.043	83041.9			MZ	Psmd3	108.806	180072			MZ	Dok3	494.162	41810.2
	MZ	Rpl27a	221.711	626010			MZ	Mrps21	112.495	12800.1			MZ	H2-T23	493.733	1948.34
	MZ	Ogt	242.344	22568.1			MZ	Nktr	108.769	2568.12			MZ	Cd81	741.931	3882.67
	MZ	Ogt	242.344	903.787			MZ	Fkbp1a	108.727	251477			MZ	Ctsh	492.079	53127.7
	MZ	Pcbp1	242.674	345518			MZ	Icam1	112.56	4767.9			MZ	Mef2c	491.399	7530.45
	MZ	Ptk2b	221.231	95515.2			MZ	Mark2	108.692	13520.5			MZ	Mef2c	491.399	299.261
	MZ	Cd36	242.797	37454.7			MZ	Mark2	108.692	1			MZ	Tmem123	748.79	32502
	MZ	Sri	243.205	500248			MZ	Psmd6	108.672	166572			MZ	Acap1	750.773	95542.6
	MZ	Eif4a1	220.656	699888			MZ	Atox1	108.619	173927			MZ	Srgn	752.607	1
	MZ	Cdc42se2	243.329	15785.6			MZ	Cnppd1	108.592	1			MZ	Dazap2	485.569	1
	MZ	Rgs19	220.525	19899.8			MZ	Snrnp200	108.588	154259			MZ	Oaz1	484.809	1
	MZ	Tcf4	243.597	785.26			MZ	Eif3f	112.727	117429			MZ	Uba52	481.929	1
	MZ	Cd2	220.252	2699.7			MZ	Clk2	112.787	254.005			MZ	Serp1	481.689	1
	MZ	Psma1	243.821	536872			MZ	Dgka	108.428	2022.34			MZ	Rpl13a	764.435	580956
	MZ	Fnbp4	220.126	5399.08			MZ	Pigs	112.887	23840.8			MZ	Il2rg	769.721	1496.13
	MZ	Ctsa	219.889	18371.5			MZ	Lgals8	112.937	4662.12			MZ	Srsf5	770.493	155910
	MZ	Cox5a	244.271	145824			MZ	Dapp1	108.331	6810.32			MZ	Rpl18	475.032	407287
	MZ	Rnase6	244.519	1454.22			MZ	Prmt1	112.982	318875			MZ	Atp5b	771.014	2.34416e+06
	MZ	Rab4b	219.518	135108			MZ	Prmt1	112.982	929.285			MZ	Cd38	474.744	182588
	MZ	Rps2	244.609	874021			MZ	Stk4	108.301	145420			MZ	Fgd2	473.497	71422.2
	MZ	Lpcat1	244.813	25952.8			MZ	Exosc3	108.255	104497			MZ	Txnip	473.472	740.573
	MZ	Actr2	244.968	622190			MZ	Ndufv1	113.054	124710			MZ	Ets1	473.317	15942.3
	MZ	Irf1	218.504	439.29			MZ	Strn4	113.055	11773.9			MZ	Gnas	778.922	23629.7
	MZ	Sat1	245.727	1			MZ	Cdkn2aipnl	113.204	1			MZ	Gnas	778.922	1
	MZ	Idh3g	218.478	104111			MZ	Snrpg	113.228	463701			MZ	Sp100	469.566	126719
	MZ	Tmbim6	218.297	17577.7			MZ	Tmem256	108.048	23614.4			MZ	Ralgps2	469.317	20340.6
	MZ	Ncf1	218.165	139168			MZ	Poldip3	113.276	105491			MZ	Rack1	468.85	1
	MZ	Icosl	217.98	1			MZ	Sra1	113.278	19486.3			MZ	Ucp2	468.162	46.7225
	MZ	Commd4	246.613	15390.2			MZ	Evi2a	113.373	1055.51			MZ	Hsp90b1	468.077	476141
	MZ	Uqcr10	247.311	161223			MZ	2810403A07Rik	113.405	1			MZ	Hspa1a	467.988	1
	MZ	Nfatc1	247.919	30836.7			MZ	Ssr2	113.408	1			MZ	Rpl14	465.875	621576
	MZ	Eif3k	247.925	85173.9			MZ	Flii	113.41	21772.2			MZ	Calr	461.545	929546
	MZ	Ubl3	248.025	5427.86			MZ	Snrnp40	107.753	141163			MZ	Cd24a	456.83	1
	MZ	Rap1b	216.353	371625			MZ	Dock8	113.594	58333			MZ	Hspa5	802.067	862465
	MZ	1110059E24Rik	216.125	1			MZ	Prelid1	113.604	1			MZ	Ctsc	455.47	47950.8
	MZ	Rps8	216.082	239113			MZ	Mdm4	107.652	1			MZ	Itm2b	808.259	1256.25
	MZ	Myl12a	215.834	42831.6			MZ	Cab39	113.686	68504.4			FoB	Rpl22	185.922	354338
	MZ	Ddx39b	248.799	920270			MZ	Ptbp3	113.734	117074			FoB	Srsf10	186.136	98774.9
	MZ	Srpk3	248.851	2819.13			MZ	Ptbp3	113.734	1			FoB	Prpf38b	186.137	20832.2
	FoB	Atp5e	318.537	126756			FoB	Mrpl23	79.719	10251.5			FoB	Akap8	185.219	30039.3
	FoB	H2afy	317.89	40560.1			FoB	Wasf2	79.7401	23697.1			FoB	Gsn	186.384	232637
	FoB	H2afy	317.89	1.33427e+06			FoB	Rassf3	79.7473	546.64			FoB	Clec2i	184.774	1
	FoB	Cirbp	317.712	58331.7			FoB	Hnrnph3	79.777	24577.2			FoB	Ndufs8	184.662	45079.5
	FoB	Hnrnpl	317.689	402384			FoB	Commd8	79.6232	10299			FoB	Mdh1	184.659	1067498
	FoB	Uqcrc1	317.368	132655			FoB	Imp4	79.607	10814.6			FoB	Phb2	186.865	289798
	FoB	Parp1	316.916	485025			FoB	Chd2	79.6034	232592			FoB	Stat3	187.033	42670.5
	FoB	Eif4g2	316.654	19062.3			FoB	Tspyl1	79.8491	293.438			FoB	Stat3	187.033	220.099
	FoB	Srsf11	320.078	30711.7			FoB	Dnajc14	79.8526	251.425			FoB	Leng8	187.174	4343.79
	FoB	Bin1	320.393	120524			FoB	Rexo2	79.8686	14849.4			FoB	Adrb2	187.286	167.01
	FoB	Btla	316.041	18818			FoB	Pcmt1	79.5471	76707			FoB	Gimap7	187.336	191353
	FoB	Cd47	315.95	11289.3			FoB	Lsm8	79.9103	90509.6			FoB	Jtb	187.357	3573.74
	FoB	Cd47	315.95	121.376			FoB	Hspd1	79.5142	460727			FoB	Cnr2	187.366	326.697
	FoB	Evl	320.843	95491.4			FoB	Wdr43	79.9248	18037.2			FoB	Gdi2	187.574	443591
	FoB	Psma7	315.388	318764			FoB	Psmb7	79.4448	43979.4			FoB	Sharpin	187.664	852.817
	FoB	H2-Q7	315.29	27366.2			FoB	Washc2	79.9925	1			FoB	Sh2b3	187.718	148.919
	FoB	Jpt1	321.486	1			FoB	Pmf1	79.4356	1			FoB	Dnajc8	187.739	111632
	FoB	Pcbp1	321.992	242072			FoB	Gars	80.0043	33533.1			FoB	Rps2	187.85	394772
	FoB	Ikbkb	314.3	26949			FoB	Bop1	79.429	12900.6			FoB	Becn1	187.963	10115.2
	FoB	Atp6v0e	323.202	1			FoB	AI413582	80.0135	1			FoB	Klhl6	187.995	1185.72
	FoB	Add1	313.319	71790.2			FoB	Jmjd6	80.0138	1487.05			FoB	Myo1e	188.165	26202.2
	FoB	Add1	313.319	1			FoB	Ndufs4	80.0252	69429.9			FoB	Supt20	188.197	1
	FoB	Bcap31	312.985	252759			FoB	Aim2	79.3818	9836.44			FoB	Canx	188.307	254621
	FoB	Add3	312.456	2285.06			FoB	U2af2	79.33	118576			FoB	Ctso	183.096	1105.59
	FoB	Add3	312.456	82736.3			FoB	Nrf1	80.1152	13134.1			FoB	Tuba4a	183.024	87989.9
	FoB	Selenow	324.723	1			FoB	Tpr	80.1195	27662.2			FoB	Hnrnpm	182.918	663586
	FoB	Slc25a5	324.777	1.24688e+06			FoB	Srp9	79.2986	56479.3			FoB	Hexb	182.897	36707.5
	FoB	Ppp4c	311.969	24258.3			FoB	Prrc2c	79.293	6357.23			FoB	Hnrnpdl	182.808	105983
	FoB	Mzb1	324.882	58020.2			FoB	Rnf40	79.2761	6616.41			FoB	Lpxn	182.76	80759.6
	FoB	Map4k1	325.376	29860.6			FoB	Rap1a	79.2683	29173.5			FoB	Lgals9	188.732	23715.8
	FoB	Cst3	325.549	4125.39			FoB	Glud1	80.1695	213599			FoB	Cct7	188.735	120594
	FoB	Mknk2	311.248	1			FoB	Herpud2	79.2654	148.555			FoB	Ssr4	182.565	76302.6
	FoB	Rps7	310.877	352218			FoB	Lrrc45	79.2502	203.152			FoB	Clta	188.895	172036
	FoB	Fgd2	326.612	15905			FoB	Tmc8	80.2041	328.813			FoB	Fuca1	188.951	1168.44
	FoB	Rcsd1	326.698	62349.2			FoB	Trpv2	79.2129	5746.91			FoB	Sdhb	189.01	58807.2
	FoB	Flna	309.628	246968			FoB	Prkab1	79.1949	12747.5			FoB	Ndufb7	182.422	37874.2
	FoB	Gpr18	327.621	1			FoB	Las1l	79.1927	6310.97			FoB	Arhgap15	189.14	18247.2
	FoB	Btg2	328.022	1			FoB	Tbrg1	79.1917	1063.23			FoB	Slc25a11	182.296	227306
	FoB	Arl6ip1	328.696	10565.5			FoB	Fnta	80.2609	2978.4			FoB	Skp1a	189.274	1
	FoB	Rasa3	307.713	34865.7			FoB	Zfand2b	80.2778	3468.91			FoB	Hspe1	189.296	1.37869e+06
	FoB	Uba52	307.486	1			FoB	Samsn1	79.1538	2683.37			FoB	Wbp2	182.099	13890.8
	FoB	Snrpb	329.837	403514			FoB	Avl9	80.3005	3134.72			FoB	Ndufb8	189.387	3218.67
	FoB	Cxcr5	307.137	1603.25			FoB	Bin3	80.3098	491.422			FoB	Rpl12	189.425	236234
	FoB	S1pr1	306.998	1			FoB	Fnbp1	79.1234	41412.3			FoB	Gm2a	189.908	36390.3
	FoB	Tonsl	330.156	1			FoB	Creb3	80.3171	1			FoB	Pabpc1	189.976	178990
	FoB	Rpl14	330.176	302488			FoB	Smg5	79.1111	772.048			FoB	Rbm25	190.268	45388.9
	FoB	Tpm4	330.404	325597			FoB	Ppox	79.1099	10715.8			FoB	Ssb	190.335	229689
	FoB	Rpl19	330.643	140703			FoB	Spg21	79.1026	12066.2			FoB	Trpc4ap	181.087	1
	FoB	Slfn2	330.815	1			FoB	Sdf2	79.0658	11835.5			FoB	Psmd4	190.431	4486.26
	FoB	Ptp4a3	330.994	4953.72			FoB	Ppp2ca	79.0038	1			FoB	Psmd4	190.431	38183.7
	FoB	Itgb7	331.733	9353.65			FoB	2510002D24Rik	78.9918	1			FoB	Pik3ap1	180.998	41740.5
	FoB	Pxdc1	331.742	1140.83			FoB	Pacs1	78.9838	15410			FoB	Ociad1	180.899	36423.2
	FoB	Cnn3	305.206	171218			FoB	Icam1	78.9832	1789.72			FoB	Rpl24	190.878	226012
	FoB	Gdi1	332.305	43574.2			FoB	Nfkb1	80.4568	34060			FoB	Fcgr2b	180.441	16958
	FoB	Rpl3	332.924	289813			FoB	Slc4a1ap	80.4612	16069.4			FoB	Sec61a1	180.373	51922.9
	FoB	Plac8	333.176	109629			FoB	Parg	80.4756	3718.68			FoB	Rpl6	191.184	441768
	FoB	Csde1	333.229	12149.8			FoB	Mrpl43	80.4941	10843.9			FoB	Nckap1l	180.347	43964.1
	FoB	Hnrnpu	333.533	569338			FoB	Micu2	80.5354	1491.01			FoB	Tmem59	191.207	1
	FoB	Mat2a	333.737	82473.8			FoB	Ptpra	80.5616	888.774			FoB	Ankrd13a	191.282	14687.4
	FoB	Rps10	303.25	402676			FoB	Fkbp2	78.8722	57494.4			FoB	Supt5	180.244	1
	FoB	Coro1b	302.501	166940			FoB	Ifi214	80.5726	1			FoB	Csnk1g2	191.47	359.656
	FoB	Rps27rt	335.253	1			FoB	Prkag1	80.5826	22351.9			FoB	Fus	191.51	126038
	FoB	Fkbp8	302.168	8352.39			FoB	Axin1	80.5989	1			FoB	Rassf5	191.523	11444.1
	FoB	Rpl10	335.381	284020			FoB	Kctd20	78.8289	1			FoB	Sf3b3	180.015	106834
	FoB	Ccnl2	302.13	2963.86			FoB	Rnf216	78.8181	299.039			FoB	Elob	179.996	1
	FoB	Eif4a2	335.969	91206.2			FoB	Emc6	78.7665	3256.42			FoB	Syvn1	191.664	4100.89
	FoB	Eif4a2	335.969	175.334			FoB	Dld	80.6811	139374			FoB	Itsn2	191.792	10704.5
	FoB	Ldha	301.523	541874			FoB	Gpx4	78.7605	84936.2			FoB	Limd1	179.679	14981.4
	FoB	Atp5d	300.74	20345.5			FoB	Eif3a	78.7574	51049.6			FoB	Ndufa6	179.443	62414
	FoB	Rpl35	300.564	108507			FoB	Atg3	78.7574	24218.9			FoB	Nisch	179.295	4701.05
	FoB	Ywhaz	337.536	1.22799e+06			FoB	Tsc22d2	78.7391	488.762			FoB	Plekhj1	192.334	1
	FoB	Arhgap4	300.155	52082.2			FoB	Pafah1b3	80.7104	62113.1			FoB	Il10ra	192.357	1
	FoB	Dusp1	337.687	1			FoB	Kmt5b	78.7267	1			FoB	Plekha2	192.416	26920
	FoB	Ap1m1	298.664	97591.7			FoB	Xrcc1	78.7182	7147.02			FoB	Far1	192.438	6085.01
	FoB	Paip2	298.513	1			FoB	Gsk3a	78.7111	9444.2			FoB	Vim	192.45	1.03659e+06
	FoB	Pkig	339.483	1			FoB	Rnf44	80.7501	1			FoB	Pold4	179.158	23805.8
	FoB	Prkcd	298.092	33382.9			FoB	Ccdc107	78.686	1			FoB	Snx8	178.9	5025.32
	FoB	Sat1	297.31	1			FoB	Sept6	78.6819	69892.5			FoB	Ghitm	178.436	5610.21
	FoB	Ccnl1	296.688	1306.2			FoB	Spty2d1	78.6733	724.058			FoB	Hint1	178.398	182522
	FoB	Scd1	342.033	7142.81			FoB	Ergic2	78.6667	3074.79			FoB	Papola	193.3	17107.8
	FoB	Eno1	296.064	978583			FoB	Rpl7l1	80.7941	43496.8			FoB	Eif3i	178.354	67453.3
	FoB	Hsp90aa1	295.848	200679			FoB	Chchd7	78.6356	646.73			FoB	Polr2m	193.357	2043.24
	FoB	Dad1	342.725	22602.9			FoB	March2	78.6335	1			FoB	Eif4h	193.447	56690.8
	FoB	Fermt3	295.619	167124			FoB	Eml3	78.6262	12812.5			FoB	Filip1l	178.14	6204.23
	FoB	Rpl26	295.388	357394			FoB	Cops3	80.8233	23009.3			FoB	Srebf2	193.585	1
	FoB	Ube2d3	295.115	97280.3			FoB	Mrpl37	78.6068	10483.7			FoB	Akap8l	193.681	9161.66
	FoB	Ctsc	294.927	22646.5			FoB	Hmox2	80.8474	77655.4			FoB	Cox5b	178.009	27420.9
	FoB	Ucp2	344.031	153.644			FoB	Txn1	78.5876	1			FoB	Abhd17b	177.882	19148.1
	FoB	Tnfrsf13b	344.676	1191.08			FoB	Gtpbp6	80.883	82.6803			FoB	Chmp2a	194.086	19555.4
	FoB	Grcc10	293.836	1			FoB	Timm50	78.5613	29262.3			FoB	Tmbim6	194.149	5827.03
	FoB	Il4ra	292.742	1			FoB	Cbfb	78.5338	78811.2			FoB	A630001G21Rik	177.495	1
	FoB	Ppia	292.475	3.49554e+06			FoB	Cbfb	78.5338	9069.65			FoB	Srsf1	177.452	688202
	FoB	Psmb6	292.437	59577.4			FoB	Stip1	80.9253	220802			FoB	Irak1	177.445	774.663
	FoB	Rps21	346.784	376022			FoB	Cops7a	78.4925	7057.92			FoB	Stt3b	194.397	17419
	FoB	Tnfaip8	291.486	20338.9			FoB	Rhob	78.4838	1			FoB	Ost4	194.519	1
	FoB	Tnfaip8	291.486	1			FoB	Cux1	78.423	1062.81			FoB	Nrm	177.213	17166.3
	FoB	Anxa6	291.432	537796			FoB	Cux1	78.423	29.8895			FoB	Prr14	177.149	11546.9
	FoB	Myo1c	291.322	590.72			FoB	Cux1	78.423	281.789			FoB	Hnrnpf	194.665	634886
	FoB	Myo1c	291.322	52876.3			FoB	Vps72	81.0773	9274.13			FoB	Il10rb	194.669	176.542
	FoB	Ndufa4	291.315	473602			FoB	Paics	78.3772	56652.1
	FoB	Inpp5d	291.107	103457			FoB	Cox20	81.0807	12167.8
	FoB	Inpp5d	291.107	309.183			FoB	Rnps1	78.3575	45893.8
	FoB	Lat2	348.74	804.2			FoB	Elk4	81.1412	1220.88
	FoB	Slc50a1	349.723	1
	FoB	Serbp1	289.567	226044
	FoB	Serbp1	289.567	9125.29
	FoB	Apoe	289.217	539.87
	FoB	Klf6	350.39	1
	FoB	Gmfg	350.531	217264
Figure 5d						Figure 5e						Figure 5f
Gene names	TPM.T1	TPM.T2	TPM.MZ	TPM.FoB		Gene names	TPM.T1	TPM.T2	TPM.MZ	TPM.FoB		Gene names	TPM.T1	TPM.T2	TPM.MZ	TPM.FoB
Xbp1	278.228	143.42	179.175	163.753		Atf6	32.8108	31.4693	45.3526	31.389		Atf4	173.207	220.935	158.227	213.506
	198.246	151.524	197.645	185.331			34.8141	29.889	47.2875	27.8461			180.397	210.356	153.255	232.921
	269.139	137.903	182.014	185.482			38.0324	36.1106	49.8659	32.4832			303.938	376.376	346.135	380.631
	241.352	144.069	158.856	150.513			34.972	33.5322	43.9563	26.8531			220.001	271.852	182.797	263.821
Gene names	Copy.number.T1	Copy.number.T2	Copy.number.MZ	Copy.number.MZ		Gene names	Copy.number.T1	Copy.number.T2	Copy.number.MZ	Copy.number.MZ		Gene names	Copy.number.T1	Copy.number.T2	Copy.number.MZ	Copy.number.MZ
Xbp1	0	0	0	0		Atf6	0	0	0	0		Atf4	0	0	0	0
	0	0	0	0			0	0	0	0			0	0	0	0
	0	0	0	0			0	0	0	0			0	0	0	0
	0	0	0	0			0	0	0	0			0	0	0	0
Expression matched controls	Celltype	Gene.Name	Mean.TPM	Mean.copies		Expression matched controls	Celltype	Gene.Name	Mean.TPM	Mean.copies		Expression matched controls	Celltype	Gene.Name	Mean.TPM	Mean.copies
Xbp1	T1	Ndufa4	246.992	464243		Atf6	T1	Eral1	35.1541	1817.81		Atf4	T1	Pdia3	219.556	442946
	T1	H2-Q7	246.439	8782.41			T1	Cebpg	35.1524	1			T1	Ankrd11	219.61	182.216
	T1	Tpm4	246.232	305720			T1	Ube4a	35.1858	4143.18			T1	Banf1	219.013	105082
	T1	Capza2	245.987	174796			T1	Chpf2	35.1879	13.1087			T1	Dnm2	219.788	55882.1
	T1	Psmb1	245.666	132437			T1	Map2k5	35.1919	617.052			T1	Ndufa3	218.715	6015.22
	T1	Nop56	248.155	139588			T1	Wdr83os	35.1195	1			T1	Cox6c	218.625	710819
	T1	Psme2	245.174	148080			T1	Pus1	35.2005	10895.5			T1	Irf1	218.622	20.2092
	T1	Psmb6	245.075	63794.9			T1	Panx1	35.2079	836.304			T1	Ifi209	220.428	1
	T1	Fam43a	248.427	1			T1	Timm17b	35.2085	15846.7			T1	Anapc5	220.921	6214.78
	T1	Fcrl1	244.893	2168.66			T1	Stag1	35.2135	10364.6			T1	Inpp5d	220.94	78764.1
	T1	Stat1	244.881	65146.6			T1	Erap1	35.2237	26479.5			T1	Inpp5d	220.94	206.798
	T1	Syvn1	248.641	15914.1			T1	Aars	35.085	24318.3			T1	Cdk9	217.83	17764.6
	T1	Psma1	248.878	272924			T1	Crlf2	35.2311	456.518			T1	Hes6	217.737	1
	T1	Cerk	244.527	538.137			T1	Asb13	35.0769	1			T1	AI467606	217.54	1
	T1	Ubl3	244.397	3948.88			T1	Agps	35.2564	10396.4			T1	Rgs19	221.416	6165.84
	T1	Cd40	249.466	10457.8			T1	Rest	35.0583	132.312			T1	Cirbp	221.821	36830.5
	T1	Csde1	249.47	12623.2			T1	Ubfd1	35.0574	13245			T1	Tcp11l2	216.958	728.77
	T1	Tgfb1	243.791	1135.82			T1	Plekhn1	35.0558	1			T1	Ppp1r15a	216.896	1
	T1	Tspan32	250.175	1			T1	Mast4	35.2684	628.949			T1	Rpl7	216.746	283980
	T1	Cct5	250.431	183731			T1	Dus2	35.046	629.297			T1	Acss1	222.187	55943.8
	T1	Abhd17a	250.692	1855.12			T1	Fuz	35.2707	1			T1	Tmed9	222.244	61547.2
	T1	Slc25a3	242.82	249583			T1	Dvl2	35.0378	547.974			T1	Sdha	222.434	103730
	T1	Ctsa	250.787	15422.2			T1	Stxbp3	35.278	4986.64			T1	Tmem131l	222.684	1
	T1	Rrp1	242.734	4892.61			T1	Ndufab1	35.2825	1			T1	Mgat1	222.738	14068.9
	T1	Rnf187	252.134	1			T1	Asb8	35.2952	1			T1	Rpl10	216.058	252030
	T1	Tap1	252.557	36088.4			T1	Gapdh	35.2973	673616			T1	Ddx39b	222.917	552834
	T1	Emp3	240.996	1			T1	Atg13	35.0156	17.5136			T1	Sirt7	215.721	17426
	T1	Tmem50a	252.945	1			T1	Flot1	35.0101	5366.05			T1	Klhl6	215.669	2574.91
	T1	Fis1	253.307	83274.8			T1	Ahctf1	35.0101	8359.64			T1	Cdc42se2	215.52	1974.28
	T1	Ube2d3	240.08	104758			T1	Msmo1	35.3076	59.2145			T1	Hnrnpab	223.333	336834
	T1	Pnrc2	239.9	1			T1	Arap2	35.002	63.764			T1	Tprgl	223.406	1
	T1	Psmb2	254.169	113852			T1	Nt5c2	34.9998	17061.8			T1	Btla	215.396	7164.39
	T1	Cd38	239.345	35191.6			T1	Id2	34.9993	1			T1	Prkar1a	223.484	81982.6
	T1	Ctbp1	254.429	73972.1			T1	Plaur	34.9983	1			T1	Gripap1	223.586	10301.3
	T1	Plgrkt	254.647	35897.7			T1	3830406C13Rik	34.9972	1			T1	Ier2	215.216	1
	T1	Ppib	254.902	396209			T1	Csf2ra	35.3224	1			T1	Parp1	223.644	172023
	T1	Gm2a	238.599	41517.3			T1	Crnkl1	34.9925	27908.3			T1	Fam107b	215.194	229274
	T1	Icam2	255.201	8778.93			T1	Grpel1	35.3414	32301			T1	Myl12a	223.763	30778.3
	T1	Cdc42se1	255.33	1			T1	Map4	34.9702	458.055			T1	Ly6a	214.903	41.3865
	T1	Ube2i	238.271	296218			T1	Map4	34.9702	23525.8			T1	Idh3g	214.803	40431.2
	T1	Pdia6	255.563	141359			T1	Gabpb1	34.9678	7599.49			T1	Mdh2	214.348	1.02513e+06
	T1	Rbm5	237.847	5819.03			T1	Tyw1	35.3533	2003.09			T1	Sf1	214.245	51232.9
	T1	Psma7	256.468	259512			T1	Phospho2	34.9416	1386.14			T1	Pgls	224.848	52687.3
	T1	Grap	237.331	7512.42			T1	Magt1	34.9297	12168.7			T1	Arhgap25	224.912	73201.3
	T1	Ptp4a2	236.882	31124.3			T1	Wdr74	35.3867	5400.76			T1	Arhgap25	224.912	1
	T1	Puf60	236.761	82218.1			T1	Hint2	34.928	7988.69			T1	Atp6v1f	213.698	1458.56
	T1	Puf60	236.761	1			T1	Plekhb2	35.3906	1			T1	Ybx1	225.428	91993.9
	T1	Rasgrp1	236.501	972.191			T1	Dhodh	35.3957	4389.42			T1	Rbck1	225.638	3621.14
	T1	Selenof	236.36	1			T1	Pex16	35.4036	2584.38			T1	Rab4b	225.703	44881.4
	T1	Hsp90aa1	236.037	217101			T1	Spout1	35.408	1			T1	Pold1	213.127	34002.2
	T1	Mta2	235.787	96336			T1	Prkcg	35.424	14.3561			T1	Rhoh	225.922	5723.78
	T1	Srsf3	235.632	369288			T1	Rnf7	34.892	5014.6			T1	Cox5a	212.634	20045.4
	T1	H2-DMb1	235.436	26708.5			T1	Tmem106b	34.8912	6603.95			T1	Pkm	212.62	602994
	T1	Ptk2b	258.663	33322.6			T1	Higd1a	35.4258	3359.2			T1	Pkm	212.62	1794.73
	T1	Ldha	235.315	565405			T1	Hnrnpa1	34.8896	746662			T1	Gpcpd1	212.566	2986.2
	T1	Sbk1	258.945	430.658			T1	Scml4	34.8846	849.396			T1	Psmb10	226.741	175866
	T1	Lgals9	259.624	117418			T1	Ap2a2	35.4324	8324.29			T1	Cfp	212.24	202.736
	T1	Atp5d	259.786	17358.8			T1	Rufy2	34.8819	1036.3			T1	Rpl9	211.92	226538
	T1	Atp5e	259.987	164080			T1	Tbl1xr1	35.4372	25173.9			T1	Ikzf3	211.732	176950
	T1	Mknk2	260.004	53.6457			T1	Clpx	34.8594	4400.98			T1	Sri	211.695	113424
	T1	Aldh2	260.05	397387			T1	Ttc9c	35.4731	7086.95			T1	Jak1	211.678	4903.33
	T1	Ndfip1	260.101	1			T1	Smarcad1	34.8434	1517.9			T1	Sell	211.239	46.6713
	T1	Sla	260.183	1			T1	Wdr11	34.8425	1551.73			T1	Rpl34	227.943	413370
	T1	Spcs2	260.862	119284			T1	Ap1g1	34.8414	26787.4			T1	Sqstm1	228.003	4306.49
	T1	Cyp4f18	261.108	1			T1	Nsmf	34.8368	1			T1	Rps15	228.163	105965
	T1	Jtb	233.069	3879.84			T1	Fbxo7	35.4826	3097.41			T1	Syf2	210.874	21596.8
	T1	Arhgap30	261.742	21958.6			T1	Ubxn4	34.8325	6198.85			T1	Nrm	228.369	15824.5
	T1	H2-Oa	232.542	1			T1	Rbm34	34.8308	2679.07			T1	Il21r	228.627	703.535
	T1	Pqbp1	232.521	52896.3			T1	Gpr183	34.8274	138.317			T1	Id3	210.445	1
	T1	Ctsc	261.898	16515.3			T1	Llgl1	34.8155	626.625			T1	Mat2a	228.731	72060.8
	T1	Dusp6	232.311	1			T1	Pigu	35.5043	1			T1	Zc3h7a	210.166	533.374
	T1	Arpc4	263.046	361755			T1	Tsc2	34.8117	513.577			T1	Hnrnpd	229.038	941867
	T1	Rpl18	231.017	174564			T1	Mrps18b	35.5077	5138.32			T1	Rps28	210.137	337955
	T1	Ndufs8	230.995	42634			T1	Mcfd2	34.8088	1			T1	Ssrp1	229.071	79298.6
	T1	Dad1	230.976	24876.4			T1	Oxa1l	35.521	3831.11			T1	Mtpn	210.002	55720.1
	T1	Srsf11	263.615	26857.9			T1	Etfdh	35.5232	19298.7			T1	Bin1	209.758	51724.5
	T1	Myl6	230.872	56966.4			T1	Selenoo	35.5234	1			T1	Tonsl	229.577	35.5737
	T1	Commd4	263.725	4016.55			T1	Sec61g	35.5287	12068.6			T1	Lsm4	208.966	92908.5
	T1	Serbp1	230.788	224748			T1	Zfp292	35.5291	868.583			T1	Brd2	208.786	14741.8
	T1	Serbp1	230.788	10118.9			T1	Dcaf15	34.784	1			T1	Rack1	230.564	1
	T1	Rack1	230.564	1			T1	Eif4e	34.7711	81648.6			T1	Pik3cd	208.687	6916.76
	T1	Arf1	264.213	498751			T1	Dhx38	35.5494	6384.58			T1	Uqcr10	208.58	80088.2
	T1	Cyth1	264.643	9450.48			T1	Cnot4	34.7644	704.011			T1	Serbp1	230.788	224748
	T1	Arhgap17	264.839	65342.3			T1	Taf8	35.56	2515.57			T1	Serbp1	230.788	10118.9
	T1	Arhgap17	264.839	1147.44			T1	Mboat7	34.7585	3653.64			T1	Myl6	230.872	56966.4
	T1	Tonsl	229.577	35.5737			T1	Ptpn22	35.5622	28.8815			T1	Dad1	230.976	24876.4
	T1	Ppp4c	265.731	24836			T1	Kras	35.5642	27664.3			T1	Ndufs8	230.995	42634
	T1	Ssrp1	229.071	79298.6			T1	Polr3b	34.7521	810.983			T1	Rpl18	231.017	174564
	T1	Hnrnpd	229.038	941867			T1	Fam136a	34.751	30190			T1	Fcho1	208.244	3361.37
	T1	Mat2a	228.731	72060.8			T1	Bola2	34.7494	10413.3			T1	Sema4d	208.24	1306.86
	T1	Il21r	228.627	703.535			T1	Golph3l	35.5847	2215.31			T1	Actr2	207.596	182576
	T1	Atp5c1	266.561	208726			T1	Pot1a	34.7258	1			T1	Birc3	207.392	1
	T1	Nrm	228.369	15824.5			T1	Mvp	34.705	9798.33			T1	Dusp6	232.311	1
	T1	Stxbp2	266.727	20737.9			T1	Noa1	34.6962	120.843			T1	Pqbp1	232.521	52896.3
	T1	Rps15	228.163	105965			T1	Pik3c3	34.6915	5444.68			T1	H2-Oa	232.542	1
	T1	Sqstm1	228.003	4306.49			T1	Hmg20b	35.6348	443.602			T1	Ikbkb	206.861	9478.61
	T1	Rpl34	227.943	413370			T1	Nckipsd	35.6361	582.177			T1	Eif3k	206.813	33918.8
	T1	Rcsd1	268.467	54693.4			T1	Dclre1c	35.6522	89.4928			T1	Jtb	233.069	3879.84
	T1	Psmb10	226.741	175866			T1	Haus3	35.6598	1870.51			T1	Gpr18	206.243	1
	T1	Rhoh	225.922	5723.78			T1	Utp18	35.6642	10709.2			T1	Pold4	205.672	17145.7
	T1	Hnrnpu	269.687	510165			T1	Dtx3	35.6672	1			T1	S100a11	205.557	14472.3
	T1	Rab4b	225.703	44881.4			T2	Slc48a1	32.7506	1			T1	Cotl1	205.375	358010
	T1	Rbck1	225.638	3621.14			T2	Npc2	32.7521	19441.6			T1	Ppp6r1	205.115	18423.2
	T2	Mien1	144.224	863.115			T2	Faap24	32.7622	1			T1	Cct8	205.083	249616
	T2	Ifi35	144.174	26645.7			T2	Memo1	32.7651	9842.82			T2	Mta2	270.055	80874.2
	T2	Psmd3	144.37	103311			T2	Apc	32.7318	4.005			T2	Arrdc1	269.524	1088.2
	T2	Map1lc3b	144.484	9621.2			T2	Mrps33	32.726	6466.47			T2	Aldh2	269.465	418126
	T2	Dhx15	144.508	143444			T2	Abcb8	32.7184	853.581			T2	Rpl26	270.319	321628
	T2	Mical1	144.551	21996.6			T2	Timm22	32.7179	3610.48			T2	Smarcd2	270.68	57271.4
	T2	Srsf6	143.895	31578.2			T2	Mccc1	32.7104	6245.7			T2	Puf60	270.793	86135.4
	T2	Ssu72	144.614	33484.3			T2	Scaf1	32.7995	1316.79			T2	Puf60	270.793	1
	T2	Bsg	143.841	9614.63			T2	Kdelr1	32.6988	3138.14			T2	Ms4a4c	270.848	1
	T2	Sdhd	144.627	6386.45			T2	Golgb1	32.8063	1714.95			T2	Emp3	270.854	1
	T2	Pde7a	143.805	1			T2	Nup50	32.8193	23420.1			T2	Rps6	268.805	366030
	T2	Hdac1	143.646	111020			T2	Zfp710	32.6706	1			T2	Cct8	268.74	254994
	T2	Nop10	143.603	105980			T2	Sigmar1	32.8429	1002.64			T2	Rps21	268.688	345416
	T2	Mtch1	144.921	9994.16			T2	Tmem184b	32.8482	1			T2	Bin1	271.502	87184.5
	T2	Ak2	143.528	157932			T2	Acbd5	32.6472	273.976			T2	Ankrd11	271.924	343.307
	T2	Adcy7	144.95	568.308			T2	Ankrd27	32.6462	129.297			T2	Evl	267.821	71903.8
	T2	Tia1	145.017	5851.4			T2	Nup54	32.8648	20964.5			T2	Icam2	272.233	16010.6
	T2	Tcp1	145.025	176403			T2	Dcaf5	32.8939	1373.58			T2	Tmem50a	267.409	1
	T2	Fcgr2b	145.073	14042.4			T2	Sipa1l1	32.6044	106.428			T2	Rpl35	272.528	66062.1
	T2	Rnf4	143.382	1			T2	Cdk12	32.9045	1671.38			T2	Lbr	267.043	366717
	T2	Snx9	143.345	27174.6			T2	Dym	32.5873	393.442			T2	Ppib	273.165	328363
	T2	Ppm1m	143.26	1706.93			T2	Rfng	32.9155	1			T2	Klf6	266.45	1
	T2	Gimap8	143.193	33384.2			T2	Phf10	32.5834	3784.08			T2	Rnf187	266.222	1
	T2	Tomm6	145.332	1			T2	Larp4	32.5709	2878.16			T2	Rhoh	265.807	8791.89
	T2	Sypl	145.34	1			T2	Rnf138	32.5671	130.065			T2	Hnrnpab	274.277	367396
	T2	Itgb2	145.35	23199.3			T2	Gsk3b	32.941	11523.4			T2	Rbm5	265.423	8259.63
	T2	Vps25	145.353	36915.2			T2	Rad23b	32.9442	71747.2			T2	Commd4	274.59	6404.96
	T2	Mbd3	145.364	16419.1			T2	Insig2	32.5535	1			T2	Sqstm1	265.149	6985.36
	T2	Ddost	145.409	95825.1			T2	Soat1	32.5442	7046.93			T2	Pnrc2	274.801	1
	T2	Hmgn1	145.42	21921.5			T2	Depdc5	32.5372	128.17			T2	Fis1	275.17	102837
	T2	Cmtr1	145.465	30983.3			T2	Dicer1	32.974	667.519			T2	Lsm4	275.45	107602
	T2	Nfatc1	145.485	5666.83			T2	Mbp	32.5258	1			T2	Tprgl	264.319	1
	T2	Lax1	142.932	520.966			T2	Pigp	32.5205	1			T2	Rrp1	275.62	8854.53
	T2	Tm6sf1	142.914	1478.08			T2	Alkbh5	32.9856	8801.52			T2	Fam107b	264.15	219605
	T2	Sra1	142.841	11677			T2	Rundc1	32.9961	1			T2	Cirbp	275.826	47407.7
	T2	Map2k2	145.688	24682.8			T2	Uxt	32.4982	1			T2	Fam129c	275.877	1
	T2	Fkbp3	145.71	109843			T2	Rnmt	32.4935	38955.5			T2	Pdia6	263.269	94829.3
	T2	Zfp706	142.722	1			T2	Ripk2	32.493	1822.24			T2	Mdh2	262.894	1.0029e+06
	T2	Suclg1	142.714	79244.5			T2	Manbal	32.4916	1			T2	Stat1	277.079	80238.2
	T2	Snx8	142.63	3444.31			T2	Pdpk1	33.0187	3458.05			T2	Ndufs7	262.782	26195.4
	T2	Uqcrfs1	142.617	77634.9			T2	Dnajc3	32.4827	6699.63			T2	Sdha	262.728	100376
	T2	Eml4	142.559	62417.9			T2	Ptp4a1	33.0291	1			T2	Prkar1a	277.33	90503.2
	T2	Eml4	142.559	88.6903			T2	Magt1	33.0318	13032.1			T2	Ube2i	277.441	399398
	T2	Gng5	145.948	2351.91			T2	Mtap	33.0362	87985.4			T2	Vav1	262.479	56248.2
	T2	Slc3a2	145.975	6458.72			T2	Ccdc174	33.038	706.687			T2	Cdc42se2	262.339	8685.43
	T2	Mcoln1	146.048	122.858			T2	Mrps30	33.0423	7592.47			T2	Trp53i11	262.249	94595.7
	T2	Tmem258	142.402	2306.78			T2	Klhdc2	33.0589	1			T2	Fam49b	277.831	262601
	T2	Sh3gl1	146.177	14026.1			T2	Gdap2	32.4372	1024.12			T2	Ptp4a2	277.888	33699.5
	T2	Rp9	146.22	1			T2	Fam3a	33.0682	4579.33			T2	Psmb6	278.266	57964.4
	T2	Smdt1	146.236	1			T2	Pigk	32.4342	6080.4			T2	Ube2d3	261.729	100242
	T2	Ubqln1	142.163	22441.7			T2	Ubr4	33.0737	3761.33			T2	Myo1g	278.391	86337.1
	T2	Ubqln1	142.163	792.557			T2	Trmt2b	32.4282	1			T2	Arhgap30	261.627	22666
	T2	Hes6	146.401	1			T2	Blvra	32.4259	32879			T2	Ybx1	278.436	88034
	T2	Zfp740	146.429	1			T2	Aasdh	33.0792	58.756			T2	Capza2	261.308	206866
	T2	Cct4	142.021	184736			T2	Lfng	33.0845	1			T2	Cox6c	279.212	645211
	T2	Prr5	142.018	281.914			T2	Atp5s	33.0887	1116.89			T2	Cdc42se1	260.689	863.568
	T2	St6gal1	146.497	2404.8			T2	Slc25a25	32.3955	154.988			T2	Ssrp1	260.165	74766.7
	T2	Ppp1r18	141.985	41925.3			T2	Ergic1	32.3943	3810.61			T2	Banf1	260.091	180956
	T2	Abhd17b	146.6	10761.3			T2	Zmpste24	33.1199	39899.2			T2	Rps13	280.047	683610
	T2	Rps23	146.62	394371			T2	Pik3c2b	33.122	1798.22			T2	Fchsd2	280.576	7810.02
	T2	Xpo6	141.87	1673.77			T2	9430038I01Rik	33.1354	283.798			T2	Psmb1	280.676	153655
	T2	Eif4g1	146.645	20455.1			T2	A830080D01Rik	32.3692	1			T2	Inpp5d	280.988	92614.6
	T2	Chmp1a	141.841	32740.6			T2	Dctpp1	33.1364	1			T2	Inpp5d	280.988	98.4435
	T2	Sdccag3	146.658	1			T2	Ccdc71	32.366	156.242			T2	Cyth1	259.145	16135.3
	T2	Tuba4a	141.814	49444.3			T2	Inpp5b	32.3659	12254.8			T2	Ppdpf	259.014	1
	T2	Rbm42	146.686	16870			T2	Man2b2	32.3636	758.896			T2	Ppia	281.329	3.47129e+06
	T2	Clec2i	141.708	1			T2	Sugt1	32.352	43655.9			T2	Btf3	258.855	22448.7
	T2	Dnajb11	141.661	61133.2			T2	Nrde2	33.1594	996.622			T2	Hsp90aa1	282.269	208971
	T2	Hsbp1	141.657	1			T2	Kdm4c	32.3414	1			T2	Sf1	282.341	52237.9
	T2	Ip6k1	141.483	1			T2	Elk3	32.3346	393.409			T2	Arf1	282.358	506611
	T2	Ppp3cc	141.438	375.317			T2	Ddx18	32.3313	22449.5			T2	Pecam1	257.279	5719.31
	T2	Il10rb	147.077	1			T2	Lmf1	33.1754	1404.62			T2	Icosl	283.381	1
	T2	Psmb4	141.424	86980.8			T2	As3mt	32.3301	27171.4			T2	Uba52	283.452	1
	T2	Noc2l	141.383	3043.09			T2	2210016L21Rik	32.329	1			T2	Sat1	256.841	1
	T2	Mettl23	141.349	88.5425			T2	Naa15	33.1784	23236			T2	Ikbkb	283.615	17120.8
	T2	Atpif1	141.332	30532			T2	Glipr1	33.1945	1			T2	Ddx39b	283.679	583355
	T2	Rpl30	147.195	498836			T2	Adck2	33.1947	1			T2	Srp14	283.865	53437.9
	T2	Cpsf3	147.272	36243.1			T2	Cad	33.1952	22413.8			T2	Myl6	284.121	122974
	T2	Rps8	147.282	120517			T2	Ubn1	33.2017	987.402			T2	Cox5a	256.138	51568
	T2	Vps16	141.209	6335.14			T2	Zfp146	32.3005	1			T2	Srsf3	255.684	361977
	T2	Stt3b	140.993	9976.02			T2	Hmga1	32.2963	784220			T2	Akr1a1	285.207	58685.6
	T2	Higd2a	147.609	140.457			T2	Hmga1	32.2963	252009			T2	Myl12a	255.014	40834.1
	T2	Usp4	140.864	12287.3			T2	Hras	32.2803	277.109			T2	Spcs2	254.967	131172
	T2	Ywhab	140.843	56588.7			T2	Mtif3	33.2307	1387.5			T2	Hnrnpd	254.808	1097866
	T2	Rpl22l1	140.731	15806.1			T2	Cul2	32.2765	7564.39			T2	Ciita	254.72	1
	T2	R3hdm4	140.688	1			T2	Ankra2	32.2675	1			T2	Gpr18	286.272	1
	T2	Hypk	140.646	15279.9			T2	2810004N23Rik	32.2655	1			T2	Birc3	254.391	1
	T2	Themis2	147.955	16724			T2	Nfkbiz	33.2521	1			T2	Ndufa4	286.769	532608
	T2	Wbscr22	140.559	21235.8			T2	Mavs	33.2553	13310			T2	Tpt1	286.953	293630
	T2	Mapk1	148.024	69269.1			T2	Gstt2	32.2412	24010.2			T2	Ndfip1	253.204	1
	T2	Prdx5	148.086	368892			T2	Sacm1l	32.241	31161.2			T2	Arhgap25	253.2	97168.2
	T2	Macf1	148.106	6409.3			T2	Zfp507	33.2685	1			T2	Arhgap25	253.2	1
	T2	Eif3m	148.135	60037.8			T2	Kdelr2	33.2721	5156.39			T2	Pabpn1	253.029	128614
	T2	Ifi27	148.153	1			T2	Adnp	32.2353	10866.5			T2	Uba7	288.01	13033.3
	T2	Tmem173	148.214	49844.2			T2	Mad2l2	32.2296	1			T2	Rab4b	252.785	80960
	T2	Lsm14a	148.261	25387.4			T2	Ddx51	32.218	3675.71			T2	Rpl41	252.681	1
	T2	Mybbp1a	148.347	68684.7			T2	Smn1	33.2951	1169.53			T2	Grcc10	252.073	1
	T2	Adrb2	148.353	106.474			T2	Kif1bp	32.2125	1			T2	Add3	252.058	46.6448
	T2	Ppp1cc	148.357	19848.3			T2	Saraf	33.3032	1			T2	Add3	252.058	63837.7
	T2	Colgalt1	140.134	3593.97			MZ	Fam172a	46.5992	7316.94			T2	Lyn	289.058	75610.2
	T2	Uba2	140.064	117422			MZ	Rps6kb1	46.5978	4455.71			T2	Lyn	289.058	6439.16
	T2	Celf2	140.045	85582.7			MZ	Nip7	46.6338	53365.5			T2	Atp6v1f	251.867	1291.76
	MZ	Itgb2	179.2	50148.9			MZ	Slx4	46.5846	351.575			T2	Idh3g	251.524	52372.1
	MZ	Ssr4	179.732	117863			MZ	Arhgap1	46.5809	56893.7			T2	Tmod3	290.067	85016.9
	MZ	Cyc1	179.067	272594			MZ	Sugp2	46.6509	154.021			T2	Gripap1	290.071	18878.8
	MZ	Dnm2	179.819	101343			MZ	Ash2l	46.6713	17318.5			T2	Tmem131l	250.976	1
	MZ	Eif4a3	179.011	460694			MZ	Metap1d	46.6837	545.427			MZ	Birc3	210.179	338.96
	MZ	Caprin1	178.635	27241.8			MZ	Ube2k	46.6843	101282			MZ	Cct3	209.912	508765
	MZ	Cdk4	178.587	13134.2			MZ	Lrrc47	46.542	53758.5			MZ	Prpf38b	209.8	29496.4
	MZ	Bax	178.479	109200			MZ	Usp3	46.7003	14642.6			MZ	Tmod3	210.463	105737
	MZ	Papola	178.409	36148.3			MZ	Tulp4	46.5266	1			MZ	Plcg2	209.55	115459
	MZ	Far1	178.226	10863.9			MZ	Kti12	46.7255	9527.37			MZ	Cnpy3	209.274	52991
	MZ	Dennd2d	180.659	14650.7			MZ	Rab11b	46.503	510173			MZ	S100a11	210.94	69175.8
	MZ	Commd3	178.182	12447.5			MZ	1810037I17Rik	46.4899	1			MZ	Araf	211.114	21998.5
	MZ	Slamf6	180.73	8612.25			MZ	Thoc2	46.4858	22534.3			MZ	Ndufa6	211.261	128166
	MZ	Slamf6	180.73	74.6933			MZ	Prpf3	46.7518	45507.2			MZ	Myl6	211.42	226250
	MZ	Filip1l	180.736	6984.26			MZ	Dtnb	46.7551	1			MZ	Copa	211.566	101096
	MZ	Lrp10	180.793	1			MZ	Naa20	46.7656	4780.05			MZ	Ppcdc	211.582	2168.09
	MZ	Trim35	180.885	946.67			MZ	Clp1	46.4565	15076.7			MZ	Eif3g	211.699	142154
	MZ	Nrbp1	180.905	32619			MZ	Mus81	46.4496	1038.47			MZ	Tcf3	211.739	1207.14
	MZ	Sh3bgrl	181.002	90416.4			MZ	Rnf31	46.4487	7097.17			MZ	Pqbp1	211.752	105065
	MZ	Itgal	181.194	34215.5			MZ	Hps5	46.4421	2428.66			MZ	Atp5f1	208.395	418567
	MZ	Rhog	177.461	700767			MZ	Tbc1d10b	46.7996	1189.83			MZ	Hnrnpd	208.278	1.91797e+06
	MZ	Ndufb8	181.811	15071.7			MZ	Stard3	46.8101	2318.05			MZ	Nckap1l	212.04	75555.2
	MZ	Sh2b3	181.824	233.899			MZ	Hmgcr	46.4124	1			MZ	Fus	212.115	148649
	MZ	Gsn	177.01	362760			MZ	Dnajc10	46.3971	4130.06			MZ	Tmem50a	208.089	688.202
	MZ	Ciita	181.92	22.3047			MZ	Polb	46.8367	26849.5			MZ	Ndufa2	207.959	115085
	MZ	Ccm2	176.842	13277.1			MZ	Mlycd	46.8432	21009.2			MZ	Rps24	207.889	232750
	MZ	Brd2	176.56	17942.9			MZ	Baz1b	46.3819	48694.6			MZ	Mgat1	207.868	17479.8
	MZ	Rpl36al	182.359	1			MZ	Zdhhc7	46.3655	1			MZ	Tecr	207.855	57054.2
	MZ	P4hb	176.484	281414			MZ	Cuedc2	46.8694	2335.83			MZ	Rpl35a	207.42	796717
	MZ	Ifi209	176.406	1			MZ	Hsh2d	46.3601	384.39			MZ	Tk2	212.977	12832.2
	MZ	Fam129c	182.621	1			MZ	Ccdc88c	46.359	137.831			MZ	Hes1	207.189	987.581
	MZ	Eif3i	176.264	120574			MZ	Rhot1	46.3561	12371.8			MZ	Ldb1	206.877	250.309
	MZ	Pml	182.649	209362			MZ	Tollip	46.3484	11039.9			MZ	Nisch	206.804	7550.63
	MZ	Pml	182.649	1			MZ	Mum1	46.3215	4009.71			MZ	Ssrp1	206.683	119846
	MZ	Coq8a	176.069	1			MZ	Smad3	46.3018	2421.62			MZ	Akap8l	213.676	13620.3
	MZ	Bsg	176.068	4955.38			MZ	Mapre1	46.2973	208503			MZ	Tcf25	213.862	2355.99
	MZ	Ociad1	176.065	71553.3			MZ	Slc25a36	46.2923	1			MZ	Polr2m	213.876	6997.47
	MZ	Brf1	182.873	1022.28			MZ	Slc4a7	46.9479	89.0989			MZ	Btg2	206.387	1
	MZ	Phc2	175.895	24919.2			MZ	Dnajc11	46.2856	10940.4			MZ	Cdk2ap2	214.144	1
	MZ	Cltc	175.866	289532			MZ	Nudt9	46.2833	4548.37			MZ	Canx	214.181	418173
	MZ	Lamp1	183.203	10734.1			MZ	Rnf139	46.9642	1			MZ	Pabpn1	214.378	187339
	MZ	Rubcn	175.645	1			MZ	Tpgs1	46.2687	56.713			MZ	Vamp2	214.388	6033.51
	MZ	Zfp36l1	183.345	2306.81			MZ	Slc38a1	46.9995	490.404			MZ	Mif	205.9	221800
	MZ	Eif3b	183.4	132763			MZ	Mrpl46	46.2337	28585.3			MZ	Aes	214.421	6249.56
	MZ	Skp1a	175.519	1			MZ	Smg9	47.0014	3016.71			MZ	Cnr2	205.787	458.255
	MZ	Trp53i11	183.468	117969			MZ	Gmcl1	47.022	138.396			MZ	Traf1	214.524	11149.1
	MZ	Hspe1	183.547	4.02794e+06			MZ	Smarce1	47.0358	71824			MZ	Map4k2	205.761	9590.02
	MZ	Kmt2e	175.212	22.874			MZ	Mrpl14	46.1956	23037.1			MZ	Jpt1	214.613	1
	MZ	Tmed9	175.193	122510			MZ	Ddx46	47.0487	68714.8			MZ	Supt20	205.673	1
	MZ	Sfpq	174.923	835018			MZ	Acat1	47.0579	376831			MZ	Grb2	205.651	347151
	MZ	Eef1g	184.045	521291			MZ	Mrpl3	47.0603	10423.4			MZ	Tmem59	214.754	1
	MZ	Tpm4	174.895	201990			MZ	Lars	46.1685	28585.7			MZ	Psmb6	215.12	68050.2
	MZ	Akap13	184.077	7521.7			MZ	AU040320	47.067	1			MZ	Ptpn18	215.398	13113.2
	MZ	Cdk9	174.881	36973.7			MZ	Pex11b	46.1657	14855			MZ	Pgls	204.84	138103
	MZ	Ptpn22	174.591	5002.39			MZ	Aars	47.0713	42674.6			MZ	Gdi2	215.583	834097
	MZ	Lgals9	174.487	34344.2			MZ	C1d	46.1585	19982			MZ	Pfdn5	215.645	51507
	MZ	Sharpin	174.353	1819.37			MZ	Afg3l1	46.1573	2519.41			MZ	Marcks	204.527	231018
	MZ	Ndufs8	174.31	101234			MZ	Ano6	46.1517	3136.46			MZ	Myl12a	215.834	42831.6
	MZ	Smc6	174.024	17110.7			MZ	Usp39	46.1448	69099.8			MZ	Rps8	216.082	239113
	MZ	Ndufa1	173.984	25981.8			MZ	Lin7c	46.1426	3826.51			MZ	1110059E24Rik	216.125	1
	MZ	Rsu1	185.135	46401.6			MZ	Exoc3	46.1313	7516.72			MZ	Rap1b	216.353	371625
	MZ	Use1	173.817	9087.06			MZ	Dscr3	46.1156	14674.3			MZ	BC028528	203.818	1
	MZ	Lsm4	185.25	270385			MZ	Tfg	46.1098	24401.9			MZ	Syngr2	203.137	17999.4
	MZ	Akap8	173.759	45495.1			MZ	Cdc23	47.1291	19111.3			MZ	Puf60	202.988	145450
	MZ	Rgs2	185.309	1			MZ	Atp1a1	47.1305	36066.8			MZ	Puf60	202.988	172.953
	MZ	Gpi1	173.633	1			MZ	Zfp414	46.1041	1			MZ	Slc28a2	202.76	18729.8
	MZ	Slfn2	173.62	1			MZ	Kidins220	47.1373	155.965			MZ	H2-M3	202.592	1
	MZ	Gpcpd1	173.501	1555.7			MZ	Pitpnb	46.0892	14685			MZ	Icosl	217.98	1
	MZ	A630001G21Rik	173.473	1			MZ	Poglut1	46.076	6405.38			MZ	Myo1e	202.396	43250
	MZ	Cope	185.622	87064.9			MZ	Zfc3h1	47.1702	664.596			MZ	Ncf1	218.165	139168
	MZ	Sf3b2	173.317	144313			MZ	Bckdk	46.0666	8512.56			MZ	Tmbim6	218.297	17577.7
	MZ	Macf1	185.757	5808.76			MZ	Kmt5a	46.0601	655.109			MZ	Syvn1	202.135	7674.26
	MZ	Arhgap9	173.248	34479.6			MZ	Zbtb38	46.0534	647.319			MZ	Idh3g	218.478	104111
	MZ	BC017643	185.9	1			MZ	Bola3	46.0495	19515.2			MZ	Irf1	218.504	439.29
	MZ	Tprgl	173.005	1			MZ	Smim19	46.0455	1			MZ	Rab4b	219.518	135108
	MZ	Dynlrb1	172.913	17413.6			MZ	Tm9sf4	47.1984	6016.25			MZ	Ctsa	219.889	18371.5
	MZ	Prkar1a	186.535	162780			MZ	Sppl3	46.0294	1			MZ	Fnbp4	220.126	5399.08
	MZ	Ssb	186.564	411394			MZ	D1Ertd622e	46.0263	4342.57			MZ	Leng8	200.458	6272.46
	MZ	Abhd17a	186.715	1485.43			MZ	Rnf126	46.0209	10186.2			MZ	Cd2	220.252	2699.7
	MZ	Uvrag	172.367	13438.6			MZ	Pgap2	47.2248	1			MZ	Clta	200.348	173554
	MZ	Tax1bp1	172.365	4230.06			MZ	Nat10	47.2287	35625.6			MZ	Wdfy4	200.224	73287.5
	MZ	Irf3	186.965	28162.3			MZ	Suco	46.0043	1			MZ	Rgs19	220.525	19899.8
	MZ	Cops9	171.959	1			MZ	Trps1	45.9982	62.2706			MZ	Eif4a1	220.656	699888
	MZ	Lrch4	187.543	28470.6			MZ	Osbp	45.972	23586.7			MZ	Gmip	199.751	42747.8
	MZ	Rpl23a	171.567	594129			MZ	Rbm10	45.9718	25423.5			MZ	Tap2	199.721	83245.1
	MZ	Plekhj1	171.565	1			MZ	Rbm10	45.9718	1873.97			MZ	Ptk2b	221.231	95515.2
	MZ	Becn1	187.73	18061.9			MZ	Cdc40	45.9598	40572.2			MZ	Smarcd2	199.421	68622.9
	MZ	Sf3b3	188.074	179962			MZ	Crlf2	47.2856	1525.08			MZ	Srsf1	199.381	1.08191e+06
	MZ	Ogdh	170.966	127686			MZ	Sh2b1	45.9336	617.775			MZ	Rpl27a	221.711	626010
	MZ	Psd4	170.836	13851.9			MZ	Fam53b	47.3128	1			MZ	Ctbp1	222.074	135740
	MZ	Gtf2a2	188.473	21350.7			MZ	AW549877	45.9115	1			MZ	Dnajb1	198.724	35967.4
	MZ	Cmtm7	170.776	12228.3			MZ	St8sia4	47.3316	1			MZ	Nxf1	222.166	48915.4
	MZ	Ppp2r1a	170.569	290848			MZ	Iars	45.9085	35161.3			MZ	Myo1c	198.684	838.043
	MZ	Slc12a6	170.501	3237.22			MZ	Fam120b	47.3363	890.948			MZ	Myo1c	198.684	66560.8
	MZ	Snx3	170.459	116355			MZ	Gcc2	45.9045	3415.49			MZ	Brk1	198.53	2850.57
	MZ	Akna	170.375	4898.44			MZ	Cog1	47.3418	2061.53			MZ	Banf1	198.476	246312
	MZ	S1pr3	188.983	1			MZ	Map2k7	45.8989	1157.31			MZ	Bid	198.409	56075.5
	MZ	D8Ertd738e	170.269	19289.9			MZ	Smim15	45.8893	735.549			MZ	Mdh1	222.503	1.84964e+06
	MZ	Sp110	170.253	144204			FoB	Bod1l	29.6408	3873.43			MZ	Park7	222.535	1.39777e+06
	MZ	Ube2r2	170.206	29554.8			FoB	BC003965	29.638	1			MZ	Ikzf3	222.693	167879
	MZ	Pik3cd	170.129	9835.07			FoB	Lrrfip2	29.6343	2138.48			MZ	Hvcn1	222.796	6098.23
	MZ	Pecam1	189.244	3485.07			FoB	Mrps27	29.6267	10088.1			MZ	Edf1	198.051	90175.1
	FoB	Ranbp1	171.53	66805.4			FoB	Gna12	29.663	1			MZ	Arf1	222.925	687410
	FoB	Necap2	170.985	37273.4			FoB	Ints3	29.6211	12121.3			MZ	Klhl6	222.946	2326.52
	FoB	Tk2	170.964	4202.73			FoB	Chd3	29.6204	1232.74			MZ	Vav1	223.067	89765
	FoB	Sfpq	170.651	508996			FoB	Hacd3	29.6676	22520.8			MZ	Safb2	223.315	57413.9
	FoB	Otulin	171.963	17828.4			FoB	Nup50	29.6705	18117.1			FoB	Cd40	272.755	24063.9
	FoB	Pgls	170.575	45627.4			FoB	Msl3	29.6723	1451.59			FoB	Atp5c1	273	205806
	FoB	Tmem55b	172.043	10855.6			FoB	Dolpp1	29.6087	1659.6			FoB	Rpl38	272.05	423125
	FoB	Gng10	172.067	1			FoB	Sft2d2	29.6833	1919.01			FoB	Bin2	273.747	69500.2
	FoB	Arhgap9	172.104	25674.4			FoB	Prrc2a	29.6	2410.7			FoB	Ptp4a2	273.919	47289.2
	FoB	Ahsa1	170.431	61995.2			FoB	Haus4	29.6887	930.893			FoB	Tprgl	274.199	1
	FoB	Use1	172.209	6092.69			FoB	Gskip	29.6923	1			FoB	Uba7	274.305	14629.3
	FoB	Chchd10	172.255	6439.6			FoB	B4galt5	29.6985	1372.35			FoB	Plcg2	270.66	94602.9
	FoB	Swi5	170.066	1588.98			FoB	Manbal	29.5843	1			FoB	Psmb2	274.937	158278
	FoB	Nfatc1	170.017	7264.97			FoB	Pdzd11	29.5829	1			FoB	Tram1	270.353	21783.1
	FoB	Uckl1	169.805	12836.1			FoB	Mafg	29.5794	923.629			FoB	Map4k2	275.297	7470.81
	FoB	Phc2	172.771	9335.1			FoB	Rnf214	29.7112	416.86			FoB	Mdh2	269.58	1.22839e+06
	FoB	Rab7	172.892	1			FoB	Sars2	29.5709	9353.58			FoB	Ube2i	269.52	589662
	FoB	Cbx7	172.924	2404.47			FoB	Vps9d1	29.7195	1			FoB	Sept1	269.407	137898
	FoB	Fmnl1	173.023	94811.9			FoB	Setdb1	29.7265	1587.92			FoB	Stap1	276.268	48015.2
	FoB	P4hb	173.114	184012			FoB	Ubn1	29.7275	562.396			FoB	Ndufa3	269.139	4922.95
	FoB	Eif3b	169.359	69287.9			FoB	Ercc4	29.5554	4436.13			FoB	Birc3	268.658	54.7416
	FoB	Rpl10a	169.243	404154			FoB	Cluap1	29.5292	1			FoB	Cdk2ap2	268.646	1
	FoB	Zdhhc18	173.406	1			FoB	Guf1	29.5182	817.648			FoB	Stat1	268.606	86876.7
	FoB	Arf5	173.586	39657.3			FoB	Ap5s1	29.5085	841.148			FoB	Ybx1	268.586	94806.6
	FoB	Ube2b	173.596	1446.08			FoB	Spopl	29.7867	1			FoB	Tmem50a	268.484	322.84
	FoB	Matr3	173.655	139564			FoB	Dnajc13	29.7884	16664.7			FoB	Rhoh	268.06	4608.24
	FoB	Slc12a6	173.963	3177.75			FoB	Bcl2l11	29.4879	1107.36			FoB	Eif3g	267.456	66454
	FoB	Lamtor2	168.615	14083.7			FoB	Tmem68	29.4842	160.815			FoB	Irf1	267.452	222.258
	FoB	Rps27a	168.535	2.09601e+06			FoB	Eif2s2	29.4812	102983			FoB	Ncf1	278.174	85115.7
	FoB	Zfp207	168.534	1			FoB	Stx6	29.4774	9279.69			FoB	Rgs2	267.313	1
	FoB	Mgrn1	174.082	1			FoB	Ppp1r14b	29.8152	5353.18			FoB	Trp53i11	267.006	139055
	FoB	Ikzf1	168.463	30659.4			FoB	4921524J17Rik	29.4694	1			FoB	Myl6	266.968	180530
	FoB	Fkbp3	168.28	164826			FoB	Tubg1	29.8345	23470.4			FoB	Cers2	265.956	13415.8
	FoB	Nt5c	174.454	126037			FoB	Fam20b	29.8386	2186.58			FoB	Grb2	265.782	221567
	FoB	Macf1	168.123	7098.54			FoB	Fam133b	29.4472	20512.7			FoB	Rnf187	265.404	1
	FoB	Nap1l4	174.506	54814.1			FoB	Fxr1	29.8437	10442.9			FoB	Ppib	280.462	472882
	FoB	Nsmce1	174.564	8864.15			FoB	Cenpq	29.4422	206.363			FoB	Psmb1	280.517	178182
	FoB	Gpr183	167.839	3894.41			FoB	Pnpo	29.8484	7587.1			FoB	Tap1	280.651	78624.9
	FoB	Gmip	174.792	19227			FoB	Dut	29.8527	3374.18			FoB	Esyt1	280.828	166247
	FoB	Txn2	167.75	9015.28			FoB	Phf7	29.434	1			FoB	Psma1	280.94	276174
	FoB	Psmd8	174.864	41031.3			FoB	Nadsyn1	29.4284	843.414			FoB	Akr1a1	264.61	65071.6
	FoB	Atg16l2	174.869	1709.83			FoB	Cyp51	29.4278	1			FoB	Cd38	281.177	62579.5
	FoB	Mapk11	174.953	3250.3			FoB	Rnmt	29.8738	38630.5			FoB	Pdia3	264.421	527397
	FoB	Araf	167.622	12800.4			FoB	Hras	29.8772	1			FoB	Idh3g	264.411	51402.2
	FoB	Cmah	175.004	5955.94			FoB	Hmgb2	29.8899	1.75994e+06			FoB	Aes	281.353	2950.53
	FoB	Pfdn5	175.014	24184			FoB	Rp2	29.3978	9888.3			FoB	Ndufs7	281.418	32247.2
	FoB	Ifi27	175.11	1			FoB	Polr1b	29.8912	1425.59			FoB	Sdha	281.544	108186
	FoB	Osbpl9	167.398	6131.1			FoB	Polr3a	29.9097	1537.11			FoB	Rps13	264.166	722838
	FoB	Csnk1a1	167.369	26094.2			FoB	Zbtb48	29.3667	1			FoB	Rpl41	264.093	1
	FoB	Csnk1a1	167.369	335.128			FoB	Osbpl7	29.9224	2808.2			FoB	Prr13	263.506	1
	FoB	Dynlrb1	175.292	9243.71			FoB	Det1	29.9287	147.379			FoB	Sqstm1	282.317	9821.11
	FoB	Commd3	175.296	7315.74			FoB	Osgepl1	29.9307	40.177			FoB	Arf1	282.39	539962
	FoB	Ppcdc	175.328	1			FoB	Ptprj	29.3503	4425.15			FoB	Pml	262.872	188443
	FoB	Ppil2	175.427	18416.6			FoB	Gyg	29.9459	1			FoB	Pml	262.872	1
	FoB	Psmc4	175.449	74271.1			FoB	Qtrt1	29.9466	4639.7			FoB	Pdia6	283.126	97974.6
	FoB	Ndufa1	175.48	9057.59			FoB	Dhrs1	29.9487	10966			FoB	Arrdc1	262.183	1611.49
	FoB	Otud5	167.085	67.097			FoB	Apip	29.9517	30955.7			FoB	Rbm5	283.964	7621.76
	FoB	Rcc2	166.961	450718			FoB	Pgm2	29.3242	53158.9			FoB	Rgs19	261.869	8899.42
	FoB	Ptbp3	166.814	91813.4			FoB	Adap1	29.9659	3846.68			FoB	Ikzf3	261.865	107130
	FoB	Ptbp3	166.814	1			FoB	Car2	29.9752	1			FoB	Prkar1a	261.857	96551.1
	FoB	Ncor1	166.7	2606.53			FoB	Taf1c	29.2956	194.8			FoB	Lyn	284.168	77626.2
	FoB	Themis2	166.7	21621.2			FoB	Tmem19	29.9946	2294.6			FoB	Lyn	284.168	7633.61
	FoB	H2-Ke6	176.175	1			FoB	Fbxl4	29.996	1			FoB	Nfkbid	284.329	1072.59
	FoB	Pde4b	176.207	1			FoB	Cwc27	30.0027	13259.8			FoB	Cdc42se1	261.48	3145.35
	FoB	Lypla2	166.377	102170			FoB	Tmem87b	29.2784	1			FoB	Ankrd11	284.497	339.22
	FoB	Tln1	166.354	132560			FoB	Mrpl51	30.0128	2641.53			FoB	Rpl37	261.224	6380.89
	FoB	Stxbp2	166.35	17990.3			FoB	Bcl7c	29.2748	6324.47			FoB	Nxf1	261.124	36136.8
	FoB	Npm1	176.4	874403			FoB	1810013L24Rik	29.2735	1			FoB	Sf1	284.836	57731.4
	FoB	Cox7a2	166.082	11500.7			FoB	Telo2	29.2622	417.217			FoB	Cdc42se2	260.968	11581
	FoB	Tmed9	176.74	55962.2			FoB	Trappc13	29.2618	6713.9			FoB	Tmod3	285.138	102775
	FoB	Rab1b	165.947	136896			FoB	Med17	29.2597	3281.93			FoB	Lpcat1	260.474	23010.1
	FoB	Hnrnpc	165.866	431227			FoB	Cad	29.2536	16564.4			FoB	Gripap1	285.57	26320.5
	FoB	Hnrnpc	165.866	1			FoB	Mrps30	30.0541	6979.7			FoB	Vpreb3	285.757	1
	FoB	Pkn1	165.866	20318.8			FoB	Wdr74	29.2331	9890.17			FoB	Psme2	260.168	228086
	FoB	Aamp	165.664	3276.99			FoB	Msl1	29.2283	1532.68			FoB	Rps16	260.099	822492
	FoB	Rpl30	165.599	455269			FoB	Ccdc82	29.226	156.285			FoB	Cct5	259.924	199528
	FoB	Prr14	177.149	11546.9			FoB	Mrps11	30.0671	8166.53			FoB	Fis1	259.844	86740.2
	FoB	Nrm	177.213	17166.3			FoB	Larp4	30.069	2309.42			FoB	Rps6	286.71	373360
	FoB	Rpl35a	165.348	411952			FoB	Aebp2	29.2203	253.024			FoB	Ccr6	259.045	581.501
	FoB	Eif3d	165.311	26402.8			FoB	Tmem41b	29.2189	1832.93			FoB	Myh9	258.959	614092
	FoB	Irak1	177.445	774.663			FoB	Slc26a11	29.2185	117.525			FoB	Rrp1	258.768	11260.1
	FoB	Srsf1	177.452	688202			FoB	Psmg1	30.0734	11713.3			FoB	Nop56	287.481	322924
	FoB	A630001G21Rik	177.495	1			FoB	Bola1	29.2133	26840.9			FoB	Fam49b	287.856	305085
	FoB	Ppp3ca	165.092	58863.6			FoB	Arl4a	30.0811	1			FoB	Ppdpf	258.123	1
	FoB	Supt4a	164.967	1			FoB	Rab5c	30.0858	266289			FoB	Vamp2	258.028	4819.91
	FoB	Mical1	164.904	33817.4			FoB	Rngtt	29.2042	10216.5			FoB	Hnrnpab	257.677	377526
	FoB	Abhd17b	177.882	19148.1			FoB	Fbxo3	29.2007	1785.04			FoB	Puf60	288.815	77815
	FoB	Cox5b	178.009	27420.9			FoB	Mga	29.198	358.223			FoB	Puf60	288.815	1
	FoB	Ndufb10	164.78	64143.7			FoB	Ninj1	29.1977	1			FoB	Rps4x	257.197	605028
	FoB	Plgrkt	164.72	88265.4			FoB	Msantd2	30.0958	1430.55			FoB	Psmb9	257.186	79332.4
	FoB	Filip1l	178.14	6204.23			FoB	Ankrd27	29.1907	89.311			FoB	Apoe	289.217	539.87
	FoB	Caprin1	164.583	20905.4			FoB	Borcs5	29.182	1			FoB	Srsf7	257.049	237066
	FoB	Tnfaip8l2	164.527	103285			FoB	Xpo5	30.1208	10321			FoB	Actr2	256.926	328394
	FoB	Mettl23	164.491	1104.1			FoB	Timm22	29.172	4132.92			FoB	Serbp1	289.567	226044
	FoB	Eif3i	178.354	67453.3			FoB	Klhdc2	30.1221	1			FoB	Serbp1	289.567	9125.29
	FoB	Hint1	178.398	182522			FoB	Rida	29.1613	1			FoB	Hcls1	256.753	285804
	FoB	Ghitm	178.436	5610.21									FoB	Btf3	256.002	39123.9
	FoB	Mat2b	164.366	2449.82									FoB	Inpp5d	291.107	103457
	FoB	Mat2b	164.366	40253.6									FoB	Inpp5d	291.107	309.183
	FoB	Sec13	164.223	35385.8									FoB	Ndufa4	291.315	473602
	FoB	Snx8	178.9	5025.32									FoB	Myo1c	291.322	590.72
	FoB	Snx30	163.85	8730.85									FoB	Myo1c	291.322	52876.3
	FoB	Gtf2a2	163.824	13920.5									FoB	Anxa6	291.432	537796
	FoB	Cwc15	163.753	23257.8									FoB	Tnfaip8	291.486	20338.9
													FoB	Tnfaip8	291.486	1
													FoB	Ivns1abp	254.7	1620.38
													FoB	Taz	254.514	62.3815
													FoB	Anapc5	254.504	5882.74
													FoB	Txndc5	254.463	36266.4
													FoB	Psmb6	292.437	59577.4
													FoB	Ppia	292.475	3.49554e+06

## Sheet: Figure 6
Figure 6a
T1	T2	MZ	FoB
3.4504	3.467	4.72991	3.38426
3.26836	3.38369	4.26894	3.04106
3.77458	3.79224	4.94969	3.61916
3.96271	3.38878	4.54194	3.6047
Figure 6b-c
Gene names	Copy.number.T1.BR1	Copy.number.T1.BR2	Copy.number.T1.BR3	Copy.number.T1.BR4	Copy.number.T2.BR1	Copy.number.T2.BR2	Copy.number.T2.BR3	Copy.number.T2.BR4	Copy.number.MZ.BR1	Copy.number.MZ.BR2	Copy.number.MZ.BR3	Copy.number.MZ.BR4	Copy.number.FoB.BR1	Copy.number.FoB.BR2	Copy.number.FoB.BR3	Copy.number.FoB.BR4
Eif4a1	306704	246231	325932	497540	349956	307539	474444	333047	843324	409025	943881	603320	283052	199408	489846	359894
Eif4b	29873	25199.2	31971.3	54996.5	35255.3	34660.6	45728.3	36557.7	67918.6	42002.2	85664.2	60784.4	30973.5	19068.7	52745	53444.5
Eif4e	80725.8	55971	74910.6	114983	77471.2	71156.5	87859.3	85982.8	154092	76616.1	147288	95632	64561.2	40662	96551.2	98889
Eif4g1	15748.7	12531.3	17911.8	35874.8	20294.5	15442.2	24401	21678.8	36963.8	17815.7	46662.3	32185.9	15410.1	9609.2	27225.2	25923.8
Pdcd4	55649.2	51831.3	68302.7	91332.6	77661	69951.9	80362	73843.9	313368	155456	361743	266128	58104.6	38651.5	95648	90533.4
Figure 6d
T1	T2	MZ	FoB
5.51138	4.5062	2.69116	4.87142
4.75062	4.39644	2.63113	5.15913
4.77188	5.90383	2.60926	5.12134
5.44756	4.51015	2.26703	3.97526

## Sheet: Figure 7a-e
Figure 7a			Figure 7b			Figure 7c						Figure 7d
uMT chimera			competitive chimera			uMT chimera			competitive chimera			NP20-IgM				NP20-IgG3
WT	PDCD4 KO		WT	PDCD4 KO		WT	PDCD4 KO		WT	PDCD4 KO		WT	PDCD4 KO	non-immunized		WT	PDCD4 KO	non-immunized
23940000	736000		31488000	24200000		4.6	4		0.85	1.57		4.45559	16.5909	1.83575		1.5873	1.58915	0
8128000	5510000		19425000	13652800		1.19	2.64		2.19	3.13		3.78205	4.44773	0.666667		1.68269	3.94958	0
33626000	1170000		36504000	11132000		1.2	6.56		2.03	2.81		5.41872	19.3157	0.625		0.442478	3.81963	0
24081000	4368000		45484000	17570000		2.44	2.5		1.41	2.08		9.74843	6.17886			0.695187	8.80952
27048000	5726600		26280000	30906000		1.19	2.47		1.53	2.14		5.31135	11.2613			0.195313	3.37838
28228500	18216000		22557000	18746000		2.58	3.52		1.47	1.86		8.4127	4.03101			1.2253	1.01695
16800000	12247400		19012000	25944000		2.68	2.81		1.94	2		9.61538	24.874			2.32143	1.10917
22876000	11814000		15390000	13608000		3.53	3.36		2.27	2.49		7.42706	4.42478			0.740741	1.91489
18020000	3240200					2.18	2.27					6.63102	19.0476			0.763636	1.79487
14720000	2550800					1.1	4.19						13.2432				1.12933
23436000	7828000					1.26	6.05
31302000	23085000					1.25	2.36
27384000	33588000					2.65	6.02
25014000	9400000					1.67	3.74
16350000						1.75	3.08
Figure 7e
NP20-IgM
Days	WT									PDCD4 KO
-1	3714.39	3993.65	4363.28	3023.15	3639.38	3058.84	3082.65	3760.17	3935.49	12718.7	5262.74	10273.1	10643.5	5093.13	11505.3	4027.43	4178.4	8055.47	5008.88
4	4383.39	10767.2	11254.8	11065.1	9256.02	5230.21	4361.38	5124.48	4797.61	14631	4914.76	11246.5	12524	11062	12213.2	15025.9	10872.3	10507.2	9705.56
7	39725.7	52479.1	69486.4	61425.2	37553.3	53226.5	46418.4	44725.7	39093.6	57019.4	50354.8	61707.3	52566.4	53168.3	37026.6	68109.8	46396.9	48875.9	67672.5
NP20-IgG3
Days	WT									PDCD4 KO
-1
4	150.112	211.799	239.853	245.937	154.883	188.423	247.813	188.141	160.509	219.197	169.369	226.509	291.17	227.953	292.442	257.262	204.213	184.941
7	4307.86	9282.39	8126.72	11337.2	4157.67	8034.39	10830.1	8454.26	4430.83	14132.4	10181.9	13339.6	14355	15794.2	14119.8	11218.5	14323.5	11673.5

## Sheet: Figure 7g
Figure 7g
Protein IDs	Protein names	Gene names	Ensembl IDs	Unique peptides	MZ.WT.1	MZ.WT.2	MZ.WT.3	MZ.KO.1	MZ.KO.2	MZ.KO.3		log2 FC		pvalue	log10 pvalue
Q9ERR7	15 kDa selenoprotein	15 kDa selenoprotein		7	26647.3	26928.9	26057.1	29319.9	27265.3	32968.2		0.165067		0.171154224701105	0.766612376445865
P58742	Aladin	Aaas	ENSMUSG00000036678	13	15115.8	4415.98	14090	19927.8	6301.16	12588.1		0.249666		0.756802866016381	0.121017231927693
Q9D2R0	Acetoacetyl-CoA synthetase	Aacs	ENSMUSG00000029482	13	1897.58	3122.32	3806.81	2093.66	3030.57	1974.18		-0.282831		0.478263412684287	0.320332841534662
Q8R2R3	Alpha- and gamma-adaptin-binding protein p34	Aagab	ENSMUSG00000037257	7	1343.85	693.273	629.413	811.978	1627.99	1224.27		0.488193		0.341153710089772	0.46704990135094
Q3UHJ0;Q3UHJ0-2	AP2-associated protein kinase 1	Aak1	ENSMUSG00000057230	26	7754.99	8716.5	9245.92	10225.4	7185.11	8459.23		-0.0026896		0.988022838566112	0.00523301639557125
Q8R0P4;Q8R0P4-2	Mth938 domain-containing protein	Aamdc	ENSMUSG00000035642	8	3134.24	7904.6	13038	11602.3	10661.9	3655.87		0.161829		0.850875767450646	0.0701338446736032
J3QN89;Q3TJ22;A0A087WNM5		Aamp	ENSMUSG00000006299	9	3935.98	3430.03	4374.67	3352.26	2537.58	2777.22		-0.44063		0.0488301505782326	1.31131193647372
Q9D2V5	Protein AAR2 homolog	Aar2	ENSMUSG00000027628	4	260.527	4726.42	7341.96	467.595	4656.21	624		-0.911437		0.648676702053106	0.187971699960133
Q8BGQ7	Alanine--tRNA ligase, cytoplasmic	Aars	ENSMUSG00000031960	42	14875.7	18674	23024.1	19876.3	17549.3	17746.5		-0.015712		0.940753741026851	0.0265240459774441
Q14CH7	Alanine--tRNA ligase, mitochondrial	Aars2	ENSMUSG00000023938	12	305.416	1443.93	121.134	1	334.453	2520.56		-1.99523		0.622087525356526	0.206148507423034
Q3THG9	Alanyl-tRNA editing protein Aarsd1	Aarsd1	ENSMUSG00000075528	16	10758	13285	13879.6	16688.6	11898.5	12292.4		0.099745		0.634014724878435	0.197900655589576
Q80WC9;Q80WC9-2;Q80WC9-3	Acyl-CoA synthetase family member 4	Aasdh	ENSMUSG00000055923	4	587.965	565.064	561.431	478.124	34.3062	344.267		-1.68193		0.294811182334899	0.53045604749468
Q9CQF6-2;Q9CQF6	L-aminoadipate-semialdehyde dehydrogenase-phosphopantetheinyl transferase	Aasdhppt	ENSMUSG00000025894	2	1	855.51	1	590.898	368.023	610.479		5.74786		0.218189095684729	0.661166957699489
Q9JKX4;Q9JKX4-2;Q9JKX4-3;Q9D478-3;Q9D478-2;Q9D478	Protein AATF	Aatf	ENSMUSG00000018697	16	4214.55	4131.88	7577.14	4396.41	5279.82	3934.72		-0.176918		0.614627940244077	0.211387701128101
Q8R420;E9PX95	ATP-binding cassette sub-family A member 3	Abca3	ENSMUSG00000024130	8	1	127.103	73.0461	2279.14	55.6654	1553.69		4.79129		0.16544429561555	0.781348202365705
Q9JI39	ATP-binding cassette sub-family B member 10, mitochondrial	Abcb10	ENSMUSG00000031974	17	3256	3064.47	6024.08	5279.55	3130.77	4990.52		0.152214		0.719204936675485	0.143147340235389
Q9QY30	Bile salt export pump	Abcb11	ENSMUSG00000027048	1	1	52.8802	54.3576	65.9412	1	38.3333		-0.0618104		0.982805306907572	0.00753250710195667
P21447;P06795;P21440	Multidrug resistance protein 1A;Multidrug resistance protein 1B	Abcb1a;Abcb1b	ENSMUSG00000028970;ENSMUSG00000040584	16	662.192	1421.65	1249.74	1716.73	829.827	1083.82		0.130718		0.789703859331299	0.102535739557924
Q9DC29	ATP-binding cassette sub-family B member 6, mitochondrial	Abcb6	ENSMUSG00000026198	4	140.077	1	115.091	20.561	900.123	444.168		2.99802		0.360651109454462	0.44291272747167
Q61102	ATP-binding cassette sub-family B member 7, mitochondrial	Abcb7	ENSMUSG00000031333	18	9857.8	9695.99	9780.64	8424.67	12340.6	8588.29		-0.0220837		0.91318822355074	0.0394396977949296
Q9CXJ4	ATP-binding cassette sub-family B member 8, mitochondrial	Abcb8	ENSMUSG00000028973	8	928.392	1	520.546	1241.08	819.877	1068.29		3.71175		0.360578318317806	0.443000391085691
O35379	Multidrug resistance-associated protein 1	Abcc1	ENSMUSG00000023088	4	1	1	1	1	69.5093	196.059		4.57809		0.188304487908196	0.72513932921043
E9Q467;E9Q236		Abcc4	ENSMUSG00000032849	5	34.2395	49.4675	128.134	99.3632	46.6626	27.3268		-0.25881		0.757725416360924	0.120488144979461
P48410	ATP-binding cassette sub-family D member 1	Abcd1	ENSMUSG00000031378	13	4509.78	5953.41	6202.88	5498.17	4813.42	4466.74		-0.164825		0.395304111529364	0.403068668568163
P55096	ATP-binding cassette sub-family D member 3	Abcd3	ENSMUSG00000028127	10	5917.69	6313.44	1660.53	2477.7	1010.17	1583.32		-1.32285		0.160292703057619	0.79508624741467
O89016	ATP-binding cassette sub-family D member 4	Abcd4	ENSMUSG00000021240	3	1	1	1	181.061	26.8033	1		4.08156		0.203431100978497	0.691582650475209
P61222	ATP-binding cassette sub-family E member 1	Abce1	ENSMUSG00000058355	30	34506.6	52386.8	51780.9	43021.2	38698.2	35268.1		-0.224273		0.381105257700986	0.418955059690769
Q6P542	ATP-binding cassette sub-family F member 1	Abcf1	ENSMUSG00000038762	26	12895	15018.8	19308.2	12373.9	14439.2	13790.1		-0.200624		0.362463446089599	0.440735784850355
Q99LE6;REV__Q9DAC9	ATP-binding cassette sub-family F member 2	Abcf2	ENSMUSG00000028953	24	8523.63	9840.77	8828.89	6245.55	5740.82	11394		-0.286061		0.456626375434265	0.340439006611154
Q8K268	ATP-binding cassette sub-family F member 3	Abcf3	ENSMUSG00000003234	21	3144.31	5840.92	6059.46	6246.84	4681.79	5443.25		0.172176		0.642717332287523	0.191979988225069
Q64343	ATP-binding cassette sub-family G member 1	Abcg1	ENSMUSG00000024030	5	1	393.307	267.561	410.281	407.007	1		0.222047		0.958549119168876	0.0183856275564727
Q99P81	ATP-binding cassette sub-family G member 3	Abcg3	ENSMUSG00000029299	12	2674.92	1542.8	2966.79	2922.88	1458.74	453.517		-0.887536		0.379129840812316	0.42121203147942
Q6PE15-2;Q6PE15	Mycophenolic acid acyl-glucuronide esterase, mitochondrial	Abhd10	ENSMUSG00000033157	8	3948.09	4314.51	5877.48	3903.96	2849.69	3061.67		-0.518496		0.0830018181228284	1.08091239446653
Q8K4F5	Alpha/beta hydrolase domain-containing protein 11	Abhd11	ENSMUSG00000040532	7	7633.37	3125.66	5408.12	5265.93	6045.5	7374.04		0.287799		0.532651723378127	0.273556663494107
Q99LR1;Q99LR1-2	Monoacylglycerol lipase ABHD12	Abhd12	ENSMUSG00000032046	17	7343.19	13642.3	20092.7	15097.3	22103.8	13520		0.388148		0.47374487314127	0.324455476925726
Q8VCR7	Alpha/beta hydrolase domain-containing protein 14B	Abhd14b		8	23864.3	26705.3	28342.6	28341.6	22272.2	15619.3		-0.291152		0.364637603390412	0.438138546589269
Q9Z1Q2;Q80YU0	Abhydrolase domain-containing protein 16A	Abhd16a	ENSMUSG00000007036	10	902.126	1447.17	1692.88	2034.01	1686.45	758.216		0.0782941		0.887813775012594	0.0516781208948527
Q99JW1-2;Q99JW1	Alpha/beta hydrolase domain-containing protein 17A	Abhd17a	ENSMUSG00000003346	1	1	480.317	359.705	1	1	197.86		-3.25673		0.446947106560107	0.349743869906718
Q7M759	Alpha/beta hydrolase domain-containing protein 17B	Abhd17b	ENSMUSG00000047368	6	4377.07	4711.34	2219.85	4631.69	5313.36	1059.84		-0.270518		0.764621764582698	0.116553344162088
Q8VCV1	Alpha/beta hydrolase domain-containing protein 17C	Abhd17c	ENSMUSG00000038459	1	1	95.3966	1	1	106.952	1		0.0549846		0.986863945827798	0.00574271728892434
Q8R2Y0-2;Q8R2Y0	Monoacylglycerol lipase ABHD6	Abhd6	ENSMUSG00000025277	10	7159.25	10326.8	7392.05	12825.1	5887.61	5833.97		-0.103682		0.819128005305001	0.0866482256465369
Q8CBW3-5;Q8CBW3-2;Q8CBW3-4;Q8CBW3-3;Q8CBW3;P62484	Abl interactor 1	Abi1	ENSMUSG00000058835	14	13246.7	20959.9	18134.1	15545.9	11115.8	7840.6		-0.631263		0.151062985773598	0.820841935684244
Q8BYZ1;Q8BYZ1-2	ABI gene family member 3	Abi3	ENSMUSG00000018381	14	35249	33874.8	45706.5	35586.6	37202.6	41783.8		0.00649572		0.968640033194797	0.0138375858404718
Q8K4G5-3;Q8K4G5-2;Q8K4G5;Q8K4G5-4	Actin-binding LIM protein 1	Ablim1	ENSMUSG00000025085	23	19520.6	18086.8	20700.3	20129.6	17412.5	14080.1		-0.188829		0.336046590210043	0.473600506930292
Q5SSL4-4;Q5SSL4;Q5SSL4-2;Q5SSL4-3	Active breakpoint cluster region-related protein	Abr	ENSMUSG00000017631	12	2459.46	2008.86	2495.19	4196.19	1189.41	2861.66		0.07077		0.908329544652483	0.0417565595638291
Q4KML4	Costars family protein ABRACL	Abracl		3	54597.3	174793	138965	149701	251108	123562		0.602785		0.38192851513292	0.418017915592203
Q9QYL7	Activator of basal transcription 1	Abt1	ENSMUSG00000036376	8	3839.15	2247.68	3849.62	4930.25	5534.53	1666.44		0.150984		0.821036544915996	0.0856375116964749
Q921H8;Q8VCH0	3-ketoacyl-CoA thiolase A, peroxisomal;3-ketoacyl-CoA thiolase B, peroxisomal	Acaa1a;Acaa1b	ENSMUSG00000010651;ENSMUSG00000036138	18	29535.1	45165.2	50518.8	54314.4	74004.3	51830.7		0.542763		0.139603123641508	0.855104864197861
Q8BWT1	3-ketoacyl-CoA thiolase, mitochondrial	Acaa2	ENSMUSG00000036880	30	158226	107712	154790	151829	210159	136866		0.242405		0.402400921037622	0.395341033913612
Q5SWU9-2;Q5SWU9	Acetyl-CoA carboxylase 1;Biotin carboxylase	Acaca	ENSMUSG00000020532	29	863.304	1785	1920.92	1474.76	1504.39	884.759		-0.197549		0.683245506574779	0.165423215802437
Q8K370	Acyl-CoA dehydrogenase family member 10	Acad10	ENSMUSG00000029456	30	4946.4	7042.91	9178.47	8096.79	7169.94	6719.57		0.0956253		0.752393792793383	0.123554796012012
Q80XL6	Acyl-CoA dehydrogenase family member 11	Acad11		6	486.848	277.812	435.3	638.184	142.756	191.324		-0.58535		0.477389477899669	0.321127157471015
Q9D7B6	Isobutyryl-CoA dehydrogenase, mitochondrial	Acad8		7	749.369	538.532	580.233	1430.24	1107.9	1488.98		1.11095		0.00492208940112895	2.30785050236333
Q8JZN5	Acyl-CoA dehydrogenase family member 9, mitochondrial	Acad9	ENSMUSG00000027710	24	31500.2	38049.8	44220.8	41538.6	28299.9	36242.5		-0.105014		0.651496416608433	0.186087968671986
P51174	Long-chain specific acyl-CoA dehydrogenase, mitochondrial	Acadl		19	173955	189521	218209	199106	147229	140546		-0.268047		0.233680049430534	0.631378364167826
P45952	Medium-chain specific acyl-CoA dehydrogenase, mitochondrial	Acadm	ENSMUSG00000062908	20	27637.6	38463.9	34654.8	43680.2	41032	35565.7		0.263674		0.200619602703525	0.697626633977441
Q07417	Short-chain specific acyl-CoA dehydrogenase, mitochondrial	Acads	ENSMUSG00000029545	17	40280.4	34144.1	37433.5	40303.5	41836.2	45862.6		0.195644		0.0946230829151433	1.02400290630623
Q9DBL1	Short/branched chain specific acyl-CoA dehydrogenase, mitochondrial	Acadsb	ENSMUSG00000030861	11	5303.31	3634.53	9382.25	5358.79	5912.67	6256.63		0.044169		0.922273711804274	0.0351401701772006
P50544	Very long-chain specific acyl-CoA dehydrogenase, mitochondrial	Acadvl	ENSMUSG00000018574	30	27743.8	38069.5	40879.1	38460.9	28906.7	27684.2		-0.162768		0.514328508180096	0.288759402954482
Q8K2H4	Arf-GAP with coiled-coil, ANK repeat and PH domain-containing protein 1	Acap1	ENSMUSG00000001588	34	29754.5	34631.3	42309.4	31834.3	35639.5	31695		-0.0926161		0.603610946765873	0.219242892692167
Q6ZQK5;Q6ZQK5-2;A2ADA6;Q6NXL5	Arf-GAP with coiled-coil, ANK repeat and PH domain-containing protein 2	Acap2	ENSMUSG00000049076	27	5662.54	7573.59	7155.72	9622.32	3955.37	5226.5		-0.208494		0.645436809356181	0.190146270347642
Q8QZT1	Acetyl-CoA acetyltransferase, mitochondrial	Acat1	ENSMUSG00000032047	30	182094	168726	208574	227771	212037	170732		0.121236		0.478686558574977	0.319948767251025
Q8CAY6	Acetyl-CoA acetyltransferase, cytosolic	Acat2	ENSMUSG00000023832	12	12212.2	13146.6	22264.9	11591.6	14723.6	15439.3		-0.146655		0.661565099115732	0.179427414068047
Q8BMP6	Golgi resident protein GCP60	Acbd3		13	8096.25	4526.79	8863.24	7688.6	5402.91	6203.08		-0.111378		0.764038674709143	0.116884657409047
Q5XG73-2;Q5XG73-3;Q5XG73	Acyl-CoA-binding domain-containing protein 5	Acbd5	ENSMUSG00000026781	4	468.981	1	350.444	1	427.706	1		-2.86198		0.523977416855956	0.280687430470841
A2AIG8-2;A2AIG8	1-aminocyclopropane-1-carboxylate synthase-like protein 1	Accs	ENSMUSG00000040272	2	1	1	68.3831	1	1	167.493		0.430796		0.899405345014645	0.0460445358213697
Q5EE38;Q5EE38-2;Q5EE38-4;Q5EE38-3	Adrenocortical dysplasia protein	Acd	ENSMUSG00000038000	9	1627.26	2140.8	5062.57	5826.28	4929.93	3213.9		0.796001		0.247292894124528	0.606788362760597
Q9JIX8;Q9JIX8-4;Q9JIX8-2	Apoptotic chromatin condensation inducer in the nucleus	Acin1	ENSMUSG00000022185	31	50926.3	51210.6	55506.6	61269.3	60732.5	40372.5		0.0178311		0.937324620120912	0.0281099754817576
Q9JIX8-3	Apoptotic chromatin condensation inducer in the nucleus	Acin1	ENSMUSG00000022185	1	1	337.06	353.03	1	490.845	1		-2.64046		0.554361637150405	0.256206831337004
Q91V92	ATP-citrate synthase	Acly	ENSMUSG00000020917	56	29749.3	42884.4	46265.4	42168.3	33961	35784.3		-0.0679593		0.776515247734202	0.109850012000059
P28271	Cytoplasmic aconitate hydratase	Aco1	ENSMUSG00000028405	38	9489.94	8774.81	12244.6	15321.9	14163.1	16584.5		0.606504		0.0361832201989776	1.44149278483903
Q99KI0	Aconitate hydratase, mitochondrial	Aco2	ENSMUSG00000022477	44	201177	198599	262527	210377	238209	197225		-0.0285807		0.863268364501246	0.0638541740364637
Q9CQR4	Acyl-coenzyme A thioesterase 13;Acyl-coenzyme A thioesterase 13, N-terminally processed	Acot13	ENSMUSG00000006717	6	78239.3	45722.2	66343.7	50925.8	51779	38157.1		-0.412677		0.214657223777242	0.668254491792947
Q9QYR9;Q32Q92-2;Q32Q92;Q8BWN8;Q9QYR7-2;Q6Q2Z6;Q9QYR7	Acyl-coenzyme A thioesterase 2, mitochondrial	Acot2	ENSMUSG00000021226	9	44101.5	46230.9	58825.5	68504.4	61341.4	56545		0.328777		0.109260155675839	0.961538185030391
Q91V12-2;Q91V12-3;Q91V12-4;Q91V12	Cytosolic acyl coenzyme A thioester hydrolase	Acot7	ENSMUSG00000028937	7	2674.18	4503.79	4771.1	2306.51	4428.14	2673.82		-0.357748		0.410568923774889	0.386613925749256
P58137	Acyl-coenzyme A thioesterase 8	Acot8	ENSMUSG00000017307	7	4346.1	3182.38	5870.55	4931.43	4020.96	5176.87		0.112768		0.714968887071459	0.145712856754413
Q9R0X4;Q32MW3	Acyl-coenzyme A thioesterase 9, mitochondrial	Acot9	ENSMUSG00000025287	23	18345.2	28738.5	24145.6	22496.3	26873.3	14941.4		-0.16499		0.628728926385685	0.201536558290352
Q9R0H0-2;Q9R0H0	Peroxisomal acyl-coenzyme A oxidase 1	Acox1	ENSMUSG00000020777	1	1	1	1	1	1	1		0		NA	NA
Q9EPL9	Peroxisomal acyl-coenzyme A oxidase 3	Acox3	ENSMUSG00000029098	31	12290.2	11219	13091.4	15341.3	15621.3	13537.6		0.281945		0.0370290968423882	1.4314568804742
Q9D358	Low molecular weight phosphotyrosine protein phosphatase	Acp1	ENSMUSG00000044573	1	27487	34408.9	66197	62335.9	50716	62972.3		0.556308		0.278515850298954	0.555150084147367
Q9D358-2	Low molecular weight phosphotyrosine protein phosphatase	Acp1	ENSMUSG00000044573	1	1	1	1	1	2262.6	1		3.71459		0.422649730810374	0.37401940329452
Q05117	Tartrate-resistant acid phosphatase type 5	Acp5	ENSMUSG00000001348	3	241.627	1	1	624.544	988.449	458.849		6.72031		0.123715278940029	0.907576661328207
Q8BP40;Q8BP40-2	Lysophosphatidic acid phosphatase type 6	Acp6	ENSMUSG00000028093	10	6961.93	8199.6	12808.6	6493.23	7934.88	8090.59		-0.270231		0.418398600861752	0.378409776432935
Q8VCW8	Acyl-CoA synthetase family member 2, mitochondrial	Acsf2	ENSMUSG00000076435	32	199053	197218	263861	252865	253690	187776		0.0725749		0.734161720462114	0.134208263560543
Q3URE1;Q3URE1-2	Acyl-CoA synthetase family member 3, mitochondrial	Acsf3	ENSMUSG00000015016	20	3036.14	4391.55	4821.94	4958.81	5223.2	8422.26		0.587518		0.13989684357019	0.854192084189471
P41216	Long-chain-fatty-acid--CoA ligase 1	Acsl1	ENSMUSG00000018796	19	4010.61	4347.84	4578.74	5209.13	3307.66	3050.17		-0.201109		0.493243433269167	0.306938687959094
Q9CZW4	Long-chain-fatty-acid--CoA ligase 3	Acsl3	ENSMUSG00000032883	4	227.877	236.161	138.62	67.8001	392.724	127.69		-0.37788		0.668633828043497	0.174811655022869
Q9QUJ7-2;Q9QUJ7	Long-chain-fatty-acid--CoA ligase 4	Acsl4	ENSMUSG00000031278	22	2797.08	2640.38	3037.53	2818.25	3673.06	3536.59		0.235525		0.177383923574028	0.751085743125861
Q8JZR0	Long-chain-fatty-acid--CoA ligase 5	Acsl5	ENSMUSG00000024981	22	8676.01	13922	14674.1	13026.2	13953	11860.9		0.0941543		0.73866757953696	0.131550961947179
Q99NB1	Acetyl-coenzyme A synthetase 2-like, mitochondrial	Acss1	ENSMUSG00000027452	25	26406.9	28962	44424.9	45203.8	38414	45411.1		0.404892		0.215480911851883	0.666591195315598
Q9QXG4	Acetyl-coenzyme A synthetase, cytoplasmic	Acss2	ENSMUSG00000027605	5	123.916	1	192.475	445.39	872.143	311.648		4.10312		0.230951756242321	0.636478730869485
P60710;E9Q3M9	Actin, cytoplasmic 1;Actin, cytoplasmic 1, N-terminally processed	Actb	ENSMUSG00000029580	2	16321401	14228401	17692601	17474401	15568401	17229501		0.0633534		0.588970986987177	0.229906098254857
Q8BFZ3	Beta-actin-like protein 2	Actbl2	ENSMUSG00000055194	3	130.537	1	1	2155.3	10717	11031.5		10.2874		0.0373283578149084	1.42796111555484
P68033;P62737;P63268;P68134	Actin, alpha cardiac muscle 1;Actin, aortic smooth muscle;Actin, gamma-enteric smooth muscle;Actin, alpha skeletal muscle	Actc1;Acta2;Actg2;Acta1	ENSMUSG00000031972;ENSMUSG00000035783;ENSMUSG00000059430;ENSMUSG00000068614	7	402.978	2705.27	2606.9	1267.14	68691	1		-1.67635		0.757554218213481	0.120586279223948
P63260	Actin, cytoplasmic 2;Actin, cytoplasmic 2, N-terminally processed	Actg1	ENSMUSG00000062825	1	1	1	1	1	1	1		0		NA	NA
Q9Z2N8;Q99MR0	Actin-like protein 6A	Actl6a	ENSMUSG00000027671	18	54205.9	76252.8	75835.7	85047.4	69618.3	49229		-0.0349584		0.907990626212829	0.0419186349646598
Q7TPR4	Alpha-actinin-1	Actn1	ENSMUSG00000015143	7	191.616	275.294	183.025	693.708	1	448.292		-1.65211		0.642188792074927	0.192337278312476
P57780	Alpha-actinin-4	Actn4	ENSMUSG00000054808	40	64107.8	101944	95932.7	86943.7	75862.4	72856.2		-0.127903		0.614274575156866	0.211637459770108
Q9QZB7	Actin-related protein 10	Actr10	ENSMUSG00000021076	10	4748.04	5435.13	6315.34	6711.37	4282.45	4242.56		-0.139509		0.612804096273688	0.212678340335124
P61164	Alpha-centractin	Actr1a	ENSMUSG00000025228	8	34433.1	42292.6	57966.9	37598.4	43163.1	28231.5		-0.293885		0.360180957900094	0.443479251254175
Q8R5C5	Beta-centractin	Actr1b	ENSMUSG00000037351	8	3854.38	6774.09	6801.7	5559.11	5393.15	4406.65		-0.142252		0.664189988116548	0.177707675167185
P61161	Actin-related protein 2	Actr2	ENSMUSG00000020152	21	155809	194265	257552	236622	182586	220858		0.0972037		0.709688594554006	0.148932174286488
Q99JY9;Q641P0;Q641P0-2	Actin-related protein 3	Actr3	ENSMUSG00000026341	29	336886	391339	455908	522817	552061	447920		0.368318		0.0830294482550211	1.08076784802877
Q80US4;Q80US4-3	Actin-related protein 5	Actr5		10	3790.09	2879.92	3205.64	4039.23	3379.5	2789.79		0.0407245		0.843582328952146	0.0738725262760229
Q9D864	Actin-related protein 6	Actr6		8	684.403	851.567	1301.28	2703.1	1535.38	629.915		0.595133		0.444580733201135	0.352049362252725
Q8R2S9	Actin-related protein 8	Actr8	ENSMUSG00000015971	18	4961.49	3438.53	4626.59	4995.36	5053.76	3734.44		0.085441		0.712994321173695	0.146913929184249
Q99JW2	Aminoacylase-1	Acy1		18	13858.6	16791.8	21008.6	26186.7	19150.1	23223.8		0.417424		0.132756182886924	0.876945243269895
P56376	Acylphosphatase-1	Acyp1	ENSMUSG00000008822	5	35795.5	76080.9	92271	84006.6	71670.4	92026.1		0.380244		0.460520189316112	0.336751325474993
P03958	Adenosine deaminase	Ada	ENSMUSG00000017697	15	11035.6	11336.5	9890.65	16098.5	9733.78	14234.6		0.283374		0.323181117965414	0.490554021050232
Q80SY6;Q80SY6-2;Q80SY6-4	Adenosine deaminase-like protein	Adal	ENSMUSG00000027259	2	1	1	314.454	245.281	751.568	1		3.06512		0.490993783928785	0.308924006089896
O35598	Disintegrin and metalloproteinase domain-containing protein 10	Adam10	ENSMUSG00000054693	14	3133.47	2126.09	2754.26	2198.09	2558.11	1845.76		-0.274028		0.270848973308624	0.567272806328373
Q9Z0F8;Q9Z0F8-2	Disintegrin and metalloproteinase domain-containing protein 17	Adam17	ENSMUSG00000052593	11	564.337	1515.99	1320.44	1334.35	1449.06	488.84		-0.0857397		0.904824293533469	0.0434357475986325
Q9R160	Disintegrin and metalloproteinase domain-containing protein 24	Adam24	ENSMUSG00000046723	1	1	1	1	1	1	6548.93		4.22568		0.422649730810374	0.37401940329452
Q80T21	ADAMTS-like protein 4	Adamtsl4	ENSMUSG00000015850	1	1	1	80.3103	95.1996	102.527	112.313		4.57887		0.161966728046584	0.790574191073691
E9PY16;Q8R2V5		Adap1	ENSMUSG00000056413	4	301.985	1	1	398.175	283.551	206.32		5.41171		0.186433182919693	0.729476785778543
Q99MU3;Q99MU3-5;Q99MU3-4	Double-stranded RNA-specific adenosine deaminase	Adar	ENSMUSG00000027951	1	1	1	1	1	1	1		0		NA	NA
Q99MU3-2;Q99MU3-3	Double-stranded RNA-specific adenosine deaminase	Adar	ENSMUSG00000027951	1	3238.83	4359.33	4918.43	3376.84	4397.78	4221.37		-0.0492055		0.831594357407149	0.0800884661362066
Q9JHI2-3;Q9JHI2-2;Q9JHI2	tRNA-specific adenosine deaminase 1	Adat1	ENSMUSG00000031949	7	1850.11	1679.37	1336.3	1064.3	1114.96	2250.39		-0.212234		0.617244415747634	0.209542830470082
Q6P6J0	tRNA-specific adenosine deaminase 2	Adat2	ENSMUSG00000019808	5	2905.09	2621.85	3439.57	3032.06	5665.11	2149.96		0.165105		0.730462499547287	0.136402074949022
Q6PAT0	Probable inactive tRNA-specific adenosine deaminase-like protein 3	Adat3	ENSMUSG00000035370	9	265.535	1028.27	1176.8	476.383	1422.13	1119.49		0.413009		0.650257288581409	0.186914771199838
Q9D0L4;Q9D0L4-2	Uncharacterized aarF domain-containing protein kinase 1	Adck1	ENSMUSG00000021044	12	731.277	2742.28	1306.8	1929.93	1847.74	2738.83		0.632655		0.372207854043189	0.429214466961217
Q60936;Q60936-2	Atypical kinase ADCK3, mitochondrial	Adck3	ENSMUSG00000026489	11	4641.2	4552.47	5841.39	4463.42	5443.55	5022.87		-0.00541659		0.971643846662515	0.0124928953346733
Q566J8	AarF domain-containing protein kinase 4	Adck4		5	183.157	624.314	942.227	714.989	807.88	492.344		0.466767		0.584520213665199	0.233200465628809
Q80V03-2;Q80V03	Uncharacterized aarF domain-containing protein kinase 5	Adck5		2	175.669	1	1	1	207.97	1		0.0811719		0.982964232447476	0.00746228474497901
P51829	Adenylate cyclase type 7	Adcy7	ENSMUSG00000031659	5	104.375	334.248	138.274	390.387	379.311	299.675		1.06715		0.163435970513535	0.786652353701289
Q9QYC0;Q9QYC0-2;Q9QYB8-2;Q9QYB8	Alpha-adducin	Add1	ENSMUSG00000029106	26	15052.6	18548.9	18217.5	15136.2	14946.1	13191.6		-0.256427		0.100906213182419	0.996082091763446
Q9QYB5;Q9QYB5-2	Gamma-adducin	Add3	ENSMUSG00000025026	24	17755.9	20497.3	17778.9	15939.5	13907.5	11394		-0.452385		0.0655231333312378	1.1836053426895
P28474	Alcohol dehydrogenase class-3	Adh5	ENSMUSG00000028138	18	141511	161463	219421	171497	121515	167779		-0.173313		0.522222812590407	0.28214416053733
Q99JT9	1,2-dihydroxy-3-keto-5-methylthiopentene dioxygenase	Adi1	ENSMUSG00000020629	8	14120.1	8477.58	11749.6	13530.3	10177.2	13461.8		0.132773		0.634159681811266	0.197801372721252
P55264;P55264-2	Adenosine kinase	Adk	ENSMUSG00000039197	18	65933.6	62298.2	75655.4	68205.4	50596	69554.9		-0.124195		0.516344125345765	0.287060759757485
Q9Z103	Activity-dependent neuroprotector homeobox protein	Adnp		41	6061.9	5765.22	8581.38	8648.26	8011.88	7140.14		0.240716		0.316685286458598	0.499372113951364
Q8CHC8	ADNP homeobox protein 2	Adnp2	ENSMUSG00000053950	3	64.5538	98.2519	162.348	88.5182	98.2032	105.815		-0.0542629		0.901734496394816	0.0449213158108885
Q6PDY2	2-aminoethanethiol dioxygenase	Ado	ENSMUSG00000057134	8	21497	21995.8	19902.6	25941.3	20378.8	12733.7		-0.161116		0.647766703786574	0.188581379162204
Q8VDL4;Q8VDL4-3;Q8VDL4-2	ADP-dependent glucokinase	Adpgk		14	14250	12165.4	22816.5	16041.9	17593.1	15863		0.0595657		0.848426770957419	0.071385636365222
P54923	[Protein ADP-ribosylarginine] hydrolase	Adprh	ENSMUSG00000002844	18	18685.9	34967.8	47316.5	57014.1	50185.6	54680		0.779762		0.184817986548532	0.733255765374264
Q8CG72;Q8CG72-2	Poly(ADP-ribose) glycohydrolase ARH3	Adprhl2	ENSMUSG00000042558	13	26313.7	27796.3	32939.2	37198.4	30280.7	31543.8		0.186828		0.233745665198094	0.631256434350649
Q99MK8;Q8BVT9;Q3UYH7	Beta-adrenergic receptor kinase 1	Adrbk1	ENSMUSG00000024858	33	14418.5	20375	28876.1	15115.6	23038.8	23925.9		-0.00864001		0.982040811114862	0.00787046366549749
Q9JKV1	Proteasomal ubiquitin receptor ADRM1	Adrm1	ENSMUSG00000039041	8	15343.4	12951.4	17692.7	16151.4	16493.2	17004.1		0.121844		0.44860303354282	0.348137793957569
P54822	Adenylosuccinate lyase	Adsl	ENSMUSG00000022407	27	41673.3	43551.4	61695.2	60159.2	55075.5	55968.9		0.242607		0.306750409292731	0.51321484912759
P46664	Adenylosuccinate synthetase isozyme 2	Adss	ENSMUSG00000015961	18	17595.5	26481.3	36164.6	24868.8	20780.1	28350.5		-0.0672817		0.851753146435088	0.0696862534432403
P28650;P28650-2	Adenylosuccinate synthetase isozyme 1	Adssl1	ENSMUSG00000011148	12	3419.18	1879.08	2779.34	3686.05	3167.6	2206.71		0.176315		0.627171010018529	0.202614024430696
Q9Z248-4;Q9Z248-3;Q9Z248-5;Q9Z248-2;Q9Z248	Zinc finger protein AEBP2	Aebp2	ENSMUSG00000030232	1	144.289	1	250.764	1	1	150.478		-2.63653		0.493054052202869	0.307105467565232
Q9CZI9-2;Q9CZI9	Apoptosis-enhancing nuclease	Aen	ENSMUSG00000030609	1	1	58.7803	99.6085	1	111.298	1		-1.90572		0.570702475806589	0.243590243401966
P63002;P63002-2	Amino-terminal enhancer of split	Aes	ENSMUSG00000054452	4	1108.39	1	908.801	1	1167.93	697.883		-0.10183		0.983648548637962	0.00716004450708527
O88573	AF4/FMR2 family member 1	Aff1		4	234.859	161.719	1	110.437	114.497	64.6657		1.47606		0.620623665574347	0.207171667951997
P51827	AF4/FMR2 family member 3	Aff3		4	167.883	1	1	1	1	1		-2.46377		0.422649730810374	0.37401940329452
Q9ESC8	AF4/FMR2 family member 4	Aff4	ENSMUSG00000049470	4	221.414	153.138	255.771	68.3938	99.6103	1		-3.43799		0.246740132745116	0.607760205953287
Q920A7;Q920A7-2	AFG3-like protein 1	Afg3l1	ENSMUSG00000031967	10	1212.29	926.57	836.224	795.724	628.698	429.701		-0.709161		0.0934204882587668	1.02955786721807
Q8JZQ2	AFG3-like protein 2	Afg3l2	ENSMUSG00000024527	33	22260.5	18916.1	21289.5	26494.8	13976.3	19756.7		-0.0977363		0.75319207459072	0.123094258463692
Q80WT5-2;Q80WT5	Aftiphilin	Aftph	ENSMUSG00000049659	14	1992.82	1919.65	2946.82	1897.5	1807.31	1125.99		-0.515225		0.175597034708316	0.755482822260721
Q64191	N(4)-(beta-N-acetylglucosaminyl)-L-asparaginase;Glycosylasparaginase alpha chain;Glycosylasparaginase beta chain	Aga	ENSMUSG00000031521	1	1	444.93	595.499	308.344	496.26	249.158		2.38963		0.510291229758102	0.292181895709297
Q8BXK8	Arf-GAP with GTPase, ANK repeat and PH domain-containing protein 1	Agap1	ENSMUSG00000055013	2	1	1	1	1292.46	577.964	1		6.50358		0.184945337404151	0.732956613065393
Q3UHD9-2;Q3UHD9	Arf-GAP with GTPase, ANK repeat and PH domain-containing protein 2	Agap2	ENSMUSG00000025422	13	1485.3	1975	2084.05	2395.64	1799.04	2031.97		0.17284		0.424054776062505	0.372578041036546
Q8K2K6-3;Q8K2K6-1;Q8K2K6;Q8K2K6-2	Arf-GAP domain and FG repeat-containing protein 1	Agfg1	ENSMUSG00000026159	8	12537	8923.87	13185.2	10191.7	12067.4	9511.35		-0.11154		0.620657644721815	0.207147890978757
Q80WC7-2;Q80WC7	Arf-GAP domain and FG repeat-containing protein 2	Agfg2	ENSMUSG00000029722	2	1	1	1	679.412	1	1		3.13605		0.422649730810374	0.37401940329452
Q7TN31	Angiogenic factor with G patch and FHA domains 1	Aggf1	ENSMUSG00000021681	5	248.804	249.578	318.589	288.679	130.512	1		-3.01213		0.359656303534726	0.444112323611888
Q9ESW4;Q9ESW4-2	Acylglycerol kinase, mitochondrial	Agk	ENSMUSG00000029916	19	20297.8	10880.6	25302	13452.4	19475.8	21468.2		0.00313817		0.99446594373644	0.00241008503888249
Q8CJG1;Q8CJF9	Protein argonaute-1	Ago1	ENSMUSG00000041530	20	6087.16	8933.82	10128.9	8498.49	8292.57	7895.11		0.00484437		0.984584699925563	0.00674691728307709
Q8CJG0	Protein argonaute-2	Ago2	ENSMUSG00000036698	28	14486.6	20994.2	23268.2	17176.8	14684.2	17018.9		-0.240402		0.369132670321866	0.432817515593812
O35083	1-acyl-sn-glycerol-3-phosphate acyltransferase alpha	Agpat1		3	4071.84	1	4775.29	5200.48	2634.61	4313.04		3.85648		0.440265151361851	0.356285689217315
Q8K3K7	1-acyl-sn-glycerol-3-phosphate acyltransferase beta	Agpat2	ENSMUSG00000026922	3	1	1016.39	367.64	647.611	1	1		-3.05747		0.525673665097594	0.279283779476299
Q9D517	1-acyl-sn-glycerol-3-phosphate acyltransferase gamma	Agpat3	ENSMUSG00000001211	14	16155.8	17983.6	21031.4	19999.5	12063.8	10249.2		-0.43504		0.270023031607011	0.568599191125307
[truncated: 6,453 more rows]
