# Supplementary material for: An integrated proteome and transcriptome of B cell maturation defines poised activation states of transitional and mature B cells
Source: Nat Commun. 2023 Aug 23;14:5116. doi: 10.1038/s41467-023-40621-2 (PMC10447577; doi:10.1038/s41467-023-40621-2)
Supplement: Supplementary file 11 — Source Data [file 41467_2023_40621_MOESM11_ESM.zip › Source Data file for supplementary figures.xlsx]

## Sheet: Figure S1
Figure S1a						Figure S1c			Figure S1d
CD19	T1	T2	MZ	FoB		# unique peptides	# identified proteins			T1.BR1	T1.BR2	T1.BR3	T1.BR4	T2.BR1	T2.BR2	T2.BR3	T2.BR4	MZ.BR1	MZ.BR2	MZ.BR3	MZ.BR4	FoB.BR1	FoB.BR2	FoB.BR3	FoB.BR4
	0.998	2.074	3.415	2.63		1	188		T1.BR1	1	0.876139	0.865799	0.846505	0.872209	0.856683	0.837539	0.826322	0.758407	0.786364	0.734572	0.750059	0.8116	0.812976	0.774707	0.768496
	0.776	1.48	2.131	1.541		2	234		T1.BR2	0.876139	1	0.864775	0.825922	0.860425	0.865485	0.835015	0.811417	0.760936	0.799883	0.734597	0.751078	0.821134	0.827163	0.772056	0.765719
	0.998	3.769	5.666	4.707		3	287		T1.BR3	0.865799	0.864775	1	0.848175	0.845052	0.843714	0.856762	0.823494	0.74838	0.776896	0.743247	0.74901	0.798616	0.800679	0.784802	0.762237
	1.961	3.595	6.096	4.461		4	297		T1.BR4	0.846505	0.825922	0.848175	1	0.820312	0.812039	0.834133	0.860197	0.731295	0.743175	0.727286	0.755921	0.773761	0.772971	0.77463	0.791956
						5	307		T2.BR1	0.872209	0.860425	0.845052	0.820312	1	0.892426	0.860917	0.841421	0.819676	0.824145	0.777637	0.791748	0.874549	0.855753	0.83022	0.813512
CD93	T1	T2	MZ	FoB		6	290		T2.BR2	0.856683	0.865485	0.843714	0.812039	0.892426	1	0.862377	0.83837	0.815544	0.840142	0.786939	0.799202	0.884147	0.875533	0.837522	0.823504
	1.344	0.589	0.0416	0.0321		7	320		T2.BR3	0.837539	0.835015	0.856762	0.834133	0.860917	0.862377	1	0.856014	0.779672	0.799249	0.78875	0.789899	0.832088	0.826746	0.843864	0.809782
	1.065	0.518	0.0436	0.0293		8	268		T2.BR4	0.826322	0.811417	0.823494	0.860197	0.841421	0.83837	0.856014	1	0.767893	0.785603	0.768935	0.808669	0.822053	0.813538	0.828961	0.861305
	1.818	0.894	0.0751	0.0483		9	315		MZ.BR1	0.758407	0.760936	0.74838	0.731295	0.819676	0.815544	0.779672	0.767893	1	0.864055	0.838052	0.853966	0.838428	0.818497	0.80538	0.790342
	2.038	0.816	0.0965	0.0623		10	259		MZ.BR2	0.786364	0.799883	0.776896	0.743175	0.824145	0.840142	0.799249	0.785603	0.864055	1	0.832604	0.843874	0.848856	0.846563	0.809521	0.799605
						11	262		MZ.BR3	0.734572	0.734597	0.743247	0.727286	0.777637	0.786939	0.78875	0.768935	0.838052	0.832604	1	0.861236	0.792768	0.784305	0.818993	0.794848
CD23	T1	T2	MZ	FoB		12	268		MZ.BR4	0.750059	0.751078	0.74901	0.755921	0.791748	0.799202	0.789899	0.808669	0.853966	0.843874	0.861236	1	0.817039	0.804307	0.811396	0.824203
	0.051	1.317	0.121	1.368		13	229		FoB.BR1	0.8116	0.821134	0.798616	0.773761	0.874549	0.884147	0.832088	0.822053	0.838428	0.848856	0.792768	0.817039	1	0.8955	0.858295	0.851195
	0.0502	1.373	0.111	1.573		14	218		FoB.BR2	0.812976	0.827163	0.800679	0.772971	0.855753	0.875533	0.826746	0.813538	0.818497	0.846563	0.784305	0.804307	0.8955	1	0.843217	0.837904
	0.0936	1.447	0.161	1.932		15	214		FoB.BR3	0.774707	0.772056	0.784802	0.77463	0.83022	0.837522	0.843864	0.828961	0.80538	0.809521	0.818993	0.811396	0.858295	0.843217	1	0.856527
	0.0956	2.242	0.197	2.536		16	196		FoB.BR4	0.768496	0.765719	0.762237	0.791956	0.813512	0.823504	0.809782	0.861305	0.790342	0.799605	0.794848	0.824203	0.851195	0.837904	0.856527	1
						17	156
CD21	T1	T2	MZ	FoB		18	148
	0.674	4.341	30.376	8.106		19	151
	0.695	2.405	11.371	3.233		20	153
	0.764	3.802	21.525	6.782		21	123
	0.709	4.622	31.403	8.465		22	109
						23	111
						24	106
						25	95
Figure S1b						26	97		Figure S1e
CD19	T1	T2	MZ	FoB		27	86		Tot prot	T1	T2	MZ	FoB
	4650.4	8625.41	12431.2	8614.29		28	84			20.8	23.33	44.57	23.18
	3233.09	6263.04	8336.27	4961.28		29	72			18.85	22.96	27.84	18.02
	5590.58	14980.3	18535.8	25419.8		30	69			23.22	29.87	51.9	37.17
	9427.42	11522.8	16460.1	14910.3		31	74			31.91	25.29	37.49	29.87
						32	47
CD93	T1	T2	MZ	FoB		33	54
	1419.98	271.028	0	0		34	38
	380.007	338.798	0	0		35	44		Figure S1f
	2359.96	514.592	0	0		36	27		FSC-A	T1	T2	MZ	FoB
	3431.98	615.832	0	0		37	30			82.07	58.893	109.782	84.323
						38	36			77.572	81.479	103.061	80.29
CD23	T1	T2	MZ	FoB		39	33			86.177	90.874	112.119	87.908
	168.389	33618.3	0	56910		40	29			57.197	62.577	75.638	57.684
	0	31334.4	0	25314.1		41	27
	0	51891.7	565.998	70001.5		42	24
	923.279	51201.1	738.868	99656.2		43	31
						44	33
CD21	T1	T2	MZ	FoB		45	31
	833.692	8456.17	73107	14670.1		46	27
	1401.94	6603.8	37111.6	4768.2		47	21
	1436.93	11017.3	64666.2	19790.2		48	17
	2485.64	10448.4	63981.5	24847.7		49	18
						50	20
						51	8
						52	12
						53	6
						54	20
						55	16
						56	9
						57	11
						58	11
						59	9
						60	8
						61	5
						62	7
						63	3
						64	11
						65	2
						66	8
						67	5
						68	5
						69	3
						70	4
						71	1
						72	4
						73	3
						74	2
						75	4
						76	3
						77	3
						78	4
						79	2
						80	4
						81	3
						82	3
						83	2
						84	2
						85	4
						86	3
						90	6
						91	1
						92	5
						95	1
						96	1
						98	2
						99	2
						100	3
						101	2
						102	2
						105	1
						106	1
						110	1
						113	1
						116	2
						117	1
						121	2
						124	1
						127	1
						130	1
						132	1
						134	1
						135	1
						136	1
						137	2
						138	1
						139	1
						140	1
						141	1
						157	2
						160	1
						172	1
						211	1
						250	1
						296	1

## Sheet: Figure S2
Figure S2a-c
Gene names	Copy.number.T1.BR1	Copy.number.T1.BR2	Copy.number.T1.BR3	Copy.number.T1.BR4	Copy.number.T2.BR1	Copy.number.T2.BR2	Copy.number.T2.BR3	Copy.number.T2.BR4	Copy.number.MZ.BR1	Copy.number.MZ.BR2	Copy.number.MZ.BR3	Copy.number.MZ.BR4	Copy.number.FoB.BR1	Copy.number.FoB.BR2	Copy.number.FoB.BR3	Copy.number.FoB.BR4
Nfatc1	4518.28	3201.31	2541.28	10367.5	4018.67	4027.15	8633.53	5983.96	28905.5	13422.5	49790.1	31224.5	6700.07	2612.1	11035.7	8707.99
Nfatc2	0	0	0	209.311	754.854	313.688	235.528	1268.54	18106.5	8793.76	25652.2	20417	3582.93	1713.01	8571.08	7961.18
Nfatc3	1417.11	757.011	1146	2064.64	1748.54	1647.41	2583.52	1457.43	5721.17	3322.02	8854.91	4758.28	1217.61	1046.77	2777.08	1127.16
Bcl6	0	0	68.1326	420.859	577.869	96.941	528.05	868.898	656.706	0	477.533	0	388.605	0	242.639	1197.67
Spi1	7771.79	2070.28	8508.88	9735.31	7739.18	8534.7	8373.47	6458.34	10814.4	0	12625.8	12826.3	2834.46	5221.19	11508.7	5037.99
Irf8	37761.2	21052.3	41898.6	61687.1	28342.2	27158.8	46792.6	35872	23863.9	15581.4	40205.1	31776.2	28939.8	16169.2	47648.2	37066.9
Stat5a	8119.77	8440.71	14850.2	19796.3	12863.1	11500.8	28789.3	15813.5	36242.7	14851.8	43322.8	25686.7	17102.1	7797.32	38307.1	29226.6
Stat5b	3282.75	3226.1	5284.25	5434.02	5488.35	5656.84	7207.71	5014.22	16642.6	7817.1	17322.7	11400.1	7087.34	3737.26	15026.6	9115.63
Stat6	7859.17	8437.46	8540.39	13605.4	16097.5	15073	23978.7	11733.6	41532.6	21562	29801.9	23786.8	18250.7	12808.4	34133.9	13088.7

## Sheet: Figure S3
Figure S3a-b
Gene names	Copy.number.T1.BR1	Copy.number.T1.BR2	Copy.number.T1.BR3	Copy.number.T1.BR4	Copy.number.T2.BR1	Copy.number.T2.BR2	Copy.number.T2.BR3	Copy.number.T2.BR4	Copy.number.MZ.BR1	Copy.number.MZ.BR2	Copy.number.MZ.BR3	Copy.number.MZ.BR4	Copy.number.FoB.BR1	Copy.number.FoB.BR2	Copy.number.FoB.BR3	Copy.number.FoB.BR4
Cd79a	89688	76834.5	71479.1	165806	124209	97981	133194	143047	180650	73462.4	229533	117910	145218	102637	285490	173861
Cd79b	39562.1	10854.6	44968.2	61864.9	32878.5	33756.7	56663.7	48964.5	42260.2	16600.6	45747.2	43673.7	6400.96	18405.1	68140.2	66457.8
Cd72	20744.6	14670.2	18174	40845.2	12372	12424.1	21906.3	21280.9	12868.9	7753.32	16847.4	12877	11541.8	5546.48	27329.2	23455.6
Siglecg	5938	5680.05	9013.35	18831.2	9531.47	6590.57	16934.7	12066.3	13239	4715.16	17770.9	12551.7	5990.15	2763.82	11752.7	11504.4
Figure S3c
T1	T2	MZ	FoB
0.319618	0.387332	1.25554	0.411607
0.29248	0.394846	0.670024	0.316227
0.34991	0.514572	1.34981	0.725847
0.535387	0.380549	0.957151	0.493823
Gene names	T1.BR1.copies.normal	T1.BR2.copies.normal	T1.BR3.copies.normal	T1.BR4.copies.normal	T2.BR1.copies.normal	T2.BR2.copies.normal	T2.BR3.copies.normal	T2.BR4.copies.normal	MZ.BR1.copies.normal	MZ.BR2.copies.normal	MZ.BR3.copies.normal	MZ.BR4.copies.normal	FoB.BR1.copies.normal	FoB.BR2.copies.normal	FoB.BR3.copies.normal	FoB.BR4.copies.normal
Acss2	-1.94241	-1.53517	-1.22541	0.582799	-0.191701	0.0567058	0.115151	0.0395089	-0.834378	-1.13806	0.551857	-0.258572	1.24284	0.575831	2.27219	1.68882
Adh5	-0.497287	-0.329062	-0.276377	-0.029361	0.0487204	-0.103699	0.111314	-0.0897215	0.63632	0.356611	0.484165	0.618202	-0.201156	-0.614652	0.154743	-0.26876
Adpgk	-0.993768	-0.69603	-0.495	-0.412138	0.258638	-0.227881	0.271833	0.235492	0.192222	0.0800174	0.393486	0.328278	0.202204	-0.303974	0.491852	0.674769
Akr1a1	-0.0464046	-0.28892	-0.114006	0.277301	-0.168824	-0.302437	-0.489231	-0.332758	0.999477	0.445695	0.62351	0.576406	-0.355128	-0.459003	-0.205951	-0.159725
Aldh1b1	0.742138	0.644519	1.15442	0.953535	0.708034	0.270664	1.04453	0.478767	0.387204	-0.392762	-0.0259693	-0.379756	-1.68952	-1.97767	-0.613326	-1.30479
Aldh2	-0.120194	-0.38511	-0.0921829	0.181567	-0.148593	-0.116693	-0.0485359	0.0654479	0.60149	0.128503	0.345749	0.613783	-0.246966	-0.644624	0.0127384	-0.146378
Aldh3a2	-0.433787	-0.327355	-0.726485	-0.181204	-0.408457	-0.153183	-0.200079	0.249827	0.561401	0.174309	0.402417	0.39297	0.154552	-0.210159	0.167892	0.53734
Aldoa	-0.418799	-0.425607	-1.0695	-0.175619	0.0822107	-0.0246263	-0.0588068	-0.404977	0.456591	0.203972	0.492949	0.215254	0.228667	0.162503	0.475091	0.260698
Aldoc	-5.61137	-2.7155	-5.61137	-3.91008	0.956549	0.446678	0.533756	1.12996	1.5928	0.877459	1.59769	2.10436	2.4541	1.55948	2.44396	2.1515
Dld	3.44296e-05	-0.407586	-0.380184	-0.263602	0.0189434	-0.0533221	0.0722076	-0.343602	0.62203	0.279651	0.314244	0.377355	-0.0772472	-0.337041	0.405956	-0.227835
Eno1	-0.476364	-0.41121	-0.673111	-0.341226	-0.52707	-0.289681	-0.208041	-0.308321	0.807509	0.28027	0.621012	0.475441	0.063948	0.351338	0.398415	0.23709
Galm	-1.60816	-1.60816	-1.60816	-1.60816	-1.60816	-1.60816	-1.60816	-1.60816	4.63213	4.50228	5.32747	4.83601	-1.60816	-1.60816	-1.60816	-1.60816
Gapdh	-0.213955	-0.221356	-0.486446	-0.0559523	0.0507128	-0.00628555	-0.00464556	-0.560166	0.684846	0.421439	0.41266	0.429456	-0.0148881	-0.00586767	-0.0551495	-0.374402
Hk1	-1.26957	-1.25341	-1.00659	-0.246752	-0.396371	-0.626839	-0.208628	0.303547	0.693885	0.348029	1.11161	0.706775	0.308732	-0.133726	0.800034	0.869274
Ldha	0.0676022	-0.2779	-0.088905	0.114844	-0.0961722	0.0626455	-0.127434	-0.327856	0.410025	0.287619	0.459194	0.618604	-0.265859	-0.454778	-0.090587	-0.29104
Pdha1	-0.784916	-0.547533	-0.699781	-0.280721	-0.0602897	-0.219514	0.126969	0.0195387	0.68092	0.0190565	0.628401	0.77578	-0.00511961	-0.649469	0.39474	0.601937
Pdhb	-0.401987	-0.469111	-0.243785	-0.0105624	-0.264237	-0.110263	0.145473	-0.0994928	0.469369	0.315624	0.38296	0.562677	-0.134917	-0.341782	0.0672895	0.132746
Pfkl	-1.21125	-1.00559	-0.657922	-0.521533	-0.161928	-0.457325	-0.00479164	-0.402683	0.981583	0.449691	0.735764	0.566592	0.247625	0.28176	0.902428	0.257572
Pfkm	1.99943	0.445929	1.53573	1.11554	0.254103	-2.03297	2.04858	-0.28277	1.07213	0.292751	2.3537	-0.670296	-2.03297	-2.03297	-2.03297	-2.03297
Pfkp	-0.53099	-0.552723	-0.422308	-0.229378	-0.123051	-0.115928	-0.0894036	-0.377202	0.85291	0.107568	0.597682	0.483303	0.143561	-0.199481	0.535899	-0.0804591
Pgam1	-0.197171	-0.349698	0.236434	-0.197404	-0.153717	-0.17451	0.197646	-0.612693	0.938827	0.27796	0.702556	0.497894	-0.449462	-0.509124	0.19553	-0.403067
Pgk1	-0.0459388	-0.165198	-0.13279	0.206164	-0.16087	-0.0523174	-0.21183	-0.171313	0.67363	0.354322	0.717778	0.462306	-0.367917	-0.592126	-0.182825	-0.331074
Pgm1	-1.19946	-1.29178	-1.07588	-1.11023	-0.677384	-0.710812	-0.787454	-0.773906	1.8412	1.4508	1.6368	1.74716	0.265704	-0.0770449	0.514016	0.248268
Pgm2	-0.896186	-1.01136	-1.30654	-1.34412	-0.449022	-0.666359	-0.884426	-0.677723	1.73874	1.40089	1.55545	1.49128	0.253801	0.0801225	0.479286	0.236162
Pkm	-0.596997	-0.3938	-0.0143026	-0.310635	-0.308693	-0.122617	0.094234	-0.528733	0.845837	0.494831	0.798518	0.612833	-0.0325494	-0.293396	0.129372	-0.373901
Tpi1	-0.279198	-0.298304	-0.408243	-0.0615815	-0.103227	0.0154423	-0.032107	-0.200875	0.757616	0.634188	0.472434	0.532621	-0.2452	-0.228749	0.0281048	-0.582923

## Sheet: Figure S5b
TPM_category	percentage_protein	number_of_genes	Subset	Celltype
0.2	14	100	All	T1
0.4	16.3077	325	All	T1
0.6	24.3478	460	All	T1
0.8	32.5543	599	All	T1
1	46.6931	756	All	T1
1.2	58.9172	942	All	T1
1.4	67.1031	1222	All	T1
1.6	76.061	1508	All	T1
1.8	82.5087	1435	All	T1
2	84.8984	1033	All	T1
2.2	87.4242	660	All	T1
2.4	88.6598	388	All	T1
2.6	82.5581	172	All	T1
2.8	83.6735	98	All	T1
3	76.2712	59	All	T1
3.2	73.3333	15	All	T1
3.4	100	10	All	T1
3.6	88.8889	9	All	T1
3.8	80	5	All	T1
4	100	2	All	T1
1.2	45.4545	33	EarlyAct	T1
1.4	54.2857	35	EarlyAct	T1
1.6	55.3571	56	EarlyAct	T1
1.8	60.4651	43	EarlyAct	T1
2	60	15	EarlyAct	T1
2.2	72.7273	11	EarlyAct	T1
2.4	44.4444	9	EarlyAct	T1
2.6	50	4	EarlyAct	T1
2.8	33.3333	3	EarlyAct	T1
3	0	2	EarlyAct	T1
3.2	0	1	EarlyAct	T1
0.2	0	0	EarlyAct	T1
0.4	0	0	EarlyAct	T1
0.6	0	0	EarlyAct	T1
0.8	0	0	EarlyAct	T1
1	0	0	EarlyAct	T1
3.4	0	0	EarlyAct	T1
3.6	0	0	EarlyAct	T1
3.8	0	0	EarlyAct	T1
4	0	0	EarlyAct	T1
1.2	59.4203	69	PC	T1
1.4	52.7778	72	PC	T1
1.6	61.4286	70	PC	T1
1.8	70.6897	58	PC	T1
2	89.7959	49	PC	T1
2.2	86.9565	23	PC	T1
2.4	93.75	16	PC	T1
2.6	100	9	PC	T1
2.8	83.3333	6	PC	T1
3.4	100	1	PC	T1
3.6	100	1	PC	T1
0.2	0	0	PC	T1
0.4	0	0	PC	T1
0.6	0	0	PC	T1
0.8	0	0	PC	T1
1	0	0	PC	T1
3	0	0	PC	T1
3.2	0	0	PC	T1
3.8	0	0	PC	T1
4	0	0	PC	T1
0.2	9.09091	99	All	T2
0.4	15.4762	336	All	T2
0.6	22.4274	379	All	T2
0.8	26.0274	511	All	T2
1	42.9008	655	All	T2
1.2	54.7235	868	All	T2
1.4	64.601	1178	All	T2
1.6	73.9278	1469	All	T2
1.8	82.6544	1522	All	T2
2	85.4464	1120	All	T2
2.2	86.0104	772	All	T2
2.4	90.8665	427	All	T2
2.6	82.2581	248	All	T2
2.8	81.8966	116	All	T2
3	83.871	62	All	T2
3.2	67.8571	28	All	T2
3.4	100	10	All	T2
3.6	90	10	All	T2
3.8	50	4	All	T2
4	100	4	All	T2
1.2	34.375	32	EarlyAct	T2
1.4	51.4286	35	EarlyAct	T2
1.6	52	50	EarlyAct	T2
1.8	64.7059	51	EarlyAct	T2
2	80.7692	26	EarlyAct	T2
2.2	64.7059	17	EarlyAct	T2
2.4	71.4286	7	EarlyAct	T2
2.6	40	5	EarlyAct	T2
2.8	25	4	EarlyAct	T2
3	0	3	EarlyAct	T2
3.2	33.3333	3	EarlyAct	T2
0.2	0	0	EarlyAct	T2
0.4	0	0	EarlyAct	T2
0.6	0	0	EarlyAct	T2
0.8	0	0	EarlyAct	T2
1	0	0	EarlyAct	T2
3.4	0	0	EarlyAct	T2
3.6	0	0	EarlyAct	T2
3.8	0	0	EarlyAct	T2
4	0	0	EarlyAct	T2
1.2	51.7857	56	PC	T2
1.4	57.7465	71	PC	T2
1.6	69.3333	75	PC	T2
1.8	72.093	43	PC	T2
2	88.0952	42	PC	T2
2.2	89.2857	28	PC	T2
2.4	100	12	PC	T2
2.6	100	10	PC	T2
2.8	100	3	PC	T2
3.4	100	1	PC	T2
0.2	0	0	PC	T2
0.4	0	0	PC	T2
0.6	0	0	PC	T2
0.8	0	0	PC	T2
1	0	0	PC	T2
3	0	0	PC	T2
3.2	0	0	PC	T2
3.6	0	0	PC	T2
3.8	0	0	PC	T2
4	0	0	PC	T2
0.2	7.07071	99	All	MZ
0.4	16.1184	304	All	MZ
0.6	19.2893	394	All	MZ
0.8	27.5591	508	All	MZ
1	40.6542	642	All	MZ
1.2	52.9477	899	All	MZ
1.4	64.6226	1272	All	MZ
1.6	76.3175	1575	All	MZ
1.8	81.3757	1541	All	MZ
2	84.1689	1137	All	MZ
2.2	86.2691	721	All	MZ
2.4	90.1515	396	All	MZ
2.6	84.1629	221	All	MZ
2.8	79.8165	109	All	MZ
3	92.7273	55	All	MZ
3.2	85.1852	27	All	MZ
3.4	92.3077	13	All	MZ
3.6	66.6667	9	All	MZ
3.8	100	4	All	MZ
4	100	4	All	MZ
1.2	30.4348	23	EarlyAct	MZ
1.4	46.8085	47	EarlyAct	MZ
1.6	60	55	EarlyAct	MZ
1.8	72.9167	48	EarlyAct	MZ
2	68.1818	22	EarlyAct	MZ
2.2	56.5217	23	EarlyAct	MZ
2.4	75	12	EarlyAct	MZ
2.6	80	5	EarlyAct	MZ
2.8	0	5	EarlyAct	MZ
3	33.3333	3	EarlyAct	MZ
0.2	0	0	EarlyAct	MZ
0.4	0	0	EarlyAct	MZ
0.6	0	0	EarlyAct	MZ
0.8	0	0	EarlyAct	MZ
1	0	0	EarlyAct	MZ
3.2	0	0	EarlyAct	MZ
3.4	0	0	EarlyAct	MZ
3.6	0	0	EarlyAct	MZ
3.8	0	0	EarlyAct	MZ
4	0	0	EarlyAct	MZ
1.2	48.6111	72	PC	MZ
1.4	50	72	PC	MZ
1.6	68.9189	74	PC	MZ
1.8	73.4694	49	PC	MZ
2	78.4314	51	PC	MZ
2.2	88.4615	26	PC	MZ
2.4	94.1176	17	PC	MZ
2.6	100	7	PC	MZ
2.8	100	2	PC	MZ
3	100	1	PC	MZ
3.2	100	2	PC	MZ
3.4	100	1	PC	MZ
3.6	100	1	PC	MZ
0.2	0	0	PC	MZ
0.4	0	0	PC	MZ
0.6	0	0	PC	MZ
0.8	0	0	PC	MZ
1	0	0	PC	MZ
3.8	0	0	PC	MZ
4	0	0	PC	MZ
0.2	15.1515	66	All	Fo
0.4	11.3879	281	All	Fo
0.6	17.801	382	All	Fo
0.8	25.9958	477	All	Fo
1	43.4524	672	All	Fo
1.2	54.7945	876	All	Fo
1.4	65.8516	1186	All	Fo
1.6	75.2212	1469	All	Fo
1.8	82.0026	1528	All	Fo
2	85.2564	1092	All	Fo
2.2	87.0794	743	All	Fo
2.4	90.6921	419	All	Fo
2.6	83.004	253	All	Fo
2.8	84.6154	117	All	Fo
3	83.6066	61	All	Fo
3.2	75	28	All	Fo
3.4	91.6667	12	All	Fo
3.6	81.8182	11	All	Fo
3.8	50	2	All	Fo
4	100	5	All	Fo
1.2	42.3077	26	EarlyAct	Fo
1.4	52.7778	36	EarlyAct	Fo
1.6	57.6923	52	EarlyAct	Fo
1.8	70.4545	44	EarlyAct	Fo
2	75	28	EarlyAct	Fo
2.2	87.5	16	EarlyAct	Fo
2.4	85.7143	7	EarlyAct	Fo
2.6	25	4	EarlyAct	Fo
2.8	40	5	EarlyAct	Fo
3	0	3	EarlyAct	Fo
3.2	0	2	EarlyAct	Fo
3.4	100	1	EarlyAct	Fo
0.2	0	0	EarlyAct	Fo
0.4	0	0	EarlyAct	Fo
0.6	0	0	EarlyAct	Fo
0.8	0	0	EarlyAct	Fo
1	0	0	EarlyAct	Fo
3.6	0	0	EarlyAct	Fo
3.8	0	0	EarlyAct	Fo
4	0	0	EarlyAct	Fo
1.2	51.7241	58	PC	Fo
1.4	60.2941	68	PC	Fo
1.6	78.6885	61	PC	Fo
1.8	71.1111	45	PC	Fo
2	86.1111	36	PC	Fo
2.2	95.6522	23	PC	Fo
2.4	92.8571	14	PC	Fo
2.6	100	9	PC	Fo
2.8	100	2	PC	Fo
3	100	1	PC	Fo
3.4	100	1	PC	Fo
0.2	0	0	PC	Fo
0.4	0	0	PC	Fo
0.6	0	0	PC	Fo
0.8	0	0	PC	Fo
1	0	0	PC	Fo
3.2	0	0	PC	Fo
3.6	0	0	PC	Fo
3.8	0	0	PC	Fo
4	0	0	PC	Fo

## Sheet: Figure S5c
Celltype	Geneset	Illumina_TPM10	Replicate	nGenes	Proportion_genes
T1	All	7536	ONT_r1	6383	0.847001
T1	All	7536	ONT_r2	6593	0.874867
T1	All	7536	ONT_r3	6945	0.921576
T1	All	7536	ONT_r4	6489	0.861067
T2	All	7821	ONT_r1	6992	0.894003
T2	All	7821	ONT_r2	6856	0.876614
T2	All	7821	ONT_r3	7092	0.906789
T2	All	7821	ONT_r4	6864	0.877637
MZ	All	7963	ONT_r1	7197	0.903805
MZ	All	7963	ONT_r2	7182	0.901921
MZ	All	7963	ONT_r3	7157	0.898782
MZ	All	7963	ONT_r4	6961	0.874168
Fo	All	7784	ONT_r1	6835	0.878083
Fo	All	7784	ONT_r2	6929	0.890159
Fo	All	7784	ONT_r3	6983	0.897097
Fo	All	7784	ONT_r4	6552	0.841727
T1	PC	374	ONT_r1	289	0.772727
T1	PC	374	ONT_r2	299	0.799465
T1	PC	374	ONT_r3	319	0.852941
T1	PC	374	ONT_r4	294	0.786096
T2	PC	341	ONT_r1	281	0.824047
T2	PC	341	ONT_r2	271	0.794721
T2	PC	341	ONT_r3	285	0.835777
T2	PC	341	ONT_r4	271	0.794721
MZ	PC	375	ONT_r1	314	0.837333
MZ	PC	375	ONT_r2	324	0.864
MZ	PC	375	ONT_r3	313	0.834667
MZ	PC	375	ONT_r4	301	0.802667
Fo	PC	318	ONT_r1	256	0.805031
Fo	PC	318	ONT_r2	265	0.833333
Fo	PC	318	ONT_r3	265	0.833333
Fo	PC	318	ONT_r4	246	0.773585
T1	EA	212	ONT_r1	151	0.712264
T1	EA	212	ONT_r2	164	0.773585
T1	EA	212	ONT_r3	180	0.849057
T1	EA	212	ONT_r4	157	0.740566
T2	EA	233	ONT_r1	184	0.7897
T2	EA	233	ONT_r2	180	0.772532
T2	EA	233	ONT_r3	202	0.866953
T2	EA	233	ONT_r4	181	0.776824
MZ	EA	243	ONT_r1	196	0.806584
MZ	EA	243	ONT_r2	199	0.81893
MZ	EA	243	ONT_r3	209	0.860082
MZ	EA	243	ONT_r4	186	0.765432
Fo	EA	224	ONT_r1	171	0.763393
Fo	EA	224	ONT_r2	171	0.763393
Fo	EA	224	ONT_r3	190	0.848214
Fo	EA	224	ONT_r4	170	0.758929

## Sheet: Figure S5d
Gene_set	nProtein_T1	nProtein_T2	nProtein_MZ	nProtein_Fo
Early_activation	103	120	128	126
Expression_matched_group1	149	167	170	159
Expression_matched_group10	144	168	168	155
Expression_matched_group100	145	156	173	153
Expression_matched_group11	152	163	162	159
Expression_matched_group12	140	163	155	163
Expression_matched_group13	148	163	160	156
Expression_matched_group14	153	160	169	162
Expression_matched_group15	144	155	174	162
Expression_matched_group16	146	168	170	171
Expression_matched_group17	146	170	166	145
Expression_matched_group18	135	165	168	164
Expression_matched_group19	145	159	171	156
Expression_matched_group2	133	156	164	160
Expression_matched_group20	153	166	172	153
Expression_matched_group21	133	163	165	157
Expression_matched_group22	155	169	182	155
Expression_matched_group23	149	159	164	154
Expression_matched_group24	147	168	177	165
Expression_matched_group25	146	161	157	164
Expression_matched_group26	149	161	176	145
Expression_matched_group27	143	169	166	163
Expression_matched_group28	135	167	170	163
Expression_matched_group29	138	156	178	159
Expression_matched_group3	147	167	159	157
Expression_matched_group30	154	147	177	150
Expression_matched_group31	154	153	168	152
Expression_matched_group32	155	168	168	156
Expression_matched_group33	142	160	165	161
Expression_matched_group34	147	167	170	154
Expression_matched_group35	145	162	162	169
Expression_matched_group36	144	156	171	170
Expression_matched_group37	132	161	168	155
Expression_matched_group38	150	163	170	160
Expression_matched_group39	143	170	176	163
Expression_matched_group4	138	153	168	150
Expression_matched_group40	159	162	169	156
Expression_matched_group41	156	153	178	164
Expression_matched_group42	143	161	162	154
Expression_matched_group43	149	164	173	161
Expression_matched_group44	153	166	177	162
Expression_matched_group45	154	155	168	161
Expression_matched_group46	146	172	172	157
Expression_matched_group47	143	165	170	166
Expression_matched_group48	145	168	175	164
Expression_matched_group49	150	160	183	162
Expression_matched_group5	154	166	170	162
Expression_matched_group50	141	153	167	156
Expression_matched_group51	148	163	168	159
Expression_matched_group52	151	153	167	152
Expression_matched_group53	148	157	166	162
Expression_matched_group54	136	161	169	155
Expression_matched_group55	146	156	163	159
Expression_matched_group56	138	163	170	163
Expression_matched_group57	156	162	173	157
Expression_matched_group58	132	164	158	158
Expression_matched_group59	157	168	164	163
Expression_matched_group6	141	155	166	162
Expression_matched_group60	139	159	161	154
Expression_matched_group61	144	167	169	160
Expression_matched_group62	152	167	178	158
Expression_matched_group63	140	158	169	162
Expression_matched_group64	149	174	173	157
Expression_matched_group65	147	155	176	164
Expression_matched_group66	150	157	169	167
Expression_matched_group67	147	154	173	158
Expression_matched_group68	145	166	164	162
Expression_matched_group69	148	163	158	169
Expression_matched_group7	151	154	171	151
Expression_matched_group70	154	168	174	161
Expression_matched_group71	147	155	170	167
Expression_matched_group72	143	169	168	152
Expression_matched_group73	144	163	165	170
Expression_matched_group74	150	162	161	167
Expression_matched_group75	154	152	176	154
Expression_matched_group76	159	157	172	150
Expression_matched_group77	152	162	170	150
Expression_matched_group78	136	159	174	162
Expression_matched_group79	154	163	163	157
Expression_matched_group8	153	162	161	164
Expression_matched_group80	144	161	152	159
Expression_matched_group81	137	160	156	162
Expression_matched_group82	146	165	178	155
Expression_matched_group83	134	156	170	164
Expression_matched_group84	147	166	174	170
Expression_matched_group85	152	166	168	153
Expression_matched_group86	154	161	164	163
Expression_matched_group87	143	158	159	155
Expression_matched_group88	148	158	178	154
Expression_matched_group89	148	155	158	162
Expression_matched_group9	148	156	168	163
Expression_matched_group90	158	161	163	148
Expression_matched_group91	148	170	166	151
Expression_matched_group92	143	164	157	157
Expression_matched_group93	147	161	171	157
Expression_matched_group94	138	158	164	154
Expression_matched_group95	149	161	171	170
Expression_matched_group96	145	164	172	168
Expression_matched_group97	141	149	175	159
Expression_matched_group98	158	155	162	154
Expression_matched_group99	144	149	174	166

## Sheet: Figure S5f-S6c
Figure S5f						Figure S6c
Gene names	TPM.T1	TPM.T2	TPM.MZ	TPM.FoB		Gene names	TPM.T1	TPM.T2	TPM.MZ	TPM.FoB
Fos	659.946	746.136	432.901	509.951		Edem1	108.948	65.8533	116.49	56.1637
	665.31	662.271	307.079	624.281			107.044	70.5516	116.957	47.7401
	1584.8	1747.09	1155.1	1777.55			113.562	67.9427	124.492	53.7766
	1083.96	1160.51	489.298	813.167			110.243	64.9231	108.612	45.525
Gene names	Copy.number.T1	Copy.number.T2	Copy.number.MZ	Copy.number.MZ		Gene names	Copy.number.T1	Copy.number.T2	Copy.number.MZ	Copy.number.MZ
Fos	0	0	0	0		Edem1	0	0	0	0
	0	0	0	0			0	0	0	0
	0	0	0	0			0	0	0	0
	0	0	0	0			0	0	0	0
Expression matched controls	Celltype	Gene.Name	Mean.TPM	Mean.copies		Expression matched controls	Celltype	Gene.Name	Mean.TPM	Mean.copies
Fos	T1	Jund	998.987	1921.74		Edem1	T1	Cdk11b	109.916	22868.3
	T1	Gnai2	993.061	241131			T1	Mark2	110.003	9698.54
	T1	Gnas	990.967	14467.5			T1	Mark2	110.003	1
	T1	Gnas	990.967	1			T1	Sptssa	109.864	1
	T1	Fcmr	988.655	1			T1	Psmd6	109.844	107100
	T1	Lsp1	986.073	226879			T1	Rpp21	110.062	1
	T1	Ubb	978.568	1			T1	Ric8a	110.085	9335.9
	T1	Hvcn1	961.574	47864.5			T1	Drg1	109.813	44601.2
	T1	H2-DMb2	955.257	1			T1	Rpl10a	109.808	389820
	T1	Vpreb3	1053.44	1			T1	Cox7c	110.103	954.184
	T1	Atp2a3	944.46	123305			T1	Sh3gl1	109.794	9178.53
	T1	Cd24a	931.368	1			T1	B3gnt8	109.792	2552.72
	T1	Ppp1ca	931.185	239768			T1	Dpp4	109.772	20680
	T1	Cd53	1084.32	1			T1	3110002H16Rik	109.674	1
	T1	Pld4	917.989	46375.3			T1	Vbp1	109.635	35562.6
	T1	Cyba	915.353	26504.8			T1	Nubp2	110.343	6596.93
	T1	Hnrnpa2b1	1092.61	2.3313e+06			T1	Gramd4	109.496	6640.4
	T1	Hnrnpa2b1	1092.61	1			T1	Pde4b	109.459	1
	T1	Lcp1	908.525	441172			T1	Isca2	109.438	240.783
	T1	Cd72	905.411	23609.5			T1	Pik3ip1	109.435	1
	T1	Klf2	1101.89	611.442			T1	Csnk1d	110.473	4142.03
	T1	Ubc	892.12	1			T1	Rab10	110.559	186119
	T1	Msn	1125.66	715794			T1	Tnfaip8l2	109.34	22175.8
	T1	Siglecg	882.421	9866.65			T1	Ndufc2	109.319	28391.8
	T1	Ifi27l2a	872.71	1			T1	Slc9a3r1	109.308	69517.8
	T1	H3f3a	863.866	43340.4			T1	Rubcnl	109.273	1
	T1	Ptprcap	1157.75	30966.9			T1	Celf2	109.272	78686.6
	T1	Cfl1	1158.78	4.34804e+06			T1	Trmt2a	110.651	15777.2
	T1	Dusp2	1165.85	1			T1	Casp8	109.246	15889.8
	T1	Shisa5	1171.84	1			T1	Rpl12	109.212	246185
	T1	Psap	845.97	7123.35			T1	Hprt	109.184	1
	T1	Ftl1	1194.57	312730			T1	Rpl39	109.158	10105.3
	T1	Spib	1221.36	3730.33			T1	Trp53	110.857	1
	T1	Rpl32	814.165	146200			T1	Fam96a	109.037	1425.86
	T1	Apobec3	811.876	32586.4			T1	Mrps21	110.971	9547.49
	T1	Cd22	810.125	30302.6			T1	Arl2bp	108.916	603.662
	T1	Mcl1	808.698	10803.9			T1	Zfand5	108.864	1
	T1	Sp100	803.195	54511.5			T1	Ctsb	108.857	13043.9
	T1	Arpc5	802.129	143708			T1	Irgm1	111.11	31484.6
	T1	Rasgrp2	791.615	18380.2			T1	Irgm1	111.11	86.4185
	T1	Napsa	781.023	7626.06			T1	Mrfap1	108.766	7128.97
	T1	Fgd2	779.72	18079.3			T1	Psmc1	111.159	103825
	T1	Crip1	1280.39	646285			T1	Chkb	108.705	3536.47
	T1	Arhgef1	778.057	4083.75			T1	Acox3	108.686	6394.6
	T1	Arhgef1	778.057	48646.8			T1	Ndufv1	108.67	56235.9
	T1	Cnp	774.46	304818			T1	Emc3	108.628	14854.3
	T1	Tmem123	773.413	19416.8			T1	Nr1h2	111.324	341.527
	T1	Atp5b	771.624	1.10391e+06			T1	Dennd1c	108.561	1897.15
	T1	Ltb	1307.19	400.493			T1	Ifi203	111.407	41770.4
	T1	Cnbp	752.123	3863.83			T1	Heatr6	108.46	6555.48
	T1	Cnbp	752.123	115201			T1	Rpl23	111.478	366993
	T1	Rgs2	743.131	1			T1	Ulk3	111.481	1201.95
	T1	Rpl18a	723.232	241456			T1	Cops9	111.511	1
	T1	Rbm39	716.497	71943.9			T1	Surf4	108.377	26489.5
	T1	Fam129c	712.114	1			T1	Pnkp	108.313	30184.7
	T1	Hsp90ab1	711.618	712344			T1	Eftud2	111.654	140590
	T1	Sh3bgrl3	1401.39	160396			T1	Tacc1	111.735	4451.02
	T1	Plac8	709.573	155030			T1	Vdac2	111.773	294876
	T1	Rsrp1	700.039	1			T1	Abracl	108.131	48877.4
	T1	Arpc5l	695.39	190369			T1	Mettl23	108.09	49.6957
	T1	Rps11	684.936	603560			T1	Psd4	108.059	3422.11
	T1	Arpc2	684.463	278961			T1	Capza1	107.965	125301
	T1	Eef1a1	683.857	2.11277e+06			T1	Adprh	111.972	55695.9
	T1	Il2rg	678	1040.94			T1	1810022K09Rik	112.018	1
	T1	Ptprc	674.019	96226.8			T1	Amfr	107.919	1084.65
	T1	Rac2	664.479	467907			T1	Ppp1r12c	107.888	1885.03
	T1	Serinc3	1523.59	12103.7			T1	Sh2d3c	107.867	6023.47
	T1	Rps9	652.161	447166			T1	Atp5j2	112.08	199719
	T1	Itm2b	647.902	650.063			T1	Atp13a1	107.791	12779.6
	T1	Ptma	643.044	4.22686e+06			T1	Ppp3cc	107.754	1
	T1	Ucp2	641.903	100.362			T1	Mical1	107.754	15076.1
	T1	Serp1	641.013	1			T1	Cklf	112.221	1
	T1	Vars	638.541	135573			T1	Aff3	107.684	1255.76
	T1	Foxp1	635.873	13920.8			T1	Exosc3	107.634	22126.3
	T1	Bank1	633.71	29940.1			T1	Eif3i	112.316	61091.1
	T1	Calm1	633.594	1			T1	Nop53	107.608	1
	T1	Rpl4	632.35	219587			T1	Snw1	107.587	44645.2
	T1	Dazap2	627.865	1			T1	Tapt1	112.367	28468.9
	T1	Gpx1	627.15	102284			T1	Snrnp40	107.577	75329.4
	T1	Eif5a	624.068	849137			T1	Zmynd11	112.434	3081.94
	T1	Arhgap45	623.864	1			T1	Use1	112.448	2548.15
	T1	Dok3	611.001	65924.1			T1	Scamp3	112.458	14582.7
	T1	Capzb	610.925	357203			T1	Ints7	107.375	6509.12
	T1	Tnfrsf13c	608.088	1520.79			T1	Rps6ka1	112.59	21753.3
	T1	H2-Ob	603.404	1			T1	Sae1	112.608	122527
	T1	Grk6	603.085	16356.6			T1	Cxxc1	112.618	4381.99
	T1	Ctss	602.885	14880.8			T1	Baz2b	107.304	10409.3
	T1	Unc93b1	1657.86	26737.6			T1	Cstb	112.701	73108.4
	T1	Zfp36	600.92	133.954			T1	Usp5	107.25	66445
	T1	Oaz1	598.253	1			T1	Aurkaip1	112.74	1277.71
	T1	Ctsz	596.638	49257.7			T1	Uqcr11	112.854	1
	T1	Arhgdib	1672.73	1070131			T1	Psmd14	112.873	69152
	T1	Junb	595.96	177.801			T1	Nfkbie	112.895	1667.45
	T1	H3f3b	1692.66	1			T1	Exosc10	107.051	11489.8
	T1	Tsc22d3	587.74	208.061			T1	Rnf4	112.937	1
	T1	Pkig	585.405	1			T1	Bloc1s1	112.963	5150.46
	T1	Hnrnpk	579.046	1.17827e+06			T1	Cnot2	112.998	12241.4
	T1	Hnrnpk	579.046	9306.63			T1	Tm9sf2	113.026	21228.7
	T1	Txnip	576.477	1601.83			T1	Scamp4	113.03	1195.4
	T1	Rps14	576.126	491518			T1	Abcd1	113.192	7201.36
	T1	Hspa1b	567.709	2921.71			T1	Ctnnb1	106.765	1
	T1	Lrmp	567.686	954355			T1	Nfatc1	106.73	5158.09
	T1	Cyb561a3	566.931	17805.2			T2	Mrpl40	67.3595	12203.8
	T1	Cyb561a3	566.931	1			T2	Atf7ip	67.3634	3782.29
	T1	Syk	559.929	242788			T2	Prrc2c	67.2672	6735.02
	T1	Cdc42	559.474	330800			T2	Cog4	67.264	1443.09
	T1	Cdc42	559.474	143.939			T2	Pfkp	67.3827	17569.5
	T2	Ubc	1076.09	1			T2	Ppp2cb	67.2429	107496
	T2	Klf2	1104.06	385.129			T2	Mlxip	67.4452	1025.55
	T2	Arhgef1	1039.37	7667.76			T2	Gpn3	67.1876	397.114
	T2	Arhgef1	1039.37	78368			T2	Tyrobp	67.4485	1
	T2	Msn	1129.11	960444			T2	Ten1	67.4492	1
	T2	Dusp2	1140.77	1			T2	Zdhhc13	67.1825	1558.4
	T2	H3f3a	1019.16	55842.3			T2	Rab18	67.4616	77554.3
	T2	H2-Ob	1019.04	1			T2	Tomm70a	67.1625	44806.8
	T2	Rps27	1017.39	303130			T2	Ifngr2	67.1371	1
	T2	Jund	1012.64	1392.61			T2	Irf7	67.1252	1
	T2	Cnbp	1007.82	4351.72			T2	Tmx1	67.1076	41872
	T2	Cnbp	1007.82	118077			T2	Ube2d2a	67.5314	1
	T2	Cd22	1171.73	62238.9			T2	Hipk1	67.5449	1
	T2	Eef1a1	1198.09	2.13274e+06			T2	Chd9	67.552	143.263
	T2	Ftl1	1209.25	181290			T2	Hcst	67.0787	1
	T2	Ubb	1212.62	1			T2	Pacs1	67.5788	8721.62
	T2	Gnai2	955.845	288878			T2	Ywhag	67.6247	160811
	T2	Il2rg	953.667	1751.05			T2	Bcl6	67.6267	518.939
	T2	Rpl4	953.246	243721			T2	Cnot6	67.0075	63.6062
	T2	Cd53	1223.57	1			T2	Stk11	66.9758	1173.95
	T2	Unc93b1	1231.7	30517.9			T2	Pias4	66.9553	3072.3
	T2	Crip1	940.975	879554			T2	Lats2	67.7194	1
	T2	Atp5b	940.497	1.18459e+06			T2	Eloc	66.8853	1
	T2	Ptprcap	1239.05	55884.2			T2	Fyttd1	66.8815	4814.32
	T2	Junb	929.895	189.042			T2	Bloc1s2	67.7718	9961.05
	T2	Gnas	928.118	13339.3			T2	Slc35b3	66.8649	1
	T2	Gnas	928.118	1			T2	Cdk7	66.8501	4955.14
	T2	Ppp1ca	925.732	279068			T2	Pglyrp1	67.79	1
	T2	Gimap6	925.547	1903.42			T2	Rapgef1	66.8414	1791.4
	T2	Serinc3	1271.09	3344.64			T2	0610037L13Rik	66.8232	1
	T2	Hvcn1	1277.88	77973.2			T2	Snrnp27	67.8193	10245.7
	T2	Bank1	910.035	69949			T2	Tmub2	66.805	1
	T2	Rps9	909.094	456127			T2	Cyb5b	66.8042	33800
	T2	Apobec3	908.393	40181.9			T2	Ythdf1	66.794	2181.14
	T2	Cyba	902.786	56440.7			T2	U2surp	66.7822	20636.4
	T2	Hsp90ab1	900.238	742642			T2	U2surp	66.7822	163.68
	T2	Rpl32	1306.71	163854			T2	Rnf111	66.7721	1
	T2	Rps14	888.67	503812			T2	Lrch1	67.8731	10429.9
	T2	Hspa1b	1314.35	3675.14			T2	Riok3	67.8787	478.699
	T2	Cfl1	1314.92	4750166			T2	Cast	66.7567	22719.3
	T2	Rbm39	882.622	82798.5			T2	Uck1	66.747	14506.7
	T2	Hspa1a	882.521	1			T2	Triap1	67.8949	2106
	T2	Rps11	882.115	573634			T2	Rnf19b	67.9203	1
	T2	Rpl18a	1335.44	287199			T2	Dtnbp1	66.7012	676.253
	T2	Hnrnpa2b1	1339.94	2.41989e+06			T2	Mrps23	67.9781	19308
	T2	Hnrnpa2b1	1339.94	1			T2	Strip1	67.9887	9261.91
	T2	Ctss	856.064	24723.2			T2	Aatf	68.0352	6288.75
	T2	Lsp1	855.808	323122			T2	Ndufs5	68.0358	66630.9
	T2	Arpc2	848.496	384315			T2	Adi1	68.0361	9788.16
	T2	Ptprc	846.444	171805			T2	Rnf2	66.6053	12749.5
	T2	Ms4a1	1410.48	242771			T2	Efr3a	68.0555	5460.06
	T2	Lcp1	1449.75	899560			T2	Rbm8a	68.0678	12180.2
	T2	Arpc5	801.835	201922			T2	Rbm8a	68.0678	153708
	T2	H2-DMb2	1462	1			T2	Dctn6	68.0689	5777.68
	T2	Gpx1	792.605	176626			T2	Usp14	68.0715	49971.2
	T2	Cd72	784.397	16996.8			T2	Abhd12	66.5633	11498.3
	T2	Laptm5	769.231	1			T2	Med24	68.0822	2154.21
	T2	Rsrp1	766.398	1			T2	Med24	68.0822	26.1593
	T2	Mcl1	756.549	7191.06			T2	Tapbpl	68.0937	10837.7
	T2	Sell	751.612	1068.21			T2	Pgp	68.097	45502.8
	T2	Ddx5	740.765	441612			T2	Trappc6a	68.0987	1
	T2	Rac2	740.693	757795			T2	Rassf3	68.0995	150.593
	T2	Arhgap45	740.161	1			T2	Cep89	68.1153	1
	T2	Sp100	738.54	105170			T2	Kcna3	66.4896	1
	T2	Napsa	736.244	7463.61			T2	Cox20	68.1569	9386.4
	T2	Eif5a	734.575	861032			T2	Slamf1	66.4417	1969.2
	T2	Rpl8	732.817	207076			T2	Triobp	68.2201	510.991
	T2	Mef2c	728.927	9119.63			T2	Mrto4	66.423	29494.2
	T2	Mef2c	728.927	108.561			T2	Guk1	68.2362	10068.5
	T2	Jun	726.253	1			T2	Pex6	68.2453	73.7837
	T2	Serp1	726.055	1			T2	Flad1	66.3927	6279.22
	T2	Zfp36	718.28	290.972			T2	Prpf31	66.3904	43117.2
	T2	Cdc42	716.936	491192			T2	Ktn1	68.2609	8528.22
	T2	Cdc42	716.936	1067.02			T2	Ktn1	68.2609	1
	T2	Atp2a3	709.048	117456			T2	Glmp	68.281	5040.89
	T2	Actr3	706.434	580002			T2	Atp6v0a1	68.2954	3392.49
	T2	Dazap2	695.128	1			T2	Ppp1cb	66.3042	27206.6
	T2	Acap1	685.73	29241.5			T2	Rnf6	68.3545	152.625
	T2	Ets1	683.081	8958.91			T2	Hars	68.3546	55684.2
	T2	Fcmr	1718.49	1			T2	Rufy1	68.3612	20088.5
	T2	Srgn	675.068	1			T2	Rnaset2a	68.362	1
	T2	Rasgrp2	674.999	32487.2			T2	Sema4b	68.3916	180.844
	T2	Rpl13	672.168	260351			T2	Aftph	68.3946	1672.71
	T2	Swap70	671.977	214972			T2	Clasrp	66.2572	1533.89
	T2	Hnrnpk	671.742	1.291e+06			T2	Tradd	68.3996	17449.9
	T2	Hnrnpk	671.742	8812.66			T2	Srp68	68.4033	31754
	T2	Tsc22d3	667.143	358.716			T2	Dynlt3	66.2281	2957.4
	T2	Vars	664.624	148931			T2	Mpp1	66.2265	15677.7
	T2	Spib	663.86	1058.61			T2	Mafk	68.4299	4319.35
	T2	H3f3b	1761.33	1			T2	Fam53b	68.4382	1
	T2	Ctsh	660.81	31507.5			T2	Rps6kb2	66.1899	6955.64
	T2	Srsf5	660.799	88182.5			T2	Tars2	66.172	5564.66
	T2	Ptma	660.727	3.36758e+06			T2	Acaa2	68.5082	118825
	T2	Arpc5l	658.476	253809			T2	Dnajc2	66.1299	13285.4
	T2	Calm1	656.358	1			T2	Nsd1	68.5466	515.066
	T2	Fcer2a	1779.95	1			T2	Mum1	66.0785	3405.93
	T2	Rps19	649.603	515617			T2	Ttc4	68.5866	2274.87
	T2	Itm2b	635.913	520.893			T2	Tulp4	68.5874	1
	T2	Ltb	1840.21	1840.13			T2	Evi2b	68.6402	9352.65
	T2	Psap	631.161	9625.48			MZ	Stard7	116.617	1130.97
	T2	Capzb	629.565	443434			MZ	Gem	116.551	1
	T2	Foxp1	628.982	13984.9			MZ	Map1lc3b	116.741	14213.3
	T2	Ptpn6	1853.66	598197			MZ	Etnk1	116.789	9970.52
	T2	Sh3bgrl3	1876.66	403484			MZ	Rraga	116.401	31517.2
	T2	Eif1	613.485	132571			MZ	Xrn2	116.88	74052.6
	T2	Tbc1d10c	613.333	22183.5			MZ	Ubxn1	116.393	55565.2
	T2	H2-DMa	600.764	40414.5			MZ	Ddb1	116.886	119404
	MZ	Ppp1r15a	594.158	1			MZ	Trim12a	116.971	5037.36
	MZ	H2-Oa	600.505	1			MZ	Sar1a	116.299	25679.9
	MZ	Rps28	601.337	883053			MZ	Mlf2	117.003	2470.07
	MZ	Cox4i1	590.665	590584			MZ	Uqcrc2	116.271	200114
	MZ	Slc44a2	589.515	14144			MZ	Mrps15	117.01	15293.6
	MZ	Myc	605.159	1			MZ	Nae1	117.112	29900.9
	MZ	Gnai2	610.322	404701			MZ	Ppt1	117.14	2552.88
	MZ	Ppp1ca	579.228	471228			MZ	Acly	116.121	91547.1
	MZ	H2-Ob	617.238	1			MZ	Sin3b	116.094	2799.28
	MZ	Eif1	617.545	233730			MZ	Eif3l	117.227	120668
	MZ	Capzb	574.877	930118			MZ	Pou2f2	117.241	20645.4
	MZ	Actr3	618.43	1.39338e+06			MZ	Tmem206	117.307	12274.9
	MZ	H2-DMa	571.754	81897.4			MZ	Arglu1	117.363	16306.1
	MZ	Sipa1	571.282	70034.8			MZ	Kmo	117.383	42262.5
	MZ	Cd1d1	568.196	36530.4			MZ	Casp8	115.847	52965.1
	MZ	S1pr1	626.511	1083.31			MZ	Pde7a	117.465	1
	MZ	Dusp2	566.993	1			MZ	Ndufb5	117.487	96996.5
	MZ	Capg	632.01	617381			MZ	Rab10	115.784	418219
	MZ	Rpl36	561.908	377555			MZ	Mark3	115.784	1366.12
	MZ	Siglecg	635.223	12070.2			MZ	Rab14	115.734	272298
	MZ	Rpl9	559.258	541826			MZ	Dnajc9	115.728	248144
	MZ	Swap70	559.19	304556			MZ	Trappc6b	115.726	42211.4
	MZ	Myl12b	557.502	580582			MZ	Cyb5r3	115.72	432176
	MZ	Dtx1	638.963	1788.41			MZ	Dguok	115.712	101428
	MZ	Vars	554.183	320984			MZ	Ppm1g	115.694	75252.6
	MZ	Foxp1	644.87	19506.8			MZ	Rabgap1l	115.681	1046.59
	MZ	Adgre5	549.827	1			MZ	Rabgap1l	115.681	1
	MZ	Mbnl1	546.098	115884			MZ	Sbds	117.691	222726
	MZ	Atp2a3	650.996	161953			MZ	Gpr183	117.698	1351.51
	MZ	Fau	651.546	1			MZ	Lman2	117.788	99056.7
	MZ	Fau	651.546	738317			MZ	Ubac2	115.481	8897.17
	MZ	Cyb561a3	544.869	24721.3			MZ	Ap1b1	115.481	106037
	MZ	Cyb561a3	544.869	314.5			MZ	Plxnc1	117.825	803.537
	MZ	Rpl34	542.788	905531			MZ	Usp5	117.874	126735
	MZ	Napsa	655.406	14261.6			MZ	Cnn3	117.985	96845.1
	MZ	Laptm5	541.422	1			MZ	Zfand5	118.004	1
	MZ	Msn	657.8	1.4352e+06			MZ	Slc9a3r1	115.239	124732
	MZ	Rps21	539.476	684668			MZ	Wsb1	118.072	1
	MZ	Jun	658.963	1			MZ	Slc30a5	118.074	1637.86
	MZ	Arpc2	662.594	858262			MZ	Cnot2	118.107	16498.2
	MZ	Arpc5	533.176	482420			MZ	Naa60	118.203	1
	MZ	Tbc1d10c	533.137	36315.8			MZ	Sdc4	115.079	323.233
	MZ	Cd72	670.983	12587.7			MZ	Dnaja2	115.034	98949.3
	MZ	Rps15	526.71	225801			MZ	Usf1	118.307	8957.68
	MZ	Eif5a	674.766	1.73628e+06			MZ	Psmd2	118.308	120186
	MZ	Rac2	676.349	1.55095e+06			MZ	Sec61b	118.311	228043
	MZ	Rps3a1	676.686	1			MZ	Ciz1	114.94	4691.72
	MZ	Rsrp1	677.928	1			MZ	Drg1	118.374	76267.6
	MZ	Cdc42	522.08	740278			MZ	Aip	114.909	66034
	MZ	Cdc42	522.08	1303.72			MZ	Chchd10	114.901	10521.1
	MZ	Blnk	684.917	65705.3			MZ	Spcs1	118.442	97230.8
	MZ	Eif5	685.397	115870			MZ	Polr2e	118.474	112299
	MZ	Hnrnpk	518.395	1.39785e+06			MZ	Atp13a1	118.48	18325.8
	MZ	Hnrnpk	518.395	15031.5			MZ	Ppp2r5a	118.495	16639.2
	MZ	Clk1	517.583	949.902			MZ	Gbp9	118.582	1
	MZ	Hspa1b	687.175	4668.46			MZ	Usp4	114.682	17327.5
	MZ	Cybb	516.53	118730			MZ	Esd	114.651	360790
	MZ	Sf3b1	515.426	159553			MZ	Prr14	118.671	6258.1
	MZ	Blk	692.688	53374.1			MZ	Sec11a	114.621	169312
	MZ	Gimap6	693.114	1644.78			MZ	Tor1aip1	118.692	221642
	MZ	Hspa8	511.89	1607841			MZ	Carmil2	114.576	1
	MZ	Arhgdia	510.436	1.79455e+06			MZ	Rubcnl	118.757	1
	MZ	Gpx1	696.534	552200			MZ	Odc1	114.533	1
	MZ	Rpl3	507.527	494594			MZ	Vdac2	118.825	674631
	MZ	Rplp2	504.968	1.79021e+06			MZ	Cklf	114.484	1
	MZ	Tm6sf1	501.745	21983.7			MZ	Ppp4r3a	118.903	1
	MZ	Eef2	708.481	871195			MZ	Tor3a	114.378	35568.7
	MZ	Nedd9	497.916	18936.5			MZ	Ostf1	114.374	352158
	MZ	Rps7	496.673	1206676			MZ	Mbd3	118.971	21468.8
	MZ	Dok3	494.162	41810.2			MZ	Pde4b	114.331	1
	MZ	H2-T23	493.733	1948.34			MZ	Xrcc1	114.284	17690.2
	MZ	Ctsh	492.079	53127.7			MZ	Ist1	119.062	39629.4
	MZ	Mef2c	491.399	7530.45			MZ	Actn4	114.125	193081
	MZ	Mef2c	491.399	299.261			MZ	Bcl2a1b	119.241	1
	MZ	Ctsz	730.364	114584			MZ	Ms4a4c	119.265	1
	MZ	Dazap2	485.569	1			MZ	Uba2	119.289	189571
	MZ	Oaz1	484.809	1			MZ	Ndufs6	114.033	134309
	MZ	Uba52	481.929	1			MZ	Git2	119.322	50706.4
	MZ	Serp1	481.689	1			MZ	Dgkd	119.323	169.284
	MZ	Cd81	741.931	3882.67			MZ	Max	114.012	24352.8
	MZ	Rpl18	475.032	407287			MZ	Ktn1	113.953	8387.13
	MZ	Cd38	474.744	182588			MZ	Ktn1	113.953	1
	MZ	Tmem123	748.79	32502			MZ	Adprh	119.407	147802
	MZ	Fgd2	473.497	71422.2			MZ	Fbxl5	113.904	1
	MZ	Txnip	473.472	740.573			MZ	Oat	119.495	130432
	MZ	Ets1	473.317	15942.3			MZ	Ugcg	119.52	1524.12
	MZ	Acap1	750.773	95542.6			MZ	Necap2	119.596	47864
	MZ	Srgn	752.607	1			MZ	Ptbp3	113.734	117074
	MZ	Sp100	469.566	126719			MZ	Ptbp3	113.734	1
	MZ	Ralgps2	469.317	20340.6			MZ	Fkbp15	119.646	31886.7
	MZ	Rack1	468.85	1			MZ	Ndufs2	119.661	107328
	MZ	Ucp2	468.162	46.7225			MZ	Cab39	113.686	68504.4
	MZ	Hsp90b1	468.077	476141			MZ	Sesn1	119.713	1
	MZ	Hspa1a	467.988	1			MZ	Prelid1	113.604	1
	MZ	Rpl14	465.875	621576			MZ	Dock8	113.594	58333
	MZ	Rpl13a	764.435	580956			FoB	Rrad	50.7965	2058.31
	MZ	Il2rg	769.721	1496.13			FoB	Exosc9	50.7896	26530.6
	MZ	Calr	461.545	929546			FoB	Mcm5	50.7827	9409.3
	MZ	Srsf5	770.493	155910			FoB	Tnrc6a	50.8255	15.9398
	MZ	Atp5b	771.014	2.34416e+06			FoB	Gins4	50.7679	1
	MZ	Cd24a	456.83	1			FoB	Pcf11	50.8402	3821.57
	MZ	Gnas	778.922	23629.7			FoB	Dohh	50.7287	352.126
	MZ	Gnas	778.922	1			FoB	Ube2r2	50.7279	6649.99
	MZ	Ctsc	455.47	47950.8			FoB	Pih1d1	50.8781	6088.17
	MZ	Tapbp	452.204	265510			FoB	Cog2	50.7076	2430.71
	MZ	Cox8a	448.781	1			FoB	Camta2	50.705	1
	FoB	Rps9	933.028	533828			FoB	Ube2w	50.8988	403.559
	FoB	Ctss	939.001	35781.3			FoB	Exoc2	50.8998	3313.66
	FoB	Laptm5	921.968	1			FoB	Cabin1	50.907	375.903
	FoB	Cyba	944.319	76533			FoB	Mtmr2	50.9094	606.25
	FoB	Rps14	950.673	514423			FoB	Fam76b	50.6704	14306
	FoB	Apobec3	902.821	32134.9			FoB	Capn7	50.945	438.808
	FoB	Rps11	900.571	610968			FoB	Timm10b	50.961	1
	FoB	Gnai2	900.291	299993			FoB	Rb1	50.6362	734.275
	FoB	Crip1	897.785	932284			FoB	Asna1	50.9736	39466.2
	FoB	Bank1	968.203	93955.1			FoB	Ddx52	50.6238	13801.9
	FoB	Junb	895.209	132.073			FoB	Kti12	50.611	4298.11
	FoB	Rpl4	969.709	246621			FoB	Lrrc47	51.0094	31621
	FoB	Ddx5	891.23	504092			FoB	Ddt	51.0163	188714
	FoB	Rbm39	885.574	75877			FoB	Stim1	50.5762	11471.9
	FoB	Lsp1	875.419	398715			FoB	Ngrn	50.569	238.642
	FoB	Hsp90ab1	870.602	752360			FoB	Usp10	50.5469	3179.08
	FoB	Arpc2	870.422	524305			FoB	Tmem214	50.5448	4865.04
	FoB	Jun	863.9	1			FoB	Ranbp2	50.5323	20246.3
	FoB	Gnas	863.683	14162.3			FoB	Tmem229b	51.0774	1
	FoB	Gnas	863.683	1			FoB	Vezf1	51.084	7395.1
	FoB	Mef2c	855.975	11755.9			FoB	Sun1	51.087	1320.86
	FoB	Mef2c	855.975	824.97			FoB	Smim12	50.5105	1699.95
	FoB	Gpx1	853.746	299293			FoB	Tex30	50.5095	4640.7
	FoB	Ptprc	845.427	204019			FoB	Ssbp4	50.5043	125.823
	FoB	Sell	1027.54	1340.37			FoB	Snu13	50.4977	1
	FoB	Atp5b	842.389	1.08055e+06			FoB	Dnajc11	51.1104	7499.21
	FoB	H3f3a	824.342	28194.4			FoB	Atad1	51.1126	16018.4
	FoB	Dusp2	1062.45	1			FoB	Fam193b	51.1152	8586.83
	FoB	Il2rg	1066.43	1846.48			FoB	Tlk1	50.4833	381.209
	FoB	Msn	1073.37	1.09939e+06			FoB	Pja1	50.474	1
	FoB	Ptprcap	1080.51	73283.9			FoB	Cdk2	51.1631	15267.4
	FoB	Ppp1ca	800.884	359236			FoB	Babam2	50.4369	1
	FoB	Jund	1083.6	3673.72			FoB	Ipo9	50.4322	7015.61
	FoB	Cd53	1091.84	1			FoB	Polr1c	50.4296	9859.26
	FoB	Gimap6	1094.66	2691.76			FoB	Zc3h18	50.4148	15088.9
	FoB	Arhgef1	1097.95	6971.39			FoB	Exoc3	50.4145	3051.1
	FoB	Arhgef1	1097.95	104485			FoB	Vdac1	50.4009	235546
	FoB	Cdc42	786.827	609116			FoB	Aacs	51.2086	7575.22
	FoB	Cdc42	786.827	1887.93			FoB	Actr5	51.2159	5099.89
	FoB	Tsc22d3	777.262	266.652			FoB	Gcc2	51.2166	3531.21
	FoB	Ms4a1	1115.88	207286			FoB	Pex11b	50.3856	6891.96
	FoB	Ftl1	1117.88	89166.1			FoB	Cdk13	50.3709	13166.9
	FoB	H2-Ob	1118.37	1			FoB	Cdk13	50.3709	1
	FoB	Rps19	770.604	494781			FoB	Selenoo	50.3691	1
	FoB	Srgn	768.579	1			FoB	Phtf2	50.3667	1
	FoB	Rpl13	767.124	324481			FoB	Ctdp1	51.2415	16674.8
	FoB	Rpl8	765.699	243299			FoB	Nudt16	50.3488	34012.1
	FoB	Klf2	1153.09	856.196			FoB	Nploc4	51.2669	15285.2
	FoB	Cfl1	1157.44	4940061			FoB	Tnfaip3	50.338	524.251
	FoB	Cd72	746.631	16969.3			FoB	Gbp4	51.2696	22019.9
	FoB	Arhgap45	746.514	1			FoB	Gfm2	51.2752	4611.45
	FoB	Rsrp1	744.221	1			FoB	Polr2c	51.2816	46714.6
	FoB	Eif1	744.209	159157			FoB	Eloa	51.2835	1
	FoB	Ctsh	742.159	53745.3			FoB	Nt5c3	51.2895	1
	FoB	Rps29	739.02	125473			FoB	Bola3	50.3119	5360.67
	FoB	Unc93b1	1174.73	27518.2			FoB	Lmf2	50.3081	4616.66
	FoB	Ubc	1178.56	1			FoB	Rccd1	50.2983	1
	FoB	Swap70	728.412	243811			FoB	Mcm4	50.2876	7506.19
	FoB	Gimap4	718.772	466444			FoB	Treml2	50.2632	1
	FoB	Rpl13a	718.642	234330			FoB	Sap18	50.2529	189352
	FoB	H2-DMa	713.573	63270.7			FoB	Mrpl22	50.2322	7121.92
	FoB	Ets1	712.863	12767.1			FoB	Pkmyt1	50.231	1
	FoB	Hnrnpa2b1	1225.01	2.32531e+06			FoB	Wdr26	51.3868	9605.59
	FoB	Hnrnpa2b1	1225.01	1			FoB	Mphosph10	50.2219	6373.84
	FoB	Ubb	1225.41	1			FoB	Abraxas2	50.2185	1
	FoB	Rps5	703.68	247112			FoB	Chd4	50.1966	48056.3
	FoB	Serinc3	1235.08	4081.25			FoB	Csrp1	51.4319	123487
	FoB	Cnbp	1241.26	4201.39			FoB	Papolg	50.177	821.233
	FoB	Cnbp	1241.26	136872			FoB	Rnf166	51.4342	1
	FoB	Arpc5	696.958	289495			FoB	Gmpr2	51.4421	8021.25
	FoB	Zfp36	696.867	271.922			FoB	Fam192a	50.153	19815.3
	FoB	Srsf5	695.76	89190.5			FoB	Odc1	51.4603	1
	FoB	Napsa	689.605	6557.1			FoB	Pex19	51.4623	5501.58
	FoB	Serp1	689.56	1			FoB	Sema4b	50.1475	222.426
	FoB	Dazap2	684.97	1			FoB	Birc6	50.1424	1359.67
	FoB	Ezr	684.186	205188			FoB	Lin7c	50.1369	1722.28
	FoB	Cd55	681.497	14416.7			FoB	Ankzf1	50.1242	1041.88
	FoB	Cd22	1275.74	90374.3			FoB	Chp1	51.4944	6649.84
	FoB	Acap1	668.518	48482.7			FoB	Iah1	50.1097	50117.4
	FoB	Arhgdia	667.556	986064			FoB	Fbxl3	51.5137	36.814
	FoB	Mif4gd	666.703	5504.8			FoB	Slc38a9	51.5281	1
	FoB	Hvcn1	1303.36	104367			FoB	Vps33b	50.0624	9260.29
	FoB	Actr3	663.19	738955			FoB	Gnl3	50.041	20915.2
	FoB	Eef1a1	1319.42	2.20788e+06			FoB	Ube3c	50.0364	1464.48
	FoB	Rac2	656.418	1.03563e+06			FoB	Pgrmc1	50.026	40600.8
	FoB	Lcp1	1335.27	1.2731e+06			FoB	Mthfsl	51.5973	1
	FoB	Itm2b	649.35	923.943			FoB	Usp39	50.0111	60622.6
	FoB	Tbc1d10c	638.392	26871.9			FoB	Coq2	51.6147	1
	FoB	Ly6a	637.229	1195.69			FoB	Ndufc1	49.9978	1
	FoB	Rpl37a	634.679	389876			FoB	N4bp3	49.9969	97.2718
	FoB	Hspa1a	1370.43	1
	FoB	Hnrnpk	630.063	990032
	FoB	Hnrnpk	630.063	10980.5
	FoB	Vars	628.506	158686
	FoB	H2-Oa	627.429	1
	FoB	Eif5a	612.942	673614
	FoB	Hspa5	609.46	407520
	FoB	Sp100	609.142	94150.6
	FoB	Prkcb	607.75	79030.2
	FoB	Prkcb	607.75	215.856
	FoB	Rps3	606.825	958766
	FoB	Calm1	605.674	1
	FoB	Rpl32	1437.57	204530
	FoB	Snx2	601.599	295469
	FoB	Foxp1	598.12	11019.7
	FoB	Myl12b	592.107	588819
	FoB	Eef2	590.25	477763
	FoB	Capzb	585.453	508026

## Sheet: Figure S6a
Gene_set	nProtein_T1	nProtein_T2	nProtein_MZ	nProtein_Fo
PB_related	244	225	238	219
Expression_matched_group1	251	232	252	229
Expression_matched_group10	245	231	257	227
Expression_matched_group100	251	221	258	226
Expression_matched_group11	253	230	256	229
Expression_matched_group12	261	224	266	214
Expression_matched_group13	258	217	244	224
Expression_matched_group14	259	227	265	227
Expression_matched_group15	264	228	235	211
Expression_matched_group16	266	220	252	223
Expression_matched_group17	271	213	256	218
Expression_matched_group18	250	224	253	224
Expression_matched_group19	253	228	251	215
Expression_matched_group2	262	225	257	216
Expression_matched_group20	257	233	244	217
Expression_matched_group21	269	239	257	214
Expression_matched_group22	259	232	260	222
Expression_matched_group23	247	238	239	219
Expression_matched_group24	247	224	266	234
Expression_matched_group25	247	237	253	227
Expression_matched_group26	249	232	250	219
Expression_matched_group27	270	236	246	228
Expression_matched_group28	252	227	251	232
Expression_matched_group29	255	225	259	219
Expression_matched_group3	252	240	254	224
Expression_matched_group30	250	216	252	218
Expression_matched_group31	258	226	242	221
Expression_matched_group32	253	218	248	225
Expression_matched_group33	264	223	240	222
Expression_matched_group34	247	220	260	225
Expression_matched_group35	263	232	260	209
Expression_matched_group36	245	237	249	224
Expression_matched_group37	252	217	256	224
Expression_matched_group38	251	233	272	226
Expression_matched_group39	258	217	255	209
Expression_matched_group4	245	232	244	223
Expression_matched_group40	248	224	258	218
Expression_matched_group41	257	221	265	213
Expression_matched_group42	261	234	251	221
Expression_matched_group43	244	221	250	213
Expression_matched_group44	255	215	251	215
Expression_matched_group45	264	228	263	212
Expression_matched_group46	258	234	260	218
Expression_matched_group47	258	227	248	224
Expression_matched_group48	256	237	244	219
Expression_matched_group49	260	227	235	225
Expression_matched_group5	256	220	259	230
Expression_matched_group50	257	225	260	214
Expression_matched_group51	253	233	263	230
Expression_matched_group52	249	232	252	231
Expression_matched_group53	251	233	261	215
Expression_matched_group54	257	232	258	218
Expression_matched_group55	254	219	255	221
Expression_matched_group56	248	226	249	218
Expression_matched_group57	253	221	254	214
Expression_matched_group58	248	227	262	222
Expression_matched_group59	252	224	256	215
Expression_matched_group6	258	232	264	217
Expression_matched_group60	263	233	269	224
Expression_matched_group61	256	226	256	219
Expression_matched_group62	254	226	249	213
Expression_matched_group63	247	222	272	228
Expression_matched_group64	254	241	266	222
Expression_matched_group65	250	221	264	219
Expression_matched_group66	262	228	258	222
Expression_matched_group67	260	239	254	220
Expression_matched_group68	247	232	259	211
Expression_matched_group69	243	235	242	216
Expression_matched_group7	249	232	252	219
Expression_matched_group70	251	224	262	218
Expression_matched_group71	269	233	260	220
Expression_matched_group72	249	237	251	213
Expression_matched_group73	245	222	264	226
Expression_matched_group74	252	234	269	218
Expression_matched_group75	256	226	250	219
Expression_matched_group76	257	224	259	219
Expression_matched_group77	251	228	249	210
Expression_matched_group78	240	226	247	226
Expression_matched_group79	263	216	258	216
Expression_matched_group8	254	215	250	218
Expression_matched_group80	261	224	248	217
Expression_matched_group81	257	226	259	226
Expression_matched_group82	258	222	257	222
Expression_matched_group83	250	229	260	219
Expression_matched_group84	252	235	245	216
Expression_matched_group85	250	219	263	225
Expression_matched_group86	259	222	266	206
Expression_matched_group87	250	229	255	222
Expression_matched_group88	258	226	255	202
Expression_matched_group89	236	220	252	211
Expression_matched_group9	259	225	253	214
Expression_matched_group90	250	219	267	212
Expression_matched_group91	259	223	253	216
Expression_matched_group92	275	233	254	211
Expression_matched_group93	242	226	257	226
Expression_matched_group94	255	222	242	225
Expression_matched_group95	256	216	259	222
Expression_matched_group96	261	236	251	220
Expression_matched_group97	256	217	257	217
Expression_matched_group98	258	227	270	215
Expression_matched_group99	249	234	268	220

## Sheet: Figure S7
Figure S7a-e
Gene names	Copy.number.T1.BR1	Copy.number.T1.BR2	Copy.number.T1.BR3	Copy.number.T1.BR4	Copy.number.T2.BR1	Copy.number.T2.BR2	Copy.number.T2.BR3	Copy.number.T2.BR4	Copy.number.MZ.BR1	Copy.number.MZ.BR2	Copy.number.MZ.BR3	Copy.number.MZ.BR4	Copy.number.FoB.BR1	Copy.number.FoB.BR2	Copy.number.FoB.BR3	Copy.number.FoB.BR4
Eif4a2	22102.3	20390.6	29703.6	34379.9	51055.9	51538.4	47772.8	40699.1	139975	96007.6	180112	103455	86464.9	54464.6	127585	96306.2
Eif4a3	217404	161422	226722	422441	244940	201039	356546	309130	496139	257984	685931	402717	283444	154358	494065	366153
Eif4g2	15953.4	14017.4	20267.1	30196.5	14721.1	17694.3	23991.9	18541.5	32125.3	14144	34230.2	23609	16270.8	8818.48	28463.8	22692.2
Eif4g3	2808.02	2369.92	4300.01	7656.7	2552.87	3024.99	4949.94	4835.67	7666.14	4234.3	10232.9	8089.31	2399.86	1699.48	6853.93	3701.9
Eif3a	41220.3	37643.8	47681.4	86126	50378	44584.3	78562.7	53397.4	124918	52359.8	154439	91512.4	40113.1	24587.9	82474.3	57019.2
Eif3b	57475.5	45215.5	68611.6	82858.1	69592.9	62981.3	86441.5	60352.4	144703	76870.2	195705	113770	57971.3	42061.5	111740	65374.7
Eif3c	29690.2	27537.2	28168.3	60561.9	31158.4	33685.1	44256.6	36205.7	86386.6	43686.4	105463	51914.3	26689.2	20476.1	48126.3	41556.4
Eif3d	22968.2	22149.8	28933.4	53478	20447.8	23523.2	51255.1	33734.9	61516.7	30328.7	81562.6	39702	17708	12374.5	44342.3	31182.2
Eif3e	38289	36187.2	48567.7	76651	54586.1	51003.9	73359.5	52792.7	135719	57612	133445	85415.7	40396.5	30239	78389.1	58095
Eif3f	28632.1	29992.8	35130.2	68141.7	49998.4	46731.8	45036.9	49662.2	117236	54117.5	188984	109375	39073.7	29421.2	72967.1	55977.6
Eif3g	52385.1	39871.4	65469.2	87394.7	57700.8	55080.3	88102.2	66261.6	153539	87474.9	220072	107525	48730.9	33908	109515	73658
Eif3h	47882.6	39944.4	70764.1	75537.9	54224.6	51974.7	81808.6	52933.6	109269	75043.2	156600	96644.5	50725.7	31256.7	105103	64786.6
Eif3i	51685.6	49947.4	60318.1	82409.4	61116.5	58490.6	82668.6	41038.2	129249	75507.1	188894	88643.5	55190.8	33206.9	107518	73893.6
Eif3j1;Eif3j2	36422	37818.2	37379.4	64595.3	39860.5	43767.7	62783.7	46730.3	100854	47731.3	134058	71109.3	38571.1	28453.8	55743.1	41998.9
Eif3k	26057.8	22576.3	38318.7	48718.6	36190.4	42310.6	36569.7	47865.5	87866.4	47344.4	143236	62245	34128.8	19668.7	60876.4	41135.9
Eif3l	47623.4	43367.4	67971.9	100520	66450.8	62407.7	88429.6	53957.3	135422	75404.4	163989	107852	53649.2	34007.1	102080	64029.7
Eif3m	38335.9	37146.9	55645.4	69411.7	49422.4	53254.4	80322.2	57148.4	151018	66307	164065	77415.4	42249.7	32575.8	109761	45049.5
Eif2b1	6989.72	7128.08	4199.61	13196.5	8951.85	8309.95	9603.61	5831.39	28769.1	12397.8	26497.2	15147.5	7246.21	5066.98	11014.2	8522.64
Eif2b2	3117.76	4831.48	4902.47	9891.29	5790.24	2967.1	11517.3	6324.83	25974.7	5108.2	37371.7	19987.2	5654.76	810.884	11059.5	10553.4
Eif2b3	4052.16	1705.33	4979.88	10194.1	5111.46	3879.44	8470.61	7590.77	23265.9	4640.39	30761.2	18929.1	4499.47	2261.1	12971.1	6512.33
Eif2b4	4589.68	2612.83	5622.24	10794.5	4498.54	4974.39	9179.37	7979.19	22088.9	7181.8	22405	17804.7	5182.02	2486.48	8958.6	14227.5
Eif2b5	2021.86	1768.72	3920.13	6468.37	3717.98	3489.26	7036.48	3255.91	12004.2	5516.16	20600	11296.4	3926.02	2144.57	11187.4	5069.5
Eif2s1	117550	90705.3	117927	198326	78715.2	111353	168771	132466	283636	118880	366071	205758	91387.3	65765.3	191168	140065
Eif2s2	100887	90007.3	106294	163943	112111	108447	140634	100651	259875	134165	269521	201973	73890	58395.8	161445	118198
Eif2s3x	77597.9	63567.9	112468	205917	86586	87773.5	125611	118001	193270	104148	336881	161173	83525.4	42648	176831	139301
Eif2ak2	1199.19	1001.32	2869.04	2339.64	1279.49	1053.27	2899.06	2225.44	3798.96	2232.67	9354.24	5324.27	693.331	133.54	4655.89	1739.5
Eif2ak3	435.948	93.5054	596.96	1162.72	253.599	301.351	468.844	688.928	219.119	0	169.193	427.785	377.853	0	533.879	316.31
Eif2ak4	62.1613	35.6967	138.795	457.799	111.797	118.567	453.901	668.089	1330.43	432.123	2405.07	910.76	562.134	185.288	1703.36	719.59
Eif4e-bp2	0	0	1707.37	0	0	2390.04	1751.64	0	1210.36	1538.07	4773.04	0	0	0	1905.86	669.88

## Sheet: Figure S8
Figure S8a
T1	WT	PDCD4 KO	T2	WT	PDCD4 KO	MZ	WT	PDCD4 KO	FoB	WT	PDCD4 KO
	364000	13340		1036000	8280		2443000	202400		13930000	386400
	214400	57000		556800	133000		748800	1284400		5312000	2610600
	971800	20400		2382200	7500		1745800	453000		20382000	534000
	883200	184800		2118300	621600		1462800	393600		13869000	2066400
	917700	71060		2649600	171380		1255800	1099340		15318000	3176800
	1193400	691200		2509200	1872000		1583550	1540800		15606000	8784000
	517500	128920		1110000	322300		975000	2291260		11475000	6914800
	668800	409200		1390800	1009800		1786000	1247400		13756000	6375600
	646000	22780		1343000	20740		697000	941800		9690000	1754400
	403200	11480		972800	16520		1036800	495600		8576000	1696800
	1165500	41800		1745100	45600		1612800	1740400		13671000	5092000
	836200	299700		1561400	558900		1872200	4187700		19758000	14418000
	714000	1760400		1276800	4298400		1881600	2106000		19572000	16848000
	785400	61100		1346400	61100		1782000	2580300		16764000	5311000
	605000			950000			1375000			9550000
Figure S8b
T1	WT	PDCD4 KO	T2	WT	PDCD4 KO	MZ	WT	PDCD4 KO	FoB	WT	PDCD4 KO
	560880	1012000		1259520	1551000		1820400	770000		22533600	15070000
	525000	169600		1123500	398560		976500	966720		13020000	9667200
	918000	184000		2041200	404800		1468800	910800		23436000	7921200
	986400	315000		2219400	553000		2616700	1281000		30277000	11900000
	514650	520200		952650	1591200		1719150	1968600		18177000	21114000
	422300	504700		906400	1215400		1854000	1503800		15347000	11742000
	455900	470000		843900	1146800		1484100	2378200		12707000	17484000
	279000	378000		540000	739200		1332000	848400		10440000	9240000
Figure S8d
uMT chimera						competitive chimera
IgM PBs	WT	PDCD4 KO	IgG3 PBs	WT	PDCD4 KO	IgM PBs	WT	PDCD4 KO	IgG3 PBs	WT	PDCD4 KO
	5.036	6.237		4.107	12.91		4.487	6.226		2.986	5.38
	3.968	4.044		2.751	12.574		3.97	3.247		1.779	2.688
	4.393	4.951		3.604	3.43		4.591	5.728		1.802	4.487
	4.314	4.176		2.385	8.546		4.74	4.321		3.321	3.766
	3.629	4.367		2.27	4.326		5.359	5.634		2.724	3.688
	7.008	16.013		12.108	28.116		5.236	6.85		2.691	4.274
	6.626	8.38		5.034	13.054		4.576	5.684		2.821	5.156
	6.657	7.314		11.485	7.636		6.387	6.179		3.775	2.857
	5.91	9.086		6.175	15.277
	3.836	11.492		1.856	22.15
	4.492	6.295		2.194	2.737
	3.327	4.468		4.196	2.196
	3.901	4.471		4.144	3.612
	3.446	7.447		2.265	3.518
	2.502	5.391		1.612	10.989
